# Supplementary material for: High-resolution transcriptomics of stem and storage root vascular cambia highlight regulatory processes for xylem parenchyma differentiation in cassava
Source: BMC Genomics. 2025 Dec 9;26:1095. doi: 10.1186/s12864-025-12076-w (PMC12690950; doi:10.1186/s12864-025-12076-w)
Supplement: Supplementary file 1 — Supplementary Material 1 [file 12864_2025_12076_MOESM1_ESM.csv]

Geneid	Tissue	baseMean	log2FoldChange	lfcSE	stat	pvalue	padj
gene-GH804_mgp02	Stem	304.742033422291	-1.52199030383628	0.15283672152188	175.679839898786	7.55718076495034e-38	7.00459888458701e-37
gene-GH804_mgp03	Stem	14.5583188798628	-1.19546827073323	0.54015678219422	12.3477655642563	0.00628202800317202	0.00864941747962644
gene-GH804_mgp05	Stem	9.26456382846981	-2.72628117926962	0.579973994017159	42.2102130997048	3.62045712186331e-09	7.85542592247538e-09
gene-GH804_mgp06	Stem	1006.93843504185	-1.50606826637579	0.117091869520414	241.522339442574	4.45960295647116e-52	8.0613167974274e-51
gene-GH804_mgp07	Stem	15.6578378153293	-1.91172967413546	0.508035379623062	24.5270826065516	1.93868433961833e-05	3.28451396825319e-05
gene-GH804_mgr01	Stem	1676.67093350219	-0.968244854227098	0.187049914295073	102.426915162314	4.67309605714453e-22	2.03386818489653e-21
gene-GH804_mgr02	Stem	20.9258671402951	-2.60673478960355	0.382600719781717	112.156935262372	3.76795564056402e-24	1.82768660264609e-23
gene-GH804_mgr03	Stem	1783.17849900627	-1.00249462009986	0.213769203146924	83.100714887897	6.63416674918643e-18	2.33610827836851e-17
gene-GH804_mgp32	Stem	341.049085670797	-1.91763694880796	0.178558053337658	195.443104275006	4.07122097215655e-42	4.5904027525876e-41
gene-GH804_mgp31	Stem	9.77543863674993	-2.57920070936335	0.63426312158763	24.4372519227373	2.02430096186057e-05	3.42573041573236e-05
gene-GH804_mgp30	Stem	11.4939180719503	-2.97753412323093	0.801757903613205	30.1913685162328	1.25787922159983e-06	2.31855253235003e-06
gene-GH804_mgp29	Stem	10.9695036692305	-2.36051086912535	0.697851531041217	21.3404375835746	8.94553563740104e-05	0.000143954003011839
gene-GH804_mgp28	Stem	12.1170408583041	-1.341204885867	0.460304882313579	22.2645112469767	5.74651461928724e-05	9.38606575992348e-05
gene-GH804_mgp27	Stem	14.0420345271089	-2.20432140725443	0.623696352032603	14.0705420794752	0.0028106885129749	0.00399051262740133
gene-GH804_mgp26	Stem	8.31668975988175	-0.473535025349323	0.826643941647876	4.20854162204074	0.239808097094526	0.279685420771159
gene-GH804_mgp25	Stem	26.5884833364569	-2.1899052681356	0.37149936849311	75.9521972686556	2.26469270025927e-16	7.331252982503e-16
gene-GH804_mgp24	Stem	103.904354364308	-2.20073208225702	0.234238775861501	164.186394845704	2.28879755659776e-35	1.87911796983965e-34
gene-GH804_mgp23	Stem	3.97128297239788	-2.48497107220498	1.26283753835396	8.58632002250718	0.0353279325638688	0.0453412584674841
gene-GH804_mgp22	Stem	14.6321131576491	-2.47647099575882	0.6095108599511	23.4282042392495	3.28786363914149e-05	5.47060184423732e-05
gene-GH804_mgp21	Stem	9.10824394545797	-3.77494704188454	0.813476793062272	31.4585859361903	6.80557248077639e-07	1.27829138763587e-06
gene-GH804_mgp20	Stem	13.2485626369257	-3.08582632128343	0.691236841891812	33.9041321052499	2.07569335989634e-07	4.03827759012543e-07
gene-GH804_mgt01	Stem	0	NA	NA	NA	NA	NA
gene-GH804_mgp01	Stem	614.076928739782	-1.86239425926815	0.139938855224244	259.974784392264	4.55260026315545e-56	9.96924306821685e-55
gene-GH804_mgt02	Stem	0.144229927833559	-0.587833158222786	4.43926193589787	0.175611797894291	0.981426905658387	NA
gene-GH804_mgt03	Stem	1.32991118882441	-4.12765045751839	2.85270107959111	3.57500982262592	0.311163113392737	0.357774538744367
gene-GH804_mgp19	Stem	34.037857420658	-2.2889706082789	0.423151433906752	42.692116034804	2.86072371282711e-09	6.25634029071317e-09
gene-GH804_mgt04	Stem	0.321446298122212	2.03220518887989	3.48466557373003	0.84236881953521	0.839308403343739	0.887286565332458
gene-GH804_mgt05	Stem	0.507764101404277	-1.99915089942383	2.92633299285145	1.23854293836334	0.74377573270763	0.798596615611862
gene-GH804_mgp18	Stem	4.17975396060631	-0.991638521499448	0.877660712083876	6.21343617069979	0.101675448927947	0.124270500011047
gene-GH804_mgt06	Stem	0	NA	NA	NA	NA	NA
gene-GH804_mgt07	Stem	0.116021274777926	-0.409046475212453	4.43930002840898	0.099573833205234	0.99188851632249	NA
gene-GH804_mgt08	Stem	0.644659267147943	-2.06079863408349	2.97833235056126	0.789117664969467	0.852068134704573	0.897883565722304
gene-GH804_mgt09	Stem	0.262752129476456	-0.927695284840612	4.43588991368413	0.320274172158555	0.956171431241157	0.976740069375438
gene-GH804_mgp17	Stem	20.7817886552173	-0.715462720802119	0.580495091259605	9.8406071961092	0.019970776306841	0.0262585151739867
gene-GH804_mgp16	Stem	48.8180757520518	-0.894600618006276	0.527615373953265	23.2467476501486	3.58721218091049e-05	5.95159553079863e-05
gene-GH804_mgt10	Stem	2.86931434644155	-2.68212866103917	1.24214133900429	11.6380007866662	0.00873191492124349	0.0118506424058187
gene-GH804_mgt11	Stem	0.153940616029221	-0.883890460604844	4.43800968885685	0.219840854328318	0.974324483189342	NA
gene-GH804_mgt12	Stem	0	NA	NA	NA	NA	NA
gene-GH804_mgp15	Stem	132.368603272476	-2.99603729316368	0.2766609373995	225.319131406553	1.42175960435548e-48	2.14333997688144e-47
gene-GH804_mgp14	Stem	0	NA	NA	NA	NA	NA
gene-GH804_mgt13	Stem	0.0497131790521345	-0.395528234227579	4.43930002840898	0.106298757577303	0.991070981385473	NA
gene-GH804_mgp13	Stem	3.09063094169937	-0.660865466489608	0.987383204298071	1.92195188963262	0.588762827109397	0.64754877960623
gene-GH804_mgp04	Stem	340.819097632015	-1.512039636621	0.179764259818361	117.274469733296	2.98106367537062e-25	1.52788627621394e-24
gene-GH804_mgp12	Stem	3.39013961761073	-0.921913163775822	1.12991314978734	2.51452575523629	0.472671672939594	0.528660249735074
gene-GH804_mgp11	Stem	16.8888106938178	-2.99290959574799	0.536662121064613	60.7527713584573	4.05888087180584e-13	1.10700814806631e-12
gene-GH804_mgp10	Stem	7.99780942746522	-1.30412763684519	0.72418429917685	17.065942740111	0.000685011537069528	0.00102400259459535
gene-GH804_mgt14	Stem	0.990652015121153	-1.11656690250911	3.2048937453945	0.481738848628126	0.922884596112617	0.954489512992285
gene-GH804_mgt15	Stem	1.13593555296998	-2.69347164906334	2.04946552128624	3.32310180497988	0.344440224720601	0.393577859128099
gene-GH804_mgt16	Stem	0.339945537777245	-1.82274826254307	4.43016807796248	0.613364439669887	0.893366190613293	0.93227813356178
gene-GH804_mgt17	Stem	0	NA	NA	NA	NA	NA
gene-GH804_mgp09	Stem	16.7770420382471	-2.34293643049297	0.558747950101463	33.7360062939561	2.25242616989359e-07	4.37087486066898e-07
gene-GH804_mgp08	Stem	9.50761610060958	-3.14369702396223	0.715011170767764	35.4269671724005	9.89729197347728e-08	1.96438710855734e-07
gene-MaesCt001	Stem	1.56920260958599	-1.8405503731277	1.01905740736231	3.39644673804295	0.334443051617775	0.382941581653559
gene-MaesCp001	Stem	24.0155574580461	-2.62099268417704	0.517179089598774	31.2196568723733	7.64167627377522e-07	1.42981594459723e-06
gene-MaesCt002	Stem	49.0939422637239	-1.32688667152862	0.265275482236534	40.6661564038599	7.69704119524946e-09	1.63834270354579e-08
gene-MaesCp002	Stem	0	NA	NA	NA	NA	NA
gene-MaesCp003	Stem	54.0203383027411	-1.3915492129556	0.285017833707166	32.9906500075543	3.23533170030388e-07	6.21666578598983e-07
gene-MaesCt004	Stem	3.75604264255308	-1.32738764774949	1.2554571454342	7.44381037979556	0.0590199170638682	0.0740187634426055
gene-MaesCp004	Stem	19.3136822782708	-0.219129923640602	0.410826510706901	1.32299653687562	0.723679699697041	0.779939812448453
gene-MaesCp005	Stem	12.793648733892	0.6447835923721	0.491846226406966	3.93054173169725	0.269062706576462	0.31189519956806
gene-MaesCt005	Stem	12.2843151194261	-1.35174771231928	0.471548136863334	12.7583319123181	0.0051894708897334	0.00719019258975778
gene-MaesCt006	Stem	25.0972588224312	-2.19872184737712	0.426307931042118	49.9192324433375	8.31194842109002e-11	1.99494085408734e-10
gene-MaesCt008	Stem	0.995023864946528	-1.36729525694821	2.46663726852729	1.00671152469019	0.799627970484895	0.850985097627809
gene-MaesCp006	Stem	21.8652292908144	-2.4916776950557	0.400265079218183	49.1267477672453	1.22587521277954e-10	2.91244258427764e-10
gene-MaesCp007	Stem	185.742281255218	-3.46395476281741	0.321620131619081	157.325137493502	6.9239547781744e-34	5.3462429737032e-33
gene-MaesCp008	Stem	15.7760939261527	-1.56530180802145	0.59819207197641	19.9470495590849	0.000174085763145488	0.000273345453561948
gene-MaesCp009	Stem	12.4575215264179	-2.84499191596961	0.77741282372401	18.826778687878	0.000296896663520373	0.000457530237651099
gene-MaesCp010	Stem	7.59013203583966	-3.6264553461733	1.01874731561195	14.0737846564277	0.00280642026755965	0.00398466040386701
gene-MaesCp011	Stem	43.8111796337498	-2.91403394613566	0.33705991832579	112.111335555054	3.85408122024867e-24	1.86846461151084e-23
gene-MaesCp012	Stem	30.4290702299472	-3.18116933306636	0.45605853359991	82.1442074070566	1.06422679222276e-17	3.6982525892257e-17
gene-MaesCp013	Stem	30.503142739534	-2.46084871849727	0.577402128220743	52.4084913025151	2.45099938892855e-11	6.07144442609826e-11
gene-MaesCt009	Stem	2.52005142706494	0.346277144311729	0.972938999574579	0.87622021181491	0.831162293078608	0.880177733857657
gene-MaesCp014	Stem	0.993034859748927	0.667500182270438	1.80401596910778	2.47383250083044	0.480038703535839	0.536305389944625
gene-MaesCp015	Stem	4.37755771857812	-2.75673680923689	0.966474413644075	8.90502332880106	0.0305806718619671	0.039525910143853
gene-MaesCt010	Stem	2.02787264110401	-4.35960325225905	1.78841448708145	7.74555993276979	0.0515735764590426	0.0650996615690089
gene-MaesCt011	Stem	2.9494168145738	-2.29788017940561	1.23731307831232	14.426049714624	0.00237901949191869	0.00339836759199565
gene-MaesCt012	Stem	2.87334076438838	-4.79598068645091	1.7472008461748	13.0289924342856	0.00457432528402373	0.00636573154851036
gene-MaesCt013	Stem	0.70188975278735	-2.24141360044323	2.82699570686197	2.64374911030686	0.449871332072635	0.504865382365356
gene-MaesCp016	Stem	20.6676799894126	-2.66482454588296	0.45496624047551	58.5023269214396	1.22786237559596e-12	3.2622841093933e-12
gene-MaesCp017	Stem	18.661198189037	-1.88351037856507	0.51940369967437	22.3229899485406	5.58766470862239e-05	9.13427594380596e-05
gene-MaesCt014	Stem	0.960493138200483	-1.57806019527255	1.45208889293845	1.87919672790851	0.597854291810353	0.65651424046462
gene-MaesCp018	Stem	5.27599767135759	-1.94889696261732	0.851367788484246	7.21678927192076	0.0652997483131002	0.081452009881275
gene-MaesCt015	Stem	0	NA	NA	NA	NA	NA
gene-MaesCt016	Stem	0.226304837322168	-1.04282084216647	4.43467211064908	0.194254488650188	0.978511447042416	0.990473778570245
gene-MaesCp019	Stem	6.15218466649304	-1.54876961176791	0.85344570594595	11.0365110563417	0.0115300758963661	0.0154884756394747
gene-MaesCp020	Stem	18.4693063240127	-2.14412156139667	0.666029465291798	17.7857080880285	0.000486953417988369	0.000737564529297813
gene-MaesCp021	Stem	9.32448985883531	-3.28329529904956	0.887892169891846	28.354924639735	3.05941520577431e-06	5.49166642201489e-06
gene-MaesCp022	Stem	228.865024581356	-2.72753512451955	0.245679626384951	174.23399048704	1.55077099687689e-37	1.41475394259622e-36
gene-MaesCt017	Stem	1.34818768783794	-1.68846583451246	1.62030533709307	1.99626131270722	0.573183045563074	0.632123369263742
gene-MaesCp023	Stem	7.19857238969612	-0.821269705804104	0.659233717060858	3.23872421217368	0.35626255066253	0.406149744406695
gene-MaesCt018	Stem	16.4421151172994	0.388871442182594	0.535778914219601	8.75806096176456	0.0326866981642394	0.0420703210343513
gene-MaesCt019	Stem	1054.04420979575	-0.732056517768467	0.211648564240453	32.5446008142596	4.01778752153068e-07	7.67144808817672e-07
gene-MaesCt020	Stem	635.723859610088	-0.238549405906876	0.312134711077408	38.6329153919785	2.07597551882487e-08	4.30607242125244e-08
gene-MaesCt021	Stem	8.0689091238067	-1.68259679666698	0.765174114785467	22.7178178776982	4.62382801543348e-05	7.60889808918833e-05
gene-MaesCp024	Stem	10.2929208550453	-1.05856502052284	0.635613608851074	6.68188387191276	0.0827589307857714	0.102033764812636
gene-MaesCp025	Stem	14.501976580017	-0.378241097900416	0.417457184443678	4.98206831407981	0.173114909322465	0.205536229291025
gene-MaesCp026	Stem	11.3797459246961	-1.45655869642981	0.588619871349575	6.52044812148267	0.0888595594959224	0.109251808424838
gene-MaesCt022	Stem	58.2571284575897	-0.290240029032561	0.328541262962584	1.49154667036083	0.684222724306271	0.741463570404453
gene-MaesCt024	Stem	0.577246069999899	-1.6720822202721	3.79229604582241	1.22856050620732	0.746162786388361	0.800843956660704
gene-MaesCp027	Stem	4.23343233786906	-5.35919953985963	1.32675445970991	18.7368326342958	0.000309879696760268	0.000476809354916768
gene-MaesCp028	Stem	10.8310797278272	-1.70873291883744	0.61224535042509	15.4062067162167	0.00150045311485242	0.00217924095231898
gene-MaesCp029	Stem	26.3497905836798	-1.09626382346257	0.464397587499999	9.60292104175647	0.0222612879563488	0.0291519923670271
gene-MaesCp030	Stem	10.3801382757829	-2.42543015786468	0.658372642951338	19.6086309952603	0.000204579771630632	0.000319458730810551
gene-MaesCp031	Stem	6.76501149772156	-3.53721121274048	0.84568327731661	19.0025471688371	0.000273067538961814	0.000422409587101578
gene-MaesCp032	Stem	10.6951712218711	-1.64061331346304	0.657657490435785	10.2954625279427	0.0162145633042761	0.0214824628652198
gene-MaesCp033	Stem	11.9021840997848	-2.81121422146309	0.637274482066012	26.3748600377199	7.96021868795209e-06	1.38780363058242e-05
gene-MaesCp034	Stem	13.7701065894919	-0.948075260176513	0.470146880867485	4.30540275417485	0.23031866095896	0.269402320545452
gene-MaesCp035	Stem	3.8851825097217	-1.76119225128968	1.16036088240127	4.48312928461124	0.213800062161916	0.25094262972781
gene-MaesCp036	Stem	0.871124620423284	0.255819534977852	1.43119352585097	4.0099734677963	0.260389187596538	0.302381356437774
gene-MaesCp037	Stem	0.720066034902469	-0.0258005936124666	1.96469550581598	1.15257811827715	0.764399026867534	0.817710343251462
gene-MaesCp038	Stem	4.02482472087001	-1.53325551461596	0.966374172310271	4.0671585669821	0.254302939803233	0.295641276168482
gene-MaesCp039	Stem	1.75858550004558	-0.174914703221612	1.22824194640452	2.91312266933156	0.405214817269454	0.457989247250734
gene-MaesCp040	Stem	2.84150682664792	-2.03645722510238	1.20244415398719	6.61858798720752	0.0851011953428551	0.104798230746111
gene-MaesCt025	Stem	0.621135141614495	0.772244821255479	2.43914174021226	0.476476235723041	0.924028238310688	0.955225713437988
gene-MaesCt026	Stem	2.2038420448128	-1.39612917153755	1.46206927968753	1.14656684504789	0.765846191620774	0.819033295616423
gene-MaesCp041	Stem	6.00728213538472	-5.96351129568563	1.445477872276	17.1302204231907	0.000664468759114396	0.000994494449043199
gene-MaesCp042	Stem	12.1011994000555	0.501909954990883	0.554642584646911	3.01326270182562	0.389584845222412	0.441312407214892
gene-MaesCp043	Stem	128.497266801733	-2.60575603947323	0.2961002939537	113.774362243831	1.69021314148452e-24	8.35324676835626e-24
gene-MaesCp044	Stem	31.6864450342152	-1.81765903282658	0.392021763465277	48.8066450487624	1.43413774003005e-10	3.39597932685662e-10
gene-MaesCp045	Stem	0.0511924680049931	-0.399180422195671	4.43930002840898	0.135341094584058	0.987282601277883	NA
gene-MaesCp047	Stem	93.9920727853639	-1.4809764868065	0.180482926399613	117.460964864634	2.71777599110614e-25	1.39662206703872e-24
gene-MaesCp048	Stem	19.8365911061628	-2.19416185447895	0.473176558664923	30.9048530006586	8.90176920659278e-07	1.65773239647795e-06
gene-MaesCp049	Stem	3.11487928265722	-5.67177216091681	2.01453287883256	2.5407453720953	0.467972464499281	0.523813037984342
gene-MaesCp050	Stem	0.796904437038134	-1.36423933311115	2.30866671527217	1.17270338792355	0.759558332781701	0.813202662447191
gene-MaesCp051	Stem	1.93432107001231	-1.25885120172969	1.04083355401368	6.21968707656109	0.101397657361724	0.123947659151479
gene-MaesCp052	Stem	11.7354760810162	-1.42459856607646	0.620870051595715	9.23309069676822	0.0263470995982356	0.0342865972462397
gene-MaesCp053	Stem	14.4547308644339	-1.79512764962861	0.576716521944406	16.7645145847796	0.000790086324708066	0.00117533538506839
gene-MaesCp054	Stem	10.9178950829983	-3.24478492802612	0.655425338520377	24.4158767189405	2.04522244020078e-05	3.45941660934551e-05
gene-MaesCp055	Stem	7.60699680755048	-1.57404093051375	0.67710461170138	20.2681230286234	0.000149351082456483	0.000236031376527067
gene-MaesCp056	Stem	1.8372949973796	-0.0041625202266087	1.07896266466805	0.794113371960464	0.850874513032821	0.89683391795423
gene-MaesCp057	Stem	11.1243977241434	-2.58631446399815	0.703983767281005	15.9788890795868	0.00114534150649471	0.00168122901058425
gene-MaesCp058	Stem	6.485175624185	-1.58768041778628	0.71329387299606	6.86424133950118	0.0763530768176585	0.0944823369487525
gene-MaesCp059	Stem	17.042862999944	-1.52285069954849	0.442307475972946	21.9832167253576	6.57577444440546e-05	0.000106886253141625
gene-MaesCp060	Stem	19.6713965713906	-0.443518546611941	0.408407333910149	2.60067274664988	0.45737161790797	0.512684562728624
gene-MaesCp061	Stem	5.92937122088497	-1.30557166416735	0.879726935280447	3.03931081285589	0.385603844787596	0.437075451914405
gene-MaesCp062	Stem	3.36565562919149	-3.36062890220666	1.15627473912045	14.6720238174567	0.00211950109876835	0.00304056714053129
gene-MaesCp063	Stem	0.06723571299299	-0.324561974161062	4.43930002840898	0.0756074764831531	0.994594492779025	NA
gene-MaesCp064	Stem	0.0342995444590261	0.0567447206562836	4.43930002840898	0.00272465458598603	0.999962205289484	NA
gene-MaesCt027	Stem	0	NA	NA	NA	NA	NA
gene-MaesCp065	Stem	0.0844121334093756	-0.0650278224237851	4.43930002840898	0.0683221450906188	0.995346530610626	NA
gene-MaesCt028	Stem	0	NA	NA	NA	NA	NA
gene-MaesCp066	Stem	0.225363773974868	-1.10415613847096	3.60352533579565	0.837521922723795	0.84047281687317	0.888310700878483
gene-MaesCp067	Stem	0	NA	NA	NA	NA	NA
gene-MaesCp046	Stem	0.102384936009986	-0.940708870961883	4.43882126723459	0.31277450428477	0.957608307508215	NA
gene-MaesCt029	Stem	0	NA	NA	NA	NA	NA
gene-MaesCr001	Stem	107.387453878516	-2.47114563948385	0.48720834011415	80.1408814622236	2.86297129196038e-17	9.72688961889408e-17
gene-MaesCt030	Stem	0.301733895708713	-1.33067904715058	4.04035180556968	0.812767321510549	0.846410884505957	0.893200546402215
gene-MaesCt032	Stem	0	NA	NA	NA	NA	NA
gene-MaesCr002	Stem	9.66757357291064	-1.8720745983494	0.626768690045138	41.8308345989626	4.35783868475408e-09	9.40143213838488e-09
gene-MaesCr003	Stem	0.0242005206530896	-0.0796613390959843	4.43930002840898	0.0424910375467693	0.997699959683007	NA
gene-MaesCr004	Stem	0	NA	NA	NA	NA	NA
gene-MaesCt034	Stem	0	NA	NA	NA	NA	NA
gene-MaesCt035	Stem	0	NA	NA	NA	NA	NA
gene-MaesCp068	Stem	0.153438243379727	0.478240410850245	4.43896509717231	0.288728502420259	0.962134216065834	NA
gene-MaesCp069	Stem	11.6599941193649	-3.3993516301575	0.744150963203419	39.4889872966733	1.36729127059746e-08	2.86929986151649e-08
gene-MaesCp070	Stem	8.69084367356477	-1.16406417403927	0.730600375714018	4.26019616681953	0.234703786146484	0.274133757798909
gene-MaesCt036	Stem	1.18884973609475	-3.28356310292884	3.18841336970731	2.31208975145684	0.510208788965998	0.567289698784602
gene-MaesCp071	Stem	4.59993742271962	-3.52028089066463	0.985724481390126	16.0438052993708	0.00111077352924439	0.0016318061645983
gene-MaesCp072	Stem	11.285898358891	-2.61474905298014	0.544863375268853	40.6576267965581	7.72916416078736e-09	1.6447946324819e-08
gene-MaesCp073	Stem	23.8755105379617	-1.01944857597368	0.374186183668876	13.2007134752627	0.00422205709054428	0.00589750062575719
gene-MaesCp074	Stem	3.34283614107952	0.0725631131698262	0.993428554678502	1.79032219770789	0.617043195283781	0.675353516924163
gene-MaesCp075	Stem	3.32966403887143	-3.41872503566134	1.31312806928148	8.64009932157526	0.0344791765459477	0.044291580132423
gene-MaesCp076	Stem	2.81747674311554	-2.52323269049825	1.17675857748796	7.25861974235369	0.0640959291525052	0.0800347087478637
gene-MaesCp077	Stem	22.3463348813289	-2.54848609601099	0.475102866164107	40.0974992271433	1.01599012452249e-08	2.14597092208399e-08
gene-MaesCp078	Stem	17.192621671993	-2.80641847113645	0.595551472164368	44.957766377641	9.44591675465328e-10	2.12605319601347e-09
gene-MaesCp079	Stem	3.84462813793753	-2.82792139194616	1.41766730183078	4.66444138594332	0.198083178196496	0.233491296289517
gene-MaesCp080	Stem	127.706290801939	-2.48283642887428	0.295097380942508	95.7963595893688	1.2449845507568e-20	5.04231700076806e-20
gene-MaesCt037	Stem	0	NA	NA	NA	NA	NA
gene-MaesCt038	Stem	0	NA	NA	NA	NA	NA
gene-MaesCr005	Stem	0	NA	NA	NA	NA	NA
gene-MaesCr006	Stem	0	NA	NA	NA	NA	NA
gene-MaesCt039	Stem	0	NA	NA	NA	NA	NA
gene-MaesCt041	Stem	0.0857309547468246	-0.588689404024643	4.43930002840898	0.159740858354542	0.983810789684906	NA
gene-MaesCr007	Stem	64.0596448071665	-2.44800424324413	0.512215970235888	83.6317864582004	5.1028983098987e-18	1.81117984182346e-17
gene-MaesCt043	Stem	0.401887464009891	-1.73710512816027	4.43134791094618	0.667430681140637	0.880836505034315	0.922382841302367
gene-MaesCp081	Stem	0	NA	NA	NA	NA	NA
gene-MaesCp082	Stem	0.197129487658387	-1.34858757246331	4.43620176228277	0.420819053789316	0.935908970549286	0.963514849883592
gene-MaesCt044	Stem	0	NA	NA	NA	NA	NA
gene-MaesCp083	Stem	0.207779984785589	-1.11768663461941	4.43658653030159	0.25702733739643	0.967896901460032	0.983713744456693
gene-MaesCt045	Stem	0	NA	NA	NA	NA	NA
gene-MaesCp084	Stem	0.031440953532134	0.146004593266841	4.43930002840898	0.0174611709241077	0.999389543109248	NA
gene-MaesCp085	Stem	0	NA	NA	NA	NA	NA
gene-MaesCp086	Stem	1.68559051355835	-2.44120515588871	1.19917127475355	5.53069831145891	0.136814004299479	0.164501690109557
Manes.01G000031.v8.1	Stem	2309.13664701198	-0.240945656216236	0.0501570311928445	28.7408571793646	2.53853443708523e-06	4.57762177813548e-06
Manes.01G000062.v8.1	Stem	0.0183906238499578	0.0691767039670928	4.43930002840898	0.0131739434052953	0.999599431557538	NA
Manes.01G000093.v8.1	Stem	7.40574447523218	-6.48871867189009	1.05185939645931	43.7784468708107	1.6819072756781e-09	3.73040515361889e-09
Manes.01G000124.v8.1	Stem	897.827572510103	-1.00644694576175	0.0861295548148888	188.17524729358	1.51277851661402e-40	1.58437522380171e-39
Manes.01G000155.v8.1	Stem	865.514591944976	-0.55121377469487	0.0994147003625399	179.418120793548	1.17794214172508e-38	1.12907536533191e-37
Manes.01G000186.v8.1	Stem	261.047804566559	-1.51378802403042	0.150752474639252	208.510918351872	6.10944685400083e-45	7.73361718168385e-44
Manes.01G000217.v8.1	Stem	2.34483126478202	-1.01480050905254	1.4334031869981	3.53532769941245	0.316209058742895	0.363254373938987
Manes.01G000248.v8.1	Stem	828.723677373961	-0.157692342119605	0.0906991775469824	4.8666549072434	0.181825809897604	0.215315461981422
Manes.01G000279.v8.1	Stem	815.277193979864	-1.56232700705864	0.1422267107729	242.331935350201	2.97999417329712e-52	5.45551218244536e-51
Manes.01G000300.v8.1	Stem	3515.05086515364	-0.594558503129715	0.114848041212958	168.009253113241	3.42312805520642e-36	2.93145021540013e-35
Manes.01G000310.v8.1	Stem	0	NA	NA	NA	NA	NA
Manes.01G000341.v8.1	Stem	1415.77153844829	-6.32519356095004	0.399542393668901	269.460118863221	4.0389529661858e-58	9.81490791720494e-57
Manes.01G000372.v8.1	Stem	0.373201410757109	1.60215821038232	3.43559419397217	0.898947164142513	0.825681875141492	0.875054464703135
Manes.01G000400.v8.1	Stem	1100.95988551792	-2.49004536806462	0.240699975503112	124.245434384817	9.39682646011067e-27	5.18490884342464e-26
Manes.01G000403.v8.1	Stem	291.04381584627	-0.485358097563407	0.111704597113041	34.944444859796	1.25162210001585e-07	2.46907362057584e-07
Manes.01G000434.v8.1	Stem	1.31228286743049	-1.0525121410736	1.51156663087668	0.615808457448821	0.892804043438229	0.931905699567047
Manes.01G000465.v8.1	Stem	217.161334764276	-0.125558833937648	0.137382132978491	11.4343580063995	0.00959472302881358	0.0129802269580806
Manes.01G000496.v8.1	Stem	0	NA	NA	NA	NA	NA
Manes.01G000500.v8.1	Stem	142.789345952606	-5.02415817326648	0.639554869222593	59.6730642707701	6.90384710110554e-13	1.86003064861256e-12
Manes.01G000527.v8.1	Stem	66.7511121748856	-0.027742341268816	0.424475282772056	22.9011588692925	4.23447066582599e-05	6.98928837904543e-05
Manes.01G000550.v8.1	Stem	252.193345925657	0.34514408697239	0.149311615878546	5.87637929393975	0.117782008928806	0.14273320455668
Manes.01G000558.v8.1	Stem	1.26009325430127	2.0791212972984	2.16818429420985	2.63846682340203	0.450785689156626	0.505822505182504
Manes.01G000600.v8.1	Stem	2.49912889285239	-3.57612751399316	1.60619121144463	6.70546105071901	0.0819024387438265	0.10102808974011
Manes.01G001100.v8.1	Stem	1291.78224336281	1.94761678772427	0.149466507549251	220.436574375966	1.61564105205216e-47	2.31518558121793e-46
Manes.01G001150.v8.1	Stem	0.294712256857906	2.35528142784882	4.41904123698975	0.800003942616453	0.849466090369654	0.895557326822236
Manes.01G001151.v8.1	Stem	1.07600107526295	1.87242725422588	0.908561209071571	14.0084513149076	0.00289367162898712	0.00410319654600168
Manes.01G001200.v8.1	Stem	143.411382103608	0.166282406014064	0.246327713954309	0.940299570696538	0.815693290848901	0.866220993919184
Manes.01G001400.v8.1	Stem	1367.69633488017	5.60430557361408	0.52247797134684	119.975302058373	7.81188464677049e-26	4.12409979966424e-25
Manes.01G001600.v8.1	Stem	2456.49572582436	0.0665918092550698	0.0764255188038493	14.4887316229515	0.00231003841511249	0.0033026008431867
Manes.01G001700.v8.1	Stem	2365.00621325168	-0.17610639762145	0.0620714425762722	21.9308443187971	6.74284582224857e-05	0.000109503912628993
Manes.01G001800.v8.1	Stem	254.889568690623	1.42424183715022	0.212711083251907	61.5405409795906	2.75457502334277e-13	7.58029883936563e-13
Manes.01G001900.v8.1	Stem	196.880384469558	-0.618308234829165	0.261824948220362	21.7331218916818	7.41260391405599e-05	0.000120015894931827
Manes.01G001951.v8.1	Stem	0	NA	NA	NA	NA	NA
Manes.01G002051.v8.1	Stem	755.000452763717	1.55867277466646	0.132277515515801	186.802012878627	2.99499182742402e-40	3.08222789463006e-39
Manes.01G002151.v8.1	Stem	0.131075919993511	-0.0708140313452225	4.43929993018559	0.108348618418724	0.990817074071798	NA
Manes.01G002300.v8.1	Stem	314.246266777309	1.28459773920805	0.260049226457348	97.4567998604771	5.47344256671926e-21	2.26220678136852e-20
Manes.01G002350.v8.1	Stem	0.657424246581775	-0.360007727950317	1.30739445335328	0.60809817654814	0.894576004239682	0.933218892179879
Manes.01G002400.v8.1	Stem	5607.89507088445	-0.112280987472571	0.111212419880716	2.70047517677858	0.440146549084498	0.494781172104601
Manes.01G002500.v8.1	Stem	2570.96104623385	0.932111424051344	0.0621882355617178	279.24142075002	3.09010261531272e-60	8.29334830972747e-59
Manes.01G002600.v8.1	Stem	0.0983994695604267	-0.132574259836076	4.43930002840898	0.0521837899203774	0.996878714910893	NA
Manes.01G002700.v8.1	Stem	0	NA	NA	NA	NA	NA
Manes.01G002800.v8.1	Stem	2.51535094103447	-4.07996599702984	1.70329098540925	8.51288052856955	0.0365200221466175	0.0468028755784724
Manes.01G002901.v8.1	Stem	1135.41783304059	-0.199050124596622	0.0836106713038058	16.8556867607942	0.000756718833189319	0.00112742166565906
Manes.01G003000.v8.1	Stem	0.449540634474514	-0.796358074491472	2.75702283599321	-0.443759298687937	1	1
Manes.01G003100.v8.1	Stem	1047.85352277642	0.680387236893044	0.0801785340273679	130.759211212945	3.71072104087062e-28	2.18795999728044e-27
Manes.01G003200.v8.1	Stem	1139.03779362271	-1.0082189016528	0.0994960931592806	108.115330730394	2.79190465834855e-23	1.29344004758627e-22
Manes.01G003300.v8.1	Stem	227.43066727555	0.548274703019488	0.267529845699263	37.9178791107693	2.94191868587319e-08	6.0501892587854e-08
Manes.01G003400.v8.1	Stem	0	NA	NA	NA	NA	NA
Manes.01G003500.v8.1	Stem	1127.75332186472	-0.014721361294374	0.0613852258097274	63.2570232342824	1.18335778130801e-13	3.32774329726557e-13
Manes.01G003700.v8.1	Stem	2001.45053941191	0.833878168801995	0.0772275907231186	148.560711881828	5.38564515594046e-32	3.77924677210134e-31
Manes.01G003800.v8.1	Stem	17294.1876708334	-0.951710162664631	0.100860245793427	116.181229572039	5.12584613030605e-25	2.59734327447297e-24
Manes.01G003900.v8.1	Stem	515.067480481664	0.463457024292664	0.13302973935329	24.9460817266068	1.58465365080054e-05	2.70473371563017e-05
Manes.01G004000.v8.1	Stem	0.255840369304023	-1.20587708304779	4.43556386178776	0.357105779519088	0.948953667431219	0.972000318610299
Manes.01G004100.v8.1	Stem	233.218231287109	0.562074719090495	0.137944177964266	18.1981900465884	0.000400330348330505	0.000611152153041431
Manes.01G004200.v8.1	Stem	2.68140323355105	-3.64549797025858	1.51068664352011	7.56391151658775	0.0559388328213249	0.0703522504564041
Manes.01G004300.v8.1	Stem	213.504089028912	2.83139669792167	0.426875464933434	74.5022975313346	4.63204475873929e-16	1.47325498554082e-15
Manes.01G004400.v8.1	Stem	0.799831723873692	1.45308711953949	1.80970470538026	0.67168795981803	0.879842145664384	0.921483271435736
Manes.01G004466.v8.1	Stem	1536.7947871201	0.798376857002583	0.498764451265659	32.2831945852421	4.56140435651794e-07	8.6789981194318e-07
Manes.01G004532.v8.1	Stem	3.15311245977572	-1.83691398968807	1.1977088218186	7.38076892613762	0.0607024633835884	0.0759889621355788
Manes.01G004600.v8.1	Stem	1.1739609385813	0.968943480795975	1.41548358303048	2.22536339056234	0.526969867825614	0.584947075075895
Manes.01G004625.v8.1	Stem	2.37622085276705	0.645909738211509	1.1279383967254	3.11871266644235	0.373681698108128	0.424551158950808
Manes.01G004650.v8.1	Stem	95.6554016772714	-1.00136902091345	0.235754386699993	18.9512970710652	0.000279811917979874	0.000432326950127035
Manes.01G004820.v8.1	Stem	137.991075669756	-0.297928506055168	0.160853502066664	6.35332620265729	0.0956299415525479	0.117202287210733
Manes.01G004840.v8.1	Stem	28.481879337956	-0.275359963139528	0.320581422010749	1.74589783443275	0.626778323617722	0.6849903038462
Manes.01G004860.v8.1	Stem	393.00635921086	-2.29723581763598	0.167966782693086	218.738546365404	3.76186235121963e-47	5.29870177402141e-46
Manes.01G004880.v8.1	Stem	374.005994836757	-1.02219086708908	0.158180394657317	85.1808870064093	2.37316619354798e-18	8.56370648807003e-18
Manes.01G004910.v8.1	Stem	1.29434780931772	-0.62637600215306	1.40126816465787	2.24443769743255	0.523248648323718	0.581005846369641
Manes.01G005000.v8.1	Stem	1059.4177740647	0.535976355626207	0.0733719314281767	82.7123925936606	8.03740960028175e-18	2.81531535195159e-17
Manes.01G005033.v8.1	Stem	153.650336976561	-0.21668261208721	0.169725605430908	8.37246069783578	0.0389097179437583	0.0497274044806906
Manes.01G005066.v8.1	Stem	2247.56528334754	0.301811311671514	0.0616320944614639	90.3775619980687	1.81744028636489e-19	6.93304731002186e-19
Manes.01G005100.v8.1	Stem	737.017110549044	1.05500389655663	0.146961835450254	52.4477741888554	2.40419592573565e-11	5.95984177022156e-11
Manes.01G005233.v8.1	Stem	38.0133120163668	5.44417909287216	0.738814632675915	64.3880144867463	6.78043104322388e-14	1.93126016361838e-13
Manes.01G005500.v8.1	Stem	1480.53478869178	-0.482188664072082	0.093041076924554	60.061010674905	5.70442681036664e-13	1.54344746465234e-12
Manes.01G005504.v8.1	Stem	0	NA	NA	NA	NA	NA
Manes.01G005508.v8.1	Stem	0	NA	NA	NA	NA	NA
Manes.01G005512.v8.1	Stem	48.2310327770311	0.028713057746525	0.448150255599678	8.39579798329902	0.0385022432180417	0.0492251188577779
Manes.01G005536.v8.1	Stem	201.501069626849	0.253288460823991	0.162615984349334	3.57356014907054	0.311346188269854	0.357969928445495
Manes.01G005584.v8.1	Stem	198.843598399471	-0.264327700088956	0.16165505044951	7.05758252593773	0.0700848931593223	0.0871335208138879
Manes.01G005700.v8.1	Stem	163.401380187914	0.575035301042709	0.168451606829435	13.6775092690519	0.00337866192200832	0.00476239932823288
Manes.01G006000.v8.1	Stem	719.321689000585	0.247829965825282	0.0678254448849651	41.2539412798403	5.77646383043365e-09	1.23815131957544e-08
Manes.01G006100.v8.1	Stem	1322.09652403014	-0.998017940689533	0.0959897010010514	222.563186853979	5.60561299862867e-48	8.2541893889537e-47
Manes.01G006200.v8.1	Stem	506.57171510608	0.472115304347694	0.135717827360223	16.0319670238235	0.00111699925369852	0.00164077523159889
Manes.01G006300.v8.1	Stem	798.389450463868	1.60135243649389	0.145712381910508	145.299859413584	2.71999288558918e-31	1.85656041584402e-30
Manes.01G006400.v8.1	Stem	0	NA	NA	NA	NA	NA
Manes.01G006500.v8.1	Stem	0.0502613770895837	0.0205798622186803	4.43930002840898	0.0315147314228419	0.998526035856067	NA
Manes.01G006600.v8.1	Stem	1.22562157532315	1.36855976619759	1.55456140514948	1.46400421887063	0.690602703128217	0.747574338800547
Manes.01G006800.v8.1	Stem	3.76086361151938	-1.60205575575791	0.955630705994055	9.00325353668984	0.0292476602516102	0.0378694573370462
Manes.01G006900.v8.1	Stem	0	NA	NA	NA	NA	NA
Manes.01G006975.v8.1	Stem	6.13052584741473	-2.05256009610334	0.474554578626585	32.400873313112	4.30814414286928e-07	8.20514259916815e-07
Manes.01G007000.v8.1	Stem	191.752310519947	0.332193636599344	0.394799898838314	31.4914106965379	6.6980770501239e-07	1.2589685842988e-06
Manes.01G007050.v8.1	Stem	20.8938319254279	1.45062199463214	0.406869604173373	36.216990191968	6.73762614558068e-08	1.35224102137894e-07
Manes.01G007100.v8.1	Stem	353.825807122667	1.09970486490607	0.136226336594375	75.172473477902	3.32767174628076e-16	1.06821949140271e-15
Manes.01G007201.v8.1	Stem	0.324225312565132	-2.21921212920698	2.93857308611664	2.52014536788435	0.471661363204681	0.527681925132807
Manes.01G007300.v8.1	Stem	948.500206478036	0.108113878600105	0.0612054697994819	3.11697543448827	0.373939130883848	0.424790486422306
Manes.01G007400.v8.1	Stem	1233.15117308639	0.0705356209677371	0.0620172477581002	28.0375008089609	3.56680066244547e-06	6.37512084808588e-06
Manes.01G007451.v8.1	Stem	0.10876977908791	0.104205440797627	4.43929878493488	0.202740170536984	0.977145733001332	NA
Manes.01G007500.v8.1	Stem	249.885674293169	5.39278308898873	0.462849574360493	124.384939974883	8.76855044068632e-27	4.84609621738154e-26
Manes.01G007600.v8.1	Stem	1412.03135206028	1.18151161850268	0.110514368064689	159.697746337161	2.12989814717238e-34	1.6793214305969e-33
Manes.01G007700.v8.1	Stem	1263.21922687176	2.29688048498893	0.346232734437676	79.7644690198352	3.44791269421743e-17	1.16618561836575e-16
Manes.01G007800.v8.1	Stem	2150.52039373974	-0.393251784251865	0.0558662114026984	67.7589593777066	1.28832531339533e-14	3.81553270952406e-14
Manes.01G007900.v8.1	Stem	996.46292767077	-0.237438215626816	0.0768967461566896	26.8532797398811	6.31940725837865e-06	1.11026748226696e-05
Manes.01G008000.v8.1	Stem	2785.36277691918	-0.488440508268165	0.0858186503920458	94.0805224238786	2.91010599414337e-20	1.15762554594713e-19
Manes.01G008100.v8.1	Stem	0.59052269159353	-2.70467314145228	4.42165897191839	1.1567680163574	0.763390682552325	0.816759969498758
Manes.01G008200.v8.1	Stem	443.887974513935	-0.421327060219862	0.0864952886556631	29.573215657259	1.69688012771202e-06	3.09858637612301e-06
Manes.01G008250.v8.1	Stem	186.322870810812	0.064032550695896	0.178084371818784	4.59852921534815	0.203668289346256	0.239691012661743
Manes.01G008300.v8.1	Stem	61.8838242095749	-0.568092626166886	0.24386844805476	5.64489538373584	0.130224592330014	0.156987570016459
Manes.01G008400.v8.1	Stem	47.4808826660252	-0.966283880210667	0.214713029234241	35.47617731729	9.66309477917808e-08	1.91944264896886e-07
Manes.01G008500.v8.1	Stem	271.616829443947	-0.330363453966641	0.091190859170329	30.4971309579957	1.08467565503489e-06	2.00840467093565e-06
Manes.01G008600.v8.1	Stem	243.489994005532	-0.00136693390942881	0.131843812379067	0.176005169439009	0.981366641851321	0.99202143645458
Manes.01G008701.v8.1	Stem	11.4469026858459	-1.51679352376096	0.476993766564863	19.1539233582378	0.000254076746288562	0.000393994685811278
Manes.01G008800.v8.1	Stem	5577.09763048822	3.3827762459029	0.158294280687633	521.52225647965	1.03344592599635e-112	1.08277309500256e-109
Manes.01G008900.v8.1	Stem	861.227977848251	0.317756934961108	0.0700346835688444	51.3475283211985	4.12524164935434e-11	1.00930220738334e-10
Manes.01G009000.v8.1	Stem	740.827934764177	0.0995328429569992	0.0850451745097679	6.0598282892712	0.10873545332205	0.132341277988829
Manes.01G009100.v8.1	Stem	404.263969737149	-0.101691748884004	0.175688430249729	7.03532159467795	0.070780433913913	0.0879460773694993
Manes.01G009200.v8.1	Stem	25.0153163623598	0.176587323902033	0.83464997824262	7.28223427843193	0.0634258624171739	0.0792416032886733
Manes.01G009300.v8.1	Stem	47.6484774674805	-1.65384898520153	0.301338416862752	32.4436650122904	4.21957289325819e-07	8.04095034524284e-07
Manes.01G009451.v8.1	Stem	2098.16969872072	-0.19857878701149	0.106751649598923	13.1717207908969	0.00427958931150974	0.00597418737495321
Manes.01G009500.v8.1	Stem	73.0425223807755	0.124570064518113	0.302102818929654	45.2974421118239	7.99928019440953e-10	1.80911906829315e-09
Manes.01G009601.v8.1	Stem	751.120283360481	-4.92641505190461	0.367901638858718	217.24479582696	7.91210798559895e-47	1.09910114041663e-45
Manes.01G009700.v8.1	Stem	385.753407052208	-0.618127594792358	0.11965992618292	27.7976795066803	4.00507929457356e-06	7.13460404547989e-06
Manes.01G009800.v8.1	Stem	1.05372466654836	-2.27587390643867	1.94881974205879	4.64541921678982	0.199680242058772	0.235302568409526
Manes.01G009900.v8.1	Stem	607.218214065769	-0.504877885151863	0.112813279274235	28.2517347524242	3.21591750493929e-06	5.76044244818853e-06
Manes.01G010000.v8.1	Stem	5101.79006010419	0.478894207571079	0.067196268442185	93.3049178532451	4.27138584968513e-20	1.68242946690677e-19
Manes.01G010100.v8.1	Stem	706.212470227133	1.49451329282752	0.132167618219404	157.094602314957	7.76425603068422e-34	5.988281385387e-33
Manes.01G010150.v8.1	Stem	119.676704583907	-0.80226985812626	0.197803775979619	19.0785015797668	0.000263368505247793	0.000407822956540196
Manes.01G010200.v8.1	Stem	336.700371286319	-0.0846993422563628	0.157072605416845	51.7426095286445	3.39830133674985e-11	8.35799266110533e-11
Manes.01G010300.v8.1	Stem	422.494144298922	0.627230321036493	0.16394939672547	52.6770728774965	2.14828267354855e-11	5.3390537642675e-11
Manes.01G010800.v8.1	Stem	182.458159830331	-0.288327076453699	0.142440855137158	5.4302858399198	0.142868266342718	0.171372718777718
Manes.01G010866.v8.1	Stem	0.0484585451555907	0.872180518686905	4.43930002840898	0.179496910879653	0.980829291225144	NA
Manes.01G010900.v8.1	Stem	0.0281982592395074	0.466759258734746	4.43930002840898	0.0802709256378478	0.994094973357623	NA
Manes.01G011000.v8.1	Stem	982.918053017932	0.09354632789484	0.0734285902409008	9.67437347094449	0.0215468779901231	0.0282558370639264
Manes.01G011042.v8.1	Stem	1.86814613242359	1.93623863731447	1.68029522987255	4.32694167992489	0.228255944126493	0.267081318412001
Manes.01G011100.v8.1	Stem	703.61457906139	0.682715137821545	0.0749323648860327	102.958358172911	3.59174760083782e-22	1.57379437661932e-21
Manes.01G011113.v8.1	Stem	37.7207657203367	-3.87338094179046	0.453754318697853	91.1650024891485	1.23115628905222e-19	4.73565779018235e-19
Manes.01G011184.v8.1	Stem	112.880231247923	2.1776228280006	0.248946006001663	131.682371737166	2.34693710560198e-28	1.39561042771673e-27
Manes.01G011200.v8.1	Stem	0.414406694414901	-0.867691882577486	4.42847264709747	0.593187156973983	0.897990231820042	0.935758608410786
Manes.01G011300.v8.1	Stem	448.554312364982	-5.56708109119627	0.423498427510582	179.08979441316	1.38683808347439e-38	1.32418002915969e-37
Manes.01G011400.v8.1	Stem	5145.80377361857	-1.48530571911587	0.129308890110414	217.967046821618	5.52295608252612e-47	7.7432242225473e-46
Manes.01G011432.v8.1	Stem	0	NA	NA	NA	NA	NA
Manes.01G011500.v8.1	Stem	2372.50881558323	1.39675227615994	0.145795089275672	203.945121344917	5.92502706725946e-44	7.24432954843873e-43
Manes.01G011600.v8.1	Stem	70.4813329696384	1.37257469518047	0.263895718484428	31.7351729022384	5.95107170267085e-07	1.12399046143283e-06
Manes.01G011700.v8.1	Stem	9.61087353446511	1.23318789157734	0.619831815281888	16.1137843428094	0.00107466929042575	0.00158106859691553
Manes.01G011800.v8.1	Stem	958.866298523923	0.326932273609548	0.0889455767766735	40.9104823100056	6.8314096026875e-09	1.45842028986528e-08
Manes.01G011998.v8.1	Stem	0.0220107251638434	0.092909579093887	4.43930002840898	-0.0145011973086113	1	NA
Manes.01G012000.v8.1	Stem	0.0466312508897523	0.0205798622186802	4.43930002840898	0.0293171734898827	0.998676617256708	NA
Manes.01G012100.v8.1	Stem	963.724977502845	-0.321429244100703	0.068822749373387	60.5467533822916	4.49187975972064e-13	1.22253268592817e-12
Manes.01G012200.v8.1	Stem	41.8021767184962	2.36368005808249	0.404993262903709	53.9799809626348	1.13314492257e-11	2.86159273530447e-11
Manes.01G012300.v8.1	Stem	398.488074071218	-1.55848019638125	0.198475737774365	99.1489699534717	2.36850713972608e-21	9.95840453669983e-21
Manes.01G012400.v8.1	Stem	834.362188008338	-2.24735212581221	0.181803136407998	312.345171590475	2.11713737548846e-67	8.13440609953188e-66
Manes.01G012425.v8.1	Stem	9.29067833245718	3.53525156796602	0.55951586458785	66.7190396599367	2.15069325973276e-14	6.30442645952653e-14
Manes.01G012500.v8.1	Stem	238.230739044661	-0.578883049522894	0.275718430186831	14.2935609574085	0.0025316141115465	0.00360915323490885
Manes.01G012564.v8.1	Stem	0	NA	NA	NA	NA	NA
Manes.01G012600.v8.1	Stem	345.845967018282	0.0927598915674603	0.12937851205624	91.9850012575846	8.20646299238708e-20	3.17907079601275e-19
Manes.01G012700.v8.1	Stem	1155.50165231943	1.11483291432512	0.102848835643472	160.446515328045	1.46814519014279e-34	1.16667862090664e-33
Manes.01G012800.v8.1	Stem	1477.39096294374	-0.0758676466670851	0.046127059779578	4.25158365174843	0.235547860414957	0.274987540308727
Manes.01G012847.v8.1	Stem	0	NA	NA	NA	NA	NA
Manes.01G012900.v8.1	Stem	1040.41524427569	1.35815854408204	0.0923721664462489	252.664904034044	1.73553945683069e-54	3.53347013030829e-53
Manes.01G013100.v8.1	Stem	0	NA	NA	NA	NA	NA
Manes.01G013130.v8.1	Stem	0	NA	NA	NA	NA	NA
Manes.01G013225.v8.1	Stem	3.46739909602892	3.3338616306191	0.818119535809624	19.6098620954965	0.00020445972771427	0.000319289580524217
Manes.01G013300.v8.1	Stem	702.637437735096	-0.168862742047514	0.103981200306154	8.15810006885522	0.0428547957154855	0.0545063065865828
Manes.01G013425.v8.1	Stem	0	NA	NA	NA	NA	NA
Manes.01G013500.v8.1	Stem	733.804273781098	0.222551349463454	0.0639829586540098	69.0590720538282	6.78767413462584e-15	2.03974661998172e-14
Manes.01G013600.v8.1	Stem	2416.29344916544	0.675178333979883	0.0541097728587726	229.960713001642	1.4102916079558e-49	2.23879683521701e-48
Manes.01G013700.v8.1	Stem	0.0169893991733758	0.0691767039670928	4.43930002840898	0.0123460864242002	0.999636499684405	NA
Manes.01G013800.v8.1	Stem	68.0187620377019	4.42962921329095	0.659048189853998	86.9555378793799	9.87062286674637e-19	3.63358969612213e-18
Manes.01G014000.v8.1	Stem	447.018178914351	-1.19053330912415	0.168196570232629	181.05072436842	5.23063127983804e-39	5.09612398762761e-38
Manes.01G014100.v8.1	Stem	48.8761458537733	0.915533689832634	0.636328716807673	15.8152504896073	0.0012372921781258	0.00181122447333681
Manes.01G014200.v8.1	Stem	0	NA	NA	NA	NA	NA
Manes.01G014300.v8.1	Stem	0	NA	NA	NA	NA	NA
Manes.01G014400.v8.1	Stem	3.79852404541852	2.74333997271426	0.832006639441318	21.6546355269131	7.69648222718022e-05	0.000124493719108495
Manes.01G014500.v8.1	Stem	7.16475683809348	-3.25453014374384	1.09179194993199	18.0431176412037	0.000430934333319593	0.000655741379396661
Manes.01G014600.v8.1	Stem	0.97137570780459	-0.984411038503667	2.76439634842222	2.47527926220663	0.47977524478843	0.536033034340154
Manes.01G014700.v8.1	Stem	133.3225390483	1.1565817060543	0.642160949193587	21.6445902523373	7.73358818549346e-05	0.000125041949050942
Manes.01G014800.v8.1	Stem	4135.29200784426	-0.767238486459771	0.187823702142406	82.5879959686247	8.54691319159326e-18	2.98801927941725e-17
Manes.01G014900.v8.1	Stem	698.158823718715	0.0511387676970684	0.0767264721263936	13.3875862500211	0.00386917328135273	0.00542153949680211
Manes.01G015000.v8.1	Stem	56.4798113307005	4.54922530925969	0.55015854121318	93.1078324918603	4.70885955151273e-20	1.84859551870238e-19
Manes.01G015100.v8.1	Stem	200.056580856085	-0.479455467595345	0.164867399305873	29.358698354972	1.88256443164711e-06	3.42846220634436e-06
Manes.01G015200.v8.1	Stem	69.3958884925155	1.27581807828004	0.302175616758106	20.3386006355072	0.000144408585728686	0.000228565120204238
Manes.01G015300.v8.1	Stem	449.351694941437	1.85217058311734	0.158814351281031	150.676784989217	1.88264844871298e-32	1.35138936472702e-31
Manes.01G015400.v8.1	Stem	542.907076665663	1.35678585949244	0.117927011340115	182.358580980353	2.72962316018693e-39	2.70096856181083e-38
Manes.01G015500.v8.1	Stem	1.23118374820319	2.98580936487565	1.1746445244812	14.06131937825	0.00282286367421804	0.00400696312591182
Manes.01G015600.v8.1	Stem	93.1865803555227	5.70592261699063	0.610005785437792	86.3116152499481	1.3570398816631e-18	4.96003266018846e-18
Manes.01G015700.v8.1	Stem	285.661492302211	-0.105248282190617	0.156411920265286	7.95056593301103	0.0470444834441171	0.0595815134827837
Manes.01G015800.v8.1	Stem	1918.45365470123	-0.18158683538264	0.0658969487870709	43.897214768666	1.58699322268925e-09	3.5250556408413e-09
Manes.01G016000.v8.1	Stem	662.746249113927	0.0928417270563772	0.0766564173384253	1.63907397983746	0.650562864875664	0.708624215365587
Manes.01G016100.v8.1	Stem	35.1191083042913	-1.03967748123568	0.300190459879757	15.4933396489091	0.00144009890242275	0.00209571741016605
Manes.01G016300.v8.1	Stem	1086.68102979965	0.403897327209475	0.0742292113707494	84.9255358325395	2.69240159844971e-18	9.6938556626181e-18
Manes.01G016600.v8.1	Stem	1354.37804451642	-0.160857639291655	0.0576503726611255	8.9457006710918	0.0300216052752882	0.0388364777901096
Manes.01G016800.v8.1	Stem	1430.01355770163	1.97746399867582	0.418165245876587	79.8825130221168	3.25264519750164e-17	1.1019190128733e-16
Manes.01G016900.v8.1	Stem	876.060770151313	-0.125641748120463	0.0926848615949152	5.89056756235152	0.117057444661552	0.141886706862389
Manes.01G017000.v8.1	Stem	5013.70537505185	-0.203533540938038	0.0989169107917981	66.2261105346329	2.74190749656474e-14	7.98506543873423e-14
Manes.01G017101.v8.1	Stem	80.1156458810815	-0.0115510365714576	0.1817141936058	2.23796821572881	0.524508586085422	0.582357383067168
Manes.01G017151.v8.1	Stem	41.1004169864407	-0.0493390447590268	0.324239317593117	6.72527534601585	0.081189255479726	0.100193735096639
Manes.01G017200.v8.1	Stem	639.24253561231	1.76476142393529	0.141545103757089	208.936902721276	4.94241887696127e-45	6.28848354167688e-44
Manes.01G017300.v8.1	Stem	1301.08949733454	0.532142537469652	0.0648948681007653	70.5080150506863	3.32255278886661e-15	1.01275215980212e-14
Manes.01G017400.v8.1	Stem	0.121342042238397	0.585354287840689	4.43731838262461	0.212199944134941	0.975596188450353	NA
Manes.01G017500.v8.1	Stem	701.276374774775	-0.494904054354827	0.0739530736488178	93.5839052143646	3.72068011835814e-20	1.47106691574314e-19
Manes.01G017600.v8.1	Stem	1320.13454647601	0.315997744335457	0.315118589467714	54.0938336426647	1.0715294640126e-11	2.70900548762574e-11
Manes.01G017700.v8.1	Stem	314.100692406374	0.608642920529967	0.146642501863516	28.5654161856451	2.76333997306841e-06	4.97167586066683e-06
Manes.01G017800.v8.1	Stem	0.429249194359678	2.38202012375243	2.97747472686005	2.34783656401916	0.503418682273656	0.560380366288683
Manes.01G017900.v8.1	Stem	0.370540367326414	-1.50257710860269	4.43286678623991	0.536301197873691	0.910846805482735	0.945581731831409
Manes.01G018000.v8.1	Stem	1.81089372497017	-3.45090011196226	1.8829626872407	7.93262868932034	0.0474247821312641	0.0600464090187202
Manes.01G018100.v8.1	Stem	0.0212112952709859	-0.0457931197215327	4.43930002840898	0.0348909556267429	0.998284673675233	NA
Manes.01G018200.v8.1	Stem	6.63031281582	-1.79511443043181	0.815359851006608	8.20377893192222	0.0419826973109148	0.0534566073406858
Manes.01G018300.v8.1	Stem	979.867883395994	1.22214994983698	0.10771195011515	136.010837649453	2.73846554038923e-29	1.69388146652459e-28
Manes.01G018400.v8.1	Stem	34.8660069660103	-2.34734972138909	0.430688535441031	57.2066040351394	2.32171480260731e-12	6.088941266759e-12
Manes.01G018500.v8.1	Stem	508.535029489513	-0.232005128265726	0.0956644639858618	37.839976505515	3.05578157735454e-08	6.27677167461281e-08
Manes.01G018600.v8.1	Stem	2484.27742710104	1.16582217598336	0.124499254763031	222.277150690934	6.4633592811145e-48	9.47113341456913e-47
Manes.01G018700.v8.1	Stem	70.995934678046	-0.187888450065506	0.254406273453253	3.81140523525613	0.282562294861926	0.326681923195558
Manes.01G018800.v8.1	Stem	4822.14584797867	-2.33199206967196	0.131082558512333	340.188574423098	1.98637220996157e-73	1.08005519703719e-71
Manes.01G018900.v8.1	Stem	0	NA	NA	NA	NA	NA
Manes.01G019000.v8.1	Stem	1.3626968465666	-1.50527957251237	2.68115119818687	1.15601843757524	0.763571055963158	0.816920867783064
Manes.01G019100.v8.1	Stem	0.185321976653746	1.4017939602527	4.43265168636973	0.263598443858669	0.966722636795581	0.982886998430501
Manes.01G019200.v8.1	Stem	0	NA	NA	NA	NA	NA
Manes.01G019300.v8.1	Stem	0	NA	NA	NA	NA	NA
Manes.01G019400.v8.1	Stem	0	NA	NA	NA	NA	NA
Manes.01G019500.v8.1	Stem	0.283486906076632	-0.142940801361742	4.43893998214795	0.442600650302843	0.931308186639934	0.960432396988162
Manes.01G019600.v8.1	Stem	1393.54199617387	-0.4396924970946	0.0714501159186868	77.551248213712	1.02846725925334e-16	3.38813358438993e-16
Manes.01G019700.v8.1	Stem	6.42346302197228	1.43610894553376	0.836614372969747	6.33691698308036	0.0963208064442416	0.11801714066242
Manes.01G019801.v8.1	Stem	3.60351441179026	-2.08477482024474	1.00380525797452	6.14442941972433	0.104790995004067	0.127877592389275
Manes.01G019900.v8.1	Stem	0	NA	NA	NA	NA	NA
Manes.01G020000.v8.1	Stem	149.784262763784	-0.0221011254438464	0.171674039349157	5.04492322369214	0.168537045639679	0.200415473208944
Manes.01G020100.v8.1	Stem	885.00080639099	-0.468140726044455	0.0872697716060997	122.845696009644	1.88152147373816e-26	1.0218207030722e-25
Manes.01G020200.v8.1	Stem	151.072346754466	0.2555076656912	0.161227973386062	22.9738856727362	4.08923277371079e-05	6.75570319538211e-05
Manes.01G020300.v8.1	Stem	12.6712148487302	1.19480118356982	0.61302148717698	4.39345361692511	0.221993157137314	0.26005485480251
Manes.01G020350.v8.1	Stem	0.120412352624796	0.199334415885571	4.43928180758025	0.121907077268517	0.989084728698339	NA
Manes.01G020400.v8.1	Stem	1176.50087552695	0.238447505048779	0.0592676248539584	41.3222696326563	5.58686074681007e-09	1.19788802521726e-08
Manes.01G020500.v8.1	Stem	1372.88666981079	-1.09892222223741	0.101094061424658	257.952017462533	1.24685105906529e-55	2.67655395587056e-54
Manes.01G020600.v8.1	Stem	504.943363105531	-0.364913179401419	0.247434364073753	51.2625385248814	4.30088907037751e-11	1.05057854345547e-10
Manes.01G020700.v8.1	Stem	1.79417993598163	-0.9106125522049	1.50149874258907	0.691707072903853	0.875152774464531	0.917347880913817
Manes.01G020800.v8.1	Stem	920.1715200185	-0.888673786528918	0.0843882564568717	130.604606101111	4.00661235012261e-28	2.36089394396907e-27
Manes.01G021100.v8.1	Stem	0	NA	NA	NA	NA	NA
Manes.01G021200.v8.1	Stem	711.261351451069	0.0629916597541589	0.0951989778613729	7.62211545687592	0.0545024221207869	0.0686312800347781
Manes.01G021300.v8.1	Stem	3.58963302935194	0.502845042154746	1.55776763153809	4.23756866351488	0.236927362582994	0.276503225264474
Manes.01G021400.v8.1	Stem	691.33253656978	0.139620752998174	0.110080811271087	46.3798759110691	4.70891668616551e-10	1.07894355663079e-09
Manes.01G021500.v8.1	Stem	640.836054521742	0.37990258687654	0.117416244272184	115.137201511409	8.60094709695233e-25	4.31409316641647e-24
Manes.01G021600.v8.1	Stem	5.67752501587608	-1.43725714830468	0.788776809881357	12.8078254125718	0.00507117354871488	0.00703057858621518
Manes.01G021700.v8.1	Stem	533.405867554638	-0.177651558758189	0.0923463778274244	8.37128313099515	0.0389303897315512	0.0497468217786465
Manes.01G021800.v8.1	Stem	308.848691481558	-0.129864381428898	0.107154100046459	5.59223820873143	0.133224665170469	0.160433805044372
Manes.01G021900.v8.1	Stem	117.501081323172	1.15322237452947	0.598831190684352	19.8735574202475	0.000180297947579661	0.000282757420265834
Manes.01G022000.v8.1	Stem	228.352108264552	0.27443283484997	0.429788029935166	7.83050572006198	0.0496476500892367	0.0627529526763593
Manes.01G022100.v8.1	Stem	1069.41400892477	-0.826407217656777	0.096305516899231	249.822992699041	7.14678575974474e-54	1.41076515131309e-52
Manes.01G022150.v8.1	Stem	8.61845895667588	0.17515912402055	0.732491432144399	0.351728670347939	0.95002334763623	0.972697937357746
Manes.01G022300.v8.1	Stem	663.944957863106	-1.0151241555178	0.123603653033933	94.4970638170697	2.36808649778171e-20	9.45603111786449e-20
Manes.01G022400.v8.1	Stem	44.4291481640237	-5.14791922554321	0.596149686194975	126.555352347022	2.98762860924282e-27	1.68850603619053e-26
Manes.01G022500.v8.1	Stem	1.99985269472754	0.708381252512848	1.23954031616077	1.50516167234412	0.681079532477292	0.738468697031282
Manes.01G022600.v8.1	Stem	81.3932787721733	0.165766859586959	0.187709724916489	2.09231144869381	0.553469775030903	0.612217084566404
Manes.01G022750.v8.1	Stem	1117.50863863354	0.0478051730803625	0.0663438025206241	79.658893331026	3.63246202944435e-17	1.22692992119149e-16
Manes.01G022900.v8.1	Stem	1088.67449550329	0.324430202546062	0.147132856829117	5.14427418419928	0.161532427305307	0.192472436891955
Manes.01G023000.v8.1	Stem	0.346794446517786	0.2279454324464	3.52829263129282	0.788718163683555	0.852163553253031	0.897914646430427
Manes.01G023100.v8.1	Stem	0	NA	NA	NA	NA	NA
Manes.01G023200.v8.1	Stem	398.06361805012	2.99627210992015	0.28885352233367	112.926380882581	2.57324844846822e-24	1.26007299990514e-23
Manes.01G023300.v8.1	Stem	143.76330600834	-1.35081456922317	0.172683232903961	86.9074822242107	1.01079327502913e-18	3.71893835832907e-18
Manes.01G023400.v8.1	Stem	210.252312546594	0.588797308599937	0.245908052456024	28.271080038163	3.18598127973833e-06	5.70907223005866e-06
Manes.01G023500.v8.1	Stem	8.31332722724483	-0.921169027488434	0.764938963154363	4.5753451202126	0.205667332258977	0.241928655240815
Manes.01G023600.v8.1	Stem	9.41042067120311	-1.67976494151982	0.669375584683744	9.54385314823179	0.0228693838615835	0.0299195507527325
Manes.01G023700.v8.1	Stem	378.844265822409	-0.0363731144060694	0.12294789769574	8.02343684843174	0.0455298118315721	0.0577544868034392
Manes.01G023900.v8.1	Stem	582.809802290594	0.987838446422611	0.110976789083691	105.298823464679	1.12686015674799e-22	5.06631416569931e-22
Manes.01G024000.v8.1	Stem	376.12134059062	2.08392616875765	0.20404020908593	129.17567837789	8.14164436057839e-28	4.71785862638834e-27
Manes.01G024001.v8.1	Stem	3.82646642344348	0.0830204011081809	0.58666046021009	0.101715668225665	0.991630745074057	0.998822859710296
Manes.01G024100.v8.1	Stem	3.83197440654634	-3.35726170748142	1.25113312417187	14.5174736593769	0.00227907473715562	0.00326055747675313
Manes.01G024200.v8.1	Stem	0	NA	NA	NA	NA	NA
Manes.01G024300.v8.1	Stem	592.259841789288	0.0638016496270911	0.086529966398922	3.04328561320051	0.384999415654508	0.436426660640192
Manes.01G024400.v8.1	Stem	758.033154996138	-0.144006366609135	0.0795805931136054	15.1473714264587	0.00169494391720067	0.00245048122537223
Manes.01G024500.v8.1	Stem	0.0193205643177773	0.15843657657765	4.43930002840898	0.000848619209335766	0.999993426789632	NA
Manes.01G024600.v8.1	Stem	83.0897412959497	-0.0195422278559506	0.29373385679111	3.5699862696265	0.311797931055205	0.358459060556018
Manes.01G024700.v8.1	Stem	104.523311300637	1.79282622220536	0.209717956436272	83.3270005154548	5.93233779964922e-18	2.09628763782909e-17
Manes.01G024800.v8.1	Stem	10.2737111074918	0.551878247974098	0.560583207983023	1.0088521607417	0.799110007078467	0.850533550942585
Manes.01G024932.v8.1	Stem	7.99557561805533	1.1081861372428	0.492535146536203	7.44963431299379	0.0588667822520516	0.0738471109983024
Manes.01G025000.v8.1	Stem	643.860817797976	-0.282546245684708	0.130141731920848	25.1529195058415	1.43444764870639e-05	2.45636084978695e-05
Manes.01G025100.v8.1	Stem	16.6154074061919	-5.44492409822574	0.892556218033802	54.4144142233648	9.15438460516111e-12	2.3223560349152e-11
Manes.01G025200.v8.1	Stem	43.8791239739086	-0.792038113179608	0.464896017407326	23.5799944255866	3.05667290961315e-05	5.10025889567388e-05
Manes.01G025300.v8.1	Stem	101.609314070091	-0.354233600924137	0.403638313672044	61.6114485373978	2.6601095855139e-13	7.32700153882551e-13
Manes.01G025400.v8.1	Stem	980.717688177416	-0.30906952557638	0.107830075848535	25.482852659357	1.22368515823677e-05	2.10697221386308e-05
Manes.01G025500.v8.1	Stem	427.736025565239	3.05592905143931	0.540531218655868	63.3294236621144	1.14191929137429e-13	3.21386748799742e-13
Manes.01G025600.v8.1	Stem	1.45975141077813	-3.97185592897336	1.89610394785583	6.2391313925101	0.10053819224337	0.122930153727799
Manes.01G025700.v8.1	Stem	0.546045125132567	-0.734040031386184	2.70640813631903	1.20213524867174	0.75249223649859	0.806525063521329
Manes.01G025900.v8.1	Stem	1108.35140441704	2.13956954749827	0.34646401682779	80.9344709588496	1.93454873971609e-17	6.63715896959775e-17
Manes.01G026000.v8.1	Stem	211.788412728107	0.556742893392054	0.147701310645658	93.004043963196	4.95696648706188e-20	1.94375592448615e-19
Manes.01G026100.v8.1	Stem	0	NA	NA	NA	NA	NA
Manes.01G026200.v8.1	Stem	76.4492883870548	0.319080541327983	0.578803541820509	13.1461958696692	0.00433088208932069	0.00604237493101932
Manes.01G026300.v8.1	Stem	863.066439473281	1.27595859516954	0.215863199973159	92.3410954783	6.88101491575343e-20	2.67664896929943e-19
Manes.01G026400.v8.1	Stem	0.0605364237023608	0.115556196546616	4.43930002840898	0.0650598263257436	0.995671599975265	NA
Manes.01G026500.v8.1	Stem	162.755284697053	1.84793111158348	0.259776646536374	64.3697083933657	6.84183363690093e-14	1.94834194127972e-13
Manes.01G026600.v8.1	Stem	413.157719179427	-0.942205484498247	0.119562425095347	84.5732179214684	3.20451690612048e-18	1.1495159999951e-17
Manes.01G026700.v8.1	Stem	150.105736429183	-0.289855345228605	0.181675840970627	14.3871008820827	0.00242290717827146	0.00345833976648116
Manes.01G026800.v8.1	Stem	2101.94859002556	0.597736661153331	0.0765543660449438	96.6091788997447	8.32645579371194e-21	3.40112434062838e-20
Manes.01G026850.v8.1	Stem	128.175992871667	-1.10155376245318	0.235346752448392	22.4025097474008	5.37865594197834e-05	8.80793306374704e-05
Manes.01G026900.v8.1	Stem	2465.57592951596	3.44409887955777	0.238290365503829	240.822864748314	6.31772269502654e-52	1.13974227771668e-50
Manes.01G027000.v8.1	Stem	284.561880448799	1.00848244802203	0.231252211908857	19.3625163916913	0.000230042833743279	0.00035788820012595
Manes.01G027100.v8.1	Stem	2579.70480283519	-0.317871869594706	0.0768274324221364	27.4383945472534	4.76419109813986e-06	8.44435745360322e-06
Manes.01G027150.v8.1	Stem	0	NA	NA	NA	NA	NA
Manes.01G027200.v8.1	Stem	187.492673563441	-0.419878840764212	0.15646348744405	14.7366671388717	0.00205609007391677	0.0029542670870598
Manes.01G027300.v8.1	Stem	1.12391752459557	1.30126011808053	1.55638532235589	9.54277039673138	0.0228806814200956	0.0299314561354602
Manes.01G027350.v8.1	Stem	0.143656493675018	-0.110958994446529	4.43914657058337	0.209329740850201	0.976069289212518	NA
Manes.01G027400.v8.1	Stem	883.478042397394	0.312104291973026	0.0760086664904521	43.5707532504085	1.86171770554819e-09	4.11848725165164e-09
Manes.01G027500.v8.1	Stem	893.49252404586	0.649048924792583	0.25210042547217	100.86273260606	1.01387600558466e-21	4.34397550615471e-21
Manes.01G027600.v8.1	Stem	160.664499882135	-0.531544433554069	0.194965398990988	24.7365616177862	1.75279747870463e-05	2.97928286967866e-05
Manes.01G027700.v8.1	Stem	587.643862049699	-0.0651251060513305	0.0780628438685028	2.0622694412582	0.559583542879591	0.618402243066245
Manes.01G027800.v8.1	Stem	88.7647071354453	-5.53850482043394	0.476609918420604	208.004934092089	7.85873040154524e-45	9.89734973964373e-44
Manes.01G027900.v8.1	Stem	806.827571572698	0.2545477898785	0.0928404768306513	75.6748669811298	2.59690832604651e-16	8.37485257604274e-16
Manes.01G028000.v8.1	Stem	3.01223252665233	1.29221158238909	0.973059334117965	9.77900611651626	0.0205411633504717	0.0269785367547466
Manes.01G028100.v8.1	Stem	276.832160158158	-0.69259076967295	0.101676770203144	48.6600314653239	1.5409892388264e-10	3.64361495138182e-10
Manes.01G028200.v8.1	Stem	89.0633079434248	1.04134328080859	0.395731332708307	10.4346281628592	0.0152109727481222	0.0202157441884957
Manes.01G028300.v8.1	Stem	3877.7693932623	1.93272253362326	0.151714327392074	240.091030916633	9.09537889177073e-52	1.62897578166158e-50
Manes.01G028400.v8.1	Stem	1453.47272703993	0.0303446394235289	0.0648321686145247	77.1658392537927	1.24401624177955e-16	4.07849878954347e-16
Manes.01G028500.v8.1	Stem	460.842321975088	0.378616654459567	0.137981767974838	73.9296012965011	6.14468937605073e-16	1.94365400944029e-15
Manes.01G028600.v8.1	Stem	3.14574635677399	0.67163659541897	1.0378300694104	0.515500325132365	0.915473097669807	0.94909433146686
Manes.01G028700.v8.1	Stem	1480.52823068506	2.9054651178763	0.16825213465281	370.440424502183	5.58921470763945e-80	4.54494918957631e-78
Manes.01G028800.v8.1	Stem	1017.03626992303	0.421956143383807	0.0610378205675492	81.71358306791	1.31652352153253e-17	4.56219529958881e-17
Manes.01G028900.v8.1	Stem	11.1386676984392	0.529234719730288	0.740782942620143	2.32999514990024	0.506798999503006	0.563820613634787
Manes.01G029001.v8.1	Stem	21.5967336393188	-1.27042552434878	0.459627971272687	14.5633590311743	0.00223049338257331	0.00319474579287447
Manes.01G029100.v8.1	Stem	560.279837807783	0.362368662794873	0.117605841968322	19.9586099081695	0.000173128168124547	0.000271951587353292
Manes.01G029200.v8.1	Stem	10.0271220021452	7.13770874504623	0.87324609105049	87.9139209448834	6.14556558262249e-19	2.28267455735232e-18
Manes.01G029300.v8.1	Stem	110.257700654268	-0.833660103919882	0.245709464899526	104.174822188479	1.96633133333724e-22	8.72817856467976e-22
Manes.01G029400.v8.1	Stem	5490.66812038041	2.54168975732385	0.158315600017337	363.082576497996	2.19156456776757e-78	1.60917548222524e-76
Manes.01G029500.v8.1	Stem	0	NA	NA	NA	NA	NA
Manes.01G029600.v8.1	Stem	0	NA	NA	NA	NA	NA
Manes.01G029700.v8.1	Stem	39.9265721292056	-1.49742661408279	0.344936642805164	24.4274436713587	2.03387439568366e-05	3.44129021197631e-05
Manes.01G029800.v8.1	Stem	557.453829000185	0.816108748222794	0.109958474374874	101.080203465927	9.10375029327382e-22	3.91098031444681e-21
Manes.01G029900.v8.1	Stem	201.955234561911	-6.07498637919837	0.871817271009038	36.3468584268592	6.32475889735786e-08	1.27219048307558e-07
Manes.01G029950.v8.1	Stem	1.63959070033353	-3.49895146162858	1.72501747473301	5.01856420611125	0.1704428181	0.202566764445797
Manes.01G030000.v8.1	Stem	1.33959213905937	0.310621284461611	1.36650627582581	3.0654239859839	0.381647668000133	0.432933460647606
Manes.01G030100.v8.1	Stem	2786.49810205689	-1.23702612747645	0.127163202709483	114.416870952341	1.22920528013316e-24	6.1081322575898e-24
Manes.01G030200.v8.1	Stem	1562.38914457192	-0.442305187126402	0.0963354980618115	81.814748115944	1.25234285037575e-17	4.34254984560664e-17
Manes.01G030400.v8.1	Stem	362.833006926612	-0.268409859641499	0.101637778524499	19.7335288466187	0.000192751491152085	0.000301645508730623
Manes.01G030500.v8.1	Stem	77.1973036191962	-0.979209768968245	0.193379683623079	33.5571683220646	2.45693528161165e-07	4.7535066765897e-07
Manes.01G030600.v8.1	Stem	58.4802853197041	-0.524727502098096	0.290924340762949	3.38313140475839	0.336238882185223	0.384819905453645
Manes.01G030700.v8.1	Stem	867.280520337622	-0.114253559188779	0.0933837794870677	43.9956684189196	1.51238322338262e-09	3.36399374444076e-09
Manes.01G030800.v8.1	Stem	0	NA	NA	NA	NA	NA
Manes.01G030900.v8.1	Stem	330.037541572055	-0.391462495415616	0.126000925241579	60.8260582033297	3.91512689602863e-13	1.06844291499415e-12
Manes.01G031001.v8.1	Stem	0	NA	NA	NA	NA	NA
Manes.01G031100.v8.1	Stem	2272.68354516341	0.266146328864073	0.0989879470610944	29.6763190599063	1.61425372779874e-06	2.95305122550302e-06
Manes.01G031200.v8.1	Stem	178.442816530331	-0.400787317254167	0.144571079187104	20.3549491186924	0.00014328555825418	0.000226827167154935
Manes.01G031300.v8.1	Stem	33.9251505162973	0.436965234121072	0.677801822036227	6.03157808767497	0.11008394906055	0.133868883369423
Manes.01G031400.v8.1	Stem	734.426644140887	-0.391869618654875	0.0991857805951089	16.7484843604609	0.000796102419980402	0.0011838324156715
Manes.01G031600.v8.1	Stem	69.4094221432745	-0.832947267485439	0.274677315799528	11.4998032647363	0.00930864426997463	0.0126069791467823
Manes.01G031700.v8.1	Stem	26.5647103079871	2.56201832791692	0.562184485802295	22.6352814646712	4.81056140849155e-05	7.90567708305492e-05
Manes.01G031800.v8.1	Stem	3792.20630905587	2.50597861834463	0.200093178674594	231.049807566134	8.20034710799538e-50	1.32180861283374e-48
Manes.01G031900.v8.1	Stem	287.395154338628	-0.587718604149772	0.258044027529795	8.2770434747348	0.0406199547309805	0.0517964792785021
Manes.01G032000.v8.1	Stem	337.960973715982	1.5410861969904	0.181416918649142	91.5939726044105	9.95775126128244e-20	3.84873867917984e-19
Manes.01G032100.v8.1	Stem	150.259623937997	-0.409549197920421	0.180593409598908	5.65982432246682	0.129385788941893	0.156031620548325
Manes.01G032300.v8.1	Stem	227.731908752815	0.631727638554251	0.473548953963982	45.2599940425116	8.14724005574204e-10	1.84105322570277e-09
Manes.01G032400.v8.1	Stem	368.466960037635	-1.03252220006728	0.132027609080066	61.836324868945	2.38141404246253e-13	6.58132291069512e-13
Manes.01G032500.v8.1	Stem	965.343836635276	0.750202602822538	0.0915754883278148	96.6951445907581	7.97962033470082e-21	3.26434656160963e-20
Manes.01G032600.v8.1	Stem	980.894268766083	1.31233245465001	0.182768814199072	121.34715270487	3.95631777759529e-26	2.11404575479548e-25
Manes.01G032701.v8.1	Stem	0	NA	NA	NA	NA	NA
Manes.01G032800.v8.1	Stem	1718.39676662275	0.980889434026809	0.140813982533178	81.1354960395785	1.75167482624359e-17	6.02416032593127e-17
Manes.01G032900.v8.1	Stem	456.096065648783	2.15509158169382	0.135441168277807	326.83526332487	1.54543797816064e-70	7.18417678550751e-69
Manes.01G033000.v8.1	Stem	392.448091224862	0.925163691236074	0.231183052967395	22.0846087056518	6.26395849963663e-05	0.000102006512128528
Manes.01G033100.v8.1	Stem	931.196486040783	0.14505615685248	0.08880294091847	14.9494716870873	0.00186034196329265	0.00268106948587742
Manes.01G033200.v8.1	Stem	1010.69659149425	2.42999529418035	0.226096097444542	129.197095472346	8.05558194185616e-28	4.66898101442774e-27
Manes.01G033300.v8.1	Stem	161.69472452334	-1.01253500614674	0.168289821467833	36.2492178686917	6.63272561151903e-08	1.33197256456609e-07
Manes.01G033400.v8.1	Stem	78.2567089091663	-0.102137410952664	0.178512768455975	8.37469079752412	0.0388705986535895	0.0496797399794704
Manes.01G033500.v8.1	Stem	0	NA	NA	NA	NA	NA
Manes.01G033600.v8.1	Stem	462.205452508129	0.233611166415913	0.0858872366665201	24.7770786765356	1.7189499447517e-05	2.92442639551468e-05
Manes.01G033700.v8.1	Stem	356.636487441117	0.99579963985363	0.142755781557363	63.3981029269208	1.10395192539945e-13	3.10861633241744e-13
Manes.01G033800.v8.1	Stem	594.810443996096	0.45710017888129	0.109729894985688	44.5356416986573	1.16130090835062e-09	2.59973664553246e-09
Manes.01G033900.v8.1	Stem	0	NA	NA	NA	NA	NA
Manes.01G034000.v8.1	Stem	1227.19582492815	-0.0690294879683193	0.087374076116273	37.7120646570529	3.25236203657525e-08	6.66799083603118e-08
Manes.01G034100.v8.1	Stem	45.0569442225796	1.22934821248308	0.467801661484403	31.2892322335765	7.38814852450277e-07	1.3836144229065e-06
Manes.01G034200.v8.1	Stem	1368.78276770196	0.44758750676892	0.0718873531089208	44.5054257788604	1.17859584364971e-09	2.63662062715462e-09
Manes.01G034250.v8.1	Stem	5.10799116029453	-0.936805387373082	0.907096159403795	6.21166925820299	0.101754103048521	0.124355474255037
Manes.01G034300.v8.1	Stem	654.29189002124	-0.0508921821432399	0.105287326376835	25.5108235819891	1.20730586241976e-05	2.07942709902483e-05
Manes.01G034400.v8.1	Stem	336.273458645379	-0.320654063564427	0.082616085212238	17.0309939663949	0.000696444576057047	0.00104046543250905
Manes.01G034500.v8.1	Stem	779.680076889681	0.841494551187093	0.331972626343463	29.3737299092364	1.86891713880049e-06	3.40474632368516e-06
Manes.01G034600.v8.1	Stem	78.9438042278747	0.426676097228211	0.211192435816511	11.6539593219495	0.00866763140506818	0.0117669165307217
Manes.01G034700.v8.1	Stem	182.858850156911	-0.406898444949204	0.157099112814842	7.10914517337562	0.0684991219665244	0.0852365057096717
Manes.01G034800.v8.1	Stem	0	NA	NA	NA	NA	NA
Manes.01G034900.v8.1	Stem	0.0398268507880619	0.69366077346579	4.43930002840898	0.130888752929833	0.987888918724496	NA
Manes.01G035000.v8.1	Stem	4.49399552362336	-4.3541069966096	1.20785587013284	21.7627429848245	7.30819917658006e-05	0.000118367711379522
Manes.01G035100.v8.1	Stem	328.46474652188	-3.01250902634994	0.198568065989898	282.662664599872	5.61933492038132e-61	1.55565348136288e-59
Manes.01G036200.v8.1	Stem	1177.88765584297	0.350665203418007	0.208396541210881	135.267768569802	3.95995499896404e-29	2.43231418549672e-28
Manes.01G036300.v8.1	Stem	1313.13026078573	1.64024454519867	0.143662297360595	156.67967823316	9.54184497591196e-34	7.30960064647969e-33
Manes.01G036311.v8.1	Stem	0	NA	NA	NA	NA	NA
Manes.01G036422.v8.1	Stem	0	NA	NA	NA	NA	NA
Manes.01G036500.v8.1	Stem	402.314393011611	-2.90163376617118	0.174304278909467	416.915756930242	4.79618416957238e-90	7.96663737581227e-88
Manes.01G036600.v8.1	Stem	835.544720809134	-0.773074452749352	0.083958668794513	193.900486310343	8.76993945077294e-42	9.7035711039198e-41
Manes.01G036700.v8.1	Stem	61.2106951679586	-0.537868561407557	0.191357019478737	11.276520144884	0.0103208506029876	0.013916264479334
Manes.01G036800.v8.1	Stem	511.24006520357	-0.602806995947188	0.0973392281495489	114.298780957425	1.30330758298526e-24	6.47045778532924e-24
Manes.01G036900.v8.1	Stem	647.768698529372	-0.0969122709398733	0.0965087332751549	11.7111869211823	0.00844092776308813	0.0114728726271971
Manes.01G037000.v8.1	Stem	391.672931349486	1.11930755078344	0.136432031224784	104.487945058426	1.68384648461652e-22	7.50239811701644e-22
Manes.01G037100.v8.1	Stem	314.404979159212	0.131055799339736	0.114098229585523	17.0708805154512	0.000683411317597292	0.00102172261141912
Manes.01G037200.v8.1	Stem	1736.92185753103	0.546826931005277	0.0892239576993762	71.5658066703883	1.97206618378571e-15	6.08254697831823e-15
Manes.01G037300.v8.1	Stem	194.496059880072	0.615255754985395	0.16341729942256	22.2226752421356	5.86290980856733e-05	9.56504891077826e-05
Manes.01G037400.v8.1	Stem	4246.62249812237	1.998663005103	0.129046384423988	301.244209771607	5.35161631859457e-65	1.85004289511212e-63
Manes.01G037500.v8.1	Stem	188.676751296	-2.28921142398747	0.227888367994665	126.18740701255	3.58593530214322e-27	2.01910838292029e-26
Manes.01G037600.v8.1	Stem	951.940862440577	0.245229087073993	0.0843254710776765	71.7624158179641	1.78981491595442e-15	5.53169368340303e-15
Manes.01G037700.v8.1	Stem	1545.15249694624	1.49160627293203	0.100058546194247	265.877059901409	2.40677132989551e-57	5.65197049980031e-56
Manes.01G037766.v8.1	Stem	0.067957596693503	-0.0830912623696105	4.43925392416594	0.18745913949955	0.97958797157381	NA
Manes.01G037900.v8.1	Stem	3.81506981651208	5.1910946693644	1.42070865387264	34.4153931411046	1.618895933532e-07	3.17121089376991e-07
Manes.01G038000.v8.1	Stem	407.604794964189	-0.450270093455324	0.109834008567594	20.25059835248	0.000150605984730936	0.000237945576502461
Manes.01G038033.v8.1	Stem	129.474219265223	-0.811942165548592	0.237428357495732	48.1421656548301	1.98618587063507e-10	4.66227395966996e-10
Manes.01G038100.v8.1	Stem	1652.14715932625	2.13732128960224	0.242839307018566	173.824026620566	1.90136035297204e-37	1.72822680598303e-36
Manes.01G038200.v8.1	Stem	775.359168926935	0.771117141957462	0.0844574154167692	145.278625898463	2.74882606407184e-31	1.87530104711698e-30
Manes.01G038300.v8.1	Stem	951.573401170362	-0.161419299469083	0.24434665561175	15.0079272985101	0.00180988705923421	0.00261097989623466
Manes.01G038400.v8.1	Stem	154.432255306668	-1.83978088085345	0.38148971859939	21.1653844208442	9.72698982290241e-05	0.000155958169373564
Manes.01G038700.v8.1	Stem	3084.14207192665	0.751096669123748	0.0860729913679925	107.410955370945	3.95785642038171e-23	1.82306335386571e-22
Manes.01G038900.v8.1	Stem	45.5683625096681	0.345206095597553	0.390695957476856	13.7252686155883	0.00330399286086285	0.0046619739730014
Manes.01G039000.v8.1	Stem	0.0495773848152866	0.288359480050352	4.43930002840898	0.0892910861762637	0.993090810630766	NA
Manes.01G039012.v8.1	Stem	0.971308250151157	1.75766891381093	1.29559120458064	5.21544746110293	0.156683933995974	0.186989706737244
Manes.01G039024.v8.1	Stem	0.0186442434365808	0.124568357203199	4.43930002840898	-0.00104025938329499	1	NA
Manes.01G039036.v8.1	Stem	0	NA	NA	NA	NA	NA
Manes.01G039048.v8.1	Stem	0	NA	NA	NA	NA	NA
Manes.01G039060.v8.1	Stem	0	NA	NA	NA	NA	NA
Manes.01G039072.v8.1	Stem	0.134048776129621	-0.428691027944877	4.43812501686635	0.123192221458257	0.988915915643399	NA
Manes.01G039084.v8.1	Stem	0.185165792765084	1.18065622701053	4.43722336266282	0.408661851194857	0.938447403697993	0.965234877256448
Manes.01G039096.v8.1	Stem	0	NA	NA	NA	NA	NA
Manes.01G039108.v8.1	Stem	0.0339864929191051	0.0567447206562836	4.43930002840898	0.00270822634325363	0.999962546412669	NA
Manes.01G039120.v8.1	Stem	0	NA	NA	NA	NA	NA
Manes.01G039132.v8.1	Stem	0	NA	NA	NA	NA	NA
Manes.01G039144.v8.1	Stem	0	NA	NA	NA	NA	NA
Manes.01G039156.v8.1	Stem	0	NA	NA	NA	NA	NA
Manes.01G039168.v8.1	Stem	0	NA	NA	NA	NA	NA
Manes.01G039180.v8.1	Stem	0	NA	NA	NA	NA	NA
Manes.01G039192.v8.1	Stem	0	NA	NA	NA	NA	NA
Manes.01G039200.v8.1	Stem	970.441937521429	-0.177808911344106	0.0807859837060561	19.701894311877	0.000195681420590154	0.000306090013109181
Manes.01G039204.v8.1	Stem	0	NA	NA	NA	NA	NA
Manes.01G039212.v8.1	Stem	0	NA	NA	NA	NA	NA
Manes.01G039216.v8.1	Stem	0.0154791209015764	0.182169451704444	4.43930002840898	-0.000847284133600468	1	NA
Manes.01G039228.v8.1	Stem	0	NA	NA	NA	NA	NA
Manes.01G039232.v8.1	Stem	3.29046311662689	-1.22131623374316	0.934909500935993	5.40059121061941	0.144706749410632	0.173486337500881
Manes.01G039240.v8.1	Stem	0	NA	NA	NA	NA	NA
Manes.01G039252.v8.1	Stem	0	NA	NA	NA	NA	NA
Manes.01G039264.v8.1	Stem	0	NA	NA	NA	NA	NA
Manes.01G039300.v8.1	Stem	46.8772157281461	0.135357131052112	0.58367995669381	10.4645350775813	0.0150034161488753	0.0199496294875537
Manes.01G039400.v8.1	Stem	6.72190617006127	1.11436265691204	0.828262627510187	2.49442109748071	0.476300159730992	0.532346968006891
Manes.01G039500.v8.1	Stem	629.595746699255	0.541472724501588	0.12436446408104	20.7005313256584	0.000121479553558873	0.000193250672652257
Manes.01G039600.v8.1	Stem	307.828540458907	1.93240549548051	0.240724469840494	78.3004567746278	7.10457368502582e-17	2.35961584679088e-16
Manes.01G039700.v8.1	Stem	160.9652281445	0.123948231430822	0.163881260727042	17.5464031496043	0.000545503185078213	0.000822906870346417
Manes.01G040000.v8.1	Stem	96.8176154586434	-7.06109752345908	1.14365694902401	25.7763102842104	1.06232665775392e-05	1.83598784950353e-05
Manes.01G040100.v8.1	Stem	1223.32080493574	0.0367058383339244	0.0739018118076546	1.05119776908305	0.788866233948552	0.840583026755037
Manes.01G040200.v8.1	Stem	1284.78724788999	1.05048577038469	0.105549112694958	144.133661935071	4.85375826638367e-31	3.2760463066045e-30
Manes.01G040300.v8.1	Stem	0.0928253615263545	1.16936400981921	4.43593152449907	0.32386949201587	0.95547850646059	NA
Manes.01G040400.v8.1	Stem	1412.07952532029	1.20838279218662	0.136000316260163	96.4509657671327	9.00465286613097e-21	3.67264184348366e-20
Manes.01G040500.v8.1	Stem	220.385943045878	1.26346913474459	0.226053758904381	43.1445963630078	2.29303420904335e-09	5.04560136418011e-09
Manes.01G040700.v8.1	Stem	51.0898691047657	-0.383173905863184	0.256570274433594	3.02576717196263	0.387669421885682	0.439325348264742
Manes.01G040712.v8.1	Stem	839.88189493717	-0.0724442377567034	0.0909021479644273	8.36220101580318	0.0390901837740841	0.0499299337079676
Manes.01G041000.v8.1	Stem	0	NA	NA	NA	NA	NA
Manes.01G041100.v8.1	Stem	0.186887912645401	1.05491851006257	4.43713056152578	0.198802545521424	0.97778237602484	0.990103698806508
Manes.01G041151.v8.1	Stem	35.2300665683133	4.71147736292694	0.590095713095396	123.818541913488	1.16129918614258e-26	6.37544359728132e-26
Manes.01G041200.v8.1	Stem	713.24500322561	4.07589634223953	0.410698245715588	199.733373530705	4.81695583642495e-43	5.64867386741507e-42
Manes.01G041300.v8.1	Stem	2245.90089135622	0.0921625789192299	0.0564771839221304	11.8981590960826	0.0077402923844071	0.0105579743049238
Manes.01G041400.v8.1	Stem	181.556052665791	0.0344989021689838	0.17262533063642	3.27329553119375	0.351376737135718	0.401032918397608
Manes.01G041500.v8.1	Stem	439.855958220051	0.594237110158581	0.116618988493418	36.9280511682405	4.76551787667812e-08	9.66407150142104e-08
Manes.01G041700.v8.1	Stem	152.362131834186	-1.02828362382341	0.294714034716871	12.3550305880303	0.00626084764258515	0.0086219984142188
Manes.01G041800.v8.1	Stem	131.210921564513	-0.649309058754516	0.217677273564095	13.5391853051366	0.00360448508346299	0.00506524519776195
Manes.01G041900.v8.1	Stem	221.029443028119	-0.654315142804105	0.421606461295206	22.3717189118821	5.45864570053544e-05	8.93308487710693e-05
Manes.01G042100.v8.1	Stem	272.609760075424	-0.963943857179609	0.118937768033639	117.831182812672	2.2620065462139e-25	1.16681159487621e-24
Manes.01G042200.v8.1	Stem	469.934539221977	-3.01780349286688	0.382510556535922	156.664158770036	9.61570485261982e-34	7.36411065195998e-33
Manes.01G042300.v8.1	Stem	8.84946590380038	0.582117337532019	0.677198517680167	0.759230105618315	0.859191691819916	0.904200922420952
Manes.01G042400.v8.1	Stem	2380.61945034866	0.22405007072649	0.0785593140180485	22.2506100779698	5.78493247116917e-05	9.44371938917237e-05
Manes.01G042501.v8.1	Stem	0.0214209341940443	-0.0796613390959837	4.43930002840898	0.0381964278608784	0.998037173938347	NA
Manes.01G042600.v8.1	Stem	2680.9665836138	0.0750376767456281	0.0472973040798818	17.3089322176369	0.000610515431997566	0.000916715405305132
Manes.01G042700.v8.1	Stem	528.667519338256	-1.38368665576675	0.119057622150148	150.459999774175	2.09669360414493e-32	1.50147293560757e-31
Manes.01G042800.v8.1	Stem	3063.53105182554	-0.65018152599099	0.0896549427407058	93.3880462812937	4.0992750327387e-20	1.61557221016833e-19
Manes.01G042900.v8.1	Stem	42.1153957436222	1.23042016545949	0.477385603302853	16.7717584016708	0.000787382580746017	0.00117156919827956
Manes.01G043000.v8.1	Stem	179.113563824192	0.647923953833344	0.196407948467682	24.361022863102	2.09990353665593e-05	3.54772216832326e-05
Manes.01G043100.v8.1	Stem	598.699682107997	0.331827318580108	0.138910202585084	8.26231529896518	0.0408903916800205	0.0521242470638951
Manes.01G043200.v8.1	Stem	1216.36287557886	-1.78472584710644	0.13747908894088	297.605855754347	3.28036627854928e-64	1.07146831887243e-62
Manes.01G043300.v8.1	Stem	538.391848626044	-2.08856333620255	0.188976667192564	227.998833854678	3.74525244927533e-49	5.8175665225056e-48
Manes.01G043400.v8.1	Stem	0	NA	NA	NA	NA	NA
Manes.01G043450.v8.1	Stem	0	NA	NA	NA	NA	NA
Manes.01G043500.v8.1	Stem	7.06563210579718	-3.29513087036768	0.962511878957044	13.9394667940603	0.00298871747357723	0.00423312289802513
Manes.01G043600.v8.1	Stem	871.207491902344	5.99499923966644	0.411012511700186	257.750495544917	1.37849786625929e-55	2.95682365155663e-54
Manes.01G043650.v8.1	Stem	0.135961482497493	0.13802841840332	4.43930002840898	0.115311160003749	0.989938755591947	NA
Manes.01G043700.v8.1	Stem	11862.1993627036	8.34716435729742	0.512005572224574	241.595266675051	4.30056254844673e-52	7.78416108852075e-51
Manes.01G043800.v8.1	Stem	7.42786300158562	0.730145974277768	0.734864461797131	8.72642254959078	0.0331583113160056	0.0426531406034523
Manes.01G043900.v8.1	Stem	2297.25015525988	0.00164627240050318	0.0982379139263224	17.7420423098608	0.000497149921326866	0.0007525065848122
Manes.01G043951.v8.1	Stem	0	NA	NA	NA	NA	NA
Manes.01G044000.v8.1	Stem	0	NA	NA	NA	NA	NA
Manes.01G044100.v8.1	Stem	1673.59440731126	0.356730251538112	0.0695100096165186	29.7624013034427	1.54835188891963e-06	2.83553975166788e-06
Manes.01G044150.v8.1	Stem	0	NA	NA	NA	NA	NA
Manes.01G044200.v8.1	Stem	1.81683732870595	-1.28326262703025	1.38490226776581	1.22077491691067	0.748026062082765	0.802527586829845
Manes.01G044300.v8.1	Stem	45.7892180062384	-6.14853487878264	0.609306872038466	199.312988023175	5.93752180552212e-43	6.93882589035727e-42
Manes.01G044400.v8.1	Stem	506.847973985889	4.23247816188815	0.419753837126435	127.219245518684	2.14922898887646e-27	1.22049503618894e-26
Manes.01G044600.v8.1	Stem	3383.78176223803	-1.42389707748476	0.104632449812522	279.427587955561	2.81637773802008e-60	7.56616824076974e-59
Manes.01G044700.v8.1	Stem	668.401908537824	-0.568153651390579	0.0920651749754891	52.9657767724512	1.86442300275009e-11	4.65567394059174e-11
Manes.01G044801.v8.1	Stem	67.3821299715197	2.9942383457473	0.389300934260207	66.2337868924504	2.73155745455821e-14	7.95662495932638e-14
Manes.01G044850.v8.1	Stem	0	NA	NA	NA	NA	NA
Manes.01G044900.v8.1	Stem	0	NA	NA	NA	NA	NA
Manes.01G045000.v8.1	Stem	17.0435569851263	1.7366600924688	0.606917817807737	17.4445295773211	0.000572504414672364	0.00086211126368656
Manes.01G045150.v8.1	Stem	0	NA	NA	NA	NA	NA
Manes.01G045165.v8.1	Stem	2795.30055313957	2.80809217135737	0.17285711897592	326.59571151277	1.74145135031528e-70	8.06783609420725e-69
Manes.01G045180.v8.1	Stem	0.0533508914572802	0.115556196546616	4.43930002840898	0.0576925869575167	0.996377615425242	NA
Manes.01G045195.v8.1	Stem	2156.47372412807	1.46951401751151	0.0930181171241114	326.906725712993	1.4913545592923e-70	6.95650505987696e-69
Manes.01G045210.v8.1	Stem	168.858267049056	0.0378896936896433	0.226551766103437	9.78636003242559	0.020472238589176	0.0268919014084165
Manes.01G045300.v8.1	Stem	106.565116392729	-3.33967448920847	0.399766192041679	102.108087156809	5.47234185945524e-22	2.37375899034108e-21
Manes.01G045500.v8.1	Stem	328.490301887135	2.66019782664299	0.313247689587404	117.502531925022	2.66233707438707e-25	1.36890759236275e-24
Manes.01G045515.v8.1	Stem	433.167864945264	1.41862718208045	0.138969623309768	131.403265711069	2.69559513944092e-28	1.60049492575218e-27
Manes.01G045560.v8.1	Stem	0.121437083268112	-0.731380266558494	4.43879098601571	0.18972881966539	0.979230134693177	NA
Manes.01G045575.v8.1	Stem	0.0509805000767972	-0.00733953012452724	4.43930002840898	0.0483442625378032	0.997213582244977	NA
Manes.01G045590.v8.1	Stem	0	NA	NA	NA	NA	NA
Manes.01G045600.v8.1	Stem	843.484056270028	-0.0324771686371033	0.0852597327308954	21.2800048413479	9.20797896799921e-05	0.000148011184910171
Manes.01G045650.v8.1	Stem	87.402852126349	1.51773405438701	0.391482568525764	27.8592187790908	3.88773773593889e-06	6.93146564989275e-06
Manes.01G045700.v8.1	Stem	0.487627472814629	-0.495260973537639	1.28025452818975	2.04796988938756	0.562510304096085	0.62125859290012
Manes.01G045900.v8.1	Stem	164.805546546194	0.881942901323554	0.293464223312835	39.8916864186023	1.12335186169014e-08	2.36814951743546e-08
Manes.01G046000.v8.1	Stem	0.117884902743162	1.42621398857605	4.43800723855002	0.450456789031728	0.929632938837307	NA
Manes.01G046100.v8.1	Stem	169.33856747327	0.452173637810794	0.167159269074123	29.9209111040092	1.43394550721043e-06	2.63310479015297e-06
Manes.01G046200.v8.1	Stem	23.4880673143681	-3.4873657567519	0.549736853363994	47.2024728481562	3.14746097413203e-10	7.28585863327079e-10
Manes.01G046700.v8.1	Stem	828.628927937164	2.72581885007025	0.498730921644257	51.0248181595239	4.83288623522991e-11	1.17736231384276e-10
Manes.01G046800.v8.1	Stem	0.0409611678434017	-0.0819579781591359	4.43930002840898	0.0216507137171433	0.999158201702975	NA
Manes.01G047000.v8.1	Stem	71.6866904884394	0.0767286626957572	0.373227865182941	31.7022099649538	6.04700555187311e-07	1.14123928390311e-06
Manes.01G047100.v8.1	Stem	30740.0289112146	-6.31579649076708	0.402638557133563	276.611389075979	1.14560991281111e-59	2.9978443453302e-58
Manes.01G047200.v8.1	Stem	1.69024842218616	-2.09573301433477	2.14394410958172	2.63028808941718	0.452204378747703	0.507289028598863
Manes.01G047215.v8.1	Stem	1269.63624395352	0.0208522086557239	0.122093640770906	8.44962008566199	0.0375783146348659	0.0480844975794251
Manes.01G047400.v8.1	Stem	58.0276968569308	2.02594253948769	0.380039018392495	52.3706594658455	2.49693446152624e-11	6.18129695260235e-11
Manes.01G047800.v8.1	Stem	654.100178943271	4.09393001891956	0.34414135228866	192.061326569712	2.18935754892092e-41	2.36949896663308e-40
Manes.01G047820.v8.1	Stem	222.082371642301	-0.0991385527366652	0.139936793959082	2.46806586152451	0.481089951014657	0.537369663588251
Manes.01G047900.v8.1	Stem	617.160398753759	0.315111586996623	0.0803642015210676	19.8926741192257	0.000178661119978167	0.000280254956197469
Manes.01G048000.v8.1	Stem	177.843883592942	0.52649602408379	0.217252724732781	78.7931762648261	5.5702421312792e-17	1.86068627710824e-16
Manes.01G048100.v8.1	Stem	718.946671314968	-0.113266397005398	0.0755887829759513	15.4986166100332	0.00143652210231101	0.00209107078064841
Manes.01G048115.v8.1	Stem	0	NA	NA	NA	NA	NA
Manes.01G048130.v8.1	Stem	0.399299440457529	0.562573997759457	1.69128459503654	0.218205786355554	0.974598092200588	0.988259540586307
Manes.01G048145.v8.1	Stem	0.773021351290573	-0.186882394710033	1.42542772332775	3.08623831518111	0.378519097393687	0.429670753066981
Manes.01G048300.v8.1	Stem	14.8722962219593	0.538456604814179	0.48827834188888	1.92203035517986	0.588746227048048	0.64754877960623
Manes.01G048400.v8.1	Stem	512.073512794307	0.26096371124405	0.0888954022053269	33.480408771477	2.55030353476421e-07	4.92889809084866e-07
Manes.01G048600.v8.1	Stem	30.668580261058	0.395613201697683	0.368112557028486	10.9039806318463	0.0122565824356799	0.0164263289447188
Manes.01G048766.v8.1	Stem	104.930140848561	3.18389097735494	0.490371975978533	44.683592771424	1.08020822662955e-09	2.42348478847106e-09
Manes.01G048900.v8.1	Stem	266.297447864138	6.66538814008641	0.5436968681136	154.082183819524	3.46806180398129e-33	2.58760535749807e-32
Manes.01G048966.v8.1	Stem	3.67533364011612	-4.31446476529038	1.41638434737823	16.8249242271401	0.000767817863393003	0.00114339509193073
Manes.01G048981.v8.1	Stem	0	NA	NA	NA	NA	NA
Manes.01G049100.v8.1	Stem	685.714531064719	0.13909788115972	0.157786552288068	9.4420326583512	0.0239560992603842	0.0312796865240918
Manes.01G049200.v8.1	Stem	0.693897001897846	1.80724685768744	2.01345154150083	5.22357234055085	0.156139255971348	0.18636417087655
Manes.01G049300.v8.1	Stem	652.497529343216	-0.227221078952451	0.102158960554504	24.3931508714609	2.06770234858707e-05	3.49570406987279e-05
Manes.01G049315.v8.1	Stem	5.51128510310016	0.686853317889883	0.761794786955779	4.51508100478338	0.210949034378073	0.247809851459446
Manes.01G049330.v8.1	Stem	432.840493325264	-0.0397753968682516	0.182837864979073	39.7329704958102	1.2138230368153e-08	2.55511578285184e-08
Manes.01G049345.v8.1	Stem	6.93028102218997	-1.03334361268069	0.706679114108944	2.65814869258412	0.447386400152904	0.502359972240942
Manes.01G049360.v8.1	Stem	651.340311737402	-1.40233336436276	0.287391326230141	40.2073453368664	9.62948753944555e-09	2.03677979704974e-08
Manes.01G049375.v8.1	Stem	870.785932292666	-0.0753301767047701	0.076287525837394	5.01846155298347	0.170450279383616	0.202566794376105
Manes.01G049390.v8.1	Stem	0	NA	NA	NA	NA	NA
Manes.01G049405.v8.1	Stem	0.519956408281563	2.3342638187458	2.69787660005101	1.62198207730663	0.65441586611239	0.712536176856294
Manes.01G049420.v8.1	Stem	0	NA	NA	NA	NA	NA
Manes.01G049435.v8.1	Stem	0	NA	NA	NA	NA	NA
Manes.01G049450.v8.1	Stem	0	NA	NA	NA	NA	NA
Manes.01G049465.v8.1	Stem	0.248068042065545	-1.25420792235544	4.20822967133519	0.300709454042938	0.95989499596303	0.979124525763084
Manes.01G049480.v8.1	Stem	0.0159618326305576	0.092909579093887	4.43930002840898	-0.0103708205550177	1	NA
Manes.01G049495.v8.1	Stem	0	NA	NA	NA	NA	NA
Manes.01G049500.v8.1	Stem	338.191636390757	0.0931588970792715	0.138578299864768	1.52060966266185	0.677521865105283	0.735079382162379
Manes.01G049510.v8.1	Stem	0	NA	NA	NA	NA	NA
Manes.01G049525.v8.1	Stem	0	NA	NA	NA	NA	NA
Manes.01G049540.v8.1	Stem	0.0223239926812645	-0.0457931197215327	4.43930002840898	0.0364696111721194	0.998167816807726	NA
Manes.01G049555.v8.1	Stem	0	NA	NA	NA	NA	NA
Manes.01G049570.v8.1	Stem	1.95759324075388	0.130383303800914	0.704467435749104	0.725657216596034	0.86715315792682	0.910925465644166
Manes.01G049585.v8.1	Stem	0.0413654653274023	0.153930496249359	4.43930002840898	0.0309252692670334	0.998566943210803	NA
Manes.01G049601.v8.1	Stem	744.540766257998	0.338620267731443	0.0842205797010536	20.6561424792271	0.000124083943161976	0.000197267037973469
Manes.01G049616.v8.1	Stem	634.931034626867	-0.40534453127577	0.105445446190914	25.3525674315144	1.30294596195895e-05	2.23877576319691e-05
Manes.01G049631.v8.1	Stem	3493.01113318446	-0.0660163550687505	0.123483598028666	16.3844318322111	0.000945675401493187	0.00139770731984569
Manes.01G049700.v8.1	Stem	1613.0448619381	1.07754715052095	0.0775274616684189	247.418658132773	2.3665849262597e-53	4.56896810604115e-52
Manes.01G049800.v8.1	Stem	1519.69503226935	1.61908020200643	0.101604955599191	344.519362597663	2.29283590640899e-74	1.31216686820352e-72
Manes.01G049815.v8.1	Stem	0	NA	NA	NA	NA	NA
Manes.01G049900.v8.1	Stem	7.94211879897928	-6.21768131448627	1.04798029721056	72.3205035190217	1.35912139609234e-15	4.22984416211031e-15
Manes.01G049915.v8.1	Stem	0	NA	NA	NA	NA	NA
Manes.01G050200.v8.1	Stem	1799.48082863139	-0.169904325123002	0.0714357629295384	12.6803034266347	0.00538153820009755	0.00744646122359208
Manes.01G050300.v8.1	Stem	2505.64204295363	0.0459908518474559	0.0847667149148528	8.74003952486362	0.0329545218173848	0.0423990048093033
Manes.01G050400.v8.1	Stem	97.1337512368798	-1.62126866434363	0.512482762653324	10.2984600997809	0.0161922749758191	0.0214560639467015
Manes.01G050450.v8.1	Stem	0	NA	NA	NA	NA	NA
Manes.01G050500.v8.1	Stem	443.916087275022	-1.089106562986	0.102718142408317	136.86022086041	1.79638130081533e-29	1.12314030331674e-28
Manes.01G050600.v8.1	Stem	79.9904880399068	-3.03877162889498	0.336792407081733	125.640306134961	4.70408349912838e-27	2.63021220442849e-26
Manes.01G050700.v8.1	Stem	2336.4745503566	7.69195152200468	0.662888766091071	114.057258870838	1.46906592283561e-24	7.27747314129201e-24
Manes.01G050733.v8.1	Stem	90.6999457245361	0.0580230222889889	0.324831215846945	6.63913851880341	0.0843338080896395	0.103900197465961
Manes.01G050766.v8.1	Stem	0	NA	NA	NA	NA	NA
Manes.01G050800.v8.1	Stem	6.41869127888705	-4.20743421673393	1.58806694298818	10.8527643139975	0.0125492680630147	0.0168012292379507
Manes.01G050900.v8.1	Stem	607.12346979209	0.675201980902243	0.0993342125246689	126.158015088761	3.63860593710702e-27	2.04749564826962e-26
Manes.01G051000.v8.1	Stem	313.445634732896	0.376093733317313	0.119922054640442	23.5275165494946	3.13470886588075e-05	5.22342820011362e-05
Manes.01G051301.v8.1	Stem	0.0537514841978977	0.21716085466997	4.43930002840898	0.0696884511323841	0.995208201701268	NA
Manes.01G051334.v8.1	Stem	0.0266287023965818	0.500627478109197	4.43930002840898	0.0809951716597119	0.994016170301801	NA
Manes.01G051367.v8.1	Stem	0	NA	NA	NA	NA	NA
Manes.01G051400.v8.1	Stem	294.973678903424	-0.522608519589775	0.147314093629036	14.8070806733442	0.00198915840809806	0.00286036022988805
Manes.01G051500.v8.1	Stem	242.99382099106	-0.12055151757407	0.258009068949776	6.1350962991678	0.105219326914667	0.128371537284237
Manes.01G051515.v8.1	Stem	0.63535815915305	-2.82457481361604	4.41744675187654	1.25738026586759	0.739277555621725	0.794675238445719
Manes.01G051530.v8.1	Stem	252.289821476004	-4.44322363571298	0.331417674427471	297.630378933012	3.24052198101388e-64	1.06099830871153e-62
Manes.01G051545.v8.1	Stem	55.9749771229795	-0.643963568134877	0.315179979871146	23.822128732471	2.72095654384889e-05	4.55712125490241e-05
Manes.01G051560.v8.1	Stem	0.141436294081609	0.737819094451955	4.43595563749581	0.0741545211131367	0.994747279638272	NA
Manes.01G051575.v8.1	Stem	0	NA	NA	NA	NA	NA
Manes.01G051590.v8.1	Stem	0	NA	NA	NA	NA	NA
Manes.01G051600.v8.1	Stem	1698.15080910043	0.448198568860241	0.0958240452818448	68.5437212411676	8.75078072868644e-15	2.61553673283023e-14
Manes.01G051605.v8.1	Stem	0.464779014912763	-1.68002122081712	4.43084131651051	0.553324246927183	0.907029485738199	0.942792852038327
Manes.01G051700.v8.1	Stem	1752.80696587999	1.21658660790788	0.0972507917553959	192.008689031997	2.24743882219269e-41	2.43139320712276e-40
Manes.01G051800.v8.1	Stem	14.2605026134425	1.85442734156962	0.552858299316775	24.8210916357704	1.6829200006823e-05	2.86611346838059e-05
Manes.01G051900.v8.1	Stem	41.6833376667038	-0.656787999102404	0.454362853817129	4.50472294795878	0.211869397866328	0.248826655196233
Manes.01G052100.v8.1	Stem	1147.92724293393	1.16685570117453	0.0959022054502914	195.340542486687	4.28432938225776e-42	4.82669217130205e-41
Manes.01G052104.v8.1	Stem	1876.09399132413	0.432393099952326	0.0983367684234695	30.7461162546009	9.61376926160605e-07	1.78653856644662e-06
Manes.01G052108.v8.1	Stem	807.208172058455	0.0857371643839412	0.0668767405804013	19.1782223596689	0.00025115321595894	0.000389549892156095
Manes.01G052112.v8.1	Stem	1008.10187087983	1.39551965300046	0.12052996611533	226.519793481858	7.82077289470489e-49	1.19890644020628e-47
Manes.01G052200.v8.1	Stem	323.059022050526	-0.289475211209595	0.106931503371508	22.9361923409795	4.16387697567981e-05	6.8761016424887e-05
Manes.01G052400.v8.1	Stem	1748.9384051292	1.07702057466294	0.110024009776993	147.510584827354	9.0729796354635e-32	6.32276894985063e-31
Manes.01G052500.v8.1	Stem	3744.18016880306	-0.0153755118784368	0.197027130039962	147.955861173882	7.27285978804936e-32	5.08521492521182e-31
Manes.01G052600.v8.1	Stem	634.493514997589	1.36225918328514	0.198108091577592	117.106958540437	3.23922133506801e-25	1.65646007862939e-24
Manes.01G053000.v8.1	Stem	531.04724270973	-0.608319609594136	0.102702709603623	83.7215486457975	4.88149517579654e-18	1.73531006242821e-17
Manes.01G053100.v8.1	Stem	1.22515869843308	0.28048232530197	1.41931487451753	8.78122718172187	0.0323455413476283	0.041660751387742
Manes.01G053150.v8.1	Stem	8.85415109424508	-1.40247869881622	0.84470315632735	15.5737031401356	0.00138657252627219	0.00202095356812095
Manes.01G053200.v8.1	Stem	3595.96722976117	2.35753552324719	0.131715251610361	357.905206130354	2.89670604249228e-77	2.00277079450589e-75
Manes.01G053300.v8.1	Stem	3306.85718288215	1.35028483630786	0.134659228322018	157.724702361147	5.67719418057634e-34	4.40103718477746e-33
Manes.01G053400.v8.1	Stem	310.422223765985	1.23715610841054	0.242541122055757	30.1400173590174	1.28956257096223e-06	2.37438147993119e-06
Manes.01G053600.v8.1	Stem	398.467719544638	1.83332147449007	0.268188756295333	101.815310422665	6.32611729368838e-22	2.73582729317932e-21
Manes.01G053700.v8.1	Stem	1181.36997030505	0.581240377889406	0.258638569124847	27.9229360607989	3.7698560148328e-06	6.72613621299846e-06
Manes.01G053800.v8.1	Stem	458.480412733053	0.0477972370855251	0.134008210443235	26.8330748839691	6.38133177120161e-06	1.12085794557549e-05
Manes.01G053875.v8.1	Stem	0	NA	NA	NA	NA	NA
Manes.01G053950.v8.1	Stem	19.2171750304443	-1.69444972843922	0.971767112010394	21.6946478151972	7.55043364688476e-05	0.000122189367893298
Manes.01G054025.v8.1	Stem	0.0854145253452498	-0.672000449603955	4.43930002840898	0.248728871216176	0.9693639507335	NA
Manes.01G054100.v8.1	Stem	0	NA	NA	NA	NA	NA
Manes.01G054104.v8.1	Stem	0.708709846965906	-0.974138212741948	1.20779100328014	1.0656744401433	0.785366194610138	0.837178664265192
Manes.01G054202.v8.1	Stem	0	NA	NA	NA	NA	NA
Manes.01G054300.v8.1	Stem	16.9161111926331	-5.33821163341783	0.855835029604245	42.0156321917875	3.98159751045673e-09	8.61498790963874e-09
Manes.01G054400.v8.1	Stem	186.193679451408	0.180651292973293	0.540853870611096	15.5284051101953	0.00141649578240509	0.0020625808001121
Manes.01G054600.v8.1	Stem	3589.92850787675	0.652231424687233	0.0670363340114306	123.019655159344	1.72598425109871e-26	9.39599060435252e-26
Manes.01G054800.v8.1	Stem	1020.70645871625	0.67761033032146	0.113895626921681	42.5948006220974	3.00008732426134e-09	6.54955752526071e-09
Manes.01G054900.v8.1	Stem	2301.07380928924	-0.550020460947187	0.0548663151561625	113.386410895707	2.04859008381533e-24	1.00841421165908e-23
Manes.01G055000.v8.1	Stem	526.29901013953	-1.40806819564449	0.184559438252842	150.049796328408	2.57054038499213e-32	1.83069517980576e-31
Manes.01G055100.v8.1	Stem	82.1382802817517	-1.31301332751683	0.378497757310896	61.4619841139304	2.8631510023218e-13	7.87193141443765e-13
Manes.01G055200.v8.1	Stem	468.776810087406	1.14826296998773	0.129599947197409	102.728413125077	4.02495849143343e-22	1.76049926565732e-21
Manes.01G055300.v8.1	Stem	35.1848031139968	-0.204796804498657	0.720079972859953	2.34374243442613	0.504192848908281	0.561104559077968
Manes.01G055400.v8.1	Stem	65.2524990383189	6.33048656649503	0.709725610910391	88.2818195032011	5.12342750783983e-19	1.91214260502898e-18
Manes.01G055500.v8.1	Stem	2650.06169165113	0.604066434393092	0.0640339392966085	145.226948855815	2.82028225308691e-31	1.9221243146445e-30
Manes.01G055512.v8.1	Stem	5.40794208373601	-0.512752852665412	0.631339537047918	7.13797236679656	0.0676277523133704	0.0842324356805141
Manes.01G055600.v8.1	Stem	1326.41882750268	-0.187004083455984	0.0587927168507684	31.544369542924	6.52820726383116e-07	1.22873553564585e-06
Manes.01G055700.v8.1	Stem	5.13415231104837	-3.1478584649366	0.980307566064707	17.2869224031012	0.000616917617062065	0.000926124369358962
Manes.01G055704.v8.1	Stem	0.16464326952103	1.24024669891511	4.43545937709757	0.23518038022501	0.971719585504777	0.986090494290554
Manes.01G055708.v8.1	Stem	1990.39310226815	-0.993323150559507	0.10139549236544	142.043863228135	1.37007430615406e-30	9.04122920880394e-30
Manes.01G056000.v8.1	Stem	2283.80619855621	0.151124253504443	0.165053097179125	40.9572998867951	6.67699498012748e-09	1.42623712266645e-08
Manes.01G056100.v8.1	Stem	1158.59909657927	0.196307510078013	0.0592729606073523	20.3721481631959	0.000142113487262602	0.00022506328158366
Manes.01G056200.v8.1	Stem	51.3787088314362	-4.06583097629927	0.474633836080194	98.8970487426014	2.68310142714862e-21	1.12602628219004e-20
Manes.01G056204.v8.1	Stem	429.196096499932	-3.2081734231243	0.24882583093134	232.951821806111	3.18112100336057e-50	5.24240273760105e-49
Manes.01G056300.v8.1	Stem	0.32833887386893	1.4263876707313	3.45245625513917	0.329066964233867	0.954472202329901	0.975712145889704
Manes.01G056450.v8.1	Stem	779.245367896102	0.675181448667287	0.0995803767564555	61.5349646682962	2.76214465572068e-13	7.59959423962096e-13
Manes.01G056600.v8.1	Stem	1013.86033481008	-0.537235983055603	0.0876267542741458	55.8161736189749	4.59805029696691e-12	1.18444906042246e-11
Manes.01G056700.v8.1	Stem	0.211039521555931	1.2257642305449	4.43264082041336	0.49516281835924	0.919952826988088	0.952325098232282
Manes.01G056725.v8.1	Stem	0	NA	NA	NA	NA	NA
Manes.01G056750.v8.1	Stem	0.809874986599081	-0.500684700537168	1.46723381124341	0.447002812679813	0.930370471042705	0.959826623808912
Manes.01G056800.v8.1	Stem	727.627911760898	0.998145804144912	0.146348883773597	112.542335015999	3.11278598890952e-24	1.51772692185223e-23
Manes.01G056850.v8.1	Stem	0	NA	NA	NA	NA	NA
Manes.01G056900.v8.1	Stem	321.123394791028	0.28447763967291	0.128485043712349	5.44739129543598	0.141819280088717	0.170219378255937
Manes.01G057000.v8.1	Stem	65.4488528952273	1.97033388462915	0.273904178041504	80.4392050200474	2.47072436782242e-17	8.42049324457033e-17
Manes.01G057100.v8.1	Stem	0.0220107251638434	0.092909579093887	4.43930002840898	-0.0145011973086113	1	NA
Manes.01G057200.v8.1	Stem	2152.04125414161	7.06743346852206	0.404043516562796	311.812403718036	2.76102132603141e-67	1.05340310843728e-65
Manes.01G057300.v8.1	Stem	114.974952911056	-0.858325715244432	0.413745131699179	5.73804261858777	0.12507432614543	0.151086413840967
Manes.01G057350.v8.1	Stem	0	NA	NA	NA	NA	NA
Manes.01G057400.v8.1	Stem	1762.50297668621	0.775610869863408	0.0886423173720038	158.59510497551	3.68390499122339e-34	2.87462778189391e-33
Manes.01G057601.v8.1	Stem	1.70500088327907	1.60539057614984	0.875534212379724	5.40348305474109	0.144526727116604	0.173278137994956
Manes.01G057800.v8.1	Stem	308.594773008164	2.46091907399953	0.242390004924289	152.675912862007	6.97411660728335e-33	5.10978780255529e-32
Manes.01G057900.v8.1	Stem	632.332347435203	-0.433446135670666	0.0859799214406151	33.1905053643599	2.93602255801948e-07	5.6571078301746e-07
Manes.01G058000.v8.1	Stem	36.3748702859871	0.441254307298072	0.544692821383179	8.02771478646849	0.0454423837252753	0.0576543232760572
Manes.01G058100.v8.1	Stem	251.718900311973	0.116939966430022	0.482564224615173	2.25473082265432	0.521248706339511	0.578926734186595
Manes.01G058200.v8.1	Stem	61.6684359765791	-1.79140605095529	0.399422602613927	40.0827055960657	1.02335303033018e-08	2.16085263927017e-08
Manes.01G058300.v8.1	Stem	363.858677092013	-3.63023276057747	0.35567876370276	99.7597679106036	1.75044784636657e-21	7.4181626917971e-21
Manes.01G058450.v8.1	Stem	10.9857768780217	3.60731138887562	0.458695261057154	91.0951691555849	1.27442546259494e-19	4.89725264868792e-19
Manes.01G058600.v8.1	Stem	902.437250396546	0.62414662520192	0.226637535113905	74.8890747013389	3.82719498783187e-16	1.22410025435632e-15
Manes.01G058700.v8.1	Stem	0.646149272402755	-2.29944019291175	2.53155254072025	2.58827526908767	0.459548752319928	0.514976657285251
Manes.01G058750.v8.1	Stem	0.165598659593212	-0.256489462318489	4.43916490563412	0.00384892301678974	0.999936565396558	1
Manes.01G058800.v8.1	Stem	1281.45195581791	2.37905580146858	0.178841281546135	187.682022789992	1.93336454057349e-40	2.00941562189098e-39
Manes.01G058900.v8.1	Stem	258.598720094757	0.24448934930247	0.265777379816158	18.0195815946087	0.000435778310608192	0.000662964199669259
Manes.01G059200.v8.1	Stem	1042.54611147685	1.77685121848522	0.133697839805964	227.909251270706	3.91605796019212e-49	6.07501907138915e-48
Manes.01G059300.v8.1	Stem	1.96319934927661	-20.1992054812176	1.86033475845245	5.83461593594825	0.119939689717384	0.145173602043512
Manes.01G059400.v8.1	Stem	65.2005400484021	-2.87889125643609	0.374266717388851	81.4768844647568	1.47983076470873e-17	5.11574490627291e-17
Manes.01G059500.v8.1	Stem	5014.90263458125	-0.461199773404861	0.0854345461020345	108.932997670246	1.86188648851749e-23	8.6967538340776e-23
Manes.01G059525.v8.1	Stem	0	NA	NA	NA	NA	NA
Manes.01G059550.v8.1	Stem	0.0396019191209437	-0.10569085328593	4.43930002840898	0.0345650102252257	0.998308488818167	NA
Manes.01G059600.v8.1	Stem	4139.84389453858	-0.947803182652355	0.150207308409231	76.8677521312673	1.44123703907684e-16	4.7137397264368e-16
Manes.01G059700.v8.1	Stem	0.584188854595208	3.52111945836139	2.11061710752858	7.04476281298712	0.0704846324786615	0.0875985160523389
Manes.01G059751.v8.1	Stem	0	NA	NA	NA	NA	NA
Manes.01G059800.v8.1	Stem	0.0176488768966525	0.148301232329993	4.43930002840898	-0.00063899215346197	1	NA
Manes.01G059900.v8.1	Stem	89.3459475860525	0.849780550713122	0.418960086980183	61.6918611387973	2.55689333129802e-13	7.04983109695236e-13
Manes.01G060100.v8.1	Stem	659.309688297461	0.27601485126661	0.0882025929707317	10.4939709971594	0.0148018511646669	0.0196969970971956
Manes.01G060200.v8.1	Stem	472.48506827628	0.639857662268736	0.142925349400087	23.4255256169159	3.29209616465287e-05	5.47730969408837e-05
Manes.01G060300.v8.1	Stem	3011.3763269301	-1.6734661090248	0.0981618146597314	390.261436303193	2.84794974446378e-84	2.92758486750709e-82
Manes.01G060400.v8.1	Stem	1082.43975691763	-0.530929709972939	0.0756105346484007	139.609131122238	4.58920411247148e-30	2.94567646625437e-29
Manes.01G060500.v8.1	Stem	0.46220228022887	-5.12511191064884	4.42438711137947	-0.851669237953239	1	1
Manes.01G060600.v8.1	Stem	16.2022940224899	-0.12402982504395	0.643792393804844	8.8063083205451	0.0319801110340461	0.0412095650273628
Manes.01G060700.v8.1	Stem	216.70488635545	-0.692673031249796	0.214150707692665	13.269151018259	0.00408927051212813	0.00571876472205361
Manes.01G060875.v8.1	Stem	114.924433166273	-2.29933497250801	0.301247728177929	75.8482731348095	2.38389069264396e-16	7.70704561575056e-16
Manes.01G061050.v8.1	Stem	1170.09944321549	-0.180999084848897	0.0811268444172894	28.5507471340918	2.78301289556544e-06	5.00607859799909e-06
Manes.01G061125.v8.1	Stem	0	NA	NA	NA	NA	NA
Manes.01G061200.v8.1	Stem	1943.81624590448	-0.546654068386929	0.0721239945684849	86.4011642964675	1.29827715699133e-18	4.75226659951638e-18
Manes.01G061400.v8.1	Stem	7424.33362331547	4.27812156345277	0.255543785150152	359.656728847095	1.20954025388971e-77	8.44848360415631e-76
Manes.01G061500.v8.1	Stem	1529.58022393049	-2.73135948424302	0.217726002354576	299.32016264564	1.39606070228934e-64	4.72423473180917e-63
Manes.01G061550.v8.1	Stem	0	NA	NA	NA	NA	NA
Manes.01G061600.v8.1	Stem	518.401243659762	-0.088441652128255	0.139383571365021	38.7132651405686	1.99619959311402e-08	4.1431217612205e-08
Manes.01G061701.v8.1	Stem	0	NA	NA	NA	NA	NA
Manes.01G061800.v8.1	Stem	211.241542550473	-0.145000065891355	0.149323533047915	1.8417908386312	0.605883279020272	0.66442036970296
Manes.01G061850.v8.1	Stem	7.42431121747336	-3.63417715759721	0.798658007445224	26.3686901349369	7.98394334965393e-06	1.3917778676302e-05
Manes.01G061900.v8.1	Stem	1117.88655593338	-0.121039508831774	0.0640070201805356	10.8128518803715	0.0127821201981656	0.0171037300480514
Manes.01G062000.v8.1	Stem	550.270382036886	-0.31760110681431	0.118212043728877	48.1414986296058	1.98683517393243e-10	4.66339625823655e-10
Manes.01G062100.v8.1	Stem	0.0661701706885232	0.69366077346579	4.43930002840898	0.208580181095176	0.976192420549864	NA
Manes.01G062200.v8.1	Stem	0	NA	NA	NA	NA	NA
Manes.01G062300.v8.1	Stem	0.133888632403313	-0.710461947104711	4.43930002840898	0.216282433567955	0.974918917472687	NA
Manes.01G062400.v8.1	Stem	2602.8651614764	-2.78375133267103	0.199104039426765	333.643555694489	5.18919178064223e-72	2.59850686206756e-70
Manes.01G062500.v8.1	Stem	1686.75115321456	-0.0714901306092085	0.0865750515839382	38.0461361004403	2.7636141652861e-08	5.69381436065335e-08
Manes.01G062600.v8.1	Stem	1485.71722056571	-0.710910245031466	0.0807879555271064	143.516461703251	6.59450672220298e-31	4.42356458063362e-30
Manes.01G062700.v8.1	Stem	1518.02340943228	-2.23445409481031	0.144220186072368	405.354722893793	1.53202359524184e-87	2.03579779307234e-85
Manes.01G062800.v8.1	Stem	173.067541683245	-2.96938814592872	0.300112932517196	150.653907741438	1.90416430302031e-32	1.36611376820058e-31
Manes.01G062900.v8.1	Stem	0	NA	NA	NA	NA	NA
Manes.01G063000.v8.1	Stem	874.110587990524	-0.21614535796427	0.0773090574066368	36.4984718328138	5.87461591329987e-08	1.18383201726736e-07
Manes.01G063100.v8.1	Stem	465.162345947509	0.542280794980899	0.16614105779636	58.7224337769848	1.1019022042023e-12	2.93420507768084e-12
Manes.01G063300.v8.1	Stem	32.3685162297716	-3.80368334144283	0.483070230704472	102.975218336082	3.56188224427412e-22	1.56146176723964e-21
Manes.01G063400.v8.1	Stem	0	NA	NA	NA	NA	NA
Manes.01G063500.v8.1	Stem	0.338118832707703	-0.663380945587535	4.04841859421146	0.327557917420499	0.954764930258514	0.975938141282259
Manes.01G063600.v8.1	Stem	780.151352557712	1.34205079536667	0.186954062716851	54.948616528177	7.04168121380002e-12	1.7965949044219e-11
Manes.01G063700.v8.1	Stem	0.727973806478569	2.56622265707605	2.89452162343975	2.88811428263307	0.40919937652285	0.462262595001201
Manes.01G063800.v8.1	Stem	0	NA	NA	NA	NA	NA
Manes.01G063900.v8.1	Stem	0	NA	NA	NA	NA	NA
Manes.01G063933.v8.1	Stem	0.0466312508897523	0.0205798622186802	4.43930002840898	0.0293171734898827	0.998676617256708	NA
Manes.01G063949.v8.1	Stem	0	NA	NA	NA	NA	NA
Manes.01G063966.v8.1	Stem	10.239681645653	3.67684526004289	0.645466826461637	32.4729927563218	4.15992173433575e-07	7.93393740565989e-07
Manes.01G064000.v8.1	Stem	297.825225094806	0.408320392898255	0.1176534080123	16.3188784434998	0.000975432204086788	0.00143996903872152
Manes.01G064100.v8.1	Stem	0	NA	NA	NA	NA	NA
Manes.01G064200.v8.1	Stem	161.429441284187	-3.90984688357249	0.436082493724796	114.457558599298	1.20466168451035e-24	5.9927299028025e-24
Manes.01G064300.v8.1	Stem	2.01597132101048	-2.83819206828868	1.17226631454723	6.79142469712318	0.0788514281159082	0.0974455270746022
Manes.01G064400.v8.1	Stem	0	NA	NA	NA	NA	NA
Manes.01G064500.v8.1	Stem	251.336021418006	-4.53121418047626	0.346851572046899	229.024911395938	2.24717976053017e-49	3.5242040216812e-48
Manes.01G064600.v8.1	Stem	550.038091039244	-0.177955484147889	0.105432761863729	79.7285675765893	3.50959308247437e-17	1.18660574853772e-16
Manes.01G064900.v8.1	Stem	0.0211892905828212	0.15843657657765	4.43930002840898	0.000774520372871734	0.999994268514912	NA
Manes.01G064950.v8.1	Stem	0	NA	NA	NA	NA	NA
Manes.01G065000.v8.1	Stem	98.4209501275133	-0.694668900286169	0.223549269899174	11.5992370997139	0.00889002768412653	0.0120586189385695
Manes.01G065050.v8.1	Stem	0	NA	NA	NA	NA	NA
Manes.01G065100.v8.1	Stem	2496.69017227766	1.32145938108981	0.139668117760278	149.806203845664	2.9011599668333e-32	2.0613066942229e-31
Manes.01G065200.v8.1	Stem	1661.5193604492	-0.29430788171929	0.126399736749215	167.451894572644	4.51584369291728e-36	3.84786043286705e-35
Manes.01G065300.v8.1	Stem	277.231153236755	-1.07202872610463	0.26742598434067	86.9391511343068	9.95091188426085e-19	3.66265086662816e-18
Manes.01G065400.v8.1	Stem	1920.40444898082	-0.767250740114158	0.103751853146586	107.83101466085	3.21423441698641e-23	1.4858129942835e-22
Manes.01G065500.v8.1	Stem	0	NA	NA	NA	NA	NA
Manes.01G065550.v8.1	Stem	0	NA	NA	NA	NA	NA
Manes.01G065600.v8.1	Stem	1899.27903721699	0.868442998412381	0.1321891199857	51.0043429621364	4.88167409058226e-11	1.18903508495665e-10
Manes.01G065700.v8.1	Stem	55.2770863789736	-1.18579319333634	0.308900391875673	14.992283185772	0.00182325540417961	0.00262956906317539
Manes.01G065800.v8.1	Stem	5.72361589967208	-5.21909324591353	1.28320782735356	13.6828179551653	0.00337028020327255	0.00475156831680713
Manes.01G065900.v8.1	Stem	116.950777721389	3.21785135304121	0.346627196072705	114.525564197654	1.16472837025573e-24	5.80149305798798e-24
Manes.01G066000.v8.1	Stem	266.707373844267	2.42557956317524	0.412951808242304	65.6419328127046	3.65626192572561e-14	1.05732729425362e-13
Manes.01G066100.v8.1	Stem	986.03096402578	0.396133666687854	0.0905431539979084	31.7614178406989	5.87577707284848e-07	1.11015427411198e-06
Manes.01G066150.v8.1	Stem	1.44987401461715	-1.29364128896635	1.62731380973631	3.45153854844517	0.327102013063461	0.375006965423468
Manes.01G066175.v8.1	Stem	0	NA	NA	NA	NA	NA
Manes.01G066200.v8.1	Stem	2261.27863139133	-0.640565903305308	0.07138804275995	226.38107858177	8.37991041673181e-49	1.28029803512166e-47
Manes.01G066400.v8.1	Stem	160.583499312724	0.809579409720791	0.546819505782299	34.9986736973752	1.21903597028286e-07	2.40601064095604e-07
Manes.01G066500.v8.1	Stem	3.96032085543716	-4.32271907624745	1.19373993461316	16.1243600386208	0.00106931530203651	0.00157387173885761
Manes.01G066600.v8.1	Stem	368.266025869711	-2.28427605399414	0.15357211944278	374.931409513815	5.95317409570275e-81	5.13197517534932e-79
Manes.01G066633.v8.1	Stem	1.31994274067656	-0.961041090945192	1.35853679266641	4.95135432979419	0.175394072389534	0.208097122210945
Manes.01G066666.v8.1	Stem	0.202085225819545	1.00658736111899	4.43341687881661	0.0780991730467093	0.994329311657291	1
Manes.01G066700.v8.1	Stem	567.124840022892	-0.358123763226205	0.0682261596131009	38.9354771670555	1.79116059607707e-08	3.72778713406184e-08
Manes.01G066800.v8.1	Stem	610.143756721425	0.232264122245323	0.130581194887164	7.5772639000644	0.0556060951243899	0.0699563865184273
Manes.01G066900.v8.1	Stem	26.0935009321558	-3.77831648253197	0.64411084478108	29.0340616624626	2.2028241138341e-06	3.99063188700902e-06
Manes.01G067000.v8.1	Stem	1.46731758152043	-3.13720941903918	1.97318984140976	6.03036317129565	0.110142299137294	0.133933861744444
Manes.01G067100.v8.1	Stem	0	NA	NA	NA	NA	NA
Manes.01G067200.v8.1	Stem	0	NA	NA	NA	NA	NA
Manes.01G067233.v8.1	Stem	0.196238908082276	0.242254599498111	4.4391863834053	0.225995126176436	0.97328755552631	0.987240329911089
Manes.01G067266.v8.1	Stem	0.0809531765354246	0.768279221500399	4.43930002840898	0.152900897048585	0.984808527418539	NA
Manes.01G067300.v8.1	Stem	0.079034338545263	0.180995996232367	4.43930002840898	0.0399029467666558	0.9979052446815	NA
Manes.01G067400.v8.1	Stem	0.0440214503276867	0.0567447206562836	4.43930002840898	0.00322480395181479	0.999951342065759	NA
Manes.01G067500.v8.1	Stem	0	NA	NA	NA	NA	NA
Manes.01G067700.v8.1	Stem	14.2402685930358	1.22169754460181	0.653405977881408	29.6775107066171	1.61332260538915e-06	2.95154607746177e-06
Manes.01G067801.v8.1	Stem	1.45473884528082	-0.816685351182973	1.06196648457789	1.56362231557262	0.667666049306593	0.725484277988069
Manes.01G067900.v8.1	Stem	134.457312093967	-0.825279979058904	0.250418955566795	25.0045241659597	1.54069039520224e-05	2.63183965985477e-05
Manes.01G068001.v8.1	Stem	158.466481816087	-0.379452490523545	0.173923850496667	4.96189070270555	0.174609058218059	0.20721988999382
Manes.01G068100.v8.1	Stem	1104.13762066832	1.49563982431093	0.135807408013551	180.016810821656	8.74652481122982e-39	8.4430929263895e-38
Manes.01G068400.v8.1	Stem	454.015372193261	1.69686801783755	0.155941650700892	143.24831517048	7.53371256645069e-31	5.03745370698781e-30
Manes.01G068600.v8.1	Stem	0.217420408045185	-1.23064998069825	4.43818957940467	0.458820367575861	0.927840644929539	0.957833371552432
Manes.01G068800.v8.1	Stem	118.312929749733	-4.88521745320946	0.412499387359062	185.135233255095	6.8613030584059e-40	6.95345076689118e-39
Manes.01G068901.v8.1	Stem	0	NA	NA	NA	NA	NA
Manes.01G069000.v8.1	Stem	353.906233324016	-0.12306808889593	0.150476822793118	34.4158417514816	1.61854283103352e-07	3.1708540280607e-07
Manes.01G069050.v8.1	Stem	1.86064758372656	0.0222780350428387	0.994441612649193	0.0566232252954535	0.996476734990909	1
Manes.01G069100.v8.1	Stem	0.0197630362129016	0.182169451704444	4.43930002840898	-0.00144769659041977	1	NA
Manes.01G069200.v8.1	Stem	20.6920970694744	0.685166911922323	0.563833087518743	5.89752367415758	0.116703766894203	0.141489488360184
Manes.01G069300.v8.1	Stem	1695.61025865371	2.00611792105959	0.132391791600507	251.644542556625	2.8849039397659e-54	5.79127989853817e-53
Manes.01G069400.v8.1	Stem	109.99657363547	1.19601690426879	0.433572733733408	26.3952073262786	7.88247593806689e-06	1.37548220504055e-05
Manes.01G069500.v8.1	Stem	22.023163426445	-1.49564838305993	0.486684496486316	10.4421274036285	0.0151586634206966	0.0201491729405287
Manes.01G069600.v8.1	Stem	407.960173963642	-0.245435089199691	0.0865482979285838	21.6631100291978	7.66531644576255e-05	0.000124011690995972
Manes.01G069700.v8.1	Stem	3.44283912807584	4.13647113404024	1.0725994577302	16.9594933584885	0.000720429235314864	0.00107529520569899
Manes.01G069750.v8.1	Stem	0	NA	NA	NA	NA	NA
Manes.01G069800.v8.1	Stem	669.143387285392	0.862604270430454	0.122920055357679	89.3704957149043	2.99061846793423e-19	1.12882690432308e-18
Manes.01G069900.v8.1	Stem	92.104270367685	3.86994102595596	0.429466434411189	104.705558480035	1.5117908582971e-22	6.74904863501661e-22
Manes.01G070000.v8.1	Stem	245.849505269481	-0.765487180116965	0.149721427449831	38.6196016972269	2.08949827668063e-08	4.33214267105997e-08
Manes.01G070200.v8.1	Stem	17.248856367601	-2.09994602780934	0.877813673650961	5.7023330948162	0.127025427519227	0.153314119231337
Manes.01G070300.v8.1	Stem	57.3879070307844	-2.00119632803535	0.272413784927746	119.573878349485	9.53252521707643e-26	5.01400887117936e-25
Manes.01G070400.v8.1	Stem	0	NA	NA	NA	NA	NA
Manes.01G070500.v8.1	Stem	0	NA	NA	NA	NA	NA
Manes.01G070600.v8.1	Stem	0	NA	NA	NA	NA	NA
Manes.01G070700.v8.1	Stem	313.542604702024	-0.206088980235118	0.112986191868744	6.49090148990683	0.0900220181778546	0.110593027743435
Manes.01G070800.v8.1	Stem	0.74494882052874	-2.87419518664812	4.41729362643399	1.1250619816513	0.77102772454512	0.823830799934639
Manes.01G070900.v8.1	Stem	715.638453344192	1.52312552324173	0.157953534144452	129.297968702774	7.66230593780385e-28	4.44576945797049e-27
Manes.01G071000.v8.1	Stem	1.2004437404327	1.84008380879582	1.49798861235669	5.56246004956796	0.13495017841484	0.162382517346113
Manes.01G071051.v8.1	Stem	7.0361351612551	-0.847254947745522	0.886171552595347	17.9316716009897	0.000454354797104561	0.000690069080504312
Manes.01G071100.v8.1	Stem	283.790314985743	-0.493294315318175	0.119276536403372	35.2203228912776	1.09442185496598e-07	2.16712551800016e-07
Manes.01G071200.v8.1	Stem	587.009020877933	0.185683485164266	0.0982730440015544	47.4532848955245	2.78357018854215e-10	6.46548733851269e-10
Manes.01G071300.v8.1	Stem	117.625383618047	4.38486418269542	0.665111282382109	75.717179998044	2.54323656782426e-16	8.20953991516775e-16
Manes.01G071400.v8.1	Stem	1316.19520063482	0.488798878184886	0.130550534713384	43.4280662675587	1.99625636875257e-09	4.40895246807108e-09
Manes.01G071500.v8.1	Stem	1886.10774439522	2.86119157944529	0.21575047603577	249.267846626926	9.4227995994889e-54	1.84533777059437e-52
Manes.01G071600.v8.1	Stem	0	NA	NA	NA	NA	NA
Manes.01G071700.v8.1	Stem	747.056722466803	2.96120274977056	0.226493285372122	186.846808933402	2.9290030239784e-40	3.01993008723674e-39
Manes.01G071800.v8.1	Stem	1501.30743411515	0.985151344428416	0.157304423515389	124.279780090016	9.23809037332357e-27	5.09938844700521e-26
Manes.01G071900.v8.1	Stem	622.143345859903	0.0692292713302784	0.0716977292228977	40.0857263417117	1.02184526394564e-08	2.15800347586194e-08
Manes.01G072000.v8.1	Stem	571.64050126169	0.757187277457958	0.121603453603157	108.429107616482	2.38991681481958e-23	1.11041657773325e-22
Manes.01G072100.v8.1	Stem	2352.26955062275	0.124008624234512	0.195897101607097	135.599307835368	3.35908741542049e-29	2.0697783371063e-28
Manes.01G072200.v8.1	Stem	1831.93002392221	0.742972847763707	0.16543406655066	109.899347375076	1.15344456325314e-23	5.46072008126152e-23
Manes.01G072400.v8.1	Stem	90.1855508675562	1.78627944814662	0.355139069385975	30.4433989343444	1.11328840527e-06	2.05942478934945e-06
Manes.01G072601.v8.1	Stem	4.6433407816062	2.69585097403091	0.732449060818591	15.3881997660536	0.00151323550937185	0.002197220218048
Manes.01G072801.v8.1	Stem	730.662986979175	1.25330215773289	0.130694923249165	145.706934811777	2.22214195586894e-31	1.52400224118393e-30
Manes.01G073000.v8.1	Stem	0.167933595877521	1.61800118710647	4.43118159799992	0.515684420416509	0.915432345896732	0.949088203028463
Manes.01G073100.v8.1	Stem	1043.04883669445	0.444256078466927	0.106200329153324	23.0570542870543	3.92921723304008e-05	6.50159792536263e-05
Manes.01G073112.v8.1	Stem	9.2330943439808	4.8365047039277	1.08825942925209	19.2521771707004	0.000242459740426216	0.000376473198184595
Manes.01G073125.v8.1	Stem	1333.84684562515	0.518754208870959	0.0760376521769259	66.0431393135067	3.00055172675137e-14	8.72151404059264e-14
Manes.01G073300.v8.1	Stem	959.080417411955	0.772013901402114	0.0807411409273486	147.321666699713	9.96548423406228e-32	6.92524887806353e-31
Manes.01G073400.v8.1	Stem	2221.25842452492	-0.288079009761773	0.121920236683694	52.9434083379862	1.88500824484257e-11	4.7036282493136e-11
Manes.01G073500.v8.1	Stem	234.515723107931	-1.41047762479253	0.160626254071419	95.4629846371615	1.46829652571789e-20	5.92560972697496e-20
Manes.01G073600.v8.1	Stem	0	NA	NA	NA	NA	NA
Manes.01G073700.v8.1	Stem	921.675152330114	-0.13199854226705	0.0930994713470663	38.8351379713674	1.88100258775413e-08	3.90819857318361e-08
Manes.01G073750.v8.1	Stem	1.63356124213231	1.68527911617854	1.25507718039423	2.57570827109407	0.461764124528295	0.517182654233832
Manes.01G073800.v8.1	Stem	545.300702226708	-1.82653393861978	0.197203103928601	106.122763043041	7.49230043649648e-23	3.40162926984334e-22
Manes.01G073900.v8.1	Stem	2519.82613072522	1.4102183070271	0.10315287861073	260.20449699447	4.06039597874538e-56	8.9201005529841e-55
Manes.01G074000.v8.1	Stem	2672.06745150011	4.01961864663886	0.216050110337496	405.592684972335	1.36056551595804e-87	1.81682182452025e-85
Manes.01G074100.v8.1	Stem	1122.21383142272	2.49683345289204	0.388142548628708	129.765515372065	6.075821205502e-28	3.54490138057571e-27
Manes.01G074200.v8.1	Stem	0.0674131470230632	-0.00610394775630917	4.43930002840898	0.140402417796004	0.986582814620471	NA
Manes.01G074250.v8.1	Stem	0.0190121057168841	0.41136760549864	4.43930002840898	0.0548545876668243	0.996638736682751	NA
Manes.01G074300.v8.1	Stem	301.99083276977	1.38722639616322	0.232759797000047	48.120245549059	2.00763499975462e-10	4.70856521982916e-10
Manes.01G074400.v8.1	Stem	680.770536116964	10.9737453693273	0.93878706576132	142.593926004341	1.04262282960943e-30	6.92396111686752e-30
Manes.01G074500.v8.1	Stem	5043.17797323769	0.00323853464408506	0.0835810245480758	5.72486686915317	0.125790879824026	0.151911573227215
Manes.01G074600.v8.1	Stem	3.37609202739491	1.95361219403563	1.23285682272969	8.35842218939132	0.0391568582622578	0.0500104072353212
Manes.01G074700.v8.1	Stem	231.229548954359	-1.37698253968564	0.149690524962207	133.438923898684	9.81535425234571e-29	5.92597662207778e-28
Manes.01G074800.v8.1	Stem	190.572172970771	-4.14843345510745	0.659328293033612	36.0617399640024	7.26664612015405e-08	1.45509193589471e-07
Manes.01G074850.v8.1	Stem	4.47876289876246	-4.27630753412245	1.03533930565396	33.7892332000787	2.19490712335347e-07	4.2625981997057e-07
Manes.01G074925.v8.1	Stem	0.0690072835622242	0.559351756201517	4.43930002840898	0.0732162412251611	0.994845213239671	NA
Manes.01G075000.v8.1	Stem	897.893792684434	-0.621950648809266	0.0737826728066362	81.0818356218418	1.79872783991705e-17	6.18129747536022e-17
Manes.01G075100.v8.1	Stem	2866.90730235971	-0.21474647032614	0.0867911045462913	16.6982766238062	0.000815241312843585	0.00121116866291296
Manes.01G075200.v8.1	Stem	0	NA	NA	NA	NA	NA
Manes.01G075300.v8.1	Stem	0	NA	NA	NA	NA	NA
Manes.01G075400.v8.1	Stem	0	NA	NA	NA	NA	NA
Manes.01G075500.v8.1	Stem	0	NA	NA	NA	NA	NA
Manes.01G075600.v8.1	Stem	0	NA	NA	NA	NA	NA
Manes.01G075700.v8.1	Stem	932.097674865893	1.15097281223979	0.2507443228442	133.295696277674	1.05384728390946e-28	6.35692069552207e-28
Manes.01G075900.v8.1	Stem	10.2917835835348	-2.67592353035952	0.700316430647263	30.62797603707	1.01803175456081e-06	1.88808571800047e-06
Manes.01G076000.v8.1	Stem	22.0881879537582	7.12749220413853	0.855547468379804	96.4845756090163	8.85610636924402e-21	3.61367875381331e-20
Manes.01G076100.v8.1	Stem	168.838790248146	-0.768076522190411	0.172968408219071	35.7012624071115	8.66047385920829e-08	1.72506557764473e-07
Manes.01G076201.v8.1	Stem	0	NA	NA	NA	NA	NA
Manes.01G076300.v8.1	Stem	2.86977853549383	3.34692050669269	0.970090023810478	28.1710589908132	3.34381609604939e-06	5.98481565522218e-06
Manes.01G076400.v8.1	Stem	2594.55895187524	2.36892295147808	0.358783005878711	99.6037132338205	1.89104860568564e-21	7.99039166550062e-21
Manes.01G076500.v8.1	Stem	650.861022416996	3.35959357038169	0.443822543154897	104.462117981061	1.70552500820988e-22	7.59277770038327e-22
Manes.01G076600.v8.1	Stem	1403.18269336815	-1.26144560951539	0.116477337574096	124.178216943397	9.7154210439109e-27	5.35419349903251e-26
Manes.01G076700.v8.1	Stem	0.209781358433622	1.0257630259585	4.43682042391517	0.43275945650776	0.933395037247459	0.961635876466776
Manes.01G076800.v8.1	Stem	5.58948720395753	1.37170379135046	0.760855142098337	7.418010771409	0.0597029546680167	0.0748340398523648
Manes.01G076900.v8.1	Stem	515.438590388812	-0.254862283769605	0.0812759878929302	19.9450003074609	0.00017425606103561	0.000273597081191415
Manes.01G077000.v8.1	Stem	777.372922457772	0.038501872046162	0.113092946998305	26.2983195687118	8.25957443125091e-06	1.43852098383547e-05
Manes.01G077100.v8.1	Stem	0.131253515813295	-1.01573792403255	4.43748049047313	0.257353110435723	0.967838944676427	NA
Manes.01G077200.v8.1	Stem	494.940299182359	-0.60939322881982	0.100639916352022	42.6495716943145	2.92083683196358e-09	6.38473087301557e-09
Manes.01G077300.v8.1	Stem	24.1894965959222	-1.3422629508772	0.788909156683475	24.7697968387646	1.72498471534864e-05	2.93414352986651e-05
Manes.01G077400.v8.1	Stem	233.805882756548	3.37438899004636	0.637161041580362	53.9352893232061	1.15828808516014e-11	2.92319119212964e-11
Manes.01G077500.v8.1	Stem	300.547734104801	1.9132175487047	0.3293395815313	46.7580782195496	3.91280036845989e-10	9.01383465853833e-10
Manes.01G077700.v8.1	Stem	710.753247785623	3.04143382550648	0.304767435743382	142.554114703805	1.06343841106936e-30	7.05531557621537e-30
Manes.01G077800.v8.1	Stem	0.0154791209015764	0.182169451704444	4.43930002840898	-0.000847284133600468	1	NA
Manes.01G077900.v8.1	Stem	0	NA	NA	NA	NA	NA
Manes.01G078000.v8.1	Stem	29.7188597591711	7.22383376141994	0.663154838320577	185.752588908566	5.04736545619385e-40	5.14001055671689e-39
Manes.01G078100.v8.1	Stem	2591.73755870174	3.31445995577912	0.640392457548534	40.8021784181333	7.20242747188455e-09	1.53594274903403e-08
Manes.01G078200.v8.1	Stem	1068.02859352596	6.45865405871315	0.530656579059194	142.620330966998	1.02904204504131e-30	6.83710593877325e-30
Manes.01G078301.v8.1	Stem	1.82359707445425	2.21126274619768	1.22127231762766	14.4980374026561	0.0022999679479636	0.00328923912591749
Manes.01G078400.v8.1	Stem	0.468517830627604	15.7938224114856	2.65774315459344	-1.21630859399902	1	1
Manes.01G078500.v8.1	Stem	0	NA	NA	NA	NA	NA
Manes.01G078600.v8.1	Stem	0	NA	NA	NA	NA	NA
Manes.01G078700.v8.1	Stem	0	NA	NA	NA	NA	NA
Manes.01G078800.v8.1	Stem	0	NA	NA	NA	NA	NA
Manes.01G078900.v8.1	Stem	0	NA	NA	NA	NA	NA
Manes.01G078950.v8.1	Stem	0	NA	NA	NA	NA	NA
Manes.01G079000.v8.1	Stem	1484.91723186756	1.01615811125039	0.0837850005204428	171.667642568842	5.5544038343109e-37	4.92537483237185e-36
Manes.01G079100.v8.1	Stem	44.9723719939917	1.63375997020216	0.505121998062957	15.2684317024949	0.00160104733171171	0.00232027080721171
Manes.01G079200.v8.1	Stem	706.736232378149	-0.612779053312222	0.123796041096636	29.7147817129044	1.58446894815603e-06	2.89934295806531e-06
Manes.01G079300.v8.1	Stem	0	NA	NA	NA	NA	NA
Manes.01G079400.v8.1	Stem	20.595557947854	-0.651609830691961	0.429272082534467	4.28809341790287	0.231988728695792	0.271134587197618
Manes.01G079500.v8.1	Stem	405.502856253747	2.61303696426176	0.270673848650841	123.165113344157	1.60584460439787e-26	8.75421510274214e-26
Manes.01G079600.v8.1	Stem	503.088116128409	0.330715585481669	0.0971714644810012	15.437677512274	0.00147837006620695	0.00214911569312896
Manes.01G079700.v8.1	Stem	724.72375232692	0.0908921553514531	0.0868053483493309	5.92381231335605	0.115376332132204	0.139973575470445
Manes.01G079800.v8.1	Stem	970.470283776067	1.10310475921485	0.123757775733482	99.9302899617921	1.60873469025462e-21	6.82609683757415e-21
Manes.01G080000.v8.1	Stem	254.572448489095	-2.68405656568774	0.264101153275847	171.181621382087	7.07240330036596e-37	6.23694847216799e-36
Manes.01G080100.v8.1	Stem	33.3843538834523	-3.00712450165747	0.765556320532803	23.2378863247403	3.60250698004519e-05	5.97551559662735e-05
Manes.01G080200.v8.1	Stem	283.420579519851	-1.24685950281583	0.15872579550824	65.1988192700305	4.54810410600994e-14	1.30787399928024e-13
Manes.01G080300.v8.1	Stem	675.54909506136	-1.46715663650352	0.127854942307099	198.583951055143	8.53347142655613e-43	9.90035328495807e-42
Manes.01G080400.v8.1	Stem	398.332398697307	-3.66693207861145	0.211159975435314	382.681605987655	1.24805696615476e-82	1.18461044651644e-80
Manes.01G080500.v8.1	Stem	4.38696408476263	-1.89700022695768	0.782744119794129	22.4373080517518	5.28966031062702e-05	8.66844952907361e-05
Manes.01G080600.v8.1	Stem	211.291723521796	-0.621194499157938	0.263407014282578	17.6221498726236	0.000526250914434681	0.000794920769663699
Manes.01G080700.v8.1	Stem	327.554675963105	0.179885849203497	0.1091272996867	38.7195573666411	1.99008313202253e-08	4.13074174027931e-08
Manes.01G080800.v8.1	Stem	502.416207116768	-0.079070032923741	0.0688068006088263	1.99666331415409	0.573099534895175	0.632056859517387
Manes.01G080900.v8.1	Stem	2324.41773370423	1.50654529171929	0.0897896908668406	358.370744221239	2.29665000476206e-77	1.59599598927866e-75
Manes.01G080964.v8.1	Stem	883.750287261423	0.423582196042648	0.0563660452398696	73.4654211892852	7.72615391280872e-16	2.42838535524198e-15
Manes.01G081000.v8.1	Stem	393.550705321987	2.86054980954245	0.248880300514236	153.013727879611	5.89667756243383e-33	4.33904358396164e-32
Manes.01G081100.v8.1	Stem	12.0756212664263	5.95365846501327	0.640148914564731	110.063525929728	1.06332058193387e-23	5.04456913487647e-23
Manes.01G081200.v8.1	Stem	142.048267616226	0.671923723487575	0.161018307697495	44.2142038857627	1.35905697112721e-09	3.03111764782023e-09
Manes.01G081400.v8.1	Stem	3182.61993965819	0.0534092029712792	0.0567735099597053	3.17719838194046	0.365103256656789	0.415532810302385
Manes.01G081500.v8.1	Stem	37.3243908604575	-1.51812738395798	0.342087991657916	41.8847614176856	4.24451772979802e-09	9.16566844846832e-09
Manes.01G081600.v8.1	Stem	2.50602369923667	0.586028710319113	1.15952022130841	0.812369504364909	0.846506180915837	0.893266506849828
Manes.01G081800.v8.1	Stem	264.792799686377	-3.34765012484792	0.247742368660074	207.076879716981	1.247139543527e-44	1.55555532533054e-43
Manes.01G081900.v8.1	Stem	277.101060061782	1.05317357673371	0.144987797751944	73.6515594182184	7.04821389720123e-16	2.22141303352554e-15
Manes.01G082000.v8.1	Stem	159.973525061723	0.867030101003555	0.265274935263633	11.9209456053121	0.00765893235677957	0.010452230666351
Manes.01G082200.v8.1	Stem	340.963898090873	-0.538740403135287	0.122902644933624	26.220620105305	8.57494766405098e-06	1.49173094907984e-05
Manes.01G082300.v8.1	Stem	372.781339964861	-0.0189041999493888	0.0998262442427744	2.73360103635366	0.434547317939337	0.488910601684515
Manes.01G082400.v8.1	Stem	1026.33853690486	1.00504929049963	0.143161903135963	96.0528001166958	1.09659782540447e-20	4.45059913019116e-20
Manes.01G082600.v8.1	Stem	4726.30793266576	0.316050356609757	0.0991356855174109	88.3132608751135	5.0443918647228e-19	1.88445253410469e-18
Manes.01G082700.v8.1	Stem	1087.48757363387	0.250533198161489	0.0791989110093142	53.5908853986527	1.3717058169254e-11	3.45124578912578e-11
Manes.01G082800.v8.1	Stem	1267.52560112891	0.24959984189383	0.0721300625183474	61.3303865753372	3.05470536290102e-13	8.38758479899068e-13
Manes.01G082850.v8.1	Stem	0	NA	NA	NA	NA	NA
Manes.01G082900.v8.1	Stem	18.5940257309248	1.06069376730249	0.468563353882271	9.10393879887829	0.0279404113908999	0.0362578480706699
Manes.01G083100.v8.1	Stem	0	NA	NA	NA	NA	NA
Manes.01G083200.v8.1	Stem	221.004100221545	0.412185662819028	0.373241271985424	24.3149329477988	2.14697332805909e-05	3.6243230110713e-05
Manes.01G083275.v8.1	Stem	0.281338112826655	1.61356937505986	2.39772423432066	1.11652150844958	0.773087297144196	0.825707549951187
Manes.01G083350.v8.1	Stem	9.64371555085046	-1.39305258936773	0.792741766724273	12.514470576568	0.00581339215793433	0.00802526811809097
Manes.01G083500.v8.1	Stem	0.017149772229513	0.092909579093887	4.43930002840898	-0.0112005558900918	1	NA
Manes.01G083600.v8.1	Stem	179.678287303027	2.9569017006954	0.44182904752918	96.4311529189607	9.0933847600761e-21	3.70661221381465e-20
Manes.01G083700.v8.1	Stem	794.864243921858	0.134473351878037	0.105464272729063	44.3675211017979	1.26085483200196e-09	2.81670874844723e-09
Manes.01G083800.v8.1	Stem	455.706689464196	1.06941295002684	0.163171610650557	47.7220869630028	2.44011648320375e-10	5.68713322372975e-10
Manes.01G083900.v8.1	Stem	3231.05816292904	-0.227158363974793	0.0712817506232041	15.193202894451	0.00165877021642827	0.00240034844439428
Manes.01G084100.v8.1	Stem	333.514914609481	-0.130458123793515	0.119877699292366	19.3863231599246	0.0002274479054849	0.000353991223979555
Manes.01G084200.v8.1	Stem	741.6749671017	-0.219736061487803	0.0592818007273847	18.6993760305282	0.000315451430234103	0.000485135912098866
Manes.01G084300.v8.1	Stem	619.46871058989	1.78900852252789	0.137774208892155	219.955460002716	2.05280329926777e-47	2.9231790211894e-46
Manes.01G084500.v8.1	Stem	329.920522462306	-3.43792382371757	0.251092710319721	257.747753597512	1.38038176068312e-55	2.9585349758276e-54
Manes.01G084600.v8.1	Stem	1519.04471942187	1.27139799605483	0.126097324770714	222.588628250049	5.53507083825699e-48	8.15472497052237e-47
Manes.01G084700.v8.1	Stem	343.421161824499	-0.206258689489382	0.121842754893285	3.53695473710366	0.316000749195696	0.36303038161437
Manes.01G084800.v8.1	Stem	85.6580164325162	-0.286153290386915	0.325722526752348	21.9008102766809	6.8405571815438e-05	0.000111031173319689
Manes.01G084900.v8.1	Stem	1296.6957904715	0.489032411800452	0.06868047275377	69.540628287164	5.35327484205783e-15	1.61600797841863e-14
Manes.01G085000.v8.1	Stem	8.1354669779458	3.41830164684132	0.795385257469625	21.1629781477373	9.73819225113565e-05	0.000156128594616671
Manes.01G085100.v8.1	Stem	6.69134538525394	-1.10844923147611	0.590321897824041	6.55118927728711	0.087665439075815	0.107838980621552
Manes.01G085200.v8.1	Stem	450.467877064483	0.676588804423536	0.166155898188488	35.5158156298454	9.47848108504286e-08	1.88387059125677e-07
Manes.01G085300.v8.1	Stem	76.8522052822254	-1.11080601888353	0.212938999363421	36.7304244639355	5.24707923445324e-08	1.0608259271615e-07
Manes.01G085400.v8.1	Stem	83.0442847349821	-2.97681268642143	0.26011905451342	153.168845187586	5.45935438383078e-33	4.02921356732414e-32
Manes.01G085500.v8.1	Stem	0	NA	NA	NA	NA	NA
Manes.01G085550.v8.1	Stem	4.42667198861398	-2.02112093068759	1.05078745713946	6.07165591280884	0.10817557870964	0.131718708190117
Manes.01G085600.v8.1	Stem	6.63054214997139	-6.21971343730099	1.01995274676429	48.4407929549934	1.71579014691803e-10	4.04114122360314e-10
Manes.01G085700.v8.1	Stem	546.594724970901	-2.28023057440897	0.165291517630734	273.982220291381	4.24516501810025e-59	1.07574456054018e-57
Manes.01G085800.v8.1	Stem	2.43729753602347	1.97782985717333	1.3107579048952	6.98331171799472	0.0724315912315097	0.0899033570300067
Manes.01G085900.v8.1	Stem	271.073087399944	0.0300581053488085	0.118692379804267	37.2353845387086	4.10282721283916e-08	8.35564564181755e-08
Manes.01G086000.v8.1	Stem	561.915151626941	1.12760933585698	0.152633207471136	82.4233011161896	9.27147876850322e-18	3.23427267425786e-17
Manes.01G086050.v8.1	Stem	0.606461331462621	1.74699478697938	1.40502750680958	2.10451374952575	0.551000140957278	0.60963384264722
Manes.01G086100.v8.1	Stem	296.910180969576	-2.61114611226967	0.226327232799708	180.625524321453	6.46219569924294e-39	6.27805538670031e-38
Manes.01G086200.v8.1	Stem	3609.66627299751	0.612461181003807	0.0662251242455512	125.317501343854	5.52104466332973e-27	3.078157545513e-26
Manes.01G086400.v8.1	Stem	997.408557309176	2.46690442602772	0.171348388631907	280.698257922094	1.49536317556866e-60	4.04922348565268e-59
Manes.01G086500.v8.1	Stem	124.412400740179	1.43485274440248	0.197521196028313	67.9455290414368	1.17514826517707e-14	3.48678944468886e-14
Manes.01G086600.v8.1	Stem	2.3232844754567	-0.74602495939634	1.15525576843693	1.06962951400052	0.784410230224279	0.836194688954355
Manes.01G086700.v8.1	Stem	219.089451157638	-0.472183702813881	0.194442185198777	15.4830195393645	0.00144711958781936	0.00210559687489516
Manes.01G086800.v8.1	Stem	110.311122023419	2.61229508810259	0.439828848655511	72.3225551500341	1.3577466497154e-15	4.22604850147364e-15
Manes.01G086900.v8.1	Stem	73.999204519329	1.12986686671297	0.336369368217684	11.792242255967	0.00812981750147247	0.0110676840858377
Manes.01G087050.v8.1	Stem	918.445582332922	0.249022294672899	0.0880401756072435	17.3292701292272	0.000604658290594623	0.000908571707986548
Manes.01G087200.v8.1	Stem	1011.60481608836	2.53048454343095	0.175819365667334	229.305926273852	1.9538003939532e-49	3.08184577485113e-48
Manes.01G087300.v8.1	Stem	322.510154534791	0.0319196735089761	0.424406454549161	9.46751504240046	0.0236794688486365	0.0309377655110651
Manes.01G087400.v8.1	Stem	2791.6161354026	0.0273318107560062	0.0747820430411665	46.7792545731766	3.87243082763164e-10	8.92272264876235e-10
Manes.01G087450.v8.1	Stem	0	NA	NA	NA	NA	NA
Manes.01G087500.v8.1	Stem	999.184962499495	-1.86489540701763	0.12673571476036	339.086801083348	3.44038752635811e-73	1.8412494421517e-71
Manes.01G087600.v8.1	Stem	175.451338535634	0.250006963979057	0.206740099855677	18.2417281721506	0.000392133493386248	0.000599075121604777
Manes.01G087650.v8.1	Stem	0.0211892905828212	0.15843657657765	4.43930002840898	0.000774520372871734	0.999994268514912	NA
Manes.01G087700.v8.1	Stem	1172.22313243624	-0.0347243384224944	0.0716833976835311	7.40098754820087	0.060157832654428	0.0753487295663834
Manes.01G087800.v8.1	Stem	0.206847991381345	1.04720740514068	4.43901692580222	0.275765460826676	0.964519984617181	0.981710091950255
Manes.01G087900.v8.1	Stem	863.303806209422	-0.757968205014431	0.0724904068405105	138.919929205873	6.46154158634738e-30	4.11066918154341e-29
Manes.01G088000.v8.1	Stem	0	NA	NA	NA	NA	NA
Manes.01G088101.v8.1	Stem	0	NA	NA	NA	NA	NA
Manes.01G088200.v8.1	Stem	0	NA	NA	NA	NA	NA
Manes.01G088300.v8.1	Stem	0	NA	NA	NA	NA	NA
Manes.01G088400.v8.1	Stem	0	NA	NA	NA	NA	NA
Manes.01G088500.v8.1	Stem	67.5187915233876	3.95319751125827	0.52859277356379	65.1745139688952	4.60287984500063e-14	1.32334617264023e-13
Manes.01G088600.v8.1	Stem	618.591026673419	8.26832513393538	0.81248527437366	132.417529622006	1.62950222735693e-28	9.75159713871487e-28
Manes.01G088700.v8.1	Stem	6.59109986098417	-0.106561175749959	0.765400897238182	1.95406855218164	0.58199446568099	0.640958610859747
Manes.01G088800.v8.1	Stem	691.035993998404	-0.442680335132801	0.126345637751294	15.1456559876002	0.00169631296307393	0.00245233038407349
Manes.01G089000.v8.1	Stem	1225.88765347558	-0.310765826775369	0.0668912713991458	34.4187869686577	1.61622655100632e-07	3.16654397842083e-07
Manes.01G089100.v8.1	Stem	401.47786147068	-0.518031271047403	0.32608950958282	26.4945114273602	7.51378640932052e-06	1.31308093133372e-05
Manes.01G089200.v8.1	Stem	609.781006213936	2.23835730871667	0.452045183316074	51.7517513306739	3.38309137473042e-11	8.32283862901033e-11
Manes.01G089300.v8.1	Stem	0.41937529170315	-1.22975784327046	3.45402204196306	0.30895595857676	0.958335399843659	0.978229648410879
Manes.01G089400.v8.1	Stem	0	NA	NA	NA	NA	NA
Manes.01G089500.v8.1	Stem	1.14494272775397	-0.768940914857381	1.68915863002649	3.70804835353573	0.294764336606949	0.340067562828642
Manes.01G089600.v8.1	Stem	304.749326824915	-0.299990366430371	0.259865578386484	5.97326359129931	0.112918279769898	0.137138067731243
Manes.01G089700.v8.1	Stem	671.9779301366	-0.388383538831023	0.0952051219566975	25.400080353154	1.27346464839419e-05	2.18936260567411e-05
Manes.01G089800.v8.1	Stem	477.175837013705	1.02317867080481	0.120783954609781	108.375655811553	2.45405644278345e-23	1.13924593656892e-22
Manes.01G089900.v8.1	Stem	112.912450385857	1.75737429042508	0.61316013548483	11.9324688737906	0.00761811029356673	0.010400167510627
Manes.01G090001.v8.1	Stem	1.84976251418957	0.4970307099797	1.43925708663658	7.02754351507099	0.0710250293607428	0.0882379178554291
Manes.01G090100.v8.1	Stem	209.985239475672	-0.387448422030273	0.146928453551234	39.3395238972569	1.4707270025705e-08	3.07995650961124e-08
Manes.01G090200.v8.1	Stem	85.0964102528943	-0.372089383955621	0.243034438515411	3.10786713397249	0.375291337342864	0.426219933317641
Manes.01G090300.v8.1	Stem	2.78658143993038	-4.66771518094908	1.58309992585913	12.3745199918109	0.00620437653272573	0.00854552639943278
Manes.01G090400.v8.1	Stem	1236.10320381964	-0.192050737286355	0.097007122614396	12.8791194087028	0.00490544438900929	0.00681121415979419
Manes.01G090500.v8.1	Stem	393.84076217404	2.9527751226556	0.395702510223014	138.610034559461	7.53617219729076e-30	4.78092377332086e-29
Manes.01G090600.v8.1	Stem	0.383544282876674	3.13514469226206	4.40417411089551	1.5551708360323	0.669596693353458	0.727379013583824
Manes.01G090700.v8.1	Stem	0	NA	NA	NA	NA	NA
Manes.01G090800.v8.1	Stem	35.7926209032371	-4.4879168755988	0.557955228027934	96.4858658311223	8.85045302440376e-21	3.61191297135255e-20
Manes.01G090900.v8.1	Stem	868.993661011595	1.59274345748271	0.155668638978924	178.093427026695	2.2760723301389e-38	2.15361189111892e-37
Manes.01G091100.v8.1	Stem	2113.84646623564	2.99311345824154	0.373668748357792	103.291113738832	3.04604506224565e-22	1.33942394738714e-21
Manes.01G091200.v8.1	Stem	3.57991972678017	-0.571869572286656	0.962788868260469	0.577315081874616	0.901605355448158	0.93866565670894
Manes.01G091300.v8.1	Stem	0.367864119716927	-0.999370631758009	4.43253805363453	0.682749270623159	0.877253797683146	0.919161148609046
Manes.01G091400.v8.1	Stem	74.6927642399015	4.24660321091467	0.35147389139051	149.834338990073	2.86089851234008e-32	2.03323079506016e-31
Manes.01G091500.v8.1	Stem	48.6138407663896	-0.753847460118234	0.317756115006177	6.29455556029444	0.0981265381983968	0.120116160108858
Manes.01G091600.v8.1	Stem	582.667130100592	3.4454795513461	0.335261058419067	159.753492072836	2.07170854750692e-34	1.63438785237869e-33
Manes.01G091700.v8.1	Stem	367.723618964778	4.13437876111196	0.305623566183634	199.872254205143	4.49536083175316e-43	5.28064357127157e-42
Manes.01G091800.v8.1	Stem	10.017766077163	-1.56630743424505	0.71360123666036	7.3089801092932	0.0626751420542246	0.078353994708542
Manes.01G092000.v8.1	Stem	154.15677494654	-0.146892350509446	0.203043862810025	41.7869503391271	4.45228299926122e-09	9.60138071428712e-09
Manes.01G092100.v8.1	Stem	81.8813419557526	0.826789205226509	0.294462021887797	23.1711702120827	3.71976599541414e-05	6.16288441072111e-05
Manes.01G092200.v8.1	Stem	0.908964836902371	-1.6392631105136	1.87633944971137	2.55609627025531	0.465238474359933	0.520881232996545
Manes.01G092300.v8.1	Stem	21.4740465154513	0.339375256265671	0.491698115137332	2.89243638212639	0.408508406612038	0.461539442765482
Manes.01G092400.v8.1	Stem	274.367209245183	0.511510777422727	0.154828574156933	17.7457612321167	0.000496273299116922	0.000751263180952714
Manes.01G092500.v8.1	Stem	0.0189436397508725	0.148301232329993	4.43930002840898	-0.00077976887009612	1	NA
Manes.01G092600.v8.1	Stem	0.0589766454289328	0.657495915028186	4.43930002840898	0.0778878245218841	0.994351958224318	NA
Manes.01G092700.v8.1	Stem	1006.17529787229	-0.116116092499343	0.0775337635043181	21.407196016263	8.66427424448912e-05	0.0001395432746211
Manes.01G092900.v8.1	Stem	161.312244565428	-0.489170067597418	0.134910212669223	19.0559493147411	0.000266211988259477	0.000411968458340988
Manes.01G093000.v8.1	Stem	74.4483926415054	-0.920301515661104	0.204817147562858	20.6350053723695	0.00012534356880633	0.000199223067731678
Manes.01G093100.v8.1	Stem	42.9049518619829	-0.398294589071262	0.367196568909029	2.38172105986001	0.497046311535102	0.55378480869234
Manes.01G093200.v8.1	Stem	4.15466363360117	-5.20600205231183	1.31109800503909	30.084465254551	1.32473521543852e-06	2.4374949006255e-06
Manes.01G093300.v8.1	Stem	0.469788224765946	-16.1487033554327	4.42983727162697	-0.650303452731048	1	1
Manes.01G093400.v8.1	Stem	2310.22981111704	1.44890339496208	0.0980193838484551	287.282471625404	5.6234450626556e-62	1.63837718665028e-60
Manes.01G093475.v8.1	Stem	4.91217834500997	-3.64040951112109	1.08450424573547	22.155933832407	6.05347752149805e-05	9.86850874704539e-05
Manes.01G093550.v8.1	Stem	7.43714951813921	-3.60110674216471	0.777499753878114	29.8671394148344	1.47177783191699e-06	2.70039064587127e-06
Manes.01G093625.v8.1	Stem	2.35257730149966	-4.22583526761982	1.65181683196111	13.0823725861685	0.00446181426310053	0.00621709884097809
Manes.01G093700.v8.1	Stem	19.5786216647877	-2.93456618998544	0.521568358101188	60.8365110241093	3.89504235441106e-13	1.06317483744e-12
Manes.01G093733.v8.1	Stem	0.0835481005973956	0.251220762715828	4.43930002840898	0.0284161947605384	0.99873681082304	NA
Manes.01G093766.v8.1	Stem	0.159861190200864	-0.362177543323934	4.4391821373295	0.236021875279448	0.971574744976663	0.985980241698367
Manes.01G093800.v8.1	Stem	0	NA	NA	NA	NA	NA
Manes.01G093901.v8.1	Stem	0	NA	NA	NA	NA	NA
Manes.01G094000.v8.1	Stem	0	NA	NA	NA	NA	NA
Manes.01G094100.v8.1	Stem	0.750429085318451	1.00277697738708	1.65321951166842	1.89549897443831	0.594376923357115	0.653143274270721
Manes.01G094200.v8.1	Stem	0	NA	NA	NA	NA	NA
Manes.01G094300.v8.1	Stem	810.574905367899	-0.520943830548857	0.0935448679047645	108.629382942853	2.1641485937155e-23	1.00775336481033e-22
Manes.01G094500.v8.1	Stem	273.470902421919	-0.212223177449222	0.155307320979186	37.241059000263	4.091499239628e-08	8.33444483561702e-08
Manes.01G094600.v8.1	Stem	133.229882729078	1.99871748905717	0.390095753605624	36.1181070504515	7.06994135356307e-08	1.41705740867053e-07
Manes.01G094700.v8.1	Stem	1475.667244168	-0.364304353000093	0.0617550691415972	72.3464267476401	1.34185270724589e-15	4.1794431280683e-15
Manes.01G094800.v8.1	Stem	678.321460186094	-4.13149305332153	0.225230627398105	399.381671178504	3.0136270515839e-86	3.66492029072308e-84
Manes.01G094950.v8.1	Stem	596.056989252794	-0.485196068549417	0.176796048236704	15.1900377487057	0.00166124357697055	0.0024037998661561
Manes.01G095100.v8.1	Stem	2.04305143372588	-3.37567802839076	1.96730675473321	8.3324095870865	0.0396188520205115	0.0505767443596586
Manes.01G095300.v8.1	Stem	3.6918710421478	-4.9510237824076	1.55943123261278	14.4090175553699	0.00239811357181482	0.00342456551739398
Manes.01G095400.v8.1	Stem	5.2471332406948	-3.8332053834504	1.08738286826734	20.9831313284267	0.000106128798715229	0.000169732554793727
Manes.01G095500.v8.1	Stem	987.321730217997	0.251547854887519	0.0884592557637968	30.8714163559683	9.04723473825889e-07	1.6841309382596e-06
Manes.01G095600.v8.1	Stem	1.17197969994809	-18.7217859488494	2.29937317422291	-1.08618601055055	1	1
Manes.01G095700.v8.1	Stem	19.0778609061985	1.93476480764436	0.464432597369574	36.5527289456065	5.72142089001733e-08	1.15424147570882e-07
Manes.01G095800.v8.1	Stem	157.13270210752	-0.885130355400613	0.170303234208904	42.7482690061416	2.78327021089485e-09	6.09135243954259e-09
Manes.01G095900.v8.1	Stem	0.0310875005931682	0.0567447206562836	4.43930002840898	0.00255511105989825	0.999965675785871	NA
Manes.01G096000.v8.1	Stem	44.9090827612193	1.64314950029306	0.568438265381792	23.1644207210163	3.73183859429832e-05	6.18251019566262e-05
Manes.01G096100.v8.1	Stem	1.885688375679	0.500229072586895	1.12679665508672	2.64965018749842	0.448851637328102	0.503839107155713
Manes.01G096200.v8.1	Stem	0.272118100892154	0.876807584191072	3.5776519214851	0.380113770965551	0.944319183593396	0.968942783098238
Manes.01G096300.v8.1	Stem	436.851242732817	0.88182825570576	0.104159341168259	127.508347162397	1.86204598483994e-27	1.0616156273132e-26
Manes.01G096400.v8.1	Stem	432.004486446897	0.271894557168958	0.0996343603116841	11.9034647174728	0.00772127257103205	0.0105330855880357
Manes.01G097000.v8.1	Stem	17.3604774630598	1.11310131167523	0.435646958208835	7.46258700493166	0.0585275845052066	0.0734418872129685
Manes.01G097100.v8.1	Stem	0	NA	NA	NA	NA	NA
Manes.01G097200.v8.1	Stem	46.7184740534137	1.38289918663039	0.491457943779525	22.8832580237256	4.27100059871361e-05	7.04659483432605e-05
Manes.01G097300.v8.1	Stem	107.096574090914	0.723669591263072	0.250118133900388	15.0114565016386	0.00180688472198026	0.00260692477683726
Manes.01G097400.v8.1	Stem	1486.19723834129	-0.311768867048907	0.080660588120896	24.0710483992619	2.41411663830601e-05	4.05919087365558e-05
Manes.01G097500.v8.1	Stem	161.11093124504	1.53009094376575	0.334905205776556	38.2140050986673	2.54644635939026e-08	5.25553036412986e-08
Manes.01G097600.v8.1	Stem	1388.47557564058	0.499104463389159	0.0752003188515126	62.0128414977096	2.18325622543424e-13	6.04411410945671e-13
Manes.01G097700.v8.1	Stem	2156.69190404703	0.493215623983802	0.124527890086347	59.5017440912071	7.51084010326122e-13	2.01997033520524e-12
Manes.01G097800.v8.1	Stem	114.838899007035	1.43155916826642	0.39084409251738	38.7430863753823	1.96737677054546e-08	4.08454466934142e-08
Manes.01G097900.v8.1	Stem	12896.9402361846	3.40154568893588	0.229696163229339	278.447105216478	4.5903114368852e-60	1.22233307773401e-58
Manes.01G098000.v8.1	Stem	442.152477272978	0.366503130717173	0.0927353255257267	53.367142447065	1.53098121601983e-11	3.84028170401438e-11
Manes.01G098100.v8.1	Stem	255.991955338635	0.199634867735911	0.123320013381491	8.1962558010033	0.0421251285047073	0.0536279383866124
Manes.01G098200.v8.1	Stem	251.793857864373	-0.336255187580742	0.124669215074851	9.33737365300397	0.025125875785088	0.0327458607913875
Manes.01G098300.v8.1	Stem	97.4594224242494	-0.242930067805015	0.187395679401399	3.39178214217281	0.335071203659484	0.383612450991343
Manes.01G098400.v8.1	Stem	702.515647445019	2.43541161561551	0.201860687397444	185.818149064322	4.88544759934205e-40	4.97884317447351e-39
Manes.01G098500.v8.1	Stem	717.584320049056	2.07559532555126	0.16514626660214	232.082909070281	4.90295162151675e-50	8.00247484252473e-49
Manes.01G098600.v8.1	Stem	629.472246246281	-0.773639093026032	0.0995850810856757	91.3956483605776	1.09841413692589e-19	4.23522993687165e-19
Manes.01G098700.v8.1	Stem	197.519836895644	-0.227551762861762	0.170753728418871	33.1386808166492	3.01087301263647e-07	5.79559014536674e-07
Manes.01G098800.v8.1	Stem	890.552523435258	1.05080612615698	0.0888720062102788	190.796629702658	4.10697703547909e-41	4.39599848422341e-40
Manes.01G099000.v8.1	Stem	800.960447983741	1.9356633323012	0.203918767588792	131.394763608158	2.70699236917633e-28	1.60691172649232e-27
Manes.01G099100.v8.1	Stem	126.742403206987	-1.40383929962663	0.184522887307228	66.0735533242634	2.95592818656883e-14	8.5945607567853e-14
Manes.01G099200.v8.1	Stem	965.755872621803	-0.0262029205472663	0.0744575975614674	6.54050489817996	0.0880787053786798	0.108322889987387
Manes.01G099300.v8.1	Stem	125.22034976289	1.30352573813026	0.450654122570717	23.557734982512	3.0895339868461e-05	5.15224948488978e-05
Manes.01G099400.v8.1	Stem	1942.53281866586	0.0528360412145128	0.0606163830657127	6.05735304217023	0.1088529723533	0.132472472296115
Manes.01G099500.v8.1	Stem	631.467024579651	0.171794958281469	0.0994259297921188	3.30779209824686	0.346559601370966	0.395916548582365
Manes.01G099600.v8.1	Stem	51.3320030311663	-1.10842287406987	0.224826682453085	26.0051436858499	9.51378552099145e-06	1.65020714025679e-05
Manes.01G099700.v8.1	Stem	0.251680443471888	0.326515042280783	4.43059581850405	0.366274284000291	0.947117838477023	0.970695467124536
Manes.01G099800.v8.1	Stem	51.2904169662968	-0.654313661428483	0.33545198145689	3.83744830540502	0.279560210074051	0.32340324794578
Manes.01G099900.v8.1	Stem	2570.74150988097	3.22564045558186	0.181335333219937	400.93792697954	1.38673401358862e-86	1.73284501211778e-84
Manes.01G100000.v8.1	Stem	786.78369284588	1.30187130824358	0.184828603533464	122.2816914114	2.48884521454864e-26	1.34467735996667e-25
Manes.01G100100.v8.1	Stem	332.900874704035	-0.00323677530838211	0.122571265878451	23.0755928208007	3.89440855452871e-05	6.44517517824523e-05
Manes.01G100300.v8.1	Stem	11.0453792202814	-0.42684825863402	0.515393600327879	1.41880732399596	0.701132172281382	0.758158999091661
Manes.01G100400.v8.1	Stem	74.7372449994001	-2.71455594774305	0.236473412836861	177.955689604509	2.43741348845602e-38	2.30227395419662e-37
Manes.01G100500.v8.1	Stem	515.996648817533	0.852470558066542	0.256926459238629	22.349081765364	5.51820840395495e-05	9.02560883411208e-05
Manes.01G100600.v8.1	Stem	0.312423449183784	0.134997480503427	1.96697815456238	0.155474318476081	0.984435309332559	0.993615449619558
Manes.01G100700.v8.1	Stem	301.833726064998	0.333668855085248	0.207461109066186	18.6042686418191	0.000330050648919444	0.000506987127958417
Manes.01G100800.v8.1	Stem	17.0260409636772	-0.911542172833838	0.454677759777919	41.6561996400449	4.74596891573606e-09	1.02201532990961e-08
Manes.01G100900.v8.1	Stem	1271.65423032795	-0.107200642739564	0.055690112757918	15.9316221685777	0.00117118125207656	0.00171804784533213
Manes.01G101000.v8.1	Stem	0.370366739334472	0.49705490837722	2.43061813681725	0.0914632344088488	0.992841809880635	0.999630534556416
Manes.01G101200.v8.1	Stem	732.142530535402	0.336787648296876	0.0876312947634793	22.3186272310027	5.59936293982018e-05	9.15175171558418e-05
Manes.01G101300.v8.1	Stem	86.5763760267716	-0.707960484162727	0.211641920498874	32.6120602503496	3.88832564467295e-07	7.43102840511686e-07
Manes.01G101600.v8.1	Stem	812.159871234402	1.78810442818077	0.409384966127254	42.154726153511	3.71996861768527e-09	8.06555755447027e-09
Manes.01G101700.v8.1	Stem	274.163563272657	-4.29351007229466	0.292637261921808	304.45098071076	1.08249975184745e-65	3.84463829727203e-64
Manes.01G102000.v8.1	Stem	0	NA	NA	NA	NA	NA
Manes.01G102100.v8.1	Stem	0	NA	NA	NA	NA	NA
Manes.01G102200.v8.1	Stem	0	NA	NA	NA	NA	NA
Manes.01G102300.v8.1	Stem	0	NA	NA	NA	NA	NA
Manes.01G102400.v8.1	Stem	0	NA	NA	NA	NA	NA
Manes.01G102466.v8.1	Stem	43.1747375082985	-2.35416914601268	0.309356520474101	126.039624661439	3.85871287842192e-27	2.1691126190898e-26
Manes.01G102500.v8.1	Stem	40.6973314242832	-2.68594773915002	0.373731921488937	98.0603334705402	4.0599332761074e-21	1.69030478946113e-20
Manes.01G102600.v8.1	Stem	48.8969290978581	3.50098503181024	0.668477445693663	78.0192109875101	8.16295993864932e-17	2.70190998406739e-16
Manes.01G102700.v8.1	Stem	181.681116429089	1.7910703958233	0.385345472293759	76.3747765183947	1.83832253081505e-16	5.97871824999199e-16
Manes.01G102800.v8.1	Stem	2.53328568471591	-1.48428864422742	1.62748445038339	1.39140663889378	0.707550293577205	0.764280009014499
Manes.01G102900.v8.1	Stem	461.805920987968	1.4809637428878	0.600297443301376	29.7605922016946	1.54970886924479e-06	2.83783404860832e-06
Manes.01G103000.v8.1	Stem	260.407382242796	-0.0450305459206584	0.13703670798301	28.161914102819	3.35863036773161e-06	6.01014582193896e-06
Manes.01G103100.v8.1	Stem	0.295489985022358	-1.09656292406141	4.43383237165968	0.445781946633538	0.930630788645706	0.960022468038689
Manes.01G103200.v8.1	Stem	6.99064056093625	3.41815631006066	0.844354186014537	20.577821119353	0.000128815533187405	0.00020452666197809
Manes.01G103300.v8.1	Stem	516.902694346399	0.41045042856557	0.09536359068178	42.5620598784004	3.04848331612301e-09	6.65148049775785e-09
Manes.01G103400.v8.1	Stem	297.037917804733	1.65486341630507	0.182689105591496	195.717544473361	3.55166812139726e-42	4.02291024095563e-41
Manes.01G103500.v8.1	Stem	972.465961118976	0.0233980440435887	0.087520592541724	52.531885723713	2.30696325214393e-11	5.72349598831082e-11
Manes.01G103600.v8.1	Stem	761.039521067129	1.87734779863955	0.141894488094723	226.501200199743	7.89349767294e-49	1.20937441005939e-47
Manes.01G103601.v8.1	Stem	0	NA	NA	NA	NA	NA
Manes.01G103700.v8.1	Stem	1.78775776867361	-3.24429151113466	1.66173721149346	4.14541629617295	0.246183883334437	0.286679569354653
Manes.01G103750.v8.1	Stem	17.0290203704902	0.905461482229386	0.478650657603162	4.38301537166734	0.222965433450993	0.261137683160862
Manes.01G103800.v8.1	Stem	162.871870933745	1.00088737998934	0.220694173777445	37.829219403228	3.07184624935856e-08	6.30691616511732e-08
Manes.01G104000.v8.1	Stem	1828.86963026565	-0.181871865449195	0.100649757136659	37.8439889746295	3.04981085832298e-08	6.26497983497296e-08
Manes.01G104100.v8.1	Stem	805.909993670665	2.45152149930063	0.215922633845119	143.498028535243	6.6551449000487e-31	4.46314136440735e-30
Manes.01G104200.v8.1	Stem	403.148236204815	-0.276813933078178	0.0946246610457797	17.5109208957134	0.000554760820633723	0.000836409094248576
Manes.01G104201.v8.1	Stem	0.0597402761820929	0.950427857869476	4.43849428926651	0.209378809514675	0.976061222538316	NA
Manes.01G104300.v8.1	Stem	1336.13697574371	-0.778632885780385	0.108162420185818	205.041760052974	3.43329833980442e-44	4.22050902863773e-43
Manes.01G104400.v8.1	Stem	719.335565043807	-0.614274030541823	0.110148391118331	34.1553268251382	1.83710109899479e-07	3.58613192674433e-07
Manes.01G104500.v8.1	Stem	1.67407821714219	-0.019813819828177	1.32358781315236	0.372337026393865	0.945895823573015	0.969921755337822
Manes.01G104600.v8.1	Stem	289.319335908862	1.72993316509313	0.178419422359782	117.958265327763	2.12387247512463e-25	1.09805295302467e-24
Manes.01G104700.v8.1	Stem	837.183736449077	0.867533367374698	0.0822686496652747	147.671687650827	8.37530787608062e-32	5.84554859985427e-31
Manes.01G104800.v8.1	Stem	764.433027348986	0.0327695441058382	0.075176821800291	52.8418851573048	1.98133024012434e-11	4.93629203139082e-11
Manes.01G104801.v8.1	Stem	2537.12699799862	0.337245859484488	0.0529212290602299	53.6786755300956	1.31383388570319e-11	3.30808289864504e-11
Manes.01G105000.v8.1	Stem	792.95693385294	1.1555492657308	0.121203700711508	156.964865640701	8.28122617461892e-34	6.37616965016376e-33
Manes.01G105100.v8.1	Stem	1261.86528733894	2.17051594299011	0.140770200587665	323.311749988768	8.95021400422508e-70	3.94519060985591e-68
Manes.01G105101.v8.1	Stem	202.087195399671	2.09336126105428	0.279972683372261	123.444097754168	1.39831929291815e-26	7.65352940694865e-26
Manes.01G105300.v8.1	Stem	328.518498090205	0.375959580064521	0.124706768703829	34.7133106137844	1.4005503124347e-07	2.75587915783254e-07
Manes.01G105400.v8.1	Stem	99.3277542240218	-4.38086709781667	0.326557610637298	293.426383489643	2.63288949549021e-63	8.17816907031343e-62
Manes.01G105500.v8.1	Stem	464.582125592967	1.01921182346012	0.120093880886417	101.402265802747	7.76180820139029e-22	3.34291568717902e-21
Manes.01G105600.v8.1	Stem	1129.272422934	0.944252793012383	0.115142520835078	111.342628503073	5.64125202708904e-24	2.71268043194939e-23
Manes.01G105700.v8.1	Stem	12.6352951727845	0.0310737067149873	0.606167611292567	2.44981999946782	0.484428025603026	0.540721321264168
Manes.01G105800.v8.1	Stem	6.51432125862953	-0.291012812812139	0.948890924433071	6.32013488861892	0.0970323252818651	0.118851509577486
Manes.01G105900.v8.1	Stem	31.6967609404047	-3.15405485867446	0.530401522345329	35.1551867245536	1.12966074791073e-07	2.2346299058773e-07
Manes.01G106000.v8.1	Stem	551.062395390347	0.336172184606726	0.13064511003654	14.2677152653198	0.00256249383894368	0.00365164755527645
Manes.01G106100.v8.1	Stem	14.7989427527031	-2.31161104595008	1.18167706480328	3.69476774610541	0.296365963124196	0.341741669550721
Manes.01G106150.v8.1	Stem	38.7617978174093	-0.390618670106391	0.333665167404071	5.7036831857925	0.12695113713262	0.153238032906315
Manes.01G106200.v8.1	Stem	54.4892780339143	-1.18063088240713	0.252239518714467	30.4653907003104	1.10148766123741e-06	2.03856412662329e-06
Manes.01G106300.v8.1	Stem	723.63323680117	-1.71166816938571	0.28280795913196	68.3262989072189	9.74067156848132e-15	2.90248998246554e-14
Manes.01G106400.v8.1	Stem	332.072566189655	-0.0483775559538982	0.107583339590351	16.1528430299857	0.00105502705275066	0.00155359705627228
Manes.01G106500.v8.1	Stem	1225.04061751192	-1.78096852763959	0.107025530158523	340.245468524796	1.93082242922745e-73	1.05405879347866e-71
Manes.01G106600.v8.1	Stem	6162.83199320952	-3.15401249244111	0.155226900297181	609.048757369569	1.10082972140854e-131	1.49938512204451e-127
Manes.01G106700.v8.1	Stem	738.575406792834	-2.44225638059398	0.189752024725337	243.47186450216	1.68924919694185e-52	3.12190212848662e-51
Manes.01G106800.v8.1	Stem	799.629020962777	-0.923736140915306	0.0825599722949167	165.489431156983	1.19771291217674e-35	9.94722482945322e-35
Manes.01G106900.v8.1	Stem	62.6303495986952	-0.150935675575085	0.296224978379878	2.82870542546908	0.418796267058246	0.47241828278329
Manes.01G107000.v8.1	Stem	376.9500031809	0.14129773496947	0.155428678894118	1.13327746169682	0.769047447020383	0.82203733585569
Manes.01G107100.v8.1	Stem	127.911274133193	1.57394077176466	0.588010927563303	11.4635250285595	0.00946617011928464	0.0128133137997234
Manes.01G107200.v8.1	Stem	271.566343833784	-3.26197828046172	0.232536552746702	268.923520737427	5.27666988101267e-58	1.2754371271399e-56
Manes.01G107300.v8.1	Stem	1706.24037844967	-0.798135917414047	0.077411488865221	123.234771660399	1.55130872953413e-26	8.46877777579943e-26
Manes.01G107400.v8.1	Stem	1779.20635467366	0.583068520093325	0.121095406007746	53.4157172481367	1.49490130473299e-11	3.75323561679553e-11
Manes.01G107500.v8.1	Stem	1326.85059627732	0.00611007172953182	0.0797441570341567	16.1069330281578	0.00107815199655198	0.00158610674180875
Manes.01G107600.v8.1	Stem	2615.63297055282	0.234587280984975	0.0660905259019059	16.4117066165977	0.000933561746428021	0.00138032759088394
Manes.01G107700.v8.1	Stem	455.629817841015	0.870033851216887	0.116317907664098	79.5372744787525	3.85732771541078e-17	1.30078564366805e-16
Manes.01G107800.v8.1	Stem	1502.12809877965	0.474381425004096	0.0926788845293486	40.5029537277616	8.33546350600691e-09	1.77049794438311e-08
Manes.01G107900.v8.1	Stem	0	NA	NA	NA	NA	NA
Manes.01G108000.v8.1	Stem	2957.605297487	-1.56105696689469	0.144903581997594	158.821294294087	3.29228696554236e-34	2.57716061000975e-33
Manes.01G108100.v8.1	Stem	655.267760465247	-0.157642801416682	0.0890843570719015	12.3148842396189	0.00637877892843248	0.00877553238671932
Manes.01G108300.v8.1	Stem	329.676741058489	-3.06288118941607	0.27950096024524	140.175487542627	3.46434757915016e-30	2.23525088592206e-29
Manes.01G108500.v8.1	Stem	278.507896264688	-0.272608629946819	0.1631490479672	27.437880126326	4.76537493044799e-06	8.4459062121232e-06
Manes.01G108600.v8.1	Stem	2.638060193669	-0.827984620459098	1.14899334001038	1.30982530187865	0.726801293879433	0.782901421431042
Manes.01G108700.v8.1	Stem	2073.64779220625	0.756399339335607	0.0782599727564386	161.090077355098	1.06630125730316e-34	8.51072738066082e-34
Manes.01G108800.v8.1	Stem	139.68828748263	0.686563197040994	0.18718302278344	20.8561240441782	0.000112772989066211	0.000179946637485511
Manes.01G108900.v8.1	Stem	741.31471073068	0.633444506945682	0.142689192439431	78.0752726702001	7.94010328801675e-17	2.63006266620701e-16
Manes.01G109000.v8.1	Stem	5.39704236290006	-2.35147238013905	0.999165839230046	7.76442848346355	0.051139601250751	0.0645728134639709
Manes.01G109100.v8.1	Stem	2524.74028019133	0.389251647350718	0.0808050743484187	106.843243882473	5.24332969967629e-23	2.39935401224394e-22
Manes.01G109200.v8.1	Stem	466.711614377921	-0.118638812259033	0.097698210469549	23.6094783203938	3.0136822437911e-05	5.03006666277271e-05
Manes.01G109300.v8.1	Stem	32.6317822840406	-0.315220683665601	0.268813649390905	1.95729587338639	0.581317244722466	0.640329995306922
Manes.01G109500.v8.1	Stem	0.341263097632084	2.38447153133689	4.41594258955436	0.84939913222609	0.837618514583166	0.885809462935674
Manes.01G109600.v8.1	Stem	1431.53067838866	-0.1934838956705	0.058848451681672	17.8145424614769	0.000480334494682136	0.000728024924588887
Manes.01G109700.v8.1	Stem	1216.97371798158	0.684640908338829	0.0650230953243197	132.45267288075	1.60132862955425e-28	9.58720729619504e-28
Manes.01G109800.v8.1	Stem	4.37573595699263	-0.983218040416683	0.8149663957559	2.46381473777774	0.481866078317734	0.538104199370886
Manes.01G110000.v8.1	Stem	28.0222650192197	-1.70880486135601	0.647921567649172	15.1083294457874	0.00172637544483772	0.00249420278402675
Manes.01G110100.v8.1	Stem	0.124583837737855	0.10020918366579	4.43928964129378	0.153414718426816	0.984734219696905	NA
Manes.01G110300.v8.1	Stem	408.183158154036	0.202430072851246	0.148673922761443	46.2388657158781	5.04552817900533e-10	1.15403218408299e-09
Manes.01G110400.v8.1	Stem	168.129021586835	-0.0161703892266813	0.197638054104419	98.0350075051177	4.1111505465124e-21	1.7105827407598e-20
Manes.01G110401.v8.1	Stem	0.127267771625915	-0.822077460352345	4.43757332081114	0.281603613141815	0.963450379659566	NA
Manes.01G110500.v8.1	Stem	0.59407353708297	0.490173162309448	1.95919807327634	0.62580815650287	0.890499596218104	0.930213187383135
Manes.01G110600.v8.1	Stem	0	NA	NA	NA	NA	NA
Manes.01G110800.v8.1	Stem	114.636702781089	-3.80896420170965	0.390651295020604	113.386033192111	2.04897364623487e-24	1.00842079669529e-23
Manes.01G110900.v8.1	Stem	382.609669765269	0.872211119219426	0.122399617070528	70.9304406727458	2.69777174283803e-15	8.27217470133395e-15
Manes.01G111000.v8.1	Stem	0.420063896778836	0.758116961464127	2.60440678043779	0.33232646963036	0.953838382021938	0.975320422080988
Manes.01G111100.v8.1	Stem	0	NA	NA	NA	NA	NA
Manes.01G111200.v8.1	Stem	675.17938888002	-0.511715801981138	0.165871268913037	92.6362682797649	5.94613867062701e-20	2.32194328449757e-19
Manes.01G111300.v8.1	Stem	66.9702604540779	0.676742839122993	0.332062022859253	36.6663217888867	5.41348819800131e-08	1.09373901951905e-07
Manes.01G111400.v8.1	Stem	132.009469031559	-0.140747882518538	0.238617899408885	3.1874208984953	0.363621388805267	0.413898138577815
Manes.01G111600.v8.1	Stem	14.4496241163576	-4.08663675198599	0.917725524063002	31.4356070151634	6.88184743816542e-07	1.29208357614628e-06
Manes.01G111700.v8.1	Stem	1065.72052302132	-1.06451094802023	0.101222905490075	121.91655755777	2.98295504430733e-26	1.60495118234201e-25
Manes.01G111800.v8.1	Stem	708.11318341671	0.0472895251922913	0.103852910457823	68.065130611034	1.10787980721302e-14	3.29329483067326e-14
Manes.01G111900.v8.1	Stem	0	NA	NA	NA	NA	NA
Manes.01G112000.v8.1	Stem	8.3536324858606	-1.21277923526973	0.888471377015648	2.30186958114626	0.512162839481583	0.569392642138424
Manes.01G112100.v8.1	Stem	928.371413916404	-1.38574510570338	0.105437871131649	249.272693450931	9.40008258404464e-54	1.84221330699252e-52
Manes.01G112200.v8.1	Stem	3.76933187398972	4.2560241112548	0.838579359433913	46.3617866477281	4.75081115905792e-10	1.08826813642698e-09
Manes.01G112300.v8.1	Stem	0.528080651210742	2.82808367171005	2.91437448826326	2.19346607891873	0.533236496331991	0.591589777493678
Manes.01G112301.v8.1	Stem	0	NA	NA	NA	NA	NA
Manes.01G112500.v8.1	Stem	0.0966028215888863	0.270783886597083	4.43928426766401	0.177456780085187	0.981143778067488	NA
Manes.01G112600.v8.1	Stem	1.94964503511516	-3.5441769129666	3.33281170770625	2.17281473129521	0.537322851757513	0.595812470120372
Manes.01G112700.v8.1	Stem	0	NA	NA	NA	NA	NA
Manes.01G112900.v8.1	Stem	1565.34501361003	1.40021827740313	0.147315401844096	111.932779566479	4.21069421969034e-24	2.03663922653737e-23
Manes.01G113000.v8.1	Stem	15.1896570008715	7.01275372803425	0.791886263897005	98.0019426008743	4.17899193538513e-21	1.73801403529506e-20
Manes.01G113100.v8.1	Stem	0	NA	NA	NA	NA	NA
Manes.01G113200.v8.1	Stem	1340.13903999335	9.97322873580923	0.784219704323028	128.667232789689	1.04779488910133e-27	6.04596072315382e-27
Manes.01G113300.v8.1	Stem	11.8665770542095	2.35626865018666	0.521005959771759	26.3332484289484	8.12159706849892e-06	1.41512361355366e-05
Manes.01G113301.v8.1	Stem	0	NA	NA	NA	NA	NA
Manes.01G113500.v8.1	Stem	0	NA	NA	NA	NA	NA
Manes.01G113600.v8.1	Stem	0.430542462997724	1.22398052254786	3.30252004795708	1.30655612273496	0.727576851837461	0.783643880314103
Manes.01G113700.v8.1	Stem	1185.50843667496	-0.172414069998859	0.090632918605396	23.6777613634785	2.91641818840149e-05	4.87369780199037e-05
Manes.01G113800.v8.1	Stem	295.195834844295	-0.462436597052029	0.124296003744527	42.6227717327661	2.95935001208098e-09	6.46451435980888e-09
Manes.01G113900.v8.1	Stem	314.716173387412	0.797876765886839	0.158163293359656	33.1934748229637	2.93179046744179e-07	5.64993151788831e-07
Manes.01G114000.v8.1	Stem	282.209603748845	12.4416483170101	1.00515630068068	158.017287782552	4.9090456560414e-34	3.81532989204633e-33
Manes.01G114100.v8.1	Stem	3.21504898835696	2.69210775735532	1.14490708627384	12.1024836256872	0.00704021442870169	0.00964506544217777
Manes.01G114200.v8.1	Stem	0.0947056605242739	0.823864984589647	4.43770570892387	0.0832842583563327	0.993764976786578	NA
Manes.01G114300.v8.1	Stem	579.72567621112	-0.0540099722183255	0.0820619176132074	9.28040408490006	0.0257859818757067	0.0335740336619886
Manes.01G114400.v8.1	Stem	0.0174624629883227	0.124568357203199	4.43930002840898	-0.000880084528549929	1	NA
Manes.01G114500.v8.1	Stem	1075.45781759276	1.54600975032735	0.124610494517735	214.096104719417	3.79210613694393e-46	5.10631553517002e-45
Manes.01G114600.v8.1	Stem	54.6897772228277	1.59202380423214	0.529088089931223	23.7507760637652	2.81587347069592e-05	4.70971997391954e-05
Manes.01G114700.v8.1	Stem	11.6613237846885	1.01761934703674	0.535112922797666	13.3310301494621	0.00397277257979981	0.00556292476912971
Manes.01G114800.v8.1	Stem	101.618376709324	-0.855232552292829	0.181014047897066	39.1139839634987	1.64179214794314e-08	3.427393662512e-08
Manes.01G114900.v8.1	Stem	2325.74931232833	-2.0993111434668	0.139480755150767	317.731165809671	1.4450551299838e-68	5.87533534266995e-67
Manes.01G115000.v8.1	Stem	174.363451203617	-4.66694842006362	0.373593602410173	212.884576465433	6.93010162371971e-46	9.20443190305941e-45
Manes.01G115100.v8.1	Stem	8.98306854469415	-2.64175651728889	0.78519583419113	17.1176379135604	0.000668441275576725	0.0010001652635387
Manes.01G115200.v8.1	Stem	167.399740599325	-0.472785983591262	0.160028596685399	17.3910263423707	0.000587213154803607	0.00088333279308659
Manes.01G115300.v8.1	Stem	645.227520865284	-1.26098867362783	0.0923330100218424	238.747395009786	1.77573859026721e-51	3.12688396493013e-50
Manes.01G115400.v8.1	Stem	2.04712778489637	-21.6387464558338	4.42743993491029	0.326137792772975	0.955039995116231	0.976109425091406
Manes.01G115500.v8.1	Stem	293.918565915153	-1.46504943379124	0.218508026352507	179.540103820657	1.10861729091845e-38	1.06374933504437e-37
Manes.01G115600.v8.1	Stem	1.87883485221404	-2.33525449154505	1.58646361918993	2.6852251642182	0.442743965034068	0.497454664940938
Manes.01G115700.v8.1	Stem	78.4304348038091	-1.10040963474399	0.643373064091407	3.55903523728836	0.313185778121898	0.359963452251746
Manes.01G115800.v8.1	Stem	870.996437909305	5.54611642333255	0.433951532200816	172.034062018082	4.62943705306315e-37	4.13341510201551e-36
Manes.01G115900.v8.1	Stem	1469.7503374749	-0.698380934561948	0.0856552935984168	74.5537918668978	4.51582451549604e-16	1.43743369509965e-15
Manes.01G116000.v8.1	Stem	1099.68036968016	-0.210759263261055	0.0982001831867543	6.20889891519403	0.101877542309088	0.124495161046199
Manes.01G116100.v8.1	Stem	425.74008813752	-0.487695424135296	0.112972845758872	25.4786152569602	1.22618576118422e-05	2.11101095370153e-05
Manes.01G116200.v8.1	Stem	241.380513857086	0.201305917448356	0.111053004208607	5.29393525977298	0.151496407336361	0.181140044430049
Manes.01G116300.v8.1	Stem	1345.60992017521	0.499958006927049	0.128210174369002	58.3709435411711	1.30980585082721e-12	3.47762389691852e-12
Manes.01G116400.v8.1	Stem	225.382147074854	-1.00554954598983	0.236182158270582	25.9310083504287	9.85994964880265e-06	1.70883629204118e-05
Manes.01G116500.v8.1	Stem	0.248905651998561	-0.129019039083349	4.43799191396655	0.18540073969686	0.97991098021577	0.991190635775046
Manes.01G116600.v8.1	Stem	775.940379752788	0.0474714804784581	0.124682845873267	11.0250507974597	0.0115911847957128	0.0155667257454157
Manes.01G116700.v8.1	Stem	389.161250123488	-0.19523501630861	0.123631175682708	13.9843758702351	0.00292649720880413	0.00414844723240014
Manes.01G116800.v8.1	Stem	0.717448113179756	0.355447648942713	1.82242767824592	0.825731210681496	0.843303081664045	0.890749098395124
Manes.01G116900.v8.1	Stem	224.397318411763	-3.37451780805618	0.223389712056809	341.446102199416	1.06117864264281e-73	5.86360393594983e-72
Manes.01G117000.v8.1	Stem	0.06603217549153	0.0205798622186802	4.43930002840898	0.0408661485274653	0.99782956787887	NA
Manes.01G117100.v8.1	Stem	0.0721612707232493	-0.0900219500975421	4.43924128034755	0.197444586546496	0.978000770933462	NA
Manes.01G117300.v8.1	Stem	406.342040605212	0.667610552783182	0.103968421656886	50.7404862986053	5.55622889511033e-11	1.34815383746059e-10
Manes.01G117500.v8.1	Stem	0.0423785811656424	0.18779871562381	4.43930002840898	0.0323431754411097	0.99846791539474	NA
Manes.01G117501.v8.1	Stem	0	NA	NA	NA	NA	NA
Manes.01G117600.v8.1	Stem	247.258252010874	0.842239409594535	0.116019131971466	58.9106561052302	1.00448508799568e-12	2.68266453745983e-12
Manes.01G117601.v8.1	Stem	111.416938601404	1.52982286574124	0.456623103033878	52.7694726245978	2.0530236860601e-11	5.10976868268278e-11
Manes.01G117900.v8.1	Stem	555.215579044303	0.224661028077563	0.0744202778463963	29.0158636211942	2.22230601711179e-06	4.0237845272278e-06
Manes.01G118000.v8.1	Stem	2913.32180450561	0.325815246516615	0.139316086881354	95.2921732357422	1.59780588529928e-20	6.43112147184363e-20
Manes.01G118100.v8.1	Stem	316.982664943543	-0.330026567117112	0.100693006869223	12.5279885179439	0.00577694242479575	0.00797656691134173
Manes.01G118200.v8.1	Stem	146.608434650916	0.0558878019093021	0.431500326131354	20.1670173230872	0.000156736961369811	0.000247230548041402
Manes.01G118300.v8.1	Stem	887.399601144447	-1.00183948178339	0.0916859416403627	173.615616973501	2.1089314006586e-37	1.9117936867002e-36
Manes.01G118400.v8.1	Stem	40.8419013676194	-1.00711641211137	0.316788063035584	12.0095472132796	0.00735052723857749	0.0100479582750948
Manes.01G118500.v8.1	Stem	3668.4303153624	-0.420105316406823	0.0899258314066508	92.3501930744892	6.85011598667878e-20	2.66539079550231e-19
Manes.01G118600.v8.1	Stem	1.71875943223929	-0.220274957472294	1.95162444785264	1.93605510527743	0.5857841964346	0.644741304851513
Manes.01G118700.v8.1	Stem	55.4839504589383	6.93692042602959	0.782564640316475	75.1276257202945	3.40214466281152e-16	1.09122598327621e-15
Manes.01G118800.v8.1	Stem	378.891174938773	-0.965486650096152	0.159724051150058	46.9360995233661	3.58610390944518e-10	8.28294527702188e-10
Manes.01G118900.v8.1	Stem	1054.55578700642	3.55226998415702	0.307652895712639	172.080425853248	4.5239547253953e-37	4.04055903850798e-36
Manes.01G119000.v8.1	Stem	184.54657476307	-1.16764825396772	0.16349475103267	135.130763927758	4.23861107788877e-29	2.60171258163064e-28
Manes.01G119001.v8.1	Stem	367.344598924038	0.405563710704941	0.0994152562212572	26.5404519991642	7.34909026794108e-06	1.28487624664003e-05
Manes.01G119300.v8.1	Stem	0.357052360061896	1.83897517296738	3.48436433291385	0.729917249866133	0.866145558330174	0.909972276388301
Manes.01G119400.v8.1	Stem	109.959671148884	0.376962377605581	0.248519711134522	10.2330853492971	0.0166852751735222	0.0220803294147154
Manes.01G119450.v8.1	Stem	0.0169893991733758	0.0691767039670928	4.43930002840898	0.0123460864242002	0.999636499684405	NA
Manes.01G119500.v8.1	Stem	2973.11365368301	3.49271192178752	0.239615612078393	277.935348748837	5.92341331573408e-60	1.56659904984381e-58
Manes.01G119600.v8.1	Stem	650.837011342016	-0.377724978835995	0.0842223285627976	67.2511603367765	1.65464792894283e-14	4.8760562778377e-14
Manes.01G119800.v8.1	Stem	1570.94433445129	-0.136016511966257	0.0557678575905361	15.7757893186592	0.00126054092527847	0.00184396924849698
Manes.01G119900.v8.1	Stem	41.40552913833	-0.451138411677849	0.346514203469001	1.94482257984157	0.583937593521959	0.642942645209639
Manes.01G120000.v8.1	Stem	189.531806458079	0.253792272834091	0.184040908048645	36.9198908071812	4.78449959397025e-08	9.70112046440964e-08
Manes.01G120100.v8.1	Stem	130.421565407189	-1.47952880209834	0.201928771093147	84.2979752286471	3.67146254551375e-18	1.31321311977863e-17
Manes.01G120200.v8.1	Stem	26.4570748002055	-2.83092877150635	0.448542725081408	55.4402910773345	5.53067837555607e-12	1.41918999273288e-11
Manes.01G120300.v8.1	Stem	84.2121373309577	-4.35307738477496	0.391087332800782	171.32397318404	6.58922209645052e-37	5.82782464705872e-36
Manes.01G120400.v8.1	Stem	217.465592797764	-3.24720451489598	0.231047773217637	292.100052205882	5.09876152723194e-63	1.55887051361757e-61
Manes.01G120401.v8.1	Stem	2.18561282735882	0.992851474470342	0.877272213877395	4.53947679910246	0.208795960643506	0.24539696107903
Manes.01G120500.v8.1	Stem	24.3785106210896	-5.16043568271205	0.690916309271189	110.977015619334	6.76185157807706e-24	3.24180920166134e-23
Manes.01G120600.v8.1	Stem	0	NA	NA	NA	NA	NA
Manes.01G120601.v8.1	Stem	0	NA	NA	NA	NA	NA
Manes.01G120700.v8.1	Stem	496.778090429305	0.252049872932702	0.115671150855121	8.45990462570489	0.0374042471388513	0.0478752570741647
Manes.01G120800.v8.1	Stem	89.1302527780404	-5.49487743068864	0.474564071772308	197.85220134112	1.22808805830544e-42	1.41456011823672e-41
Manes.01G121000.v8.1	Stem	0.507899883113624	-17.2927968912227	3.0522156278141	-1.00043859967352	1	1
Manes.01G121150.v8.1	Stem	0	NA	NA	NA	NA	NA
Manes.01G121300.v8.1	Stem	35.6563883326565	0.481094518371872	0.600930983041827	11.2165659492185	0.0106106494275082	0.0142893366153228
Manes.01G121400.v8.1	Stem	1463.98962879796	0.672021546796286	0.243523876148122	56.4580989435193	3.35413415945444e-12	8.70438874323124e-12
Manes.01G121500.v8.1	Stem	326.463760314055	-2.48993533973584	0.18637480282067	261.822571134894	1.81361040298748e-56	4.03632034213905e-55
Manes.01G121600.v8.1	Stem	619.508674359062	0.28849637114571	0.124792867412411	18.1592174917309	0.000407812062734111	0.000621946501004362
Manes.01G121700.v8.1	Stem	3.51331241625757	-3.49887882287401	1.26728352276359	8.77151297297451	0.0324881713001996	0.0418325900164841
Manes.01G121800.v8.1	Stem	211.94175974188	3.42367830835835	0.33714726181576	148.757478903073	4.88420571810984e-32	3.43622541237165e-31
Manes.01G121900.v8.1	Stem	6224.61625850047	9.13395364839156	0.669813251262559	155.355706844312	1.84208446924076e-33	1.39273447201186e-32
Manes.01G122000.v8.1	Stem	804.470500807166	0.631293351659797	0.0961022127969002	80.756407249888	2.11241314992697e-17	7.22736079090187e-17
Manes.01G122100.v8.1	Stem	391.58240146874	0.554091782454492	0.130949798849631	36.5326897971853	5.77753122980464e-08	1.16504351344369e-07
Manes.01G122200.v8.1	Stem	67.9867303004918	0.907932181592577	0.504188826635498	24.7818013542218	1.71504731656077e-05	2.91815140227557e-05
Manes.01G122300.v8.1	Stem	1892.67898983557	-0.61781361338769	0.0721478009623222	99.6198804806844	1.87597296327682e-21	7.93201135847048e-21
Manes.01G122400.v8.1	Stem	5492.22456443135	0.204801709717858	0.0847817768774473	10.6756579496034	0.0136154489481689	0.0181768412054432
Manes.01G122600.v8.1	Stem	253.834269233171	-0.854816967121099	0.111088199673571	71.3672118145121	2.17499672958381e-15	6.69329935727434e-15
Manes.01G122800.v8.1	Stem	5957.91446199128	1.2353161303916	0.0757125315276835	299.067656078177	1.58326407272642e-64	5.32465390186917e-63
Manes.01G122900.v8.1	Stem	0.348508904271148	1.77221503847933	4.42664760652293	0.277465124282493	0.964209425276567	0.981467340032844
Manes.01G123000.v8.1	Stem	1260.06790101697	1.48289691449385	0.13176091181797	160.233111511031	1.63238871768147e-34	1.29455316035985e-33
Manes.01G123001.v8.1	Stem	0	NA	NA	NA	NA	NA
Manes.01G123100.v8.1	Stem	52.1206874651104	0.7352397454267	0.427941889847851	25.8993185986795	1.00117258985536e-05	1.73447866447786e-05
Manes.01G123200.v8.1	Stem	160.832518027832	0.256856551544062	0.145339675285835	19.1171372455912	0.000258567219081707	0.000400615948982186
Manes.01G123300.v8.1	Stem	2.20644928801543	-2.97817620606923	1.32568073082383	8.30190681872472	0.0401673714094538	0.0512361567973839
Manes.01G123400.v8.1	Stem	2964.29322256994	1.51971561845105	0.0789975487542607	474.090173355728	1.96521744094334e-102	9.0736420862267e-100
Manes.01G123500.v8.1	Stem	138.278333308227	3.20307294194268	0.489868837683089	51.786360394923	3.3261231605892e-11	8.18638606953472e-11
Manes.01G123600.v8.1	Stem	19.2151086348826	-2.97538831109172	1.19382553135872	7.1091294812544	0.068499599243645	0.0852365057096717
Manes.01G123700.v8.1	Stem	1068.85706316919	-0.159443704035352	0.144384780942429	86.2360735802071	1.40867368947471e-18	5.14461455623819e-18
Manes.01G123701.v8.1	Stem	0	NA	NA	NA	NA	NA
Manes.01G123800.v8.1	Stem	247.656806349958	-4.72233779599363	1.03915608162404	16.136120358094	0.00106339269397382	0.00156566211093615
Manes.01G124000.v8.1	Stem	362.143181995892	-0.467482722589577	0.102326512487861	21.7395402475721	7.38985593450663e-05	0.000119661811515125
Manes.01G124200.v8.1	Stem	475.222280218534	0.376863165739773	0.135786290606358	29.3502921481274	1.89023981526098e-06	3.4417500706854e-06
Manes.01G124300.v8.1	Stem	38.4389291713512	-0.44194519286029	0.333153298722949	7.93024460593313	0.0474755533830386	0.0601078987594049
Manes.01G124400.v8.1	Stem	1.29291483133732	-3.51668716023456	1.66591902108224	8.91069479079577	0.0305021166773048	0.0394281180794561
Manes.01G124500.v8.1	Stem	953.631979158128	-0.0904830125087736	0.126615511566704	128.341283926444	1.23172217488012e-27	7.0787645075758e-27
Manes.01G124600.v8.1	Stem	1047.79236083293	-1.5645246439615	0.127218971724109	216.307164601772	1.26172744225952e-46	1.73677196839775e-45
Manes.01G124700.v8.1	Stem	21.2644981786864	-0.522840478277743	0.505941079977079	2.68863758622223	0.442161672317024	0.49686189735121
Manes.01G124801.v8.1	Stem	234.485090309151	-5.14225503774555	0.304814569996066	359.945444690993	1.04736911392058e-77	7.37245013754794e-76
Manes.01G124900.v8.1	Stem	264.507699187	-5.05165911255699	0.29537859028673	361.951029402992	3.85294236512648e-78	2.78403190897641e-76
Manes.01G125000.v8.1	Stem	2626.39095000826	-0.378468633811578	0.0639297046510656	70.5701283440397	3.22233111559231e-15	9.83303706954746e-15
Manes.01G125100.v8.1	Stem	2530.13183849107	0.188763631297565	0.083983330024702	17.6421611815312	0.000521278515766962	0.000787876710459215
Manes.01G125200.v8.1	Stem	952.056491937492	-2.44661417630002	0.131810583087905	407.67544747368	4.81459898160064e-88	6.69155565600934e-86
Manes.01G125400.v8.1	Stem	1416.43548081118	0.23810146971973	0.0784560193196105	29.6203515082777	1.65859473192177e-06	3.03131694681522e-06
Manes.01G125500.v8.1	Stem	174.510791569369	-0.367138627683423	0.167486552988647	17.4598357500033	0.000568364330505018	0.00085625554293149
Manes.01G125700.v8.1	Stem	39.9862510769957	2.29303523595574	0.507061816375984	49.789012198865	8.8600077818932e-11	2.12236609203792e-10
Manes.01G125800.v8.1	Stem	374.647889439705	-1.22672355830942	0.142656265113155	79.3414952740865	4.24890753850333e-17	1.42912075881429e-16
Manes.01G125900.v8.1	Stem	0.352661623186407	0.275355138229651	4.43783132025832	0.251597740709997	0.968858813321381	0.984251273652008
Manes.01G126000.v8.1	Stem	0	NA	NA	NA	NA	NA
Manes.01G126100.v8.1	Stem	266.164040194515	-4.65496428512446	0.3819001815226	234.804165660757	1.26489405911179e-50	2.13488098291601e-49
Manes.01G126300.v8.1	Stem	0.0220107251638434	0.092909579093887	4.43930002840898	-0.0145011973086113	1	NA
Manes.01G126400.v8.1	Stem	0.322614705903126	-0.428577504321245	4.43185508335856	-0.00912783416015372	1	1
Manes.01G126500.v8.1	Stem	979.427449968565	-0.426240821037038	0.0817529517969934	36.7812849340468	5.11868890326803e-08	1.03540658211869e-07
Manes.01G126700.v8.1	Stem	1655.79069147974	0.106042900366403	0.0797816846055936	5.50359947515221	0.138423487352832	0.166326770719355
Manes.01G126800.v8.1	Stem	1033.2254945559	-0.0356288028895705	0.0696507059608724	11.1794049628638	0.0107942866366317	0.0145308935693063
Manes.01G126900.v8.1	Stem	654.775886201036	-0.278508885666027	0.0875917249444094	22.0197234216746	6.46176117637669e-05	0.000105070635829808
Manes.01G127100.v8.1	Stem	103.526957536434	-0.448634412876073	0.14032070257739	13.772915048749	0.0032311295617037	0.00456341768925603
Manes.01G127200.v8.1	Stem	144.239970906248	-3.73341183802514	0.322871432120336	151.396244196648	1.31692667481429e-32	9.53345722790753e-32
Manes.01G127300.v8.1	Stem	3.74710043142832	-4.18108628874201	1.83774914550117	9.59872357058944	0.0223039714531056	0.029205080097772
Manes.01G127500.v8.1	Stem	1051.12510449917	-0.701444142593726	0.0937671471289662	67.0392969868876	1.83673087900944e-14	5.40153145580224e-14
Manes.01G127600.v8.1	Stem	2177.7249133053	2.95638648510141	0.228583360536888	279.018638699234	3.45284693274915e-60	9.25777591486414e-59
Manes.01G127700.v8.1	Stem	324.41767389556	1.76380463302237	0.514759386502711	95.1821053406709	1.68724871153952e-20	6.78410954259011e-20
Manes.01G127800.v8.1	Stem	0	NA	NA	NA	NA	NA
Manes.01G127900.v8.1	Stem	277.924735376287	3.28857824297701	0.400865400849793	71.3904532986334	2.15020855958295e-15	6.61851201938972e-15
Manes.01G128000.v8.1	Stem	0.218499446842817	-0.533166567025086	4.43806409506321	0.239072701993528	0.971047977627177	0.98562925547887
Manes.01G128050.v8.1	Stem	41.4134359987345	3.85419675711353	0.536060230429434	65.3218514872352	4.2806691594092e-14	1.23266076714023e-13
Manes.01G128100.v8.1	Stem	3141.60566511857	-0.511978217005743	0.0891423307034868	37.3246150665487	3.92826652699006e-08	8.01032326235019e-08
Manes.01G128300.v8.1	Stem	3.05547797498158	0.143308316034926	1.11231797321443	7.30065478583413	0.0629078949713194	0.0786331722116285
Manes.01G128400.v8.1	Stem	409.413018313582	1.48399735429677	0.239870035702775	45.822142231077	6.18744591027957e-10	1.4078196053324e-09
Manes.01G128500.v8.1	Stem	0.15617589283787	0.314835005068316	4.43922063183457	0.299681052376272	0.960088454588083	NA
Manes.01G128600.v8.1	Stem	787.04776372947	0.645161828718083	0.0723968820484079	97.2695601682749	6.00495663652181e-21	2.4747507372994e-20
Manes.01G128700.v8.1	Stem	441.190822308758	0.392474698074736	0.13625401160345	10.6593851180459	0.0137177742543688	0.0183035799599951
Manes.01G128800.v8.1	Stem	932.521795412778	-0.108091794431616	0.070479465702728	21.7051875381253	7.51242420384117e-05	0.000121581480356961
Manes.01G128900.v8.1	Stem	120.985693832539	-0.708418600671718	0.167276100167625	25.1950480674747	1.40563992607153e-05	2.40839280622144e-05
Manes.01G129000.v8.1	Stem	558.413456369626	-0.514643507997767	0.0734307550067855	106.403011673726	6.52111962049274e-23	2.9696058104621e-22
Manes.01G129050.v8.1	Stem	19.1625032822259	1.1083841346888	0.47629101739435	8.22235630844216	0.04163299111027	0.0530361162941857
Manes.01G129100.v8.1	Stem	344.408168497447	0.199129375157155	0.124914440273126	3.58824212626962	0.309496458318032	0.355963395441905
Manes.01G129200.v8.1	Stem	1511.98957081552	1.25845958266183	0.0999706758465852	202.276589856566	1.35906682197127e-43	1.63526233645404e-42
Manes.01G129300.v8.1	Stem	1.29081201793811	-1.34629656940326	1.82413503938156	0.981958294104487	0.805617402054234	0.856823630553211
Manes.01G129500.v8.1	Stem	5.27941887012271	-4.35144477885454	1.26249064448462	20.6687691378023	0.000123337503252306	0.000196126141269982
Manes.01G129501.v8.1	Stem	101.984426528397	3.28252658338519	0.536942732588543	63.0478160149415	1.3117384734607e-13	3.6804066078425e-13
Manes.01G129800.v8.1	Stem	307.373415375172	-1.18388435225582	0.157413282298731	61.645798692929	2.61551834140563e-13	7.20928211456348e-13
Manes.01G129900.v8.1	Stem	0.426645811685509	-0.992162351522572	3.3552792985427	0.195298628123822	0.978344667969146	0.990412210519581
Manes.01G129950.v8.1	Stem	1540.61749315843	4.26347565887494	0.234417815520759	371.187998675675	3.84992756219025e-80	3.13999630903068e-78
Manes.01G130000.v8.1	Stem	8.5871133335461	5.229496869288	0.873227628538411	53.4035594963507	1.5038512048338e-11	3.77501019820103e-11
Manes.01G130100.v8.1	Stem	231.5954219478	0.441184920279882	0.145666484847249	15.7709898728835	0.00126339796139045	0.0018475533533518
Manes.01G130200.v8.1	Stem	51.4801789466076	0.0591891795572638	0.238679627007262	1.86381115770428	0.601148315653467	0.659865465878877
Manes.01G130300.v8.1	Stem	1325.20211311268	1.10686230261573	0.0845193531003279	296.792895292865	4.91885965668891e-64	1.58573557287411e-62
Manes.01G130400.v8.1	Stem	112.745969914678	1.12767557413228	0.401955647057524	38.6979022903852	2.01121229879572e-08	4.17332680008336e-08
Manes.01G130500.v8.1	Stem	1895.95192074167	2.87897596335959	0.158510866837984	364.753422896597	9.52634123632287e-79	7.22860895873736e-77
Manes.01G130600.v8.1	Stem	37.2747436199548	2.3859490317498	0.558728750526199	19.4277018387382	0.000223006772926662	0.000347198234056992
Manes.01G130700.v8.1	Stem	124.662013521032	-1.57950630220714	0.15533567676593	213.361458658557	5.46597122276428e-46	7.29894716075106e-45
Manes.01G130800.v8.1	Stem	1537.01558835095	-0.069081660629444	0.0707988101185916	41.0865539658156	6.26854775676639e-09	1.34077818343336e-08
Manes.01G130900.v8.1	Stem	145.051533055721	-1.17085378012354	0.192040960361848	43.0123844510105	2.44614680315753e-09	5.37252963515393e-09
Manes.01G131000.v8.1	Stem	188.912869889686	2.90936260736649	0.43502120171304	51.7439579402669	3.39605358547092e-11	8.35321857533304e-11
Manes.01G131100.v8.1	Stem	50.299058907021	-0.213264478801246	0.283757059401486	0.720301781733269	0.868418693384317	0.911938630850397
Manes.01G131200.v8.1	Stem	1355.99020562374	-0.136528335167962	0.0552068704211352	6.79877321260369	0.0785957634273297	0.0971516104693661
Manes.01G131300.v8.1	Stem	117.000999307152	0.14916832285161	0.180712146087635	40.018974689771	1.05568662472494e-08	2.22843543929734e-08
Manes.01G131400.v8.1	Stem	944.634521672531	-0.613681164428823	0.0896091989914539	89.6479240930047	2.60721401535089e-19	9.87529435375049e-19
Manes.01G131500.v8.1	Stem	566.442769226416	-1.51929642842119	0.115704910075833	231.73871162405	5.81941852445632e-50	9.47559952329436e-49
Manes.01G131600.v8.1	Stem	110.718522884298	2.88069733123028	0.503775774384292	52.1080316452651	2.84042899459735e-11	7.01251823833844e-11
Manes.01G131700.v8.1	Stem	348.080579562131	0.19323353818412	0.0831720680519977	14.0701772934862	0.00281116908781518	0.00399098692522271
Manes.01G131701.v8.1	Stem	65.1408066335027	0.53485170813853	0.288869381090556	15.8480415836664	0.00121829736687895	0.00178437757788857
Manes.01G131702.v8.1	Stem	438.962376062138	-0.735936170689166	0.148931546813235	101.059068024256	9.19952287140593e-22	3.94963282174892e-21
Manes.01G132000.v8.1	Stem	264.079573721705	2.62353926111445	0.380022012766141	60.4228202292924	4.77429181610385e-13	1.29758039870782e-12
Manes.01G132100.v8.1	Stem	696.734564671338	0.149651300354578	0.0731530227422775	12.7082866156398	0.0053118621716209	0.00735528071047248
Manes.01G132200.v8.1	Stem	348.58588277419	0.411621152788419	0.204059888477305	35.6549222814514	8.85802426813423e-08	1.76338379924178e-07
Manes.01G132300.v8.1	Stem	1127.40166237027	-0.427174032284692	0.0601823259371039	72.8276511537277	1.05830241288033e-15	3.30951854313777e-15
Manes.01G132400.v8.1	Stem	1039.1212366941	1.3430818766151	0.0977209443945691	230.686859551837	9.82442039804903e-50	1.57892056674486e-48
Manes.01G132500.v8.1	Stem	771.257708493226	-0.59429320918206	0.0872085843500258	106.65847453689	5.74592989894235e-23	2.62229647138697e-22
Manes.01G132600.v8.1	Stem	146.250520045069	-2.62092301346118	0.203632237908429	190.520190789765	4.71236181317535e-41	5.02818049951859e-40
Manes.01G132700.v8.1	Stem	6.05069290671133	-2.0939786576764	0.755205587364719	8.83177828458156	0.0316131495820404	0.0407694838689752
Manes.01G132900.v8.1	Stem	1.68340738022512	-1.60400749166941	1.28570015603036	4.2529081338011	0.235417872831791	0.27486764610997
Manes.01G133000.v8.1	Stem	880.035695625839	-5.62697891410129	0.329680677991786	321.630530415952	2.06909512604158e-69	8.93252303145781e-68
Manes.01G133100.v8.1	Stem	1602.21204392151	0.641493032580701	0.0817429157482158	99.9608831208839	1.58455158936638e-21	6.72557959581326e-21
Manes.01G133200.v8.1	Stem	132.266999365238	0.187708236380679	0.335208803449763	25.8583189568781	1.02115534016378e-05	1.76797334571003e-05
Manes.01G133300.v8.1	Stem	5.70031076309019	-0.825361308029827	0.753159379695357	1.83028086221356	0.608367754572855	0.666956938277493
Manes.01G133400.v8.1	Stem	402.647151494348	-0.710537337720082	0.324176912145358	24.3349938807315	2.12635799925974e-05	3.59018955360323e-05
Manes.01G133500.v8.1	Stem	130.428168839789	1.06057740141833	0.570355738940649	39.2320532176834	1.54989811737336e-08	3.24226498351772e-08
Manes.01G133600.v8.1	Stem	0	NA	NA	NA	NA	NA
Manes.01G133700.v8.1	Stem	3.56004081572112	1.04849562324582	0.985694908709706	2.01611847285216	0.569068004384785	0.627941082652648
Manes.01G133800.v8.1	Stem	115.30857747095	1.17177408627001	0.234821622608561	45.1499977267143	8.597842532265e-10	1.93981968213873e-09
Manes.01G133900.v8.1	Stem	877.689471546816	-0.557114793733207	0.0819496418777734	139.783807765022	4.20798843898684e-30	2.70417110324229e-29
Manes.01G134000.v8.1	Stem	49.760771577564	-1.01594893006853	0.303471207959528	11.4733082556766	0.00942343260539088	0.0127580004772851
Manes.01G134100.v8.1	Stem	321.010569355821	0.34272634719112	0.11993883114779	10.3694408472237	0.0156732202418546	0.0208006524704454
Manes.01G134200.v8.1	Stem	0.455532081947304	0.330843142853204	3.51580203383947	0.334769362119872	0.953361990363304	0.974979689134916
Manes.01G134300.v8.1	Stem	139.47455880488	-1.22095661747511	0.17428034008143	51.5109076155495	3.80746991552024e-11	9.33566948413022e-11
Manes.01G134400.v8.1	Stem	6240.89909293217	-0.323159288321598	0.083754503756816	41.9085190581644	4.19553245284866e-09	9.06204404916353e-09
Manes.01G134500.v8.1	Stem	44.1103632509663	1.02700167655707	0.592785454232168	4.68965660642061	0.195984470162457	0.231167480047434
Manes.01G134600.v8.1	Stem	530.622357019271	0.0626479244177047	0.459011871478189	29.0660815944626	2.16895799057251e-06	3.93084855439995e-06
Manes.01G134700.v8.1	Stem	109.480080903643	0.882208194160603	0.159726156629269	35.1766793068642	1.11790970597693e-07	2.21202718824127e-07
Manes.01G134800.v8.1	Stem	3157.51062694656	0.400898005203739	0.0855479052408083	45.7436909533758	6.42969067891898e-10	1.46129821278518e-09
Manes.01G134900.v8.1	Stem	1013.07230610136	0.0569751381482873	0.133763935438191	55.1175344356732	6.480967098107e-12	1.65493086538745e-11
Manes.01G135000.v8.1	Stem	0.335175637998007	-1.01452312818243	3.95524632101196	0.214647993408015	0.975190673781887	0.988544976165384
Manes.01G135200.v8.1	Stem	128.838020867013	0.888983970623534	0.275799710516023	12.038011230236	0.00725407789009767	0.00992308606026668
Manes.01G135300.v8.1	Stem	637.367036761363	-0.640598931239213	0.0854626130904024	68.8371597414616	7.57232377372049e-15	2.270780184059e-14
Manes.01G135600.v8.1	Stem	0	NA	NA	NA	NA	NA
Manes.01G135700.v8.1	Stem	936.43563250719	0.211617489108439	0.0819373579981683	8.63054058893442	0.034628563958848	0.0444792866278281
Manes.01G135701.v8.1	Stem	3.3456059524745	-0.81164180042235	1.2821680729686	3.97842453293686	0.263803335173769	0.30616337139863
Manes.01G135800.v8.1	Stem	0.168190123639096	-0.112732549632961	4.43923945964919	0.349172511828005	0.950530001651167	0.972996684765498
Manes.01G135900.v8.1	Stem	28.9511877652434	-3.8686625404232	0.864601721593901	19.8671674812362	0.00018084839451257	0.000283588021811934
Manes.01G136000.v8.1	Stem	185.875147293523	-0.0731226743468096	0.119915237825279	1.99207120103551	0.574053986339543	0.63295574523903
Manes.01G136100.v8.1	Stem	430.015924169648	0.475633927969292	0.114268104825442	51.1925982482117	4.45102526485918e-11	1.08608365496264e-10
Manes.01G136200.v8.1	Stem	0.0310770797394028	0.120062276874907	4.43930002840898	0.0187207222314409	0.999322569230091	NA
Manes.01G136300.v8.1	Stem	483.499694927432	-0.585623559257165	0.107930311217454	77.3517454679805	1.13492331413297e-16	3.72801712291043e-16
Manes.01G136400.v8.1	Stem	409.398122499356	-0.377314884318571	0.0888341155056025	31.7614981592652	5.87554811092988e-07	1.11015427411198e-06
Manes.01G136700.v8.1	Stem	1137.90073694529	0.347899470250446	0.10080023682991	29.8769841433246	1.4647776226997e-06	2.68808995014569e-06
Manes.01G136800.v8.1	Stem	0.636992500070871	2.19964666410398	2.15503162002646	1.985611022208	0.575398555795743	0.634309904837192
Manes.01G136850.v8.1	Stem	508.577525994824	0.08842353986822	0.112044780255894	106.750723841899	5.48924920791247e-23	2.50989504084638e-22
Manes.01G136900.v8.1	Stem	248.243784476485	-0.270582953478648	0.118640578016412	22.3197859106152	5.59625366803742e-05	9.14776754701514e-05
Manes.01G137000.v8.1	Stem	2.98654910385581	0.488575515938521	1.21983291277159	1.33749044893867	0.720250430806878	0.776551174923223
Manes.01G137100.v8.1	Stem	874.02592064241	-0.284961795134846	0.0892931753323919	33.8474989100376	2.13362285962763e-07	4.14742545448238e-07
Manes.01G137500.v8.1	Stem	414.104288756736	-1.34496645691993	0.157029017631245	100.331326862378	1.31902553251191e-21	5.61430852049327e-21
Manes.01G137501.v8.1	Stem	1.72580477320787	4.10317368459564	1.81121802587311	9.23974525498512	0.0262674619258068	0.0341862276203192
Manes.01G137600.v8.1	Stem	2316.28145643677	1.24538207344327	0.166461433309321	80.1430550574103	2.85989936093295e-17	9.71887705728226e-17
Manes.01G137700.v8.1	Stem	0.150525514696028	0.0949104589141074	4.43929071835754	0.249799746414539	0.969175650092539	NA
Manes.01G137800.v8.1	Stem	514.701090899378	0.463338346326842	0.160539339061636	86.1158104437909	1.49495792747984e-18	5.45388360820655e-18
Manes.01G137900.v8.1	Stem	9.29482107470978	2.73572556868891	0.646540922268105	19.915046559476	0.000176764301574591	0.000277407324530097
Manes.01G138000.v8.1	Stem	2577.74710676129	0.0592055663200768	0.0748493036443017	50.9598270748867	4.98945042431758e-11	1.21463466495831e-10
Manes.01G138100.v8.1	Stem	882.672555235129	0.500476023942297	0.302029004781599	59.9179762860882	6.12026519126206e-13	1.65235028815827e-12
Manes.01G138200.v8.1	Stem	44.1911631733921	0.079668191006886	0.351814135862382	0.323296788004711	0.955589058822431	0.97643096484928
Manes.01G138300.v8.1	Stem	36.6696864954073	-0.284728933741794	0.282061290672581	6.25708942711043	0.0997506311823925	0.122021956263844
Manes.01G138400.v8.1	Stem	3.96456934188469	1.76403555173845	1.02902321261093	3.62165476138958	0.305323273926206	0.351549571200126
Manes.01G138500.v8.1	Stem	0	NA	NA	NA	NA	NA
Manes.01G138600.v8.1	Stem	0	NA	NA	NA	NA	NA
Manes.01G138700.v8.1	Stem	2.02579247662166	1.61228435049798	1.25609867571432	2.94934277700975	0.399501648554723	0.451963304467761
Manes.01G138800.v8.1	Stem	0	NA	NA	NA	NA	NA
Manes.01G138900.v8.1	Stem	11.5153371804601	-1.92790008996192	0.72882179441327	10.7575770137883	0.0131116416867669	0.0175265828151145
Manes.01G139000.v8.1	Stem	82.181184426239	-4.3855606086472	0.534559984337533	87.6927584560354	6.85569953291583e-19	2.53917214107628e-18
Manes.01G139100.v8.1	Stem	8.82259005041758	-3.15577889775	0.985948115421987	24.1913404395576	2.2784497077523e-05	3.83770781480741e-05
Manes.01G139200.v8.1	Stem	0.0484585451555907	0.872180518686905	4.43930002840898	0.179496910879653	0.980829291225144	NA
Manes.01G139300.v8.1	Stem	344.681817621394	-0.71225338597819	0.109353357755696	45.2299337166901	8.26798632027699e-10	1.8675639747153e-09
Manes.01G139400.v8.1	Stem	466.831099213831	1.2773674363489	0.122776778177089	145.274729127405	2.75415061858235e-31	1.87846311969959e-30
Manes.01G139500.v8.1	Stem	338.649206492917	-3.64137561418978	0.2299551091898	346.175298159066	1.00421424486753e-74	5.94691309661662e-73
Manes.01G139600.v8.1	Stem	869.471757978543	0.2361448103673	0.0713150950612553	16.8577620415185	0.00075597584427635	0.0011263763044321
Manes.01G139700.v8.1	Stem	195.121079868654	1.06177181687445	0.173594333481619	47.6195335365356	2.56584886687082e-10	5.9735312351447e-10
Manes.01G139800.v8.1	Stem	18.5187548336922	-6.47688214511077	0.842524340366903	92.6562422489248	5.88767158770054e-20	2.2994417450975e-19
Manes.01G139900.v8.1	Stem	817.262845609299	-0.778178910310937	0.111389732892427	80.071564077116	2.9626864764704e-17	1.00619052868134e-16
Manes.01G140000.v8.1	Stem	1474.09432386267	0.155972458749315	0.0638233394357142	9.87588199665481	0.0196511899420574	0.0258507854554561
Manes.01G140100.v8.1	Stem	123.609823115727	6.83291674610728	0.836156227881431	82.6342156818749	8.35394209833964e-18	2.92318223122505e-17
Manes.01G140200.v8.1	Stem	941.63711185146	-0.523617875420446	0.0950985925646432	38.8457089425723	1.87132924398744e-08	3.88898992489028e-08
Manes.01G140300.v8.1	Stem	275.324758647205	0.049088802537664	0.145000498549286	0.858535307197485	0.835420870166087	0.88375985104246
Manes.01G140400.v8.1	Stem	332.728735427982	-0.0776721629138065	0.140163566996495	15.8453149854159	0.0012198656985025	0.00178657857488745
Manes.01G140401.v8.1	Stem	0	NA	NA	NA	NA	NA
Manes.01G140500.v8.1	Stem	470.256047086352	-0.164823198911746	0.0927710572709542	6.93204248977872	0.0740956429554874	0.0918474431084106
Manes.01G140600.v8.1	Stem	306.449127215572	-0.411497467335464	0.114782925487391	41.3341917140799	5.55442119067467e-09	1.19121388486198e-08
Manes.01G140700.v8.1	Stem	921.695250742582	-0.689065433527306	0.108859915443154	71.6476362364433	1.89406078675912e-15	5.84790999570499e-15
Manes.01G140800.v8.1	Stem	1589.94564793043	-1.6745946538481	0.145188182484849	293.264251272521	2.85443388315884e-63	8.84614714574858e-62
Manes.01G140900.v8.1	Stem	494.85392106696	0.229206403510259	0.092320492305992	6.30597690874492	0.0976365091151229	0.119570047869316
Manes.01G141100.v8.1	Stem	481.398326089098	0.848181883369265	0.104111354481318	101.901890875111	6.06062744880638e-22	2.6222609963935e-21
Manes.01G141200.v8.1	Stem	5300.91089736608	1.94317523552088	0.311717575169551	99.4479056785868	2.04269046827368e-21	8.6217742556931e-21
Manes.01G141300.v8.1	Stem	22.683230583075	-3.0990764129406	0.529052097928737	38.6136141785761	2.09560846072183e-08	4.34348855501205e-08
Manes.01G141400.v8.1	Stem	939.764388030929	0.397656886064871	0.0856596571139428	50.3377014356471	6.76983154328743e-11	1.63403314788847e-10
Manes.01G141500.v8.1	Stem	0.802767847716317	-1.25002855459827	2.01038839625038	3.22737256734416	0.357879616088006	0.407890825566016
Manes.01G141600.v8.1	Stem	6.62103578090779	0.323523398877507	0.873674435208987	0.365770715780457	0.947219052685136	0.970701761123911
Manes.01G141700.v8.1	Stem	423.74518278755	0.022141862912449	0.0958675011731855	41.98332067626	4.04495871121981e-09	8.74583064150638e-09
Manes.01G141701.v8.1	Stem	0	NA	NA	NA	NA	NA
Manes.01G141900.v8.1	Stem	0	NA	NA	NA	NA	NA
Manes.01G142000.v8.1	Stem	684.665925229425	0.232081271430271	0.102329578872925	35.7092639408443	8.62681105330093e-08	1.71848599563415e-07
Manes.01G142001.v8.1	Stem	0.0367812476999157	0.00927897040269529	4.43930002840898	0.0645650321938227	0.995720250734162	NA
Manes.01G142100.v8.1	Stem	1203.04452066491	2.49919779943795	0.273874245999781	100.651079707852	1.12589356717284e-21	4.80755923657849e-21
Manes.01G142200.v8.1	Stem	133.708914027284	-0.478698902982039	0.389657827669206	11.9154239199873	0.00767856984561753	0.0104774554780839
Manes.01G142201.v8.1	Stem	1.72090415866407	-0.720975688903427	1.35541996319927	1.06143250422323	0.786391624538382	0.838110103444838
Manes.01G142400.v8.1	Stem	164.8639849216	8.98846661016784	1.14729873359223	78.1177489811572	7.77531028389068e-17	2.5773573551164e-16
Manes.01G142500.v8.1	Stem	747.913510771752	-0.0219505510779497	0.0788275783709783	50.1304977063533	7.49392933242705e-11	1.80401315787067e-10
Manes.01G142600.v8.1	Stem	570.642292821736	-0.267664808158626	0.0883238125676866	49.0544894227384	1.27007575420056e-10	3.01535067284099e-10
Manes.01G142700.v8.1	Stem	1139.5263307281	0.0372771800045944	0.0648588748240898	79.9766452585798	3.10488627990895e-17	1.05356511149726e-16
Manes.01G142800.v8.1	Stem	812.65974148589	0.544927608454503	0.0928494261752475	40.5943868898374	7.97154330563124e-09	1.69518197649259e-08
Manes.01G142900.v8.1	Stem	487.121829941358	-0.315982792058013	0.0804940053883302	29.5367604619904	1.72709399892528e-06	3.15291298919203e-06
Manes.01G143100.v8.1	Stem	14.1074578292041	-0.35954838958953	0.6106311423518	7.4030302519028	0.060103072527446	0.075287064823661
Manes.01G143200.v8.1	Stem	1952.74131068882	1.04021973277387	0.108050429844523	151.221406756902	1.43641324494866e-32	1.03763811205639e-31
Manes.01G143300.v8.1	Stem	94.2390522083882	7.210417504534	1.05362370767672	53.8599333140275	1.20195171637307e-11	3.03141993386897e-11
Manes.01G143350.v8.1	Stem	0.429796528953363	2.58749587737919	3.78951513497153	1.46011777524727	0.691505235140843	0.74846209911283
Manes.01G143400.v8.1	Stem	0	NA	NA	NA	NA	NA
Manes.01G143500.v8.1	Stem	168.788325001146	-2.25374918551999	0.278578520797864	111.560852901048	5.06298245896733e-24	2.438916094867e-23
Manes.01G143650.v8.1	Stem	0.143427977142996	0.565319832575985	4.43927014599777	0.283240154717106	0.963149107553826	NA
Manes.01G143800.v8.1	Stem	0.773070387308368	3.07447119640716	1.17941983101202	15.680175599857	0.00131868623893744	0.00192540772015302
Manes.01G143900.v8.1	Stem	1201.47977469609	4.46862940589542	0.305898810718765	270.188519246003	2.80983334444255e-58	6.8833336453201e-57
Manes.01G144100.v8.1	Stem	0	NA	NA	NA	NA	NA
Manes.01G144300.v8.1	Stem	0	NA	NA	NA	NA	NA
Manes.01G144400.v8.1	Stem	1243.88638027243	1.86372625984717	0.134887090801832	251.847067083323	2.60811678241342e-54	5.24337337783941e-53
Manes.01G144500.v8.1	Stem	36.2923578174834	8.10643365140289	0.917179871917176	89.3440125871114	3.03004296420468e-19	1.14307437180307e-18
Manes.01G144600.v8.1	Stem	25979.6612927845	-2.75930943052121	0.149821387963033	505.376930220153	3.26135850752269e-109	2.96142223678085e-106
Manes.01G144700.v8.1	Stem	835.17636489635	0.792896003093385	0.142079127601221	81.1578872022145	1.73240649368345e-17	5.96241128167162e-17
Manes.01G144800.v8.1	Stem	1151.31911761036	0.354893094317171	0.0811182049957126	39.6070664250261	1.29073856576381e-08	2.71304083873239e-08
Manes.01G144900.v8.1	Stem	0.149278496789759	-0.864957399335463	4.43768788170093	0.226601897559224	0.973184721731708	NA
Manes.01G145000.v8.1	Stem	57.1682705548803	0.451427141356574	0.406885973195234	7.31060060863757	0.062629934544291	0.0783010715003456
Manes.01G145100.v8.1	Stem	1069.4918180145	-0.247259002809115	0.062934634539781	50.0729807767515	7.70831318964722e-11	1.8546383995688e-10
Manes.01G145200.v8.1	Stem	446.599273995078	-0.623113787211733	0.196144321407318	13.7078036108808	0.00333110689868017	0.00469828533845638
Manes.01G145300.v8.1	Stem	410.7411684366	0.101942188247359	0.115582590011939	13.0440949278076	0.00454221151114126	0.00632362568482644
Manes.01G145400.v8.1	Stem	1017.56420415596	-0.0200529927156964	0.0716465535086631	0.525652848015852	0.913220510826348	0.947470286528984
Manes.01G145500.v8.1	Stem	0	NA	NA	NA	NA	NA
Manes.01G145600.v8.1	Stem	3943.76339927633	0.380456935241604	0.0753585014537337	39.7866271014168	1.18245140560437e-08	2.49042513840023e-08
Manes.01G145700.v8.1	Stem	125.380629041322	1.24460325525556	0.558093886739511	18.2062911891949	0.000398792361195589	0.00060883835180906
Manes.01G145800.v8.1	Stem	437.314124486758	0.121615870428104	0.167730869949888	38.7955012216684	1.91772040556284e-08	3.9826653631118e-08
Manes.01G145900.v8.1	Stem	233.685941358	0.109967706943734	0.124618761512609	1.74905872647452	0.626082553914816	0.684312275857381
Manes.01G146000.v8.1	Stem	812.950506360962	-0.284542395117924	0.0958326811350891	15.0849499305582	0.00174547372197017	0.00252130817401158
Manes.01G146100.v8.1	Stem	277.790641624762	1.32151635005351	0.19968463298219	113.160549658621	2.29126161923533e-24	1.12563133939747e-23
Manes.01G146200.v8.1	Stem	309.226858598147	1.2805463395905	0.162318254897016	65.0818854419708	4.81774604309122e-14	1.38307745768625e-13
Manes.01G146300.v8.1	Stem	0	NA	NA	NA	NA	NA
Manes.01G146600.v8.1	Stem	232.827650667408	-0.298720428289796	0.134254737733549	18.0675606964436	0.000425960357257841	0.000648281249905628
Manes.01G146700.v8.1	Stem	406.228342064655	-0.455041524954325	0.0769140849295031	35.4458400183868	9.80681115293009e-08	1.94727999575019e-07
Manes.01G146800.v8.1	Stem	13.8238853272689	-0.703449916477257	0.571161570629515	4.38735868312659	0.222560397215593	0.2606745111596
Manes.01G146900.v8.1	Stem	206.701898253195	-1.84852771434078	0.394585687310567	24.9736891207237	1.56373230168379e-05	2.6700283082718e-05
Manes.01G147000.v8.1	Stem	302.406209944877	0.571912251691756	0.274456392573665	34.2269487177394	1.77423402725777e-07	3.46664102255981e-07
Manes.01G147200.v8.1	Stem	106.227312494687	-1.96981288134966	0.658689707104109	14.2900182137962	0.00253582496830361	0.00361458887350524
Manes.01G147300.v8.1	Stem	363.784762999194	-6.18003405701756	0.746667244875032	52.0717194832986	2.89149969408802e-11	7.13666242336249e-11
Manes.01G147400.v8.1	Stem	88.4142289751803	0.764083652593384	0.593205825786857	9.06564901215575	0.0284306615165876	0.0368606753782953
Manes.01G147500.v8.1	Stem	0.0888246657646838	0.863168358030322	4.43930002840898	0.166784705508171	0.982764382830383	NA
Manes.01G147600.v8.1	Stem	357.258018209515	-5.98097018015542	0.422448235031957	223.031863724445	4.43919238683716e-48	6.57932751957732e-47
Manes.01G147700.v8.1	Stem	102.679894960897	0.839195954245982	0.17861466763754	64.224178221897	7.35016538410977e-14	2.08938594624371e-13
Manes.01G147800.v8.1	Stem	571.798124560518	-0.419199263034076	0.0942462191847333	30.2663057931489	1.21303217951881e-06	2.2387675882298e-06
Manes.01G147900.v8.1	Stem	884.989364685982	-0.674833830110773	0.119327575412791	51.5230735439068	3.78480997111812e-11	9.28177965639437e-11
Manes.01G148000.v8.1	Stem	165.103969812265	0.25293801367709	0.142326991724615	35.3918702855512	1.00677768002929e-07	1.99720585360311e-07
Manes.01G148100.v8.1	Stem	453.208387969912	-0.56095116963068	0.104705086097862	45.8396807364218	6.1345493729281e-10	1.39643402246122e-09
Manes.01G148200.v8.1	Stem	3386.71541035156	0.346625577562371	0.063268263591013	53.9498987653403	1.15000818547659e-11	2.9031019349984e-11
Manes.01G148300.v8.1	Stem	0.640738394905995	1.88785927318011	2.70845000102927	1.21537832751341	0.749318365802825	0.803692479834426
Manes.01G148400.v8.1	Stem	295.476150995537	1.57749257693834	0.150087634383612	177.870329060166	2.54309148703103e-38	2.39876576171095e-37
Manes.01G148500.v8.1	Stem	309.161677542132	-0.413945976284927	0.120918100638894	23.081808782701	3.88280614892803e-05	6.42636383151761e-05
Manes.01G148600.v8.1	Stem	554.015745903043	0.489391894120103	0.0749153129382509	53.7025549802418	1.29851888244345e-11	3.27012599395786e-11
Manes.01G148700.v8.1	Stem	2339.68186099995	1.437349874497	0.121842905477003	154.51080877665	2.80290030502171e-33	2.09866125280473e-32
Manes.01G148800.v8.1	Stem	1698.46858790908	0.37669761659971	0.058693942273759	62.7833970766702	1.49410182445625e-13	4.17701434729193e-13
Manes.01G148900.v8.1	Stem	1.70980713460227	-3.28793024308128	1.96028772129824	10.0981820652576	0.0177497265736304	0.0234445452672744
Manes.01G149000.v8.1	Stem	0.128609362579698	-0.815056700851128	4.43842344365679	0.21602277218658	0.974962145031805	NA
Manes.01G149100.v8.1	Stem	237.738547687568	0.386011898780523	0.634529577758933	19.1339537123938	0.000256504721514542	0.000397556049088396
Manes.01G149200.v8.1	Stem	4426.03384553088	4.2915231941817	0.244745334311744	297.784411153547	3.00108919713575e-64	9.8378665245698e-63
Manes.01G149300.v8.1	Stem	10.1432194474791	6.39264236715096	0.728232199749498	103.162651290766	3.24613402630693e-22	1.42556725794982e-21
Manes.01G149400.v8.1	Stem	7.02001346972761	2.22709488595805	0.739084086910707	13.9614963023189	0.00295803412459827	0.00419118940955901
Manes.01G149500.v8.1	Stem	2963.97099703538	1.71433363985842	0.131641385483643	203.700501224727	6.69192140473615e-44	8.16001033958896e-43
Manes.01G149600.v8.1	Stem	171.834123635778	0.804753840421968	0.171923682670673	73.7288785466117	6.7843982760706e-16	2.14028712725465e-15
Manes.01G149700.v8.1	Stem	743.568032412458	3.95368449386341	0.340207210235157	235.936326733714	7.19853703270441e-51	1.23408022220202e-49
Manes.01G149800.v8.1	Stem	173.125149177147	-2.13926004492783	0.168669083209406	229.596906027283	1.69031540267369e-49	2.67795665964347e-48
Manes.01G149900.v8.1	Stem	165.417270717682	-0.80473281672878	0.202354047672846	44.3947366924398	1.24417888485434e-09	2.78013920124001e-09
Manes.01G150000.v8.1	Stem	217.714984295962	4.56759187523272	0.46458884118156	103.764829102711	2.40904707306513e-22	1.06412925761906e-21
Manes.01G150100.v8.1	Stem	189.479092531634	-0.271172251019601	0.16529846066943	28.9579033140354	2.28550846052563e-06	4.13409933420842e-06
Manes.01G150200.v8.1	Stem	1690.5623185908	4.46261179850159	0.421412150616912	151.575494960169	1.2047346614295e-32	8.74451822861737e-32
Manes.01G150300.v8.1	Stem	468.535072670879	2.23748889329338	0.176698591492265	217.700933008681	6.30513802148903e-47	8.82168797346599e-46
Manes.01G150400.v8.1	Stem	742.770732541646	1.08148131610018	0.120998637409209	151.389317010532	1.32146603987927e-32	9.56377693739403e-32
Manes.01G150500.v8.1	Stem	72.1448608115412	3.06117304626155	0.545015693606159	40.7478652780285	7.39599890598987e-09	1.57586551582378e-08
Manes.01G150600.v8.1	Stem	551.612391390522	0.736899240631858	0.138737393346538	119.508222525464	9.84799062675563e-26	5.17694157976554e-25
Manes.01G150700.v8.1	Stem	1330.03887819704	1.03810977616147	0.0954207687221007	162.731712290782	4.71605021223889e-35	3.81782834566417e-34
Manes.01G150701.v8.1	Stem	0.753366909483233	1.99593868470775	2.05567346334479	0.962435305039108	0.810340424074517	0.861275204534292
Manes.01G150900.v8.1	Stem	429.111023391625	-0.0804669218400145	0.130745245654917	83.393869807108	5.73951960355408e-18	2.02999550143361e-17
Manes.01G151000.v8.1	Stem	2570.7681056542	0.208836433472558	0.068186045596593	20.7325729722709	0.000119633494142036	0.000190414023600538
Manes.01G151100.v8.1	Stem	1553.76134902759	1.1406993920601	0.116950947417859	204.032330983206	5.67342011902362e-44	6.93981308766602e-43
Manes.01G151200.v8.1	Stem	4296.70293442023	-0.36575881790285	0.0690099279451527	144.882977967296	3.34562250236735e-31	2.27617638828644e-30
Manes.01G151300.v8.1	Stem	467.598477975838	-0.524615630855958	0.103658356925438	35.7841325675599	8.3180980519142e-08	1.65808070417236e-07
Manes.01G151500.v8.1	Stem	441.120813734072	0.231633802451423	0.0964875004751052	43.8049224127038	1.66026961639167e-09	3.68421347508354e-09
Manes.01G151600.v8.1	Stem	1.83177392803452	0.168081017003902	1.0270359160971	2.68198878587563	0.443296794220171	0.498034724763958
Manes.01G151650.v8.1	Stem	0	NA	NA	NA	NA	NA
Manes.01G151700.v8.1	Stem	471.282890911375	0.0775086038942793	0.0798638497802889	7.27228247924404	0.0637074148634343	0.0795751152411763
Manes.01G151800.v8.1	Stem	43.0436778321326	3.09400348161357	0.552306533458036	59.5892002407849	7.19459542408483e-13	1.93721433179297e-12
Manes.01G151801.v8.1	Stem	1.4989195441315	0.101811282157963	1.50848076478352	5.71336549975129	0.126419566344167	0.152630209049393
Manes.01G152000.v8.1	Stem	222.791840812653	-0.160682136826755	0.12371524576176	3.86811380576961	0.276062141900926	0.3195737212104
Manes.01G152100.v8.1	Stem	927.313553144905	0.518870518002724	0.290660352883799	9.46016161657815	0.0237589725313321	0.0310371731034392
Manes.01G152200.v8.1	Stem	44.9390141812318	-0.667930694980317	0.301823699285505	6.17250506779334	0.103512543327769	0.126391088874574
Manes.01G152300.v8.1	Stem	109.724567345199	-0.767480668134632	0.225285889974018	33.2323997640098	2.87687427600556e-07	5.54745750355117e-07
Manes.01G152400.v8.1	Stem	942.255056284068	-0.666260491936022	0.0973724115855285	92.9799696164397	5.0163590747716e-20	1.96619622382522e-19
Manes.01G152500.v8.1	Stem	315.681147679226	-0.142272359341978	0.147162486810435	4.83374806922257	0.184383635374561	0.218221080559517
Manes.01G152600.v8.1	Stem	48.0318203960324	-0.844783675483908	0.285101940866193	8.89988731009794	0.0306519814692062	0.0396071683649799
Manes.01G152700.v8.1	Stem	0	NA	NA	NA	NA	NA
Manes.01G152800.v8.1	Stem	0.0179171613992992	0.15843657657765	4.43930002840898	0.000905077004421884	0.99999276015639	NA
Manes.01G152900.v8.1	Stem	292.703551566106	-0.252659391552303	0.14622454556375	6.91008971525139	0.074819407121814	0.0926602777507427
Manes.01G153000.v8.1	Stem	342.923477921467	1.17354484903043	0.396070561497284	55.235253852621	6.11680606811737e-12	1.56443445781227e-11
Manes.01G153100.v8.1	Stem	3.67643091683364	4.85612352606262	0.89225743236983	35.3595473702711	1.02273794333221e-07	2.02798109727127e-07
Manes.01G153200.v8.1	Stem	0.0466156196091041	0.115556196546616	4.43930002840898	0.0506817952436336	0.997011156925426	NA
Manes.01G153300.v8.1	Stem	297.610513035841	-0.831771758705718	0.152868090412283	42.1145406077359	3.79373986288752e-09	8.2215805572728e-09
Manes.01G153401.v8.1	Stem	51.7057952849779	-0.430137671581934	0.212937522082467	32.8618985995698	3.44409497213695e-07	6.60754920318211e-07
Manes.01G153500.v8.1	Stem	112.055775427675	-0.497517585210597	0.256831366212222	58.9536755094221	9.83456915283136e-13	2.62805079745222e-12
Manes.01G153600.v8.1	Stem	327.280967397357	-0.0201044602091004	0.115357834488993	4.29660708762867	0.231165912970028	0.270277292382356
Manes.01G153700.v8.1	Stem	1453.35968938302	0.846216094163637	0.090232046609454	137.465244890752	1.33034227874047e-29	8.35597279575034e-29
Manes.01G153800.v8.1	Stem	2380.40263133732	1.45526718130925	0.134366833971774	135.019588725918	4.47908001637295e-29	2.74745820144147e-28
Manes.01G153900.v8.1	Stem	155.244445681746	1.61972473738229	0.579923519594087	17.5104935203477	0.000554873273269111	0.000836532339206588
Manes.01G154100.v8.1	Stem	1057.65518718303	-0.683578522987354	0.0924798978515754	78.1302796500136	7.72735205613871e-17	2.56270754031257e-16
Manes.01G154200.v8.1	Stem	2274.69557840494	0.354155571699089	0.049208809386053	73.0182194782816	9.63342919452686e-16	3.01706420657745e-15
Manes.01G154400.v8.1	Stem	3.5627935982434	-2.19917397193134	1.18794162639019	6.46681711032966	0.090980381387447	0.111689795825842
Manes.01G154500.v8.1	Stem	746.375106035042	1.87224759827188	0.149376017630762	207.704006571264	9.12822995109098e-45	1.14643666250654e-43
Manes.01G154600.v8.1	Stem	1.83847225797434	-1.82465107582616	1.47725462497378	2.86168790682245	0.413445404634959	0.466826919823465
Manes.01G154700.v8.1	Stem	105.595113104	-0.47900710471399	0.159639037218571	14.1840156019223	0.0026650809444831	0.00379274369188188
Manes.01G154800.v8.1	Stem	406.694461959472	0.197286565160729	0.105563140332296	21.4050169348887	8.67331438985052e-05	0.000139664099600353
Manes.01G154900.v8.1	Stem	607.991666963988	-0.81010270922645	0.141162038759841	38.6109111236123	2.09837273605349e-08	4.34888707416564e-08
Manes.01G155000.v8.1	Stem	818.697395213051	-0.838641237920949	0.0732223446463652	149.7482360015	2.98590710307862e-32	2.11820560924387e-31
Manes.01G155100.v8.1	Stem	1177.27443623196	0.0579169906474494	0.0658670520720859	12.5292086242781	0.0057736636741613	0.00797266486564634
Manes.01G155200.v8.1	Stem	1342.66338706847	-0.374650435956649	0.0773253009464701	158.6137323274	3.6499652549865e-34	2.84895998599104e-33
Manes.01G155300.v8.1	Stem	375.471407894783	-1.29959578025287	0.192208314780128	65.5341757383773	3.85558341349246e-14	1.11425787998035e-13
Manes.01G155400.v8.1	Stem	576.414811275168	-0.160688585591267	0.092659540376427	4.10633954235186	0.250207965857116	0.291116695763623
Manes.01G155500.v8.1	Stem	71.225014616261	0.205325443223637	0.255083271504102	4.30261224411964	0.23058715016508	0.269698073135715
Manes.01G155700.v8.1	Stem	233.788926790884	-0.350663132754153	0.124785061315825	49.6585813570565	9.44514949227003e-11	2.25975160125529e-10
Manes.01G155800.v8.1	Stem	399.370469235388	4.82614328921621	0.419650924449584	164.713847198117	1.76100549232534e-35	1.45192344480734e-34
Manes.01G155900.v8.1	Stem	3653.90137949114	1.14477889077924	0.0841796986214012	227.904720611131	3.92490050394467e-49	6.08527117973572e-48
Manes.01G156000.v8.1	Stem	196.225221223667	4.0259108390144	0.422314477926281	173.357238446488	2.39799845488488e-37	2.16447567625975e-36
Manes.01G156100.v8.1	Stem	96.1007191826282	-0.0966240150935635	0.270904882933018	1.20749063654745	0.75120831394557	0.805339066516776
Manes.01G156200.v8.1	Stem	15.6187366389597	4.66388567808941	0.737474198621016	66.7443578574905	2.12403035363036e-14	6.22827888732449e-14
Manes.01G156300.v8.1	Stem	21.8979897036459	5.36826817200265	0.806828496958763	88.0728096794231	5.68123934115112e-19	2.11482154813197e-18
Manes.01G156400.v8.1	Stem	481.767293455351	0.0852550947985636	0.114838921602824	0.78329080326796	0.853459335763346	0.898967046845924
Manes.01G156500.v8.1	Stem	1373.53256756358	-0.177460054638118	0.061751404474381	24.0475842152797	2.44150369028614e-05	4.10220206174581e-05
Manes.01G156600.v8.1	Stem	228.294190883331	0.288072240584701	0.285508967573598	78.3625561752239	6.89003174660876e-17	2.28919813159372e-16
Manes.01G156700.v8.1	Stem	0.816981617451839	0.275029476467313	2.94457770007133	0.705204217852213	0.871979187144899	0.915042375939527
Manes.01G156800.v8.1	Stem	1281.93130037617	-1.01934680590784	0.078206390525769	184.443340678141	9.67931842975488e-40	9.7693335807689e-39
Manes.01G156900.v8.1	Stem	228.286562138828	0.572145740163881	0.279895493461535	7.86932776353694	0.0487909314990102	0.0616987171555351
Manes.01G157000.v8.1	Stem	559.4805212329	0.0104449927484821	0.0925629799229916	2.77929278527449	0.426920047052718	0.480865371170688
Manes.01G157100.v8.1	Stem	1525.08409271478	-0.64018495248023	0.0950971229043425	73.6899389874992	6.9160039113221e-16	2.18079479741087e-15
Manes.01G157200.v8.1	Stem	934.668662042372	-0.235671866190033	0.0955634108888966	9.55264333966875	0.0227778683397409	0.0298026854679578
Manes.01G157300.v8.1	Stem	1377.6770407545	-0.850201511266097	0.0796862808973203	129.101100460366	8.44856621065861e-28	4.89467018597514e-27
Manes.01G157400.v8.1	Stem	61.744651475712	-0.715443630557608	0.284853259281702	68.5048970458292	8.91985472264284e-15	2.66402546321142e-14
Manes.01G157500.v8.1	Stem	7.86332349743842	-2.27954490355086	0.746389347937572	9.16685403636058	0.0271527904583203	0.0352895593928961
Manes.01G157600.v8.1	Stem	860.586063498751	-0.0135033027414002	0.136663621281138	14.3702968870533	0.00244208894949642	0.00348535364767811
Manes.01G157700.v8.1	Stem	21.9997324489089	0.688936547697706	0.678670871717326	3.8939823048317	0.273142038730097	0.316355152775209
Manes.01G157900.v8.1	Stem	1029.96406134952	0.0895004311835246	0.0658728633900144	23.5930409240777	3.03757484255713e-05	5.06932403884695e-05
Manes.01G158000.v8.1	Stem	19.7492367535456	0.804353167529929	0.530840746080968	11.7775943996156	0.00818518892972485	0.0111391682886863
Manes.01G158100.v8.1	Stem	3.20881672207218	-0.349285165036016	1.02048067005929	12.7009739655466	0.00532998352636058	0.00737962293476943
Manes.01G158200.v8.1	Stem	358.382012526031	-0.379671185163814	0.11837792625984	69.1282229050328	6.56018914767366e-15	1.97269138505109e-14
Manes.01G158400.v8.1	Stem	27.943258605421	3.87329210771402	0.575182261058611	59.4263093277059	7.7947524568516e-13	2.09487817360985e-12
Manes.01G158500.v8.1	Stem	1666.49081997904	2.91542662880522	0.246017128983604	219.054173614696	3.21496017113102e-47	4.54011042103578e-46
Manes.01G158600.v8.1	Stem	226.086332728374	-0.657470277015221	0.159855006340764	39.6267920363877	1.27837408919771e-08	2.68788117967233e-08
Manes.01G158700.v8.1	Stem	134.115658110597	0.943208307902668	0.218694366214495	40.1466476676642	9.91906362997189e-09	2.09656434158957e-08
Manes.01G158800.v8.1	Stem	1738.67966214357	1.63672305389544	0.171240342872878	121.37281925099	3.9062760759551e-26	2.08812532545316e-25
Manes.01G158900.v8.1	Stem	315.647530807396	-0.0988090231270186	0.113192351502728	11.9753034961207	0.00746824087718494	0.0102037491090077
Manes.01G159000.v8.1	Stem	943.821867843162	0.229873803924426	0.0716468965630292	15.0291206370265	0.00179193171331524	0.00258630983376181
Manes.01G159100.v8.1	Stem	341.403779110247	0.631853899277479	0.136567100938434	29.252329449339	1.98202148091557e-06	3.60164413058641e-06
Manes.01G159200.v8.1	Stem	45.395709302078	0.277229037763308	0.262695545196292	1.98775817503503	0.574951425187115	0.633868297928779
Manes.01G159201.v8.1	Stem	64.5983657084453	1.85789502454122	0.245174594920603	94.7249203722563	2.11558942173242e-20	8.46764199785672e-20
Manes.01G159500.v8.1	Stem	288.749099271628	0.975042160735789	0.154856386895359	70.5692347113736	3.22375137130643e-15	9.83626916507152e-15
Manes.01G159600.v8.1	Stem	978.022234095393	-0.987612840911593	0.0966762414789925	189.616053386838	7.38834760307655e-41	7.82222996717483e-40
Manes.01G159700.v8.1	Stem	39.8831677691585	-0.89136993406313	0.30640325666923	8.77548396904854	0.0324297925230632	0.0417653166660724
Manes.01G159800.v8.1	Stem	0.162592008212627	-0.929103402456279	4.43869391799557	0.174717745480606	0.981563665858336	0.992074630681831
Manes.01G159900.v8.1	Stem	283.651913723785	-0.242444277298597	0.0892965502781862	8.81661801276277	0.0318310736458377	0.0410330435920058
Manes.01G160000.v8.1	Stem	18.2500419159596	-0.386054033581918	0.490641187857746	9.03449765140698	0.0288357202953508	0.0373644987188152
Manes.01G160100.v8.1	Stem	7.77833239908576	-3.24346780448815	1.18147258391953	7.56668970969315	0.0558694420907664	0.07026822438684
Manes.01G160200.v8.1	Stem	1387.16242164937	-0.393503814557637	0.105971590524921	70.5936019729429	3.18524750544117e-15	9.7253224944769e-15
Manes.01G160300.v8.1	Stem	137.561093244314	5.56191825113517	0.538563456741912	108.48536483636	2.32422034352073e-23	1.08044516003154e-22
Manes.01G160400.v8.1	Stem	1101.13399632956	0.211596745347464	0.0906136445484495	10.6961562692251	0.0134876226222386	0.0180123702251398
Manes.01G160501.v8.1	Stem	208.004199649735	-0.412917504403395	0.173180305996618	13.5275291019187	0.00362418386172454	0.00509146132310014
Manes.01G160600.v8.1	Stem	0	NA	NA	NA	NA	NA
Manes.01G160601.v8.1	Stem	7.10199061393933	2.84431087638014	0.707904863318713	17.4055896346612	0.000583172707860603	0.000877545585528955
Manes.01G160602.v8.1	Stem	184.309595172129	-2.19182340564035	0.221182683757722	152.093412296798	9.31447153700279e-33	6.79527367807962e-32
Manes.01G160700.v8.1	Stem	332.780452435051	-1.06115549250406	0.212389906829466	32.7312549373498	3.6696741148054e-07	7.0274581765493e-07
Manes.01G160800.v8.1	Stem	1216.94137830774	-1.34869406228846	0.106209671751828	264.622619511003	4.49587061715123e-57	1.03614222911859e-55
Manes.01G160900.v8.1	Stem	74.9968742638132	-1.4718318828407	0.375605438311786	30.9981750951567	8.50800482890464e-07	1.58668145097687e-06
Manes.01G161000.v8.1	Stem	566.025246046525	-5.20307438275005	0.405694806823177	173.417784509286	2.32689322603106e-37	2.10308222861022e-36
Manes.01G161100.v8.1	Stem	449.230766498418	0.449585778978815	0.148134440454504	11.6574829559617	0.00865350073380876	0.011749489781672
Manes.01G161200.v8.1	Stem	45.676469429352	2.14572271027047	0.356972256065105	39.3604172297386	1.45581093572757e-08	3.04932767856498e-08
Manes.01G161300.v8.1	Stem	3208.34529438668	0.506409877244637	0.0737484460116949	86.5409535501583	1.21159020854105e-18	4.44570701385598e-18
Manes.01G161400.v8.1	Stem	1104.30539610091	1.70028360009352	0.172425672129503	102.654940372373	4.1741051980312e-22	1.82397817933218e-21
Manes.01G161500.v8.1	Stem	3337.73608329432	-1.16958534288371	0.0994320800682554	287.450556709287	5.17165305785387e-62	1.50836189452888e-60
Manes.01G161600.v8.1	Stem	901.357986474276	-0.66793909419542	0.115355532565355	142.820899772019	9.31496291954476e-31	6.19655445400046e-30
Manes.01G161700.v8.1	Stem	511.878898458185	-0.0242141506797386	0.0711910606822463	40.6377226198982	7.80464616543658e-09	1.6603386660887e-08
Manes.01G161800.v8.1	Stem	0.0481116846335383	0.749052426701896	4.43930002840898	0.178817650052661	0.980934163399056	NA
Manes.01G161900.v8.1	Stem	176.391406113867	-4.57438469962022	0.327823390655248	263.427186662695	8.15498052976368e-57	1.85279253220427e-55
Manes.01G162001.v8.1	Stem	3.71054223924847	-1.01538246515887	1.34337222052928	8.03839294028145	0.0452248675920426	0.0573917179760939
Manes.01G162100.v8.1	Stem	5.42622229855547	2.95435412266475	0.778852875018109	12.1322468992651	0.00694359916441229	0.00951653173866749
Manes.01G162200.v8.1	Stem	0	NA	NA	NA	NA	NA
Manes.01G162300.v8.1	Stem	115.396705786426	-0.837450632341799	0.444828080241452	4.90276494217733	0.179057215619157	0.21222144146717
Manes.01G162400.v8.1	Stem	63.2180780275611	-0.330302336307243	0.290859799108238	1.81206043235358	0.612313973941642	0.670602448157215
Manes.01G162500.v8.1	Stem	361.523442595935	-0.163583530354516	0.144036040186421	2.70547802307226	0.439297164310408	0.493887497027645
Manes.01G162600.v8.1	Stem	635.117336772928	0.520526301344464	0.114291086324878	34.1991150950294	1.7984060724089e-07	3.51160345627489e-07
Manes.01G162700.v8.1	Stem	127.398557663656	0.155766049828918	0.135613932427857	7.52933595767473	0.0568094575142378	0.0713911718478273
Manes.01G162750.v8.1	Stem	10.2214460177826	0.353075323258867	0.69943913559728	1.79944878382059	0.61505489395397	0.67333964418278
Manes.01G162800.v8.1	Stem	707.390537733512	-0.676938380723991	0.0849697635617809	71.7803945972307	1.77401390798493e-15	5.48534765804966e-15
Manes.01G162900.v8.1	Stem	0.311580592534559	-0.546984208732106	4.43852533357055	0.708583996457712	0.871183073264512	0.91434783659405
Manes.01G163000.v8.1	Stem	193.08570731798	-0.224537915977734	0.506495959936122	15.7400647814053	0.00128196198027167	0.00187349390046034
Manes.01G163200.v8.1	Stem	209.422733046529	-3.03065204489098	0.330272821155152	208.778150063277	5.34870635853827e-45	6.79590064892449e-44
Manes.01G163300.v8.1	Stem	0.0456414974335129	-0.399180422195671	4.43930002840898	0.12177156064544	0.989102484459288	NA
Manes.01G163500.v8.1	Stem	1350.77006112319	-1.63292799495924	0.131699354313474	179.892309374867	9.30512233954682e-39	8.9600861665463e-38
Manes.01G163600.v8.1	Stem	1.5179640751165	-3.21485941621178	1.98105714517895	5.50801036879588	0.138160292878678	0.166039817280984
Manes.01G163700.v8.1	Stem	134.436874413362	2.87531105444998	0.329335312387452	128.201324656949	1.32029569284123e-27	7.57661153753698e-27
Manes.01G163850.v8.1	Stem	194.244731375879	3.36562871660414	0.474300232744071	82.292027426156	9.89274286206217e-18	3.44525963059877e-17
Manes.01G164000.v8.1	Stem	922.82418965893	1.07338093527957	0.102184928670051	162.140701570378	6.32607370167041e-35	5.08944399607807e-34
Manes.01G164100.v8.1	Stem	374.447092466959	0.601545289310587	0.130551434594149	41.3713429309732	5.4545357921013e-09	1.1701607301357e-08
Manes.01G164200.v8.1	Stem	848.475942352003	-1.11327190354138	0.12823729985622	79.2509801724482	4.44314557707048e-17	1.49242575419207e-16
Manes.01G164300.v8.1	Stem	1781.88381225721	-0.501831136882179	0.0790148732755947	52.4907221293856	2.35404714480056e-11	5.83711981353652e-11
Manes.01G164500.v8.1	Stem	1.36321482890398	-2.21303256215673	1.41602285784436	6.37914031277006	0.094552731237148	0.115905370069137
Manes.01G164600.v8.1	Stem	497.142156043524	-0.437819236980206	0.182122201987509	16.7515823242157	0.000794936226127075	0.00118227856551765
Manes.01G164700.v8.1	Stem	1387.12122954987	-0.476843306633065	0.0632711030126104	68.1469874949003	1.06407268250423e-14	3.16514565888816e-14
Manes.01G164800.v8.1	Stem	233.397726908695	-3.76435576640182	0.28826852199702	235.786461302562	7.75622303359065e-51	1.32801553524854e-49
Manes.01G164900.v8.1	Stem	552.314494552588	10.3470612826048	0.877956057314197	113.099129221167	2.36208812493064e-24	1.15917208811449e-23
Manes.01G165000.v8.1	Stem	63.2563800643696	-2.49597989785073	0.366807343498819	48.124642643664	2.00331390455723e-10	4.69923999604268e-10
Manes.01G165100.v8.1	Stem	487.485884225491	0.716148055551187	0.142866284204215	79.2112219202551	4.53124583404403e-17	1.52108031750084e-16
Manes.01G165200.v8.1	Stem	537.716819811597	-0.30301330368257	0.0850924317686899	45.4364853999457	7.47301760057708e-10	1.6919254692264e-09
Manes.01G165300.v8.1	Stem	1391.91400504245	-0.168887134880235	0.0816781338051224	13.1172376101518	0.00438981127089988	0.00612052660613081
Manes.01G165400.v8.1	Stem	347.802176939498	-4.4590155508266	0.277539918864486	325.474103261154	3.04595164931255e-70	1.38291281464872e-68
Manes.01G165500.v8.1	Stem	471.129512236166	0.545526986690186	0.439369945038496	24.1323840643271	2.34396440126442e-05	3.94439920032395e-05
Manes.01G165601.v8.1	Stem	1.93566219080474	0.98511233780336	1.27732059358147	5.00770760815666	0.171233624597249	0.203426740848394
Manes.01G165700.v8.1	Stem	1136.29432264484	0.416613446026523	0.0734359649723666	56.0935161699429	4.01226211505895e-12	1.03668815589795e-11
Manes.01G165800.v8.1	Stem	366.586593100145	-0.45617460872065	0.114475616579177	108.399425972642	2.42532357841906e-23	1.12609919208648e-22
Manes.01G165900.v8.1	Stem	3.17193089324266	-2.30663769599663	1.18683344575233	4.46496539884143	0.215436663229348	0.252809086888544
Manes.01G166000.v8.1	Stem	0.0197630362129016	0.182169451704444	4.43930002840898	-0.00144769659041977	1	NA
Manes.01G166100.v8.1	Stem	263.942026799989	1.69727671711908	0.466140316417987	31.2935333436988	7.3727540224569e-07	1.38130118518396e-06
Manes.01G166300.v8.1	Stem	2.02316982851847	0.572803248569068	1.17780076169775	1.12129503162907	0.771936024099954	0.824671917820575
Manes.01G166400.v8.1	Stem	66.6299873632359	1.25054220283562	0.474369381985885	11.1576898803489	0.0109030424228003	0.0146736711940863
Manes.01G166500.v8.1	Stem	233.824175488045	-0.620340724788245	0.105876388386637	49.2343282545611	1.16289961787788e-10	2.76886185566046e-10
Manes.01G166600.v8.1	Stem	657.678885955308	-0.124170026041837	0.0831965390899568	4.78545894286083	0.188198047609362	0.222406967807325
Manes.01G166700.v8.1	Stem	581.098304561756	1.49429560011649	0.260368755343127	120.99547206762	4.71018066279696e-26	2.51046823391219e-25
Manes.01G166800.v8.1	Stem	399.733436634232	-1.53650499289991	0.195936315489839	95.618323796567	1.35965333282592e-20	5.49774624306232e-20
Manes.01G166900.v8.1	Stem	244.006854009383	-0.191694378665293	0.132477186633406	9.19656329198864	0.0267884696617425	0.0348343454129327
Manes.01G167000.v8.1	Stem	1.08663168467009	-0.237251104612166	1.64291570116908	4.04755411934866	0.256374718163893	0.297986248133405
Manes.01G167100.v8.1	Stem	0	NA	NA	NA	NA	NA
Manes.01G167200.v8.1	Stem	102.089110664554	-0.693090445847192	0.191277140117421	36.9778233683069	4.65136059845857e-08	9.43748801300535e-08
Manes.01G167300.v8.1	Stem	129.473937998886	-0.221390783367906	0.435864603936101	20.8086081337129	0.00011536380650476	0.000183908324730581
Manes.01G167401.v8.1	Stem	0.421290416336864	-0.114054426924169	2.71826605735105	0.542695013324177	0.909416221153674	0.9446485140304
Manes.01G167500.v8.1	Stem	0.78698823591053	-2.17861660465368	2.68398361579049	3.06907667281811	0.381097047743874	0.432398878653458
Manes.01G167601.v8.1	Stem	0	NA	NA	NA	NA	NA
Manes.01G167604.v8.1	Stem	0.0379725577944009	0.0567447206562837	4.43930002840898	0.00291213069293406	0.99995824045922	NA
Manes.01G167608.v8.1	Stem	1709.17972744364	1.39967864619715	0.163549825803152	152.978738008885	6.00006990582617e-33	4.41274039699273e-32
Manes.01G167900.v8.1	Stem	782.840175462687	2.14846537191383	0.194122055429029	205.45544685012	2.79456401411174e-44	3.44776803933052e-43
Manes.01G168000.v8.1	Stem	321.144647003918	0.180272683050905	0.1104800330358	12.7315219650151	0.00525468652089433	0.00727832996978097
Manes.01G168100.v8.1	Stem	101.416429990701	-0.749640683085854	0.278158099096868	6.95501582144232	0.0733454765147246	0.090983794432496
Manes.01G168200.v8.1	Stem	72.1376133608322	-0.0527217988805073	0.202576746001052	16.3841736537661	0.000945790810018937	0.00139780205380457
Manes.01G168300.v8.1	Stem	52.0094056420702	1.32825344809638	0.379539507610005	21.1331163320536	9.87828799649709e-05	0.000158302958176113
Manes.01G168400.v8.1	Stem	742.372076630266	5.24487849502232	0.424206979200468	163.215135548325	3.70886263729893e-35	3.0168147835969e-34
Manes.01G168500.v8.1	Stem	562.939925708899	1.09538442125351	0.279877539005602	34.0202117183793	1.96181816544971e-07	3.82328578087105e-07
Manes.01G168600.v8.1	Stem	294.738669036032	0.869645412844818	0.450163601355818	36.8037017698038	5.06310133002645e-08	1.02461884950041e-07
Manes.01G168700.v8.1	Stem	233.480127237551	-0.0124208216725717	0.130443490643555	4.80739337774372	0.186456377637215	0.220501766147835
Manes.01G168800.v8.1	Stem	28.8213265970911	0.171181275014746	0.352173837831901	1.6749305597429	0.642521612608845	0.700599031320199
Manes.01G168900.v8.1	Stem	60.4219436588859	-0.0924779933114714	0.365088705734824	14.143959291652	0.00271560627664791	0.0038603470532884
Manes.01G169000.v8.1	Stem	0	NA	NA	NA	NA	NA
Manes.01G169100.v8.1	Stem	0	NA	NA	NA	NA	NA
Manes.01G169200.v8.1	Stem	413.791345130281	-0.74307206603611	0.132922841607101	79.8329479581839	3.33325153849818e-17	1.12810417642227e-16
Manes.01G169300.v8.1	Stem	6065.77639449243	-0.169634912717009	0.0813672871189899	28.6360225370058	2.67057244953567e-06	4.80826596812962e-06
Manes.01G169400.v8.1	Stem	1234.4033997004	0.0308963090788431	0.0729183610365127	29.2471682473592	1.98697849146175e-06	3.61041095823836e-06
Manes.01G169500.v8.1	Stem	0.186343018092614	-0.0289647039911284	4.43909740987254	0.586504684203433	0.899514748132895	0.936899948531322
Manes.01G169700.v8.1	Stem	53.4303624143706	1.63728699674555	0.516467002871941	24.0620997752013	2.42452503017221e-05	4.07618875189293e-05
Manes.01G169800.v8.1	Stem	140.564734513126	0.212816444086712	0.264673892359272	7.59471540403115	0.0551741054991071	0.0694449848866228
Manes.01G169900.v8.1	Stem	2855.50316586387	-0.589990867878657	0.0798231199529413	108.083024511015	2.836952487063e-23	1.31297014441188e-22
Manes.01G169950.v8.1	Stem	0	NA	NA	NA	NA	NA
Manes.01G170000.v8.1	Stem	1647.59847474731	-0.705451614168092	0.106913666776605	63.8601486905102	8.79321430031064e-14	2.48920243951743e-13
Manes.01G170100.v8.1	Stem	210.312098012672	-1.2654151474677	0.185211624519855	72.4455991505537	1.27778974542532e-15	3.98674498398021e-15
Manes.01G170200.v8.1	Stem	1726.38389256619	-0.295585513366715	0.0507720529753787	55.5752281806707	5.17591333467504e-12	1.3301608976404e-11
Manes.01G170300.v8.1	Stem	2165.49161567312	-0.234864672144102	0.0693882912756556	12.087763185412	0.00708848852498231	0.00970924758191086
Manes.01G170400.v8.1	Stem	2597.82460536039	3.72101172565379	0.205401523572401	407.727214700174	4.69187514774328e-88	6.55442927690639e-86
Manes.01G170500.v8.1	Stem	20.4463753430238	8.05080830856864	0.820315646190468	149.529400213312	3.32875996261743e-32	2.35590413462358e-31
Manes.01G170600.v8.1	Stem	463.754866435783	8.66847534078628	0.782518406380036	118.438415139076	1.673912585201e-25	8.68884388976001e-25
Manes.01G170700.v8.1	Stem	11.042196418214	6.94174830827142	0.879374838205217	72.2932963800249	1.37748433722324e-15	4.28552430679515e-15
Manes.01G170801.v8.1	Stem	204.025770013818	2.15303441309541	0.29630214472203	81.8555563051776	1.22734761846717e-17	4.25750368962997e-17
Manes.01G170900.v8.1	Stem	105.139062176936	2.6418736217391	0.511497079750794	47.6220058175493	2.56274296747819e-10	5.96681035701481e-10
Manes.01G171100.v8.1	Stem	407.409763323868	-0.278661390695017	0.0827122433976764	48.5764955173174	1.60539009963902e-10	3.78996721589969e-10
Manes.01G171200.v8.1	Stem	1189.71747799527	0.679973562469467	0.0667380397329073	122.187962671131	2.60727582722957e-26	1.40643169919922e-25
Manes.01G171300.v8.1	Stem	2.66671554366004	4.31245496264324	1.05561936407853	22.5544424665421	5.00073525354341e-05	8.2078103899365e-05
Manes.01G171400.v8.1	Stem	122.794919694121	3.37765194631273	0.435478722044406	67.7068819542274	1.32181834942142e-14	3.9117494466691e-14
Manes.01G171500.v8.1	Stem	51.5919316815632	0.481521730546495	0.299168150574149	6.25629729661347	0.0997852454810113	0.122058817788425
Manes.01G171600.v8.1	Stem	325.835908704156	-0.288995822513408	0.0859630825539697	44.9166077165024	9.6380910873952e-10	2.16769517265301e-09
Manes.01G171700.v8.1	Stem	606.78285241451	-2.69291218858311	0.167410603769202	326.515264866849	1.81270421345221e-70	8.38368004730927e-69
Manes.01G171800.v8.1	Stem	0	NA	NA	NA	NA	NA
Manes.01G171900.v8.1	Stem	539.819167998362	-2.14167409187471	0.170284455001439	203.780195257164	6.43175671780952e-44	7.84979770384628e-43
Manes.01G172000.v8.1	Stem	775.412931794275	-0.818517401371057	0.107907243222971	107.212741079054	4.36624303783779e-23	2.00507125073734e-22
Manes.01G172100.v8.1	Stem	1517.97070563804	-0.337763845321743	0.0761729061981056	83.2181396758949	6.26018856441339e-18	2.2089870036682e-17
Manes.01G172200.v8.1	Stem	444.622754500089	0.66987842702649	0.174812775638964	20.3726058842192	0.000142082425484207	0.000225027171663679
Manes.01G172300.v8.1	Stem	920.221768512674	-0.471834228614239	0.098578626508261	36.4159045472579	6.11564028267894e-08	1.23094544806012e-07
Manes.01G172400.v8.1	Stem	513.58550724046	-0.0186143535057728	0.103725531006364	30.8334199583002	9.2154191405475e-07	1.7147351967736e-06
Manes.01G172500.v8.1	Stem	136.969680632612	3.02271414363809	0.376641724191491	86.3913175269652	1.3046121530197e-18	4.77481387349316e-18
Manes.01G172600.v8.1	Stem	192.808951581239	2.0267489563188	0.496721421814741	40.9835888259452	6.5918218743888e-09	1.40859601255275e-08
Manes.01G172650.v8.1	Stem	9.52234584303842	-0.339926769949556	0.919264424484111	3.9603422889918	0.265778411570515	0.308306478844091
Manes.01G172700.v8.1	Stem	14851.8537498541	2.03471699365116	0.365445510937546	63.4648198445921	1.0682779864256e-13	3.01127489944327e-13
Manes.01G172800.v8.1	Stem	69.6528716278416	0.470188680234343	0.377011181477366	21.0551371670884	0.000102536608278555	0.000164161019460248
Manes.01G172900.v8.1	Stem	368.673709587112	-0.629361366447041	0.0907408273792219	54.8010120196523	7.57119422578693e-12	1.92952476288391e-11
Manes.01G173000.v8.1	Stem	496.715788074995	-2.17846017577993	0.199253603087361	202.560823240307	1.17983767856633e-43	1.42338167412867e-42
Manes.01G173100.v8.1	Stem	609.375446365521	0.239230544905714	0.129639232747779	21.2746242448964	9.23171394767036e-05	0.000148383950701256
Manes.01G173200.v8.1	Stem	0	NA	NA	NA	NA	NA
Manes.01G173300.v8.1	Stem	95.0771101851756	-0.3684484343338	0.208130279684396	3.92316804876822	0.269881004314881	0.312790522402215
Manes.01G173400.v8.1	Stem	90.5644717390125	-1.18945338205083	0.200750960327639	38.4153900366528	2.30828974794735e-08	4.77340932390752e-08
Manes.01G173500.v8.1	Stem	5643.42460353246	1.54936016296895	0.103980061489078	268.485183780076	6.56435351220683e-58	1.5755026786434e-56
Manes.01G173566.v8.1	Stem	0	NA	NA	NA	NA	NA
Manes.01G173632.v8.1	Stem	864.835644035646	-0.189278157971923	0.0753803589143911	12.3001487746623	0.00642261349200017	0.00883360669168821
Manes.01G173700.v8.1	Stem	1991.37087175279	-0.955677618367728	0.164048026374178	82.2981873126192	9.86268109953454e-18	3.43566874466011e-17
Manes.01G173800.v8.1	Stem	5960.72234413986	-0.312177407147472	0.0710879303690164	125.456420892028	5.15337917828789e-27	2.87670496302747e-26
Manes.01G173900.v8.1	Stem	264.228627380088	-0.128588977076912	0.114974524135146	2.53880031739476	0.468319788390586	0.524147785528784
Manes.01G174000.v8.1	Stem	867.587059309466	-1.02717229256052	0.174679015676643	82.8287221665377	7.58845781566691e-18	2.66319478686656e-17
Manes.01G174100.v8.1	Stem	136.408906385055	-0.834000939873177	0.144155944283041	69.8779330255647	4.53311299722659e-15	1.3726826495937e-14
Manes.01G174200.v8.1	Stem	26716.5397132808	-2.5812856244305	0.226397821910051	275.043918504363	2.5014021524006e-59	6.4042007550324e-58
Manes.01G174266.v8.1	Stem	55.4303148004686	-1.24510460513064	0.313072487864779	34.5116644002944	1.5448560268395e-07	3.03132214084147e-07
Manes.01G174332.v8.1	Stem	67.0210815605881	-1.19925949698552	0.333637788836196	14.3996905189724	0.00240863404396598	0.00343904816770676
Manes.01G174400.v8.1	Stem	49396.2646746998	-4.65037256780844	0.225453094660912	543.180171417153	2.08993989634803e-117	3.16289181757871e-114
Manes.01G174600.v8.1	Stem	16.1076638446236	-0.313229294244166	0.364642256060665	1.93624187975013	0.585744817168985	0.644741304851513
Manes.01G174700.v8.1	Stem	829.745215428414	0.140608475304382	0.0780820580591779	31.7319916767461	5.96026358113323e-07	1.12557046941872e-06
Manes.01G174800.v8.1	Stem	3720.0853027543	-0.0232995781710127	0.0585380812509577	10.5244275004104	0.0145961036219191	0.0194270024314603
Manes.01G174850.v8.1	Stem	0	NA	NA	NA	NA	NA
Manes.01G174900.v8.1	Stem	8.0418659150549	0.581836875635511	0.727181135438671	9.56900324766696	0.0226084996555947	0.0295853455886082
Manes.01G175000.v8.1	Stem	973.193092841397	-0.365456383877656	0.0678130988311587	135.910269274646	2.87863841358717e-29	1.77856631944949e-28
Manes.01G175100.v8.1	Stem	2290.45231406468	-0.120942574694888	0.0838485155585188	31.817555628152	5.7178992511135e-07	1.08130019784507e-06
Manes.01G175200.v8.1	Stem	250.584390411043	-0.447097304740551	0.0993031669047844	34.8588300090507	1.30484751171114e-07	2.57183641317727e-07
Manes.01G175300.v8.1	Stem	1350.67327709614	-0.384909934244336	0.0853638539325453	124.006621853445	1.05785826121553e-26	5.8181136470366e-26
Manes.01G175400.v8.1	Stem	436.204446431292	-0.127410590446596	0.154894355522215	25.2322945226305	1.38065145597202e-05	2.36781203173847e-05
Manes.01G175500.v8.1	Stem	530.205187658073	-0.195783635571898	0.177959221005027	59.5222461802401	7.43547909054591e-13	2.00009761929062e-12
Manes.01G175600.v8.1	Stem	3147.62603796025	0.689970116316006	0.182332225586069	51.0321479360687	4.81553968733997e-11	1.17334630252977e-10
Manes.01G175700.v8.1	Stem	1507.98967202777	0.773749016977468	0.198328249639552	52.7482897058711	2.07448222387674e-11	5.16034793723187e-11
Manes.01G175800.v8.1	Stem	0.0183906238499578	0.0691767039670928	4.43930002840898	0.0131739434052953	0.999599431557538	NA
Manes.01G175900.v8.1	Stem	192.019572971684	0.93782177748007	0.181476124304259	32.3953095849155	4.31979558401153e-07	8.22675835459019e-07
Manes.01G176050.v8.1	Stem	0.205386738450808	-18.7238662977159	4.42943803806913	-0.816027782788023	1	1
Manes.01G176200.v8.1	Stem	4658.87411386022	0.468299600450893	0.115689780239285	105.214269818441	1.17505826519718e-22	5.27691430963343e-22
Manes.01G176300.v8.1	Stem	0.0310875005931682	0.0567447206562836	4.43930002840898	0.00255511105989825	0.999965675785871	NA
Manes.01G176400.v8.1	Stem	316.041906046961	0.351637740565236	0.0846559951683353	30.9328173517507	8.78190488625936e-07	1.63585798007789e-06
Manes.01G176500.v8.1	Stem	737.290281857446	0.192973774594559	0.0670368157431388	14.1765512842136	0.00267442495734813	0.00380438695890968
Manes.01G176600.v8.1	Stem	129.812979491778	-2.54675441851094	0.213766683397378	211.592817487149	1.31805078745588e-45	1.72288970734576e-44
Manes.01G176700.v8.1	Stem	0.783181416328164	-0.256641177219895	2.24074790576715	1.61168882327944	0.656742371239985	0.714755051336333
Manes.01G176900.v8.1	Stem	2.0252503092154	0.673052483036307	1.15908543859552	2.12277892135592	0.547318196254689	0.605923460735787
Manes.01G177000.v8.1	Stem	212.184012961254	1.17204064259683	0.30750182358202	62.7889153824632	1.49004853783656e-13	4.16611025548657e-13
Manes.01G177100.v8.1	Stem	1554.32116212597	0.710492750782888	0.115444723010668	118.911560617055	1.32385997178311e-25	6.90867231634936e-25
Manes.01G177200.v8.1	Stem	369.67048111855	-0.603924474217462	0.110409044788905	41.2581827212537	5.76450943919075e-09	1.23568619478278e-08
Manes.01G177300.v8.1	Stem	297.568303617112	0.0631252210267159	0.0998873352117994	1.76524218826063	0.622527673087428	0.680727213494486
Manes.01G177400.v8.1	Stem	790.893714519461	-1.04806834952415	0.0927236383977655	159.789460440782	2.03500982476851e-34	1.60776399757886e-33
Manes.01G177500.v8.1	Stem	884.800828820947	0.353577269991557	0.0814921802313837	25.6211989885026	1.14477768445077e-05	1.97472700747995e-05
Manes.01G177700.v8.1	Stem	2.30044267340108	-1.27478898482951	1.04184911572518	7.08439629910711	0.0692558740979101	0.0861382187152392
Manes.01G177800.v8.1	Stem	603.883433331665	1.21442268206759	0.107895803083089	182.190835154908	2.96708888252079e-39	2.93061886326138e-38
Manes.01G177900.v8.1	Stem	1032.370698727	0.258562344556987	0.152188722112927	97.1277704510293	6.44152476004881e-21	2.65065824756026e-20
Manes.01G178000.v8.1	Stem	12.7435742512326	-5.42286961762202	1.5364007672506	17.7894128198973	0.000486097946734414	0.000736391623122688
Manes.01G178100.v8.1	Stem	3.10481858496932	4.77885895312558	0.883804531822634	35.897429935632	7.8717777505523e-08	1.57187434175924e-07
Manes.01G178200.v8.1	Stem	673.852300030883	-0.149998334324479	0.0738701765927847	25.0212147590821	1.52835965465758e-05	2.61175869471973e-05
Manes.01G178300.v8.1	Stem	1824.85799019605	-0.476885117407901	0.097944502655552	120.791622991506	5.21125819389897e-26	2.76994896507321e-25
Manes.01G178400.v8.1	Stem	461.125451715331	-0.302964123392447	0.0739285638775541	19.8817441804782	0.000179595153799126	0.000281671459764063
Manes.01G178500.v8.1	Stem	120.57081116282	2.75026780490528	0.513166985739303	31.7995771606203	5.76799417506054e-07	1.09069782953508e-06
Manes.01G178600.v8.1	Stem	1787.25216519361	1.01178454435816	0.0912297494770379	152.439628901567	7.84270027950008e-33	5.73538250507011e-32
Manes.01G178700.v8.1	Stem	333.900616937347	3.06986175870794	0.27678014448564	141.652444343561	1.66398239261068e-30	1.09093969571859e-29
Manes.01G178800.v8.1	Stem	0.25723736943043	2.33205959031575	4.4199408695392	0.909897285230244	0.823038733179941	0.872456927798069
Manes.01G178900.v8.1	Stem	0.174903006814795	-1.20118848846089	4.43569978768422	0.318031623898346	0.956602302718225	0.977009722868445
Manes.01G179000.v8.1	Stem	827.51076171907	3.30305866368292	0.215526547819219	248.12096888748	1.66812216340053e-53	3.2342573560992e-52
Manes.01G179100.v8.1	Stem	581.301182090925	0.0816117619185513	0.114714379845518	3.93258148048528	0.268836741384516	0.311673050689688
Manes.01G179200.v8.1	Stem	0.0661701706885232	0.69366077346579	4.43930002840898	0.208580181095176	0.976192420549864	NA
Manes.01G179300.v8.1	Stem	259.650751066966	0.298046535061212	0.15524272050612	3.65882758641806	0.300739378200955	0.346549974685796
Manes.01G179500.v8.1	Stem	598.194840752179	2.40210694098594	0.208995434072858	148.575037220142	5.34746178458476e-32	3.75341938865945e-31
Manes.01G179700.v8.1	Stem	609.592653000395	-1.04068926184749	0.109530463301051	141.979584889686	1.41450684944723e-30	9.32766426671315e-30
Manes.01G179800.v8.1	Stem	1373.42067414034	0.196839931415873	0.080171094462271	16.7903863834622	0.000780471856994075	0.00116147685639856
Manes.01G179900.v8.1	Stem	646.658340118648	1.36503761787645	0.120207602293147	166.286383952097	8.05985981824234e-36	6.77023254112672e-35
Manes.01G180000.v8.1	Stem	2.01670975720317	-4.09493796329171	1.41142007101399	11.1617560935191	0.0108825956900714	0.0146468769364247
Manes.01G180100.v8.1	Stem	522.867794871239	-0.369667198715187	0.0987565216385221	22.5191143988619	5.08617928759195e-05	8.34453203886366e-05
Manes.01G180200.v8.1	Stem	71.6676179007912	-0.530737942396949	0.232793407272602	17.0528481078244	0.000689273260131406	0.00103014719258461
Manes.01G180300.v8.1	Stem	233.226265222298	0.583148277703972	0.181488634214478	46.4432403786459	4.56505521296866e-10	1.04659711375593e-09
Manes.01G180400.v8.1	Stem	11.6756536172832	-0.549132462866624	0.577768700697108	6.67974111894836	0.0828371974501737	0.102125637931761
[truncated: 63,977 more rows]
