# Supplementary material for: High-resolution transcriptomics of stem and storage root vascular cambia highlight regulatory processes for xylem parenchyma differentiation in cassava
Source: BMC Genomics. 2025 Dec 9;26:1095. doi: 10.1186/s12864-025-12076-w (PMC12690950; doi:10.1186/s12864-025-12076-w)
Supplement: Supplementary file 2 — Supplementary Material 2 [file 12864_2025_12076_MOESM2_ESM.csv]

index	CommunityDegree	Cluster	Tissue	UMAP1	UMAP2
Manes.01G000527.v8.1		-1	SR	9.990399	-0.8637165
Manes.01G004100.v8.1		-1	SR	9.45543	4.1540365
Manes.01G005066.v8.1		-1	SR	0.42652157	5.300648
Manes.01G005233.v8.1		-1	SR	0.23718196	4.5364566
Manes.01G007800.v8.1		-1	SR	-1.7637264	0.9965782
Manes.01G009200.v8.1		-1	SR	10.634793	-0.16987757
Manes.01G010300.v8.1		-1	SR	8.197579	4.534092
Manes.01G015800.v8.1		-1	SR	-0.17697269	3.9747908
Manes.01G017300.v8.1		-1	SR	10.174347	-0.53881717
Manes.01G017700.v8.1		-1	SR	8.407065	4.244382
Manes.01G018500.v8.1		-1	SR	-0.69324774	4.6020813
Manes.01G020200.v8.1		-1	SR	9.512988	3.5666049
Manes.01G028200.v8.1		-1	SR	9.580123	3.4643245
Manes.01G029800.v8.1		-1	SR	8.747696	4.522987
Manes.01G037100.v8.1		-1	SR	-0.61586183	3.8349545
Manes.01G037500.v8.1		-1	SR	10.020245	-0.6562821
Manes.01G037900.v8.1		-1	SR	5.930963	5.27218
Manes.01G038900.v8.1		-1	SR	-1.7311168	3.1951587
Manes.01G041151.v8.1		-1	SR	-1.7887548	2.5749254
Manes.01G043200.v8.1		-1	SR	-2.2472417	2.8090987
Manes.01G045210.v8.1		-1	SR	6.8909163	5.0073915
Manes.01G045900.v8.1		-1	SR	10.280588	3.234033
Manes.01G047400.v8.1		-1	SR	10.872894	2.9053319
Manes.01G049315.v8.1		-1	SR	-2.213934	1.6915228
Manes.01G051900.v8.1		-1	SR	1.1375613	5.1151857
Manes.01G054300.v8.1		-1	SR	-0.9041883	0.70109504
Manes.01G054900.v8.1		-1	SR	0.6987313	5.6224966
Manes.01G056600.v8.1		-1	SR	-1.6886768	4.7440224
Manes.01G059200.v8.1		-1	SR	10.813703	0.31205484
Manes.01G060500.v8.1		-1	SR	-1.9652377	3.2121053
Manes.01G060700.v8.1		-1	SR	8.065955	5.0323687
Manes.01G063100.v8.1		-1	SR	10.291378	-0.37817237
Manes.01G063300.v8.1		-1	SR	0.7436717	5.498709
Manes.01G065400.v8.1		-1	SR	-1.7118094	0.9550701
Manes.01G069800.v8.1		-1	SR	7.236975	4.913064
Manes.01G079000.v8.1		-1	SR	6.33775	5.280503
Manes.01G082200.v8.1		-1	SR	9.824129	2.9031703
Manes.01G086500.v8.1		-1	SR	-1.5565753	0.6670419
Manes.01G092100.v8.1		-1	SR	-1.8228381	1.7585993
Manes.01G102700.v8.1		-1	SR	-2.60458	1.2300987
Manes.01G104500.v8.1		-1	SR	7.3060126	5.0162125
Manes.01G105900.v8.1		-1	SR	-1.8358845	0.58219063
Manes.01G114300.v8.1		-1	SR	10.174626	-0.74026227
Manes.01G118800.v8.1		-1	SR	10.669772	1.5606498
Manes.01G124300.v8.1		-1	SR	-1.7397573	3.880883
Manes.01G125100.v8.1		-1	SR	1.5016229	5.850166
Manes.01G125800.v8.1		-1	SR	10.013807	-0.8598677
Manes.01G129500.v8.1		-1	SR	-1.3074641	3.8423815
Manes.01G133300.v8.1		-1	SR	-1.9940399	2.1704915
Manes.01G135300.v8.1		-1	SR	2.8707924	5.4352307
Manes.01G135700.v8.1		-1	SR	6.4596105	4.9117084
Manes.01G141700.v8.1		-1	SR	0.5950011	5.6960716
Manes.01G142200.v8.1		-1	SR	9.424212	3.9645672
Manes.01G142700.v8.1		-1	SR	10.721647	0.21065645
Manes.01G144400.v8.1		-1	SR	6.293044	5.2060337
Manes.01G145400.v8.1		-1	SR	-0.7174024	5.2626276
Manes.01G147800.v8.1		-1	SR	8.34763	4.5848994
Manes.01G149900.v8.1		-1	SR	-2.127079	0.66524637
Manes.01G150900.v8.1		-1	SR	-0.7828295	5.024812
Manes.01G152300.v8.1		-1	SR	6.4952936	4.9419436
Manes.01G154800.v8.1		-1	SR	9.521503	3.5782156
Manes.01G155800.v8.1		-1	SR	8.785648	4.068371
Manes.01G156400.v8.1		-1	SR	-0.10000894	4.7595754
Manes.01G157100.v8.1		-1	SR	-1.7467438	1.4709866
Manes.01G160601.v8.1		-1	SR	10.509656	0.33300474
Manes.01G161800.v8.1		-1	SR	6.5964847	5.284185
Manes.01G162800.v8.1		-1	SR	0.04756716	5.4701757
Manes.01G164700.v8.1		-1	SR	-0.7352581	3.505962
Manes.01G168300.v8.1		-1	SR	2.8970523	5.4347763
Manes.01G170801.v8.1		-1	SR	-1.3902123	0.8352572
Manes.01G172400.v8.1		-1	SR	1.2295647	5.430716
Manes.01G173400.v8.1		-1	SR	-2.7270074	1.1730748
Manes.01G180300.v8.1		-1	SR	-0.5415339	4.2310925
Manes.01G181400.v8.1		-1	SR	-0.6686301	5.187161
Manes.01G182400.v8.1		-1	SR	1.338279	5.26526
Manes.01G182601.v8.1		-1	SR	-1.5962813	4.0318456
Manes.01G183900.v8.1		-1	SR	5.9788084	5.2052503
Manes.01G185100.v8.1		-1	SR	7.9941587	4.5681744
Manes.01G187400.v8.1		-1	SR	-1.7410057	1.4410692
Manes.01G189300.v8.1		-1	SR	10.309635	2.4248443
Manes.01G189800.v8.1		-1	SR	9.830466	-0.5784037
Manes.01G191800.v8.1		-1	SR	-2.4382393	1.4425797
Manes.01G193200.v8.1		-1	SR	0.5850183	5.271456
Manes.01G195100.v8.1		-1	SR	9.918128	-0.9367812
Manes.01G195400.v8.1		-1	SR	4.9670434	5.311054
Manes.01G196700.v8.1		-1	SR	-1.8137599	1.0859675
Manes.01G197900.v8.1		-1	SR	3.23521	5.3726625
Manes.01G199100.v8.1		-1	SR	1.4522107	5.769104
Manes.01G200100.v8.1		-1	SR	8.446198	4.2560515
Manes.01G200900.v8.1		-1	SR	12.084124	0.78819317
Manes.01G201000.v8.1		-1	SR	-1.632804	1.4529715
Manes.01G201400.v8.1		-1	SR	-1.851906	2.4111052
Manes.01G202300.v8.1		-1	SR	-0.37156543	3.7905555
Manes.01G202600.v8.1		-1	SR	9.438289	3.2329686
Manes.01G208700.v8.1		-1	SR	-0.007409546	5.2899055
Manes.01G214900.v8.1		-1	SR	-1.9675612	0.9992306
Manes.01G217000.v8.1		-1	SR	0.16592096	4.833239
Manes.01G218000.v8.1		-1	SR	-2.5007038	2.5849717
Manes.01G218700.v8.1		-1	SR	10.127723	2.8863952
Manes.01G220400.v8.1		-1	SR	9.897861	-0.9719341
Manes.01G220900.v8.1		-1	SR	-1.3785523	3.4416351
Manes.01G222200.v8.1		-1	SR	1.1774976	5.337668
Manes.01G231400.v8.1		-1	SR	6.4093666	5.2971916
Manes.01G231600.v8.1		-1	SR	10.764162	0.6797629
Manes.01G234000.v8.1		-1	SR	7.719294	4.917749
Manes.01G234500.v8.1		-1	SR	10.843542	0.3504532
Manes.01G234600.v8.1		-1	SR	-2.4704094	1.4560127
Manes.01G235900.v8.1		-1	SR	10.060565	-0.45132205
Manes.01G237000.v8.1		-1	SR	-1.8342426	0.8097335
Manes.01G237400.v8.1		-1	SR	11.041743	1.8267791
Manes.01G237600.v8.1		-1	SR	10.981329	0.303314
Manes.01G238900.v8.1		-1	SR	-0.6781546	1.3328035
Manes.01G239300.v8.1		-1	SR	2.2361205	5.3507433
Manes.01G241100.v8.1		-1	SR	-1.9071251	1.0723398
Manes.01G243600.v8.1		-1	SR	9.479235	2.7498817
Manes.01G243800.v8.1		-1	SR	-2.680517	1.1962948
Manes.01G244100.v8.1		-1	SR	9.990964	-0.82825446
Manes.01G244801.v8.1		-1	SR	1.1996901	6.015396
Manes.01G250000.v8.1		-1	SR	8.719878	3.5782313
Manes.01G255600.v8.1		-1	SR	-1.7177159	0.9156461
Manes.01G265700.v8.1		-1	SR	1.6467607	5.6902003
Manes.01G267400.v8.1		-1	SR	1.9718593	5.3741345
Manes.01G267500.v8.1		-1	SR	8.292192	4.2700253
Manes.01G268401.v8.1		-1	SR	-1.5434028	3.410925
Manes.01G269000.v8.1		-1	SR	5.821777	5.1432214
Manes.01G271800.v8.1		-1	SR	10.285088	3.5284264
Manes.01G275100.v8.1		-1	SR	11.334712	3.0323982
Manes.02G000800.v8.1		-1	SR	6.280151	5.2694583
Manes.02G001900.v8.1		-1	SR	0.8828216	5.701083
Manes.02G005300.v8.1		-1	SR	-2.2260244	0.5589972
Manes.02G006800.v8.1		-1	SR	0.55886436	4.9252534
Manes.02G008400.v8.1		-1	SR	-1.9263163	4.2004557
Manes.02G008600.v8.1		-1	SR	9.731108	2.2019572
Manes.02G012200.v8.1		-1	SR	11.128463	0.49484786
Manes.02G015500.v8.1		-1	SR	9.034876	3.6027265
Manes.02G016567.v8.1		-1	SR	1.0534736	5.1700287
Manes.02G017610.v8.1		-1	SR	-0.33052215	5.5239697
Manes.02G018100.v8.1		-1	SR	4.7210093	5.3364325
Manes.02G019700.v8.1		-1	SR	-1.9356506	0.5795284
Manes.02G022300.v8.1		-1	SR	-2.1070242	1.0249822
Manes.02G022520.v8.1		-1	SR	-1.804882	2.1213102
Manes.02G023300.v8.1		-1	SR	-1.0381773	4.9690094
Manes.02G025600.v8.1		-1	SR	-1.0456731	5.2531886
Manes.02G025705.v8.1		-1	SR	9.914076	-0.40427908
Manes.02G027500.v8.1		-1	SR	-1.3618325	0.88829815
Manes.02G028700.v8.1		-1	SR	-0.41938138	4.955997
Manes.02G030100.v8.1		-1	SR	-1.3871216	1.5668155
Manes.02G032400.v8.1		-1	SR	-0.49642065	5.4732227
Manes.02G052360.v8.1		-1	SR	2.9660966	5.5165935
Manes.02G052520.v8.1		-1	SR	3.9292622	5.4516797
Manes.02G053200.v8.1		-1	SR	7.755502	4.814408
Manes.02G053300.v8.1		-1	SR	7.6923456	4.458878
Manes.02G054800.v8.1		-1	SR	-1.841496	4.1263084
Manes.02G056001.v8.1		-1	SR	7.0169168	4.7800536
Manes.02G058100.v8.1		-1	SR	4.6519113	5.35534
Manes.02G059400.v8.1		-1	SR	0.7226258	5.40128
Manes.02G059500.v8.1		-1	SR	1.7753915	5.276263
Manes.02G061300.v8.1		-1	SR	10.060394	2.077591
Manes.02G061600.v8.1		-1	SR	10.213553	3.109722
Manes.02G062200.v8.1		-1	SR	7.796994	4.761322
Manes.02G063600.v8.1		-1	SR	-1.8425155	2.6107616
Manes.02G064700.v8.1		-1	SR	-0.96191144	5.0034885
Manes.02G068201.v8.1		-1	SR	6.1928353	5.069455
Manes.02G070400.v8.1		-1	SR	-2.0848873	3.8954113
Manes.02G073200.v8.1		-1	SR	5.879209	5.243996
Manes.02G073700.v8.1		-1	SR	-2.1817832	1.0217578
Manes.02G074600.v8.1		-1	SR	-1.6564523	3.0586836
Manes.02G077000.v8.1		-1	SR	-2.173317	1.7716846
Manes.02G077900.v8.1		-1	SR	-2.2881234	1.7824446
Manes.02G084000.v8.1		-1	SR	11.123092	0.30378076
Manes.02G084300.v8.1		-1	SR	9.327668	3.7717142
Manes.02G088300.v8.1		-1	SR	7.251196	4.8074055
Manes.02G088700.v8.1		-1	SR	12.002621	1.1379316
Manes.02G089100.v8.1		-1	SR	-1.8329388	4.190577
Manes.02G089900.v8.1		-1	SR	2.51506	5.6354156
Manes.02G092200.v8.1		-1	SR	-2.3481364	3.044138
Manes.02G096200.v8.1		-1	SR	-2.4228082	1.3859067
Manes.02G099700.v8.1		-1	SR	-1.5645689	3.0456665
Manes.02G100000.v8.1		-1	SR	10.034898	2.411984
Manes.02G100700.v8.1		-1	SR	10.666914	2.1529222
Manes.02G100900.v8.1		-1	SR	-1.3650914	5.0496125
Manes.02G101800.v8.1		-1	SR	6.63086	5.3437233
Manes.02G103400.v8.1		-1	SR	0.9600858	5.3184276
Manes.02G104900.v8.1		-1	SR	-2.7194316	1.1964092
Manes.02G108000.v8.1		-1	SR	-1.3550457	0.75021267
Manes.02G108700.v8.1		-1	SR	-1.15017	5.289967
Manes.02G112250.v8.1		-1	SR	10.155367	-0.5098741
Manes.02G116500.v8.1		-1	SR	-1.7663567	1.5094157
Manes.02G121800.v8.1		-1	SR	3.7655292	5.306454
Manes.02G129800.v8.1		-1	SR	6.338412	5.1098404
Manes.02G131800.v8.1		-1	SR	-2.0079598	1.5761043
Manes.02G132500.v8.1		-1	SR	-1.8731679	1.1216668
Manes.02G132800.v8.1		-1	SR	7.358808	4.8976264
Manes.02G134200.v8.1		-1	SR	-0.9927326	3.75689
Manes.02G137100.v8.1		-1	SR	10.258469	-0.44251332
Manes.02G137500.v8.1		-1	SR	-0.96254665	0.7234233
Manes.02G138100.v8.1		-1	SR	9.76282	4.268856
Manes.02G138900.v8.1		-1	SR	6.4351945	5.0529437
Manes.02G139100.v8.1		-1	SR	4.244338	5.483577
Manes.02G141500.v8.1		-1	SR	10.176622	-0.7340949
Manes.02G141700.v8.1		-1	SR	1.9400282	4.9302845
Manes.02G145100.v8.1		-1	SR	6.563626	5.1428814
Manes.02G147900.v8.1		-1	SR	-1.8020502	2.2164466
Manes.02G148800.v8.1		-1	SR	-2.109005	0.78202695
Manes.02G149300.v8.1		-1	SR	-1.9870985	1.5674438
Manes.02G152200.v8.1		-1	SR	-1.6246803	3.3802829
Manes.02G153020.v8.1		-1	SR	5.4198422	5.2727036
Manes.02G154700.v8.1		-1	SR	8.547131	4.1840687
Manes.02G155400.v8.1		-1	SR	10.0082855	3.2738369
Manes.02G158400.v8.1		-1	SR	-1.6467042	1.0484967
Manes.02G160800.v8.1		-1	SR	-0.25899985	5.7780557
Manes.02G165200.v8.1		-1	SR	-1.821378	1.4876755
Manes.02G165700.v8.1		-1	SR	-0.9960693	4.1183224
Manes.02G167701.v8.1		-1	SR	9.314603	2.8710673
Manes.02G168400.v8.1		-1	SR	9.552584	4.0373683
Manes.02G177500.v8.1		-1	SR	1.2152604	5.522363
Manes.02G180200.v8.1		-1	SR	-1.6495293	4.3217363
Manes.02G180500.v8.1		-1	SR	-0.36548075	5.684958
Manes.02G181700.v8.1		-1	SR	0.7950631	5.4338217
Manes.02G185900.v8.1		-1	SR	10.411813	0.36611387
Manes.02G188100.v8.1		-1	SR	1.5507121	5.7970905
Manes.02G190500.v8.1		-1	SR	6.23337	5.106743
Manes.02G192100.v8.1		-1	SR	9.439773	4.2754073
Manes.02G192900.v8.1		-1	SR	7.347186	5.2590613
Manes.02G197600.v8.1		-1	SR	1.8429292	5.532576
Manes.02G198300.v8.1		-1	SR	5.1815386	5.3894815
Manes.02G198600.v8.1		-1	SR	5.6597347	5.21066
Manes.02G199500.v8.1		-1	SR	9.77529	-1.0357642
Manes.02G202200.v8.1		-1	SR	-1.2113532	2.3436735
Manes.02G216500.v8.1		-1	SR	-1.2295712	4.1283507
Manes.02G217800.v8.1		-1	SR	11.046128	0.61004895
Manes.02G218100.v8.1		-1	SR	10.635387	3.1476724
Manes.03G002000.v8.1		-1	SR	9.896629	-0.830868
Manes.03G005300.v8.1		-1	SR	5.4610095	5.2060323
Manes.03G008000.v8.1		-1	SR	0.25849816	5.288058
Manes.03G010200.v8.1		-1	SR	9.832944	1.9473978
Manes.03G011400.v8.1		-1	SR	-1.7527417	0.74399006
Manes.03G012500.v8.1		-1	SR	2.7843595	5.5257607
Manes.03G013100.v8.1		-1	SR	8.318901	4.691038
Manes.03G014300.v8.1		-1	SR	6.3884907	5.19923
Manes.03G019300.v8.1		-1	SR	10.721782	2.7151456
Manes.03G020200.v8.1		-1	SR	0.34446123	5.8091254
Manes.03G021100.v8.1		-1	SR	-2.28667	3.329564
Manes.03G021700.v8.1		-1	SR	0.44695088	4.933655
Manes.03G026000.v8.1		-1	SR	9.901778	-0.9741221
Manes.03G032500.v8.1		-1	SR	-0.68247306	2.1140606
Manes.03G037616.v8.1		-1	SR	5.8183255	5.20356
Manes.03G038000.v8.1		-1	SR	11.832064	0.70397043
Manes.03G040200.v8.1		-1	SR	0.644141	5.525569
Manes.03G041500.v8.1		-1	SR	-1.7204891	0.74566436
Manes.03G042400.v8.1		-1	SR	9.526457	3.0491426
Manes.03G047400.v8.1		-1	SR	-1.2945067	3.402557
Manes.03G049900.v8.1		-1	SR	-1.8412937	1.6495509
Manes.03G049950.v8.1		-1	SR	-2.488718	2.0050418
Manes.03G053200.v8.1		-1	SR	-0.6535703	3.3912117
Manes.03G055200.v8.1		-1	SR	9.967438	-0.9200626
Manes.03G057100.v8.1		-1	SR	10.688365	-0.107393764
Manes.03G061300.v8.1		-1	SR	3.0268407	5.5926595
Manes.03G063200.v8.1		-1	SR	10.688152	-0.17622052
Manes.03G073300.v8.1		-1	SR	9.1562195	3.2797077
Manes.03G079600.v8.1		-1	SR	-1.4834489	2.732608
Manes.03G080100.v8.1		-1	SR	7.976266	4.8707914
Manes.03G080800.v8.1		-1	SR	10.346649	1.9069811
Manes.03G082762.v8.1		-1	SR	-0.1647616	5.2641335
Manes.03G090316.v8.1		-1	SR	9.872662	-1.0016091
Manes.03G091048.v8.1		-1	SR	9.93755	-0.67462444
Manes.03G096300.v8.1		-1	SR	-2.6324697	1.1398562
Manes.03G098864.v8.1		-1	SR	-2.2977965	3.2489402
Manes.03G098880.v8.1		-1	SR	10.561899	0.22132441
Manes.03G099000.v8.1		-1	SR	-1.6556218	0.9499309
Manes.03G101500.v8.1		-1	SR	9.264193	2.94917
Manes.03G104500.v8.1		-1	SR	10.87725	4.8222566
Manes.03G110300.v8.1		-1	SR	-0.51879966	5.232863
Manes.03G112000.v8.1		-1	SR	9.8053665	-1.001494
Manes.03G115500.v8.1		-1	SR	-1.8011332	3.082365
Manes.03G116300.v8.1		-1	SR	10.594607	0.78250235
Manes.03G121040.v8.1		-1	SR	7.4283323	4.975133
Manes.03G121900.v8.1		-1	SR	0.71999985	5.410665
Manes.03G123050.v8.1		-1	SR	-0.03317224	5.786986
Manes.03G126700.v8.1		-1	SR	7.430917	5.1123238
Manes.03G131100.v8.1		-1	SR	6.2477145	5.050412
Manes.03G131650.v8.1		-1	SR	8.9181185	3.3718185
Manes.03G135400.v8.1		-1	SR	7.266446	5.0852447
Manes.03G136000.v8.1		-1	SR	0.653182	4.33387
Manes.03G140000.v8.1		-1	SR	11.417808	0.59609455
Manes.03G142700.v8.1		-1	SR	-2.4107	3.284353
Manes.03G143800.v8.1		-1	SR	7.187285	5.6352043
Manes.03G149900.v8.1		-1	SR	-1.9050035	0.8600145
Manes.03G150102.v8.1		-1	SR	-0.27546453	3.6066349
Manes.03G151300.v8.1		-1	SR	-1.5979651	4.066893
Manes.03G156000.v8.1		-1	SR	-1.6687994	2.5944724
Manes.03G156400.v8.1		-1	SR	-2.1061032	1.4372226
Manes.03G157200.v8.1		-1	SR	9.951173	2.5047734
Manes.03G158701.v8.1		-1	SR	10.958138	1.3722379
Manes.03G159200.v8.1		-1	SR	-1.7863338	1.1775241
Manes.03G161900.v8.1		-1	SR	10.358255	-0.39506492
Manes.03G167400.v8.1		-1	SR	10.353282	2.207692
Manes.03G169600.v8.1		-1	SR	-2.1673443	2.3734217
Manes.03G171400.v8.1		-1	SR	6.047379	5.191536
Manes.03G172900.v8.1		-1	SR	9.6590185	3.8028984
Manes.03G173100.v8.1		-1	SR	3.9378083	5.407512
Manes.03G174100.v8.1		-1	SR	10.564245	3.6974394
Manes.03G175400.v8.1		-1	SR	10.513233	0.47271162
Manes.03G179100.v8.1		-1	SR	-1.8812872	1.8917223
Manes.03G179600.v8.1		-1	SR	-2.1541803	0.53704673
Manes.03G180300.v8.1		-1	SR	-1.7355245	0.5986175
Manes.03G182200.v8.1		-1	SR	5.9027367	5.1995773
Manes.03G183100.v8.1		-1	SR	9.424089	3.754303
Manes.03G189200.v8.1		-1	SR	9.397804	4.074824
Manes.03G189600.v8.1		-1	SR	10.04814	3.8878853
Manes.03G191300.v8.1		-1	SR	0.74761224	5.723876
Manes.03G192200.v8.1		-1	SR	6.267658	5.0719385
Manes.03G198400.v8.1		-1	SR	-1.7108403	4.074839
Manes.03G198900.v8.1		-1	SR	9.460201	3.119305
Manes.03G205700.v8.1		-1	SR	9.920639	-0.92462575
Manes.03G211200.v8.1		-1	SR	-2.3839989	1.0260602
Manes.04G000700.v8.1		-1	SR	-1.2189152	3.756177
Manes.04G002800.v8.1		-1	SR	-2.0892246	2.3371782
Manes.04G004800.v8.1		-1	SR	11.263862	0.69975704
Manes.04G005400.v8.1		-1	SR	6.966486	6.067273
Manes.04G013200.v8.1		-1	SR	10.833597	-0.016187442
Manes.04G022500.v8.1		-1	SR	9.93142	-0.8057599
Manes.04G024700.v8.1		-1	SR	-1.9596504	0.86192983
Manes.04G025200.v8.1		-1	SR	6.821118	5.0713325
Manes.04G027400.v8.1		-1	SR	-1.8529059	1.8258669
Manes.04G032700.v8.1		-1	SR	1.3254606	5.984394
Manes.04G032900.v8.1		-1	SR	7.1115685	5.929416
Manes.04G035100.v8.1		-1	SR	-1.6419653	0.85368377
Manes.04G039000.v8.1		-1	SR	10.915476	2.8284264
Manes.04G046200.v8.1		-1	SR	-2.7449865	1.3748726
Manes.04G053600.v8.1		-1	SR	8.57137	4.574566
Manes.04G053800.v8.1		-1	SR	-1.9194632	1.0185767
Manes.04G061700.v8.1		-1	SR	0.27374047	4.5355983
Manes.04G063917.v8.1		-1	SR	-3.2170238	1.9019119
Manes.04G065100.v8.1		-1	SR	11.356789	1.9594551
Manes.04G066700.v8.1		-1	SR	0.6762192	5.2393227
Manes.04G067600.v8.1		-1	SR	1.0706948	5.434945
Manes.04G068300.v8.1		-1	SR	9.868175	3.3245018
Manes.04G075800.v8.1		-1	SR	4.4060464	5.345816
Manes.04G078479.v8.1		-1	SR	-1.8546755	2.8066108
Manes.04G081712.v8.1		-1	SR	4.0330224	5.3560643
Manes.04G084000.v8.1		-1	SR	-0.34278375	4.231748
Manes.04G084400.v8.1		-1	SR	-0.9003314	0.8495295
Manes.04G084600.v8.1		-1	SR	9.700778	3.4564145
Manes.04G088200.v8.1		-1	SR	6.8906097	4.8382974
Manes.04G090300.v8.1		-1	SR	-1.7902187	0.9044067
Manes.04G094500.v8.1		-1	SR	-1.6491158	2.1506796
Manes.04G096700.v8.1		-1	SR	0.4467319	4.8685546
Manes.04G099300.v8.1		-1	SR	10.075752	-0.69777656
Manes.04G103400.v8.1		-1	SR	-1.1887984	3.9969406
Manes.04G104300.v8.1		-1	SR	-0.7165812	5.5313096
Manes.04G105600.v8.1		-1	SR	7.1307206	5.040777
Manes.04G108800.v8.1		-1	SR	-0.008965209	5.320134
Manes.04G111300.v8.1		-1	SR	11.253586	1.0302721
Manes.04G113400.v8.1		-1	SR	9.982574	3.6043997
Manes.04G113900.v8.1		-1	SR	10.33539	-0.6019461
Manes.04G125700.v8.1		-1	SR	2.2467003	5.1692414
Manes.04G133900.v8.1		-1	SR	-1.6056335	0.75872576
Manes.04G136700.v8.1		-1	SR	0.20214462	4.776159
Manes.04G137200.v8.1		-1	SR	-2.0672555	1.9525801
Manes.04G138300.v8.1		-1	SR	-2.567183	1.4659356
Manes.04G146200.v8.1		-1	SR	-1.1250976	3.5467398
Manes.04G147400.v8.1		-1	SR	-1.2833593	4.830661
Manes.04G148700.v8.1		-1	SR	1.4607506	5.4067154
Manes.04G151700.v8.1		-1	SR	-1.5295535	0.7170415
Manes.04G152000.v8.1		-1	SR	-3.173731	1.9742697
Manes.04G152700.v8.1		-1	SR	1.3408753	5.233584
Manes.04G155800.v8.1		-1	SR	7.804015	4.908796
Manes.04G157700.v8.1		-1	SR	6.3474765	4.876797
Manes.04G164900.v8.1		-1	SR	-0.7352603	3.9721746
Manes.05G001800.v8.1		-1	SR	-1.5821978	4.8394775
Manes.05G002600.v8.1		-1	SR	2.7661362	5.50433
Manes.05G003600.v8.1		-1	SR	6.4312553	5.051159
Manes.05G005360.v8.1		-1	SR	-1.6701248	3.267191
Manes.05G015500.v8.1		-1	SR	-1.083835	3.0408607
Manes.05G016000.v8.1		-1	SR	4.376328	5.379475
Manes.05G017900.v8.1		-1	SR	-0.08138864	4.811532
Manes.05G027800.v8.1		-1	SR	8.553962	3.9123213
Manes.05G028300.v8.1		-1	SR	9.764127	-1.0267177
Manes.05G028600.v8.1		-1	SR	-0.9890956	4.7279553
Manes.05G037600.v8.1		-1	SR	-1.6026202	4.174766
Manes.05G040100.v8.1		-1	SR	0.20529144	4.843982
Manes.05G040400.v8.1		-1	SR	-2.7846646	1.2946621
Manes.05G043500.v8.1		-1	SR	0.4591025	4.8766017
Manes.05G044000.v8.1		-1	SR	-1.5441359	2.0939548
Manes.05G044600.v8.1		-1	SR	10.629165	-0.21392973
Manes.05G044700.v8.1		-1	SR	3.8832104	5.381161
Manes.05G048900.v8.1		-1	SR	-1.6306673	0.714521
Manes.05G049500.v8.1		-1	SR	-1.9432594	0.97957593
Manes.05G052400.v8.1		-1	SR	-1.8658459	3.042066
Manes.05G060600.v8.1		-1	SR	-3.1570687	1.9403323
Manes.05G063600.v8.1		-1	SR	0.9173598	4.9924073
Manes.05G068900.v8.1		-1	SR	4.1233974	5.354409
Manes.05G071900.v8.1		-1	SR	8.179357	4.0635486
Manes.05G075200.v8.1		-1	SR	-2.4206302	1.624011
Manes.05G075500.v8.1		-1	SR	10.0697365	2.8072743
Manes.05G078500.v8.1		-1	SR	8.169852	4.2804623
Manes.05G080000.v8.1		-1	SR	9.545587	4.445992
Manes.05G080300.v8.1		-1	SR	5.0841465	5.2320223
Manes.05G082200.v8.1		-1	SR	-2.2048492	1.6641876
Manes.05G082400.v8.1		-1	SR	-2.384984	1.3524861
Manes.05G082900.v8.1		-1	SR	8.374063	4.486676
Manes.05G089100.v8.1		-1	SR	8.631155	4.488184
Manes.05G089500.v8.1		-1	SR	0.23832376	5.451408
Manes.05G094000.v8.1		-1	SR	5.7812214	5.2706184
Manes.05G097600.v8.1		-1	SR	9.522668	2.9229405
Manes.05G105800.v8.1		-1	SR	1.8883344	5.249383
Manes.05G106600.v8.1		-1	SR	0.77619106	4.5329432
Manes.05G110200.v8.1		-1	SR	-2.0788891	1.2569357
Manes.05G111600.v8.1		-1	SR	-2.2460358	2.9961004
Manes.05G113000.v8.1		-1	SR	-1.7244233	0.93626344
Manes.05G113166.v8.1		-1	SR	1.4492697	5.1363807
Manes.05G115800.v8.1		-1	SR	-1.8480239	1.0171157
Manes.05G119232.v8.1		-1	SR	5.966304	5.2540145
Manes.05G125500.v8.1		-1	SR	10.432564	-0.25551298
Manes.05G127600.v8.1		-1	SR	10.054611	-0.5318005
Manes.05G132400.v8.1		-1	SR	-0.8642538	4.2169614
Manes.05G133100.v8.1		-1	SR	10.603901	-0.38159353
Manes.05G134500.v8.1		-1	SR	1.8923275	5.504692
Manes.05G135500.v8.1		-1	SR	7.1656814	5.6501794
Manes.05G136100.v8.1		-1	SR	-2.4154959	1.5472677
Manes.05G142200.v8.1		-1	SR	9.722105	-0.5495614
Manes.05G148900.v8.1		-1	SR	1.7080944	5.698973
Manes.05G149900.v8.1		-1	SR	3.8900483	5.379838
Manes.05G151700.v8.1		-1	SR	8.310577	3.921064
Manes.05G155000.v8.1		-1	SR	10.899321	0.6006394
Manes.05G156400.v8.1		-1	SR	-1.7226347	2.8723516
Manes.05G157100.v8.1		-1	SR	1.0156813	5.3504243
Manes.05G160700.v8.1		-1	SR	0.1203354	5.0455565
Manes.05G160800.v8.1		-1	SR	6.9848256	5.0451803
Manes.05G162100.v8.1		-1	SR	4.1041737	5.359279
Manes.05G164701.v8.1		-1	SR	-1.3161671	3.6961699
Manes.05G165700.v8.1		-1	SR	-1.410195	3.3921218
Manes.05G172701.v8.1		-1	SR	-2.6979845	1.1101813
Manes.05G173500.v8.1		-1	SR	4.2734118	5.383198
Manes.05G177900.v8.1		-1	SR	-2.2756882	3.7892857
Manes.05G178400.v8.1		-1	SR	6.0080867	5.2465124
Manes.05G184300.v8.1		-1	SR	6.563563	5.2022967
Manes.05G185300.v8.1		-1	SR	6.946596	6.13797
Manes.05G189500.v8.1		-1	SR	0.14675763	3.9518573
Manes.05G191100.v8.1		-1	SR	-1.693823	1.0697566
Manes.05G194300.v8.1		-1	SR	-0.24561508	4.3019443
Manes.05G194500.v8.1		-1	SR	6.3465915	5.2046957
Manes.05G196400.v8.1		-1	SR	-1.0102581	0.83510685
Manes.05G197600.v8.1		-1	SR	1.7741911	5.7909894
Manes.05G198800.v8.1		-1	SR	11.071377	3.347711
Manes.05G199100.v8.1		-1	SR	10.482394	2.066703
Manes.05G201000.v8.1		-1	SR	1.1897892	4.8705454
Manes.05G202200.v8.1		-1	SR	-0.68796676	5.4108906
Manes.05G203200.v8.1		-1	SR	-2.0637298	0.87889534
Manes.05G204600.v8.1		-1	SR	-2.2851653	0.6007355
Manes.05G206400.v8.1		-1	SR	10.212607	-0.4744616
Manes.05G207100.v8.1		-1	SR	-1.376664	4.1484447
Manes.05G208501.v8.1		-1	SR	-1.5445735	3.5121799
Manes.06G000133.v8.1		-1	SR	10.252355	2.2169554
Manes.06G001900.v8.1		-1	SR	10.776057	-0.07408069
Manes.06G002300.v8.1		-1	SR	1.4296908	5.434958
Manes.06G002500.v8.1		-1	SR	4.416591	5.392094
Manes.06G004600.v8.1		-1	SR	10.46239	0.5537302
Manes.06G005400.v8.1		-1	SR	8.937751	3.5158517
Manes.06G007150.v8.1		-1	SR	10.678446	0.22689322
Manes.06G009400.v8.1		-1	SR	0.7065195	4.9785886
Manes.06G012800.v8.1		-1	SR	-1.8859776	1.3021158
Manes.06G014400.v8.1		-1	SR	-1.5819273	3.4217117
Manes.06G019800.v8.1		-1	SR	-0.5189584	4.657678
Manes.06G026001.v8.1		-1	SR	9.855736	-0.912987
Manes.06G026440.v8.1		-1	SR	10.295207	-0.16238195
Manes.06G028700.v8.1		-1	SR	9.441953	4.0499544
Manes.06G029400.v8.1		-1	SR	9.970135	3.8936374
Manes.06G032300.v8.1		-1	SR	-0.74097115	0.9831374
Manes.06G033800.v8.1		-1	SR	8.389029	4.764047
Manes.06G047900.v8.1		-1	SR	-1.7792771	0.7272725
Manes.06G053100.v8.1		-1	SR	2.0864522	5.643859
Manes.06G053400.v8.1		-1	SR	11.852045	0.92058957
Manes.06G056300.v8.1		-1	SR	-1.714636	2.490447
Manes.06G056500.v8.1		-1	SR	0.6022398	5.362565
Manes.06G058601.v8.1		-1	SR	1.7531219	5.698207
Manes.06G060900.v8.1		-1	SR	6.9146004	4.8798714
Manes.06G062100.v8.1		-1	SR	8.303022	4.6895
Manes.06G065300.v8.1		-1	SR	-2.6001492	2.5618875
Manes.06G069950.v8.1		-1	SR	-3.1401649	2.1423428
Manes.06G071200.v8.1		-1	SR	2.5083878	5.4620314
Manes.06G072901.v8.1		-1	SR	7.094845	4.8216205
Manes.06G074500.v8.1		-1	SR	10.31015	0.22057581
Manes.06G076000.v8.1		-1	SR	7.0011635	4.9567413
Manes.06G077700.v8.1		-1	SR	-1.6123024	0.6568013
Manes.06G083000.v8.1		-1	SR	0.083272845	4.322234
Manes.06G084500.v8.1		-1	SR	1.055431	5.8114157
Manes.06G086200.v8.1		-1	SR	-1.08733	2.8906631
Manes.06G090201.v8.1		-1	SR	-1.284742	3.5142474
Manes.06G095100.v8.1		-1	SR	-2.7176168	1.2004857
Manes.06G095300.v8.1		-1	SR	10.19117	-0.08340031
Manes.06G104500.v8.1		-1	SR	1.7681624	5.626372
Manes.06G106700.v8.1		-1	SR	2.0989265	5.4964375
Manes.06G108100.v8.1		-1	SR	5.8164406	5.2788496
Manes.06G109200.v8.1		-1	SR	-0.75076395	3.8667114
Manes.06G123700.v8.1		-1	SR	9.921643	-0.86802214
Manes.06G124900.v8.1		-1	SR	-1.7267703	1.7548124
Manes.06G126400.v8.1		-1	SR	1.1556767	5.414712
Manes.06G128600.v8.1		-1	SR	10.135596	-0.5817401
Manes.06G139900.v8.1		-1	SR	-1.6600128	0.89649105
Manes.06G141650.v8.1		-1	SR	7.7742167	4.3798714
Manes.06G141700.v8.1		-1	SR	1.800032	4.8075294
Manes.06G144600.v8.1		-1	SR	-1.8874108	3.392347
Manes.06G149300.v8.1		-1	SR	9.525188	4.202653
Manes.06G151700.v8.1		-1	SR	11.113564	0.78538585
Manes.06G152200.v8.1		-1	SR	-1.6538544	0.82328224
Manes.06G153700.v8.1		-1	SR	12.322469	1.0613745
Manes.06G153900.v8.1		-1	SR	8.38338	4.88075
Manes.06G156300.v8.1		-1	SR	-1.5365366	0.83586484
Manes.06G158600.v8.1		-1	SR	1.3937068	5.3537664
Manes.06G158700.v8.1		-1	SR	0.40783107	4.892504
Manes.06G159600.v8.1		-1	SR	11.229755	0.69578767
Manes.06G159700.v8.1		-1	SR	1.5311172	5.1234446
Manes.06G162700.v8.1		-1	SR	10.471394	2.7274432
Manes.06G164000.v8.1		-1	SR	9.927297	-0.8934226
Manes.06G164200.v8.1		-1	SR	-2.7498722	1.2265867
Manes.06G166700.v8.1		-1	SR	1.1233002	5.2332506
Manes.06G169401.v8.1		-1	SR	11.0202055	2.6651297
Manes.06G170801.v8.1		-1	SR	-1.7676456	3.076943
Manes.06G177300.v8.1		-1	SR	-1.946207	2.3124745
Manes.06G178100.v8.1		-1	SR	2.3382225	5.5008087
Manes.06G178200.v8.1		-1	SR	10.261542	0.18321191
Manes.06G180101.v8.1		-1	SR	8.336121	4.510868
Manes.07G000800.v8.1		-1	SR	1.3238827	5.1825957
Manes.07G005100.v8.1		-1	SR	0.052665006	5.821116
Manes.07G008300.v8.1		-1	SR	-1.4869316	3.5406022
Manes.07G009201.v8.1		-1	SR	-1.7513877	2.0157967
Manes.07G012600.v8.1		-1	SR	10.71073	0.6085813
Manes.07G016700.v8.1		-1	SR	10.051447	3.4981155
Manes.07G018700.v8.1		-1	SR	0.11822183	5.088355
Manes.07G023300.v8.1		-1	SR	-0.94836086	1.959556
Manes.07G023400.v8.1		-1	SR	0.4776931	4.8633947
Manes.07G023800.v8.1		-1	SR	9.3720875	3.2401247
Manes.07G025100.v8.1		-1	SR	9.945736	-0.9720995
Manes.07G025800.v8.1		-1	SR	4.791235	5.3173437
Manes.07G025900.v8.1		-1	SR	-0.19246224	5.5495
Manes.07G032600.v8.1		-1	SR	-0.758624	4.257743
Manes.07G036800.v8.1		-1	SR	7.829636	5.088785
Manes.07G040900.v8.1		-1	SR	-1.5538319	0.8252592
Manes.07G047000.v8.1		-1	SR	0.7246641	4.321303
Manes.07G048000.v8.1		-1	SR	1.6893164	5.5065756
Manes.07G048600.v8.1		-1	SR	1.1464744	5.217712
Manes.07G052100.v8.1		-1	SR	3.8363357	5.397337
Manes.07G052660.v8.1		-1	SR	7.850464	4.3457313
Manes.07G054300.v8.1		-1	SR	0.23187418	5.737927
Manes.07G056100.v8.1		-1	SR	3.921969	5.420674
Manes.07G062220.v8.1		-1	SR	-0.22599179	4.3433366
Manes.07G062364.v8.1		-1	SR	0.93019056	4.765928
Manes.07G062700.v8.1		-1	SR	-1.0943333	2.8811305
Manes.07G063823.v8.1		-1	SR	0.31769627	5.7518315
Manes.07G069200.v8.1		-1	SR	9.548004	4.388768
Manes.07G069764.v8.1		-1	SR	9.333024	3.855192
Manes.07G072800.v8.1		-1	SR	1.1357936	5.127618
Manes.07G081500.v8.1		-1	SR	8.318433	4.616065
Manes.07G081800.v8.1		-1	SR	8.487591	4.604475
Manes.07G082100.v8.1		-1	SR	-1.8394443	3.5511198
Manes.07G083800.v8.1		-1	SR	-0.6553983	1.2686255
Manes.07G088000.v8.1		-1	SR	9.928029	3.6864417
Manes.07G093200.v8.1		-1	SR	6.210381	5.093854
Manes.07G093500.v8.1		-1	SR	0.3245332	4.589192
Manes.07G094600.v8.1		-1	SR	6.789887	5.126464
Manes.07G097600.v8.1		-1	SR	8.546678	3.9258413
Manes.07G101600.v8.1		-1	SR	1.0150583	5.0692816
Manes.07G105100.v8.1		-1	SR	8.074146	4.693014
Manes.07G107800.v8.1		-1	SR	3.6849668	5.273951
Manes.07G107900.v8.1		-1	SR	-2.3680828	0.7787043
Manes.07G108202.v8.1		-1	SR	-0.14533515	5.141431
Manes.07G124100.v8.1		-1	SR	0.38197663	4.956674
Manes.07G124700.v8.1		-1	SR	9.993273	-0.81553704
Manes.07G128700.v8.1		-1	SR	8.277392	4.611035
Manes.07G137000.v8.1		-1	SR	9.934911	-0.9128871
Manes.07G137300.v8.1		-1	SR	8.80455	4.6221795
Manes.07G141000.v8.1		-1	SR	-1.6914141	0.65516514
Manes.07G143201.v8.1		-1	SR	10.087256	-0.73217535
Manes.08G001500.v8.1		-1	SR	-3.1432254	3.548175
Manes.08G002402.v8.1		-1	SR	-1.1663486	3.9116156
Manes.08G003100.v8.1		-1	SR	-1.5505388	2.7752886
Manes.08G003400.v8.1		-1	SR	10.736294	4.3675084
Manes.08G004112.v8.1		-1	SR	9.3200865	2.7079535
Manes.08G004904.v8.1		-1	SR	7.6589313	4.8888397
Manes.08G006700.v8.1		-1	SR	0.112275414	4.7427797
Manes.08G011100.v8.1		-1	SR	-1.9386938	0.89445364
Manes.08G011500.v8.1		-1	SR	1.4077218	5.438128
Manes.08G012100.v8.1		-1	SR	9.888547	-0.3920724
Manes.08G014100.v8.1		-1	SR	6.786523	5.234044
Manes.08G015400.v8.1		-1	SR	7.908919	4.4598103
Manes.08G016000.v8.1		-1	SR	3.7180471	5.470093
Manes.08G018800.v8.1		-1	SR	-1.6514932	1.3018205
Manes.08G019300.v8.1		-1	SR	-0.4901295	5.2968674
Manes.08G022200.v8.1		-1	SR	-1.4972169	0.7302761
Manes.08G025700.v8.1		-1	SR	7.7066884	5.379875
Manes.08G028600.v8.1		-1	SR	8.280468	4.921559
Manes.08G035200.v8.1		-1	SR	8.35502	4.680392
Manes.08G036100.v8.1		-1	SR	-0.65177786	3.811779
Manes.08G037300.v8.1		-1	SR	-2.7054965	1.0808556
Manes.08G042000.v8.1		-1	SR	10.358482	1.6089975
Manes.08G047800.v8.1		-1	SR	7.016547	6.0680766
Manes.08G050500.v8.1		-1	SR	11.972185	0.78767294
Manes.08G051400.v8.1		-1	SR	2.015074	5.1440682
Manes.08G053500.v8.1		-1	SR	9.925361	-0.3727145
Manes.08G055100.v8.1		-1	SR	-1.0723492	4.617247
Manes.08G060801.v8.1		-1	SR	-2.0309808	0.8225254
Manes.08G061200.v8.1		-1	SR	9.036893	4.2388268
Manes.08G062600.v8.1		-1	SR	1.6938862	5.399565
Manes.08G065900.v8.1		-1	SR	10.051116	-0.5480408
Manes.08G069800.v8.1		-1	SR	2.8800051	5.444604
Manes.08G070200.v8.1		-1	SR	-1.8699187	0.63071215
Manes.08G070800.v8.1		-1	SR	8.501039	4.0705476
Manes.08G070900.v8.1		-1	SR	7.7661715	4.8250937
Manes.08G071300.v8.1		-1	SR	-0.59644735	4.9767756
Manes.08G071412.v8.1		-1	SR	6.377241	5.2503867
Manes.08G075865.v8.1		-1	SR	-1.5945014	2.1767573
Manes.08G076950.v8.1		-1	SR	6.1372547	5.2024446
Manes.08G080900.v8.1		-1	SR	9.035102	3.5219939
Manes.08G084200.v8.1		-1	SR	9.718008	3.2983484
Manes.08G092200.v8.1		-1	SR	-2.4730523	2.3869836
Manes.08G094900.v8.1		-1	SR	0.9363846	5.315001
Manes.08G095500.v8.1		-1	SR	-2.5379553	0.82142335
Manes.08G106300.v8.1		-1	SR	-2.1405914	2.0064201
Manes.08G108700.v8.1		-1	SR	-1.2741535	2.033049
Manes.08G109600.v8.1		-1	SR	9.816347	3.107853
Manes.08G110300.v8.1		-1	SR	9.895218	-0.85779387
Manes.08G112800.v8.1		-1	SR	8.573623	4.6664867
Manes.08G114800.v8.1		-1	SR	10.447192	3.0897236
Manes.08G115000.v8.1		-1	SR	10.544628	0.75103605
Manes.08G116400.v8.1		-1	SR	10.011392	-0.74790597
Manes.08G116900.v8.1		-1	SR	-1.1034604	1.9303774
Manes.08G117000.v8.1		-1	SR	7.98969	4.899633
Manes.08G117200.v8.1		-1	SR	10.38488	-0.53821707
Manes.08G122400.v8.1		-1	SR	8.465021	4.7037506
Manes.08G123800.v8.1		-1	SR	-2.596559	1.0408809
Manes.08G127400.v8.1		-1	SR	5.773193	5.165124
Manes.08G136200.v8.1		-1	SR	11.22062	2.8742943
Manes.08G137200.v8.1		-1	SR	-0.71274203	5.221923
Manes.08G142100.v8.1		-1	SR	-1.878229	1.7794002
Manes.08G142700.v8.1		-1	SR	4.1338243	5.3675985
Manes.08G144700.v8.1		-1	SR	-0.683909	3.5073242
Manes.08G152300.v8.1		-1	SR	-1.5174881	2.6453335
Manes.08G156300.v8.1		-1	SR	8.027667	4.826439
Manes.08G158300.v8.1		-1	SR	10.409972	1.7254901
Manes.08G160800.v8.1		-1	SR	8.760243	4.1339383
Manes.08G164800.v8.1		-1	SR	8.118098	4.9436283
Manes.08G166500.v8.1		-1	SR	6.4553638	5.1386194
Manes.08G170800.v8.1		-1	SR	10.936713	0.83393764
Manes.08G172500.v8.1		-1	SR	5.574689	5.2253118
Manes.09G003600.v8.1		-1	SR	0.54741216	5.310765
Manes.09G006400.v8.1		-1	SR	10.107928	-0.426202
Manes.09G008200.v8.1		-1	SR	0.3499967	5.082412
Manes.09G009100.v8.1		-1	SR	1.5633566	5.785254
Manes.09G010000.v8.1		-1	SR	7.7411046	4.520186
Manes.09G018200.v8.1		-1	SR	-0.64016724	4.9279513
Manes.09G019100.v8.1		-1	SR	10.261676	0.5189825
Manes.09G020100.v8.1		-1	SR	3.6620276	5.369438
Manes.09G025818.v8.1		-1	SR	8.412073	4.4944615
Manes.09G026500.v8.1		-1	SR	-1.7038664	3.888511
Manes.09G028700.v8.1		-1	SR	10.920479	2.1267858
Manes.09G028900.v8.1		-1	SR	2.0619457	5.587462
Manes.09G030300.v8.1		-1	SR	9.166519	2.9867249
Manes.09G032700.v8.1		-1	SR	-0.7454788	5.039498
Manes.09G035800.v8.1		-1	SR	7.4021044	5.5924206
Manes.09G037000.v8.1		-1	SR	9.840836	2.0582123
Manes.09G041201.v8.1		-1	SR	8.828551	3.8970487
Manes.09G041400.v8.1		-1	SR	9.834571	-0.9763132
Manes.09G043400.v8.1		-1	SR	1.2892535	5.1345525
Manes.09G046600.v8.1		-1	SR	-2.1357694	3.1020157
Manes.09G047500.v8.1		-1	SR	8.654247	4.5078907
Manes.09G053200.v8.1		-1	SR	1.5301994	5.3600254
Manes.09G056401.v8.1		-1	SR	7.968461	4.911737
Manes.09G058632.v8.1		-1	SR	10.184836	0.21513736
Manes.09G060002.v8.1		-1	SR	0.30399808	4.3979115
Manes.09G064318.v8.1		-1	SR	9.777978	3.94212
Manes.09G068836.v8.1		-1	SR	-2.097716	2.3444386
Manes.09G070200.v8.1		-1	SR	10.345419	3.8516262
Manes.09G070900.v8.1		-1	SR	-0.7757093	4.1318445
Manes.09G071900.v8.1		-1	SR	11.01621	2.875437
Manes.09G075100.v8.1		-1	SR	-0.6742768	1.4997798
Manes.09G075900.v8.1		-1	SR	1.0431509	5.038387
Manes.09G076000.v8.1		-1	SR	5.8659444	5.1608915
Manes.09G077900.v8.1		-1	SR	-1.3637499	3.593318
Manes.09G079657.v8.1		-1	SR	-1.815477	2.3328552
Manes.09G080547.v8.1		-1	SR	6.9676833	6.231688
Manes.09G081640.v8.1		-1	SR	7.3315926	4.926598
Manes.09G082100.v8.1		-1	SR	0.51048183	5.2696652
Manes.09G083600.v8.1		-1	SR	9.914436	-0.9784226
Manes.09G084300.v8.1		-1	SR	11.054179	2.3556361
Manes.09G085100.v8.1		-1	SR	0.34102768	4.8096504
Manes.09G086000.v8.1		-1	SR	10.01728	3.7545524
Manes.09G088900.v8.1		-1	SR	0.98559284	4.8639665
Manes.09G092900.v8.1		-1	SR	-0.5553712	3.3859107
Manes.09G096800.v8.1		-1	SR	-0.8027391	3.9890811
Manes.09G097700.v8.1		-1	SR	10.029488	2.1850622
Manes.09G100400.v8.1		-1	SR	8.140664	4.780926
Manes.09G103400.v8.1		-1	SR	8.536801	4.701941
Manes.09G107200.v8.1		-1	SR	-2.6920002	2.6863635
Manes.09G110201.v8.1		-1	SR	10.414988	0.9745905
Manes.09G112200.v8.1		-1	SR	6.965396	5.047364
Manes.09G114000.v8.1		-1	SR	-0.15308334	4.5296426
Manes.09G114300.v8.1		-1	SR	1.3624041	5.579569
Manes.09G114500.v8.1		-1	SR	7.108717	4.8334537
Manes.09G118000.v8.1		-1	SR	-2.6356199	1.0806762
Manes.09G120700.v8.1		-1	SR	-1.4075391	1.3173783
Manes.09G121300.v8.1		-1	SR	9.82522	-0.9398865
Manes.09G121400.v8.1		-1	SR	4.4619355	5.3567853
Manes.09G122000.v8.1		-1	SR	2.9749472	5.4596114
Manes.09G122600.v8.1		-1	SR	0.9299778	5.5360465
Manes.09G126600.v8.1		-1	SR	9.952663	-0.9159842
Manes.09G128800.v8.1		-1	SR	0.27065	4.8010807
Manes.09G136700.v8.1		-1	SR	11.434539	1.878253
Manes.09G137800.v8.1		-1	SR	9.878996	-0.869768
Manes.09G141300.v8.1		-1	SR	-0.8426111	1.818612
Manes.09G141500.v8.1		-1	SR	5.6385107	5.255235
Manes.09G142200.v8.1		-1	SR	-0.7833708	4.816305
Manes.09G145000.v8.1		-1	SR	3.0951622	5.496754
Manes.09G146400.v8.1		-1	SR	-0.70275277	2.2970908
Manes.09G147100.v8.1		-1	SR	1.124545	5.03286
Manes.09G147200.v8.1		-1	SR	-1.6900271	3.2636611
Manes.09G150200.v8.1		-1	SR	-1.6590922	1.2126993
Manes.09G158000.v8.1		-1	SR	3.8471634	5.283654
Manes.09G159732.v8.1		-1	SR	0.2920077	4.846655
Manes.09G159800.v8.1		-1	SR	0.6721737	4.5897
Manes.09G160601.v8.1		-1	SR	-1.9095032	1.8366795
Manes.09G161600.v8.1		-1	SR	9.073267	3.7906299
Manes.09G163200.v8.1		-1	SR	3.9537416	5.353634
Manes.09G163400.v8.1		-1	SR	6.387097	5.0227447
Manes.09G169300.v8.1		-1	SR	0.46934733	5.0547824
Manes.09G172500.v8.1		-1	SR	4.794737	5.4192433
Manes.09G177200.v8.1		-1	SR	-1.371259	3.6853526
Manes.09G180200.v8.1		-1	SR	-1.9889075	1.5349454
Manes.09G181300.v8.1		-1	SR	8.945327	4.112602
Manes.09G182600.v8.1		-1	SR	-0.47581148	4.099705
Manes.09G182900.v8.1		-1	SR	11.556552	1.5276415
Manes.09G186500.v8.1		-1	SR	2.4278786	5.124574
Manes.10G003100.v8.1		-1	SR	-0.090275645	4.2297645
Manes.10G003520.v8.1		-1	SR	-1.8532369	1.7237552
Manes.10G008700.v8.1		-1	SR	0.224216	4.0770073
Manes.10G010200.v8.1		-1	SR	8.721524	4.3604183
Manes.10G010250.v8.1		-1	SR	-1.4412959	2.8194425
Manes.10G016800.v8.1		-1	SR	10.013188	-0.89304566
Manes.10G021100.v8.1		-1	SR	-1.355389	4.9267807
Manes.10G022300.v8.1		-1	SR	-1.548203	0.7555825
Manes.10G023400.v8.1		-1	SR	8.5661545	4.323874
Manes.10G026300.v8.1		-1	SR	-1.9113657	1.8014822
Manes.10G029300.v8.1		-1	SR	4.329457	5.365064
Manes.10G032700.v8.1		-1	SR	5.2598176	5.2613616
Manes.10G037700.v8.1		-1	SR	5.7730165	5.219956
Manes.10G038112.v8.1		-1	SR	10.33134	0.06503951
Manes.10G040500.v8.1		-1	SR	3.9099665	5.5315166
Manes.10G041200.v8.1		-1	SR	11.150336	1.1667215
Manes.10G046900.v8.1		-1	SR	10.25767	3.2393293
Manes.10G053000.v8.1		-1	SR	7.2173448	4.9493513
Manes.10G053900.v8.1		-1	SR	-1.2258743	3.8875496
Manes.10G055500.v8.1		-1	SR	10.171671	-0.7607402
Manes.10G058500.v8.1		-1	SR	9.900449	3.7008648
Manes.10G061700.v8.1		-1	SR	11.229746	2.2990255
Manes.10G068300.v8.1		-1	SR	10.444049	-0.5092466
Manes.10G073266.v8.1		-1	SR	-1.3506168	3.0419328
Manes.10G081100.v8.1		-1	SR	0.7086786	4.920898
Manes.10G081700.v8.1		-1	SR	9.922948	4.2630224
Manes.10G081800.v8.1		-1	SR	11.099068	2.3872757
Manes.10G083433.v8.1		-1	SR	8.79829	4.4803658
Manes.10G085900.v8.1		-1	SR	0.5869158	4.2027607
Manes.10G086600.v8.1		-1	SR	10.473894	-0.50635654
Manes.10G098700.v8.1		-1	SR	1.8827614	5.1265917
Manes.10G104100.v8.1		-1	SR	-1.931405	1.5567751
Manes.10G110680.v8.1		-1	SR	5.542981	5.25561
Manes.10G112700.v8.1		-1	SR	9.992397	-0.8457477
Manes.10G112780.v8.1		-1	SR	-2.7629263	1.2720004
Manes.10G115400.v8.1		-1	SR	8.934181	3.9800053
Manes.10G117100.v8.1		-1	SR	10.0476265	-0.77672493
Manes.10G118800.v8.1		-1	SR	-1.621314	0.7808341
Manes.10G119500.v8.1		-1	SR	-1.9310442	0.8144361
Manes.10G122900.v8.1		-1	SR	10.3861265	3.2493267
Manes.10G123912.v8.1		-1	SR	9.944667	-0.82096094
Manes.10G129500.v8.1		-1	SR	-2.1025574	1.3408879
Manes.10G133100.v8.1		-1	SR	11.148134	1.6783084
Manes.10G133695.v8.1		-1	SR	-0.03950369	4.594575
Manes.10G133701.v8.1		-1	SR	1.9930052	5.339883
Manes.10G140400.v8.1		-1	SR	-1.8066195	1.3962752
Manes.10G140900.v8.1		-1	SR	10.118126	2.1416817
Manes.10G143000.v8.1		-1	SR	11.379403	1.0316315
Manes.10G143800.v8.1		-1	SR	10.494055	-0.0074597895
Manes.10G144200.v8.1		-1	SR	-1.6834435	3.0845017
Manes.10G148700.v8.1		-1	SR	-0.49066484	4.179033
Manes.11G000300.v8.1		-1	SR	7.062759	4.782175
Manes.11G001000.v8.1		-1	SR	-1.1170429	4.6400576
Manes.11G001200.v8.1		-1	SR	9.767971	2.2713523
Manes.11G007250.v8.1		-1	SR	1.7995921	5.4593034
Manes.11G007700.v8.1		-1	SR	-1.8877921	1.7762152
Manes.11G011500.v8.1		-1	SR	9.912785	2.718669
Manes.11G013100.v8.1		-1	SR	2.4013374	5.2030683
Manes.11G013800.v8.1		-1	SR	11.249442	0.8001472
Manes.11G019100.v8.1		-1	SR	-2.2764874	0.8863777
Manes.11G020600.v8.1		-1	SR	-2.189494	2.8888216
Manes.11G021100.v8.1		-1	SR	-1.0380383	0.74231195
Manes.11G023900.v8.1		-1	SR	-2.013053	1.8002869
Manes.11G024200.v8.1		-1	SR	10.997104	0.8913408
Manes.11G033100.v8.1		-1	SR	-1.2362572	3.7172012
Manes.11G033300.v8.1		-1	SR	0.5245785	5.1459756
Manes.11G034400.v8.1		-1	SR	8.360838	4.278502
Manes.11G035000.v8.1		-1	SR	10.349093	3.6742802
Manes.11G035900.v8.1		-1	SR	-2.0888987	1.9212918
Manes.11G037000.v8.1		-1	SR	-1.6849644	0.76930255
Manes.11G037100.v8.1		-1	SR	6.218892	5.157932
Manes.11G038100.v8.1		-1	SR	-1.3561077	4.5351024
Manes.11G040585.v8.1		-1	SR	-1.9101057	1.443338
Manes.11G042600.v8.1		-1	SR	0.06417107	5.328353
Manes.11G050700.v8.1		-1	SR	6.950838	5.0450974
Manes.11G051800.v8.1		-1	SR	-1.3340598	2.0949073
Manes.11G053800.v8.1		-1	SR	5.887367	5.174148
Manes.11G055100.v8.1		-1	SR	8.923878	3.1281323
Manes.11G057900.v8.1		-1	SR	-1.6760638	1.3723968
Manes.11G061900.v8.1		-1	SR	-0.7683368	4.1423388
Manes.11G063000.v8.1		-1	SR	-2.4294477	2.6669354
Manes.11G063400.v8.1		-1	SR	-3.0064857	2.0394557
Manes.11G063900.v8.1		-1	SR	0.8994566	4.9183865
Manes.11G074000.v8.1		-1	SR	-0.8446396	0.9588112
Manes.11G078200.v8.1		-1	SR	7.6530085	4.8369555
Manes.11G079800.v8.1		-1	SR	-2.0572996	1.7584958
Manes.11G083000.v8.1		-1	SR	10.233257	-0.6886587
Manes.11G084400.v8.1		-1	SR	10.465899	0.4836572
Manes.11G085600.v8.1		-1	SR	-1.9545311	0.9881442
Manes.11G089700.v8.1		-1	SR	9.927936	-0.9519821
Manes.11G090000.v8.1		-1	SR	9.64625	3.2721148
Manes.11G091200.v8.1		-1	SR	-1.8000704	1.1268967
Manes.11G091600.v8.1		-1	SR	-1.9463785	1.5028983
Manes.11G092701.v8.1		-1	SR	-2.3140304	0.98237693
Manes.11G096700.v8.1		-1	SR	-1.6191286	4.6112337
Manes.11G096900.v8.1		-1	SR	-0.95358413	5.0222178
Manes.11G097700.v8.1		-1	SR	7.3434343	4.7975454
Manes.11G103000.v8.1		-1	SR	10.151033	3.1392863
Manes.11G106050.v8.1		-1	SR	10.326142	-0.1923993
Manes.11G107700.v8.1		-1	SR	10.834267	3.7504342
Manes.11G110500.v8.1		-1	SR	-1.8739028	1.2104276
Manes.11G110701.v8.1		-1	SR	-0.85476375	3.2007718
Manes.11G111100.v8.1		-1	SR	0.7254672	4.3406825
Manes.11G112200.v8.1		-1	SR	9.370797	3.698637
Manes.11G113700.v8.1		-1	SR	9.158294	3.561838
Manes.11G114666.v8.1		-1	SR	10.167814	-0.4634914
Manes.11G115900.v8.1		-1	SR	8.746093	3.8644595
Manes.11G117700.v8.1		-1	SR	3.5568502	5.4133296
Manes.11G120200.v8.1		-1	SR	1.5650089	5.787835
Manes.11G120950.v8.1		-1	SR	-1.5347604	3.3243902
Manes.11G122824.v8.1		-1	SR	-2.3882604	1.8581433
Manes.11G123600.v8.1		-1	SR	10.602461	2.7687552
Manes.11G130400.v8.1		-1	SR	11.216366	1.2884554
Manes.11G130800.v8.1		-1	SR	-1.6822308	0.920091
Manes.11G144600.v8.1		-1	SR	-1.0252155	4.4224987
Manes.11G145200.v8.1		-1	SR	10.444597	1.2405529
Manes.11G147100.v8.1		-1	SR	-1.4336206	2.086496
Manes.11G149200.v8.1		-1	SR	9.212657	3.8978195
Manes.11G149300.v8.1		-1	SR	9.282984	4.5929356
Manes.11G150100.v8.1		-1	SR	9.738083	3.2796042
Manes.11G150300.v8.1		-1	SR	10.382259	-0.60762
Manes.11G154700.v8.1		-1	SR	10.185755	-0.32246485
Manes.11G155600.v8.1		-1	SR	10.400274	-0.59489775
Manes.11G162900.v8.1		-1	SR	9.956667	-0.8934322
Manes.11G165500.v8.1		-1	SR	-1.5662245	3.9536657
Manes.12G000700.v8.1		-1	SR	10.796987	1.8709655
Manes.12G003200.v8.1		-1	SR	0.21170096	5.3545356
Manes.12G003300.v8.1		-1	SR	10.822721	2.2391496
Manes.12G004801.v8.1		-1	SR	-0.43732235	3.919963
Manes.12G011200.v8.1		-1	SR	-1.4315671	3.4267774
Manes.12G016100.v8.1		-1	SR	9.06923	4.046719
Manes.12G016700.v8.1		-1	SR	-1.8633218	1.4397215
Manes.12G018200.v8.1		-1	SR	3.515267	5.4211555
Manes.12G020300.v8.1		-1	SR	-1.738247	0.7281024
Manes.12G020500.v8.1		-1	SR	8.366396	4.24657
Manes.12G021700.v8.1		-1	SR	11.148379	3.021478
Manes.12G026700.v8.1		-1	SR	4.487547	5.330848
Manes.12G054000.v8.1		-1	SR	1.6274233	5.2792826
Manes.12G054300.v8.1		-1	SR	10.979189	0.33244035
Manes.12G054500.v8.1		-1	SR	7.7664237	4.603992
Manes.12G054601.v8.1		-1	SR	10.765605	4.684673
Manes.12G059300.v8.1		-1	SR	6.4795656	5.019415
Manes.12G069000.v8.1		-1	SR	7.412062	4.5707054
Manes.12G069300.v8.1		-1	SR	-0.90412796	1.5802052
Manes.12G069400.v8.1		-1	SR	10.188399	2.0317812
Manes.12G073000.v8.1		-1	SR	9.877512	2.4941285
Manes.12G075900.v8.1		-1	SR	-2.085516	1.7182225
Manes.12G078400.v8.1		-1	SR	0.78717154	4.98864
Manes.12G086100.v8.1		-1	SR	11.677745	0.6898472
Manes.12G088290.v8.1		-1	SR	7.2843537	4.896232
Manes.12G089902.v8.1		-1	SR	-1.5538899	3.0914834
Manes.12G101100.v8.1		-1	SR	0.32379553	5.5618024
Manes.12G102501.v8.1		-1	SR	-0.7887506	3.9985294
Manes.12G113500.v8.1		-1	SR	9.933838	-0.864585
Manes.12G114901.v8.1		-1	SR	-1.4047322	1.0176481
Manes.12G121900.v8.1		-1	SR	2.7349114	5.55793
Manes.12G135800.v8.1		-1	SR	10.868661	1.2984375
Manes.12G139800.v8.1		-1	SR	-0.32737032	3.5785162
Manes.12G140200.v8.1		-1	SR	9.694195	2.2722495
Manes.12G140700.v8.1		-1	SR	11.121327	1.8375968
Manes.12G141600.v8.1		-1	SR	5.1360974	5.3648148
Manes.12G143300.v8.1		-1	SR	8.107845	4.850654
Manes.12G152500.v8.1		-1	SR	10.820103	0.10048844
Manes.12G153300.v8.1		-1	SR	-0.63661236	4.63512
Manes.12G153900.v8.1		-1	SR	1.7787493	5.8091264
Manes.12G155300.v8.1		-1	SR	-2.9260998	1.9236804
Manes.12G155400.v8.1		-1	SR	-1.3701674	3.0966475
Manes.12G159200.v8.1		-1	SR	0.18638182	4.016724
Manes.13G000084.v8.1		-1	SR	0.2805919	5.8913264
Manes.13G003100.v8.1		-1	SR	9.877641	-0.91127086
Manes.13G011200.v8.1		-1	SR	10.812586	4.1093907
Manes.13G015500.v8.1		-1	SR	8.819136	4.4060936
Manes.13G019000.v8.1		-1	SR	9.900491	3.283503
Manes.13G019400.v8.1		-1	SR	6.2064023	5.0999084
Manes.13G023800.v8.1		-1	SR	-1.8448404	3.0453494
Manes.13G026050.v8.1		-1	SR	10.425145	-0.06416759
Manes.13G027401.v8.1		-1	SR	0.18060711	5.37783
Manes.13G028000.v8.1		-1	SR	-2.4066937	3.095136
Manes.13G031300.v8.1		-1	SR	-1.6517074	1.2419494
Manes.13G031600.v8.1		-1	SR	6.447096	5.001368
Manes.13G032300.v8.1		-1	SR	10.188477	-0.5205225
Manes.13G035600.v8.1		-1	SR	12.153588	0.7706461
Manes.13G036900.v8.1		-1	SR	-1.5377759	4.640841
Manes.13G046800.v8.1		-1	SR	10.232383	-0.46796447
Manes.13G047100.v8.1		-1	SR	2.434877	5.0760565
Manes.13G049100.v8.1		-1	SR	10.846563	2.3601851
Manes.13G049900.v8.1		-1	SR	6.6085505	5.181728
Manes.13G054900.v8.1		-1	SR	-1.5556157	4.358083
Manes.13G055100.v8.1		-1	SR	9.526457	2.9695072
Manes.13G058200.v8.1		-1	SR	10.590271	3.0007246
Manes.13G059333.v8.1		-1	SR	-0.064982444	5.40343
Manes.13G063600.v8.1		-1	SR	10.6357975	1.476861
Manes.13G063846.v8.1		-1	SR	7.59139	4.8413997
Manes.13G063924.v8.1		-1	SR	-0.6769131	2.1030207
Manes.13G063955.v8.1		-1	SR	4.708726	5.326761
Manes.13G064800.v8.1		-1	SR	-2.0270417	1.8478806
Manes.13G066800.v8.1		-1	SR	2.3519375	5.0748515
Manes.13G067300.v8.1		-1	SR	0.17552102	5.337202
Manes.13G070100.v8.1		-1	SR	8.065303	4.6174545
Manes.13G072000.v8.1		-1	SR	0.9941303	5.7296906
Manes.13G075157.v8.1		-1	SR	-1.8513712	1.6986319
Manes.13G075300.v8.1		-1	SR	8.257262	4.7474165
Manes.13G077600.v8.1		-1	SR	10.224451	-0.7039017
Manes.13G077643.v8.1		-1	SR	-0.19846815	4.4266477
Manes.13G078300.v8.1		-1	SR	6.0022817	5.2254124
Manes.13G078601.v8.1		-1	SR	8.806271	4.476727
Manes.13G079600.v8.1		-1	SR	0.5513444	4.8661647
Manes.13G082278.v8.1		-1	SR	-1.32845	3.328467
Manes.13G083700.v8.1		-1	SR	-1.3400816	2.892908
Manes.13G088269.v8.1		-1	SR	-0.70035195	1.5871614
Manes.13G089850.v8.1		-1	SR	9.285761	3.1925926
Manes.13G090300.v8.1		-1	SR	-0.59597033	1.2727973
Manes.13G095700.v8.1		-1	SR	-2.188837	1.1952842
Manes.13G098600.v8.1		-1	SR	-2.3675056	1.7529386
Manes.13G099400.v8.1		-1	SR	-2.030099	1.3283598
Manes.13G100900.v8.1		-1	SR	5.728671	5.258403
Manes.13G105200.v8.1		-1	SR	2.0931118	5.328418
Manes.13G109000.v8.1		-1	SR	-1.6907748	0.79100275
Manes.13G109900.v8.1		-1	SR	-1.2224649	2.8776672
Manes.13G111900.v8.1		-1	SR	10.386618	-0.196599
Manes.13G118600.v8.1		-1	SR	-2.1642478	0.6901321
Manes.13G119200.v8.1		-1	SR	10.661259	3.9930358
Manes.13G124600.v8.1		-1	SR	3.8813212	5.412312
Manes.13G127600.v8.1		-1	SR	9.913478	-0.46761712
Manes.13G128600.v8.1		-1	SR	-2.4762237	1.319218
Manes.13G128700.v8.1		-1	SR	10.924055	2.7462482
Manes.13G130500.v8.1		-1	SR	11.236732	3.1462102
Manes.13G133000.v8.1		-1	SR	9.440267	4.1333365
Manes.13G135300.v8.1		-1	SR	-0.028531125	4.880022
Manes.13G137800.v8.1		-1	SR	8.338618	4.5604877
Manes.13G138200.v8.1		-1	SR	7.74027	4.8438783
Manes.13G141000.v8.1		-1	SR	-1.7780464	2.7942293
Manes.13G141600.v8.1		-1	SR	6.9130855	6.2595644
Manes.13G144908.v8.1		-1	SR	3.8162844	5.4363704
Manes.13G145740.v8.1		-1	SR	5.1281104	5.2531266
Manes.13G145880.v8.1		-1	SR	8.586212	4.2010436
Manes.13G149401.v8.1		-1	SR	8.26277	4.7413526
Manes.13G153200.v8.1		-1	SR	-1.1908427	4.2657633
Manes.14G001500.v8.1		-1	SR	10.323133	1.9015056
Manes.14G003400.v8.1		-1	SR	-1.4808277	4.7543287
Manes.14G004000.v8.1		-1	SR	11.718851	1.2037317
Manes.14G005300.v8.1		-1	SR	9.775757	2.9575455
Manes.14G005700.v8.1		-1	SR	9.747912	3.9577024
Manes.14G007244.v8.1		-1	SR	-0.8677785	1.4436669
Manes.14G007800.v8.1		-1	SR	1.7466271	5.456674
Manes.14G009000.v8.1		-1	SR	8.273859	4.9110036
Manes.14G010200.v8.1		-1	SR	-1.9786903	0.9893731
Manes.14G013900.v8.1		-1	SR	-1.099766	3.0948982
Manes.14G019100.v8.1		-1	SR	-1.6575549	0.85322195
Manes.14G019870.v8.1		-1	SR	-0.89436144	4.436192
Manes.14G022100.v8.1		-1	SR	-1.4124975	3.000372
Manes.14G023100.v8.1		-1	SR	9.311847	3.915203
Manes.14G025900.v8.1		-1	SR	9.917907	-0.9146701
Manes.14G026300.v8.1		-1	SR	-3.0758102	1.9618344
Manes.14G030100.v8.1		-1	SR	2.2319534	5.5979996
Manes.14G033200.v8.1		-1	SR	-0.8529141	3.4300845
Manes.14G034100.v8.1		-1	SR	-2.0460503	2.140547
Manes.14G035300.v8.1		-1	SR	9.893327	-0.7280609
Manes.14G037066.v8.1		-1	SR	1.3502377	5.4702806
Manes.14G038800.v8.1		-1	SR	-1.6462281	0.8329881
Manes.14G039400.v8.1		-1	SR	-2.0101352	3.533302
Manes.14G044800.v8.1		-1	SR	7.318619	5.527313
Manes.14G046100.v8.1		-1	SR	10.48315	0.30176243
Manes.14G046500.v8.1		-1	SR	-0.10760559	4.8779655
Manes.14G050500.v8.1		-1	SR	1.8633176	5.462446
Manes.14G050800.v8.1		-1	SR	10.367704	-0.38134423
Manes.14G052501.v8.1		-1	SR	8.830536	4.5831556
Manes.14G053200.v8.1		-1	SR	9.8275	3.8463092
Manes.14G054200.v8.1		-1	SR	-0.23226337	4.9027047
Manes.14G055300.v8.1		-1	SR	11.345509	1.823995
Manes.14G055566.v8.1		-1	SR	-1.6087546	1.0689507
Manes.14G057700.v8.1		-1	SR	-1.1418643	3.40345
Manes.14G059100.v8.1		-1	SR	-2.295861	3.9014294
Manes.14G059900.v8.1		-1	SR	1.2902181	5.6803174
Manes.14G060600.v8.1		-1	SR	8.883525	4.186844
Manes.14G060800.v8.1		-1	SR	10.203134	-0.57906437
Manes.14G063700.v8.1		-1	SR	-2.400313	1.9831737
Manes.14G073300.v8.1		-1	SR	10.736857	0.33489636
Manes.14G077200.v8.1		-1	SR	-1.5966067	0.6479369
Manes.14G077500.v8.1		-1	SR	-1.505391	3.5079896
Manes.14G082000.v8.1		-1	SR	8.937916	4.390266
Manes.14G082800.v8.1		-1	SR	-2.104864	0.6253361
Manes.14G085000.v8.1		-1	SR	4.16061	5.4507594
Manes.14G086900.v8.1		-1	SR	0.06966636	5.8837957
Manes.14G088200.v8.1		-1	SR	-1.8719354	1.7229928
Manes.14G095400.v8.1		-1	SR	1.7525448	5.703104
Manes.14G104300.v8.1		-1	SR	-2.0725	2.2908568
Manes.14G108500.v8.1		-1	SR	-1.8214959	1.9445418
Manes.14G109300.v8.1		-1	SR	9.970683	-0.87041265
Manes.14G110200.v8.1		-1	SR	8.093374	4.5745144
Manes.14G112740.v8.1		-1	SR	-2.0038366	2.9490733
Manes.14G113700.v8.1		-1	SR	11.707865	1.4576945
Manes.14G115300.v8.1		-1	SR	-0.7477952	3.9946933
Manes.14G123000.v8.1		-1	SR	-2.3144488	2.967178
Manes.14G126200.v8.1		-1	SR	6.4735174	5.198129
Manes.14G127800.v8.1		-1	SR	1.7969193	5.244527
Manes.14G135700.v8.1		-1	SR	-1.3825363	1.3365041
Manes.14G136664.v8.1		-1	SR	7.847977	4.9446497
Manes.14G147600.v8.1		-1	SR	9.8663845	2.8929214
Manes.14G148300.v8.1		-1	SR	11.280148	2.2405136
Manes.14G149000.v8.1		-1	SR	1.4493433	5.37232
Manes.14G151800.v8.1		-1	SR	-0.79839736	4.696881
Manes.14G157565.v8.1		-1	SR	0.92949104	5.8351374
Manes.14G160966.v8.1		-1	SR	10.357245	2.5629835
Manes.14G165200.v8.1		-1	SR	11.033654	2.6135964
Manes.14G166700.v8.1		-1	SR	10.031194	-0.70113325
Manes.14G171200.v8.1		-1	SR	-1.9833434	1.5996754
Manes.14G171800.v8.1		-1	SR	1.0692226	5.7610097
Manes.14G174300.v8.1		-1	SR	2.2306216	5.477015
Manes.15G003900.v8.1		-1	SR	3.374817	5.425508
Manes.15G007600.v8.1		-1	SR	8.020311	4.371221
Manes.15G013000.v8.1		-1	SR	-1.9475008	1.5471094
Manes.15G017700.v8.1		-1	SR	10.552161	-0.31542805
Manes.15G018400.v8.1		-1	SR	6.2583313	5.2460485
Manes.15G024800.v8.1		-1	SR	7.6778846	4.926559
Manes.15G025800.v8.1		-1	SR	-1.6439805	3.8955836
Manes.15G030400.v8.1		-1	SR	8.355286	4.549874
Manes.15G031000.v8.1		-1	SR	8.071964	4.6912575
Manes.15G037300.v8.1		-1	SR	-0.14832859	4.584975
Manes.15G038800.v8.1		-1	SR	6.579802	5.4440746
Manes.15G041900.v8.1		-1	SR	10.466831	4.204435
Manes.15G043800.v8.1		-1	SR	6.9323196	5.169362
Manes.15G044300.v8.1		-1	SR	10.397964	0.08347953
Manes.15G048900.v8.1		-1	SR	-2.344731	1.096408
Manes.15G049400.v8.1		-1	SR	6.314965	5.2533917
Manes.15G051025.v8.1		-1	SR	-1.9059325	1.3803926
Manes.15G056100.v8.1		-1	SR	0.57439244	4.9175715
Manes.15G059200.v8.1		-1	SR	10.269614	2.214708
Manes.15G060800.v8.1		-1	SR	11.81126	1.450872
Manes.15G060900.v8.1		-1	SR	0.6471351	5.877059
Manes.15G069600.v8.1		-1	SR	10.363993	0.28995508
Manes.15G070200.v8.1		-1	SR	-1.5040752	3.7562516
Manes.15G079100.v8.1		-1	SR	8.295924	4.6000967
Manes.15G079800.v8.1		-1	SR	10.463013	0.08586604
Manes.15G083600.v8.1		-1	SR	1.912956	5.8277054
Manes.15G085001.v8.1		-1	SR	-2.2166412	1.1680547
Manes.15G085100.v8.1		-1	SR	6.8968225	6.2982163
Manes.15G085400.v8.1		-1	SR	0.19867583	4.8938174
Manes.15G086900.v8.1		-1	SR	10.992626	1.8472167
Manes.15G092300.v8.1		-1	SR	-1.6434302	0.9502648
Manes.15G092800.v8.1		-1	SR	9.304617	3.256405
Manes.15G094400.v8.1		-1	SR	9.292482	3.708218
Manes.15G094900.v8.1		-1	SR	11.306878	1.9617343
Manes.15G098500.v8.1		-1	SR	-0.5441788	4.1773543
Manes.15G102100.v8.1		-1	SR	0.75308114	4.91209
Manes.15G104500.v8.1		-1	SR	10.570445	3.468571
Manes.15G105500.v8.1		-1	SR	8.638583	3.932141
Manes.15G109300.v8.1		-1	SR	1.8180577	5.570705
Manes.15G111500.v8.1		-1	SR	5.8440714	5.2214236
Manes.15G113600.v8.1		-1	SR	-0.9499902	5.1040645
Manes.15G115200.v8.1		-1	SR	5.360847	5.2698064
Manes.15G116200.v8.1		-1	SR	10.095181	-0.66654164
Manes.15G119300.v8.1		-1	SR	0.008907333	5.489888
Manes.15G121100.v8.1		-1	SR	-1.5612979	0.80342937
Manes.15G126300.v8.1		-1	SR	10.498798	-0.03708525
Manes.15G126600.v8.1		-1	SR	6.8992796	5.0125165
Manes.15G132650.v8.1		-1	SR	9.85422	-0.41720137
Manes.15G132800.v8.1		-1	SR	-1.8022839	0.713151
Manes.15G135000.v8.1		-1	SR	8.058367	4.310076
Manes.15G135300.v8.1		-1	SR	-1.0076022	3.6808982
Manes.15G137900.v8.1		-1	SR	-2.0463502	1.811239
Manes.15G140050.v8.1		-1	SR	-1.7674721	3.7766092
Manes.15G142300.v8.1		-1	SR	9.611616	3.0935676
Manes.15G143900.v8.1		-1	SR	10.326566	3.3161335
Manes.15G145700.v8.1		-1	SR	-1.7257203	1.6462253
Manes.15G146300.v8.1		-1	SR	-1.7054003	0.7368689
Manes.15G150000.v8.1		-1	SR	11.294965	2.352335
Manes.15G151100.v8.1		-1	SR	9.579681	3.2008402
Manes.15G151700.v8.1		-1	SR	7.558815	5.009648
Manes.15G157800.v8.1		-1	SR	7.740549	4.6501064
Manes.15G158200.v8.1		-1	SR	0.2674129	4.4318104
Manes.15G159000.v8.1		-1	SR	3.7569635	5.4594603
Manes.15G159600.v8.1		-1	SR	0.60028255	5.397535
Manes.15G159700.v8.1		-1	SR	4.180478	5.3701253
Manes.15G161400.v8.1		-1	SR	1.9922166	5.5606174
Manes.15G164500.v8.1		-1	SR	-1.8445325	2.1698792
Manes.15G166000.v8.1		-1	SR	-0.704542	4.362879
Manes.15G167200.v8.1		-1	SR	0.9160612	4.386048
Manes.15G170600.v8.1		-1	SR	10.173376	-0.625107
Manes.15G176600.v8.1		-1	SR	-1.5809356	1.1361448
Manes.15G177400.v8.1		-1	SR	-1.7642374	1.6223234
Manes.15G179456.v8.1		-1	SR	-2.16772	3.2520993
Manes.15G180000.v8.1		-1	SR	8.676752	4.4917517
Manes.15G182800.v8.1		-1	SR	7.4931574	4.708885
Manes.15G186800.v8.1		-1	SR	3.6744192	5.386111
Manes.15G192000.v8.1		-1	SR	0.6972763	4.3110895
Manes.16G001500.v8.1		-1	SR	-0.896946	4.921838
Manes.16G004400.v8.1		-1	SR	11.051286	1.9668936
Manes.16G007400.v8.1		-1	SR	-2.0604057	0.85689145
Manes.16G007500.v8.1		-1	SR	7.4416265	4.6996784
Manes.16G007900.v8.1		-1	SR	11.113104	0.43398082
Manes.16G011200.v8.1		-1	SR	3.1408954	5.4788327
Manes.16G016600.v8.1		-1	SR	-0.30671608	5.085889
Manes.16G019135.v8.1		-1	SR	-1.7863687	1.3940566
Manes.16G019163.v8.1		-1	SR	3.4504414	5.4535756
Manes.16G019191.v8.1		-1	SR	-1.7862755	0.68269247
Manes.16G020500.v8.1		-1	SR	-2.8624105	2.162029
Manes.16G022100.v8.1		-1	SR	-2.1258106	3.0368633
Manes.16G026800.v8.1		-1	SR	7.999118	4.67413
Manes.16G031800.v8.1		-1	SR	2.0497992	5.535767
Manes.16G031900.v8.1		-1	SR	10.9467125	2.589541
Manes.16G037800.v8.1		-1	SR	9.176895	4.1716127
Manes.16G038720.v8.1		-1	SR	-1.9041957	1.773022
Manes.16G040000.v8.1		-1	SR	3.8978653	5.526412
Manes.16G041300.v8.1		-1	SR	10.20646	-0.44536167
Manes.16G044900.v8.1		-1	SR	2.9406133	5.488398
Manes.16G045400.v8.1		-1	SR	1.0652657	5.067911
Manes.16G048001.v8.1		-1	SR	7.3510723	4.92777
Manes.16G054900.v8.1		-1	SR	7.2782054	4.839233
Manes.16G055800.v8.1		-1	SR	1.2124734	5.729418
Manes.16G058900.v8.1		-1	SR	-0.89169437	0.73799676
Manes.16G059200.v8.1		-1	SR	6.520403	4.980143
Manes.16G060600.v8.1		-1	SR	-1.0692172	3.3334317
Manes.16G062400.v8.1		-1	SR	7.200936	4.9327393
Manes.16G063200.v8.1		-1	SR	-2.5068858	1.1071922
Manes.16G069100.v8.1		-1	SR	6.7142854	5.098052
Manes.16G069300.v8.1		-1	SR	-2.0662959	2.0895271
Manes.16G074100.v8.1		-1	SR	7.9281287	4.5434904
Manes.16G075500.v8.1		-1	SR	0.0113189155	4.573657
Manes.16G076600.v8.1		-1	SR	-1.8977983	0.95828444
Manes.16G078300.v8.1		-1	SR	10.402257	-0.5849453
Manes.16G079900.v8.1		-1	SR	9.891646	3.4626133
Manes.16G082200.v8.1		-1	SR	-1.5412008	0.9396349
Manes.16G084900.v8.1		-1	SR	-0.57718277	4.9262023
Manes.16G088201.v8.1		-1	SR	0.27902952	5.3917375
Manes.16G089900.v8.1		-1	SR	-2.0058239	0.67683804
Manes.16G091800.v8.1		-1	SR	10.23633	4.322435
Manes.16G092300.v8.1		-1	SR	0.6588877	4.4228563
Manes.16G092400.v8.1		-1	SR	6.9075494	4.930037
Manes.16G095200.v8.1		-1	SR	0.07978367	5.26643
Manes.16G098200.v8.1		-1	SR	0.29034877	5.378195
Manes.16G098600.v8.1		-1	SR	9.929306	-0.857132
Manes.16G099400.v8.1		-1	SR	6.5876255	4.9414306
Manes.16G099900.v8.1		-1	SR	10.1605625	-0.7331718
Manes.16G100600.v8.1		-1	SR	-1.1358674	4.1939354
Manes.16G102300.v8.1		-1	SR	6.9359612	6.0821314
Manes.16G104200.v8.1		-1	SR	-0.9657669	4.402688
Manes.16G106900.v8.1		-1	SR	0.35543558	4.4688888
Manes.16G115400.v8.1		-1	SR	-1.8731874	1.6110619
Manes.16G122400.v8.1		-1	SR	2.5713842	5.528659
Manes.16G124300.v8.1		-1	SR	6.1449695	5.2884192
Manes.16G125500.v8.1		-1	SR	-1.6908395	1.2228947
Manes.16G136600.v8.1		-1	SR	9.70397	2.0233974
Manes.17G000700.v8.1		-1	SR	1.8534094	5.551437
Manes.17G001600.v8.1		-1	SR	9.786938	2.911278
Manes.17G002300.v8.1		-1	SR	10.097295	1.6838411
Manes.17G003600.v8.1		-1	SR	0.32407874	4.3550987
Manes.17G005700.v8.1		-1	SR	10.913265	1.444892
Manes.17G008700.v8.1		-1	SR	9.005537	3.0870984
Manes.17G008800.v8.1		-1	SR	-1.7007062	3.052781
Manes.17G009700.v8.1		-1	SR	11.127213	1.0506115
Manes.17G010200.v8.1		-1	SR	10.12261	3.5166137
Manes.17G014100.v8.1		-1	SR	1.2129391	5.2863083
Manes.17G015000.v8.1		-1	SR	9.041679	3.3319688
Manes.17G015100.v8.1		-1	SR	4.669999	5.3178625
Manes.17G016100.v8.1		-1	SR	8.298815	4.774121
Manes.17G016400.v8.1		-1	SR	-2.9586499	2.3031328
Manes.17G017000.v8.1		-1	SR	10.560478	0.36699814
Manes.17G018849.v8.1		-1	SR	8.136181	4.542678
Manes.17G025100.v8.1		-1	SR	-1.6626291	3.2531784
Manes.17G026200.v8.1		-1	SR	3.961738	5.503627
Manes.17G027500.v8.1		-1	SR	1.0636495	5.7045307
Manes.17G028300.v8.1		-1	SR	9.390251	4.2145586
Manes.17G030100.v8.1		-1	SR	10.8843775	3.577521
Manes.17G032200.v8.1		-1	SR	-2.1354804	1.6253047
Manes.17G035800.v8.1		-1	SR	-0.42796594	4.903602
Manes.17G037100.v8.1		-1	SR	11.391809	1.0008793
Manes.17G038400.v8.1		-1	SR	10.469745	-0.29855892
Manes.17G041200.v8.1		-1	SR	-1.624961	0.93531096
Manes.17G043800.v8.1		-1	SR	0.5542947	5.2716255
Manes.17G044100.v8.1		-1	SR	8.671022	4.2009096
Manes.17G047800.v8.1		-1	SR	-1.7832239	0.8818368
Manes.17G051100.v8.1		-1	SR	-1.2521739	5.071008
Manes.17G056000.v8.1		-1	SR	5.177167	5.310141
Manes.17G056200.v8.1		-1	SR	1.2167405	5.1694517
Manes.17G058000.v8.1		-1	SR	3.5517247	5.3977857
Manes.17G070701.v8.1		-1	SR	5.950025	5.13699
Manes.17G072100.v8.1		-1	SR	-2.088454	2.9855263
Manes.17G075801.v8.1		-1	SR	0.37335172	4.1231256
Manes.17G077900.v8.1		-1	SR	-1.0238138	5.0296836
Manes.17G081000.v8.1		-1	SR	10.293645	-0.09924921
Manes.17G083600.v8.1		-1	SR	10.236683	3.0212204
Manes.17G085975.v8.1		-1	SR	-1.6504738	0.88959265
Manes.17G089367.v8.1		-1	SR	-0.29398313	4.227514
Manes.17G090800.v8.1		-1	SR	10.147695	2.6560025
Manes.17G094566.v8.1		-1	SR	-0.34592888	3.675569
Manes.17G095300.v8.1		-1	SR	1.092285	5.395436
Manes.17G099000.v8.1		-1	SR	9.833533	-0.9493955
Manes.17G100500.v8.1		-1	SR	2.1984541	5.4705353
Manes.17G107900.v8.1		-1	SR	3.6145182	5.377583
Manes.17G108500.v8.1		-1	SR	5.9745803	5.2228694
Manes.17G111900.v8.1		-1	SR	6.2045875	5.214196
Manes.17G115100.v8.1		-1	SR	-0.65315294	4.5249624
Manes.17G118800.v8.1		-1	SR	7.703937	4.9111776
Manes.17G119301.v8.1		-1	SR	9.083547	4.1610913
Manes.17G119500.v8.1		-1	SR	1.9375641	5.466808
Manes.17G124500.v8.1		-1	SR	6.952732	5.0355935
Manes.18G000500.v8.1		-1	SR	-1.9186281	2.5768528
Manes.18G000750.v8.1		-1	SR	-2.6505227	1.5354893
Manes.18G001300.v8.1		-1	SR	9.898745	-0.90485466
Manes.18G006830.v8.1		-1	SR	-1.6114085	1.0098845
Manes.18G007200.v8.1		-1	SR	7.363112	4.8741074
Manes.18G010907.v8.1		-1	SR	0.029958801	4.058773
Manes.18G015900.v8.1		-1	SR	-1.6444852	0.9385234
Manes.18G022800.v8.1		-1	SR	0.8593688	4.608026
Manes.18G025666.v8.1		-1	SR	9.964285	-0.6183528
Manes.18G028500.v8.1		-1	SR	8.6274605	4.028394
Manes.18G029900.v8.1		-1	SR	4.1877904	5.391454
Manes.18G031000.v8.1		-1	SR	-1.903261	1.8826027
Manes.18G031533.v8.1		-1	SR	-1.808015	3.873511
Manes.18G032200.v8.1		-1	SR	-1.933976	2.4249773
Manes.18G033500.v8.1		-1	SR	10.121664	3.476599
Manes.18G033700.v8.1		-1	SR	9.980533	-0.82682043
Manes.18G034800.v8.1		-1	SR	-1.8711196	1.2513499
Manes.18G036700.v8.1		-1	SR	1.6012125	5.6081533
Manes.18G037300.v8.1		-1	SR	-1.0526518	0.8010115
Manes.18G039700.v8.1		-1	SR	10.202145	-0.48806414
Manes.18G042200.v8.1		-1	SR	-1.7406632	1.1274879
Manes.18G046200.v8.1		-1	SR	-1.638622	0.8603827
Manes.18G049600.v8.1		-1	SR	-1.7658325	1.0860972
Manes.18G051200.v8.1		-1	SR	8.529579	4.351921
Manes.18G051600.v8.1		-1	SR	6.915876	5.0438957
Manes.18G054200.v8.1		-1	SR	-0.6594941	3.9178312
Manes.18G057800.v8.1		-1	SR	-2.767946	1.4418468
Manes.18G058500.v8.1		-1	SR	8.339954	4.1590905
Manes.18G059880.v8.1		-1	SR	8.446303	4.369572
Manes.18G060200.v8.1		-1	SR	0.8706259	5.1226797
Manes.18G064400.v8.1		-1	SR	9.597816	3.1687374
Manes.18G068400.v8.1		-1	SR	-1.797345	1.1295894
Manes.18G069000.v8.1		-1	SR	-1.6264844	0.8492807
Manes.18G069600.v8.1		-1	SR	10.276813	3.1355999
Manes.18G072600.v8.1		-1	SR	-0.41039175	5.5286975
Manes.18G073743.v8.1		-1	SR	10.876708	0.6962274
Manes.18G076700.v8.1		-1	SR	10.069569	0.7821691
Manes.18G077506.v8.1		-1	SR	-1.5167512	0.9439836
Manes.18G079800.v8.1		-1	SR	10.118362	-0.6824493
Manes.18G083605.v8.1		-1	SR	10.713549	4.0156255
Manes.18G090416.v8.1		-1	SR	9.736766	-0.8101453
Manes.18G095900.v8.1		-1	SR	10.232444	-0.3586027
Manes.18G096700.v8.1		-1	SR	0.17021564	3.9524314
Manes.18G098100.v8.1		-1	SR	8.68464	4.7454925
Manes.18G101600.v8.1		-1	SR	3.3852549	5.347705
Manes.18G109000.v8.1		-1	SR	7.6875577	5.1277184
Manes.18G109100.v8.1		-1	SR	0.062452342	5.429746
Manes.18G111000.v8.1		-1	SR	2.6991398	5.516913
Manes.18G111200.v8.1		-1	SR	-0.63217896	1.4725709
Manes.18G112000.v8.1		-1	SR	9.28421	4.237599
Manes.18G113400.v8.1		-1	SR	0.98085314	5.662673
Manes.18G118600.v8.1		-1	SR	-2.1129217	3.3754492
Manes.18G125700.v8.1		-1	SR	-1.4951831	4.272389
Manes.18G127800.v8.1		-1	SR	-1.2916437	1.8400285
Manes.18G137860.v8.1		-1	SR	9.901631	-0.9186518
Manes.18G139100.v8.1		-1	SR	0.061692476	4.66405
Manes.18G139760.v8.1		-1	SR	10.494276	3.3345065
Manes.18G143700.v8.1		-1	SR	9.947497	-0.93664646
Manes.18G145569.v8.1		-1	SR	2.271479	5.118097
Manes.18G146701.v8.1		-1	SR	-0.6137394	1.3629423
Manes.18G147001.v8.1		-1	SR	-2.836736	1.6394291
gene-GH804_mgp01		-1	SR	-1.3086513	5.069736
gene-GH804_mgp16		-1	SR	-0.43204644	5.6996784
Manes.01G004860.v8.1	104.0	0	SR	-0.8802592	0.72993124
Manes.01G006200.v8.1	56.0	0	SR	9.944174	-0.761318
Manes.01G015300.v8.1	23.0	0	SR	-1.6461141	0.69638234
Manes.01G022000.v8.1	74.0	0	SR	9.857813	-0.9251287
Manes.01G041900.v8.1	172.0	0	SR	9.86471	-0.8121883
Manes.01G049330.v8.1	152.0	0	SR	10.028409	-0.6736595
Manes.01G053950.v8.1	90.0	0	SR	9.86095	-0.42197236
Manes.01G056200.v8.1	81.0	0	SR	9.795035	-0.48021412
Manes.01G058900.v8.1	104.0	0	SR	9.872476	-1.0055671
Manes.01G059400.v8.1	43.0	0	SR	10.01741	-0.6234162
Manes.01G059600.v8.1	98.0	0	SR	10.306059	-0.27971074
Manes.01G067900.v8.1	95.0	0	SR	-2.2410328	0.5277359
Manes.01G069000.v8.1	90.0	0	SR	9.885828	-0.8590856
Manes.01G072200.v8.1	26.0	0	SR	10.002369	-0.7850045
Manes.01G076600.v8.1	84.0	0	SR	10.141958	-0.37343824
Manes.01G079100.v8.1	109.0	0	SR	9.876167	-0.8877538
Manes.01G083350.v8.1	46.0	0	SR	9.821401	-0.56542826
Manes.01G089100.v8.1	17.0	0	SR	9.888006	-0.9404961
Manes.01G089300.v8.1	14.0	0	SR	-1.9826252	0.46248966
Manes.01G095800.v8.1	79.0	0	SR	10.018252	-0.75142676
Manes.01G106300.v8.1	175.0	0	SR	9.865705	-0.99681354
Manes.01G110000.v8.1	68.0	0	SR	9.803995	-0.98345935
Manes.01G111200.v8.1	124.0	0	SR	10.049001	-0.79970086
Manes.01G116700.v8.1	13.0	0	SR	-1.6639799	0.6848306
Manes.01G127200.v8.1	73.0	0	SR	-0.8702506	0.7515836
Manes.01G137600.v8.1	84.0	0	SR	10.184023	-0.65807873
Manes.01G143500.v8.1	121.0	0	SR	-0.8795419	0.75289917
Manes.01G147200.v8.1	51.0	0	SR	10.107102	-0.6418493
Manes.01G148700.v8.1	158.0	0	SR	10.04404	-0.5939609
Manes.01G157600.v8.1	44.0	0	SR	10.201487	-0.5682825
Manes.01G158100.v8.1	23.0	0	SR	-1.5406194	0.7625675
Manes.01G190100.v8.1	75.0	0	SR	9.89873	-0.942925
Manes.01G197200.v8.1	13.0	0	SR	-1.7890716	0.74007523
Manes.01G225100.v8.1	55.0	0	SR	-1.9960452	0.5451914
Manes.01G228100.v8.1	52.0	0	SR	9.913448	-0.46560076
Manes.01G232500.v8.1	15.0	0	SR	10.0132	-0.6348156
Manes.01G236700.v8.1	46.0	0	SR	-1.8967476	0.6723837
Manes.01G243100.v8.1	52.0	0	SR	9.853347	-0.8667889
Manes.01G245800.v8.1	138.0	0	SR	10.033209	-0.5150377
Manes.01G256600.v8.1	103.0	0	SR	-2.1235085	0.67523175
Manes.01G263400.v8.1	166.0	0	SR	-0.8604942	0.73131114
Manes.02G001100.v8.1	48.0	0	SR	9.983631	-0.7135494
Manes.02G005200.v8.1	50.0	0	SR	-1.905492	0.5562182
Manes.02G010300.v8.1	68.0	0	SR	10.043429	-0.55692095
Manes.02G015825.v8.1	40.0	0	SR	10.021345	-0.6887464
Manes.02G023000.v8.1	61.0	0	SR	-0.87162143	0.7425696
Manes.02G024300.v8.1	58.0	0	SR	9.785841	-0.9966732
Manes.02G036850.v8.1	43.0	0	SR	-2.1829631	0.5380036
Manes.02G038200.v8.1	30.0	0	SR	9.933814	-0.86982006
Manes.02G044000.v8.1	163.0	0	SR	-1.8900276	0.71708626
Manes.02G049600.v8.1	58.0	0	SR	10.074558	-0.529553
Manes.02G051701.v8.1	28.0	0	SR	-1.5566195	0.77870375
Manes.02G054500.v8.1	31.0	0	SR	9.946953	-0.8083792
Manes.02G060900.v8.1	173.0	0	SR	-1.0075314	0.7056779
Manes.02G068500.v8.1	16.0	0	SR	-1.6390126	0.9443469
Manes.02G085100.v8.1	25.0	0	SR	10.057546	-0.575922
Manes.02G100300.v8.1	153.0	0	SR	-0.92234653	0.75495833
Manes.02G106400.v8.1	42.0	0	SR	-0.8487545	0.7796981
Manes.02G111400.v8.1	156.0	0	SR	-0.8621769	0.7553933
Manes.02G113900.v8.1	107.0	0	SR	9.975359	-0.881009
Manes.02G114000.v8.1	111.0	0	SR	9.873778	-0.9525605
Manes.02G156000.v8.1	24.0	0	SR	-1.796744	0.7385923
Manes.02G159700.v8.1	29.0	0	SR	-1.9542568	0.68163496
Manes.02G200534.v8.1	25.0	0	SR	-1.8094513	1.3114396
Manes.02G203150.v8.1	19.0	0	SR	10.145669	-0.65666837
Manes.02G214500.v8.1	162.0	0	SR	9.929398	-0.8530717
Manes.02G216190.v8.1	159.0	0	SR	-0.8897341	0.7378076
Manes.02G218800.v8.1	60.0	0	SR	-0.91325074	0.68158895
Manes.03G006500.v8.1	145.0	0	SR	-0.86801654	0.6846231
Manes.03G013600.v8.1	129.0	0	SR	-1.838731	0.9054985
Manes.03G023800.v8.1	37.0	0	SR	-1.7788062	1.1805558
Manes.03G033900.v8.1	36.0	0	SR	-1.8040283	0.61414534
Manes.03G037900.v8.1	138.0	0	SR	9.996847	-0.7764467
Manes.03G050400.v8.1	35.0	0	SR	-2.1256492	0.88849264
Manes.03G054000.v8.1	148.0	0	SR	-1.6813587	0.70161223
Manes.03G054100.v8.1	41.0	0	SR	9.915847	-0.8587246
Manes.03G065500.v8.1	39.0	0	SR	9.92937	-0.95192164
Manes.03G069800.v8.1	24.0	0	SR	9.821518	-0.90746963
Manes.03G072600.v8.1	37.0	0	SR	9.974738	-0.53784335
Manes.03G085500.v8.1	120.0	0	SR	9.835079	-0.5720727
Manes.03G091500.v8.1	70.0	0	SR	9.890332	-0.92287564
Manes.03G091900.v8.1	73.0	0	SR	9.781213	-0.98906916
Manes.03G112400.v8.1	66.0	0	SR	9.927131	-0.74596983
Manes.03G117700.v8.1	76.0	0	SR	10.145909	-0.19213939
Manes.03G121100.v8.1	33.0	0	SR	-1.8100973	0.7296338
Manes.03G128000.v8.1	11.0	0	SR	9.767504	-0.60072684
Manes.03G147200.v8.1	77.0	0	SR	9.882572	-0.88908535
Manes.03G152700.v8.1	67.0	0	SR	9.917831	-0.8854542
Manes.03G160800.v8.1	177.0	0	SR	-0.83529747	0.8386318
Manes.03G164902.v8.1	13.0	0	SR	-1.9433315	0.5397687
Manes.03G167900.v8.1	42.0	0	SR	-0.8848012	0.75644207
Manes.03G175600.v8.1	52.0	0	SR	9.929196	-0.8099179
Manes.03G175800.v8.1	17.0	0	SR	10.071433	-0.5970284
Manes.03G194600.v8.1	49.0	0	SR	9.823702	-0.9231114
Manes.03G194700.v8.1	42.0	0	SR	10.154544	-0.6154491
Manes.04G007800.v8.1	95.0	0	SR	10.066557	-0.5335102
Manes.04G008000.v8.1	73.0	0	SR	-1.6041297	0.7426414
Manes.04G011400.v8.1	176.0	0	SR	9.86419	-0.90142906
Manes.04G011500.v8.1	54.0	0	SR	9.835845	-0.9291639
Manes.04G015700.v8.1	26.0	0	SR	10.07952	-0.43472132
Manes.04G016300.v8.1	18.0	0	SR	-1.6594031	0.90050834
Manes.04G029700.v8.1	50.0	0	SR	-0.9083085	0.7250021
Manes.04G034200.v8.1	41.0	0	SR	9.943373	-0.63466924
Manes.04G067400.v8.1	66.0	0	SR	-1.851069	0.6363975
Manes.04G067900.v8.1	39.0	0	SR	-0.8873958	0.74601036
Manes.04G074500.v8.1	84.0	0	SR	-1.858739	0.9278748
Manes.04G098600.v8.1	104.0	0	SR	9.85275	-0.93561125
Manes.04G108300.v8.1	86.0	0	SR	9.84826	-0.9720274
Manes.04G110600.v8.1	103.0	0	SR	10.144753	-0.34302434
Manes.04G122500.v8.1	20.0	0	SR	10.034755	-0.8464343
Manes.04G123700.v8.1	40.0	0	SR	-1.9060398	0.56554985
Manes.04G125100.v8.1	26.0	0	SR	10.043115	-0.5298229
Manes.04G129500.v8.1	40.0	0	SR	-0.93229765	0.6577511
Manes.04G165300.v8.1	27.0	0	SR	-0.8951758	0.68015647
Manes.05G011400.v8.1	17.0	0	SR	9.944618	-0.928685
Manes.05G015600.v8.1	31.0	0	SR	-1.903097	0.84636253
Manes.05G020600.v8.1	51.0	0	SR	-1.5069029	0.77733153
Manes.05G025300.v8.1	161.0	0	SR	-1.9836124	0.5247452
Manes.05G033000.v8.1	19.0	0	SR	-1.6735331	0.965168
Manes.05G034100.v8.1	55.0	0	SR	9.877704	-0.7489608
Manes.05G039100.v8.1	39.0	0	SR	9.90611	-0.9162295
Manes.05G041900.v8.1	71.0	0	SR	-0.8379791	0.80099326
Manes.05G054800.v8.1	105.0	0	SR	9.915832	-0.87285614
Manes.05G062700.v8.1	40.0	0	SR	9.758632	-0.5591113
Manes.05G071700.v8.1	58.0	0	SR	-0.9354836	0.7743996
Manes.05G076900.v8.1	90.0	0	SR	-1.7523026	0.48389012
Manes.05G082100.v8.1	47.0	0	SR	-0.9524487	0.7343393
Manes.05G097902.v8.1	104.0	0	SR	-1.7886685	0.61526567
Manes.05G113100.v8.1	21.0	0	SR	9.866649	-0.9182964
Manes.05G115600.v8.1	133.0	0	SR	-1.9391695	1.1139407
Manes.05G120100.v8.1	64.0	0	SR	-0.86103946	0.74498403
Manes.05G127500.v8.1	22.0	0	SR	-2.1321993	0.6595385
Manes.05G137700.v8.1	80.0	0	SR	9.85223	-0.56293726
Manes.05G140400.v8.1	142.0	0	SR	9.909901	-0.9442094
Manes.05G153600.v8.1	122.0	0	SR	9.909515	-0.82820475
Manes.05G157500.v8.1	70.0	0	SR	-1.9793781	0.5136581
Manes.05G164500.v8.1	127.0	0	SR	-0.8878004	0.7406803
Manes.05G171600.v8.1	51.0	0	SR	-1.7301829	0.74310404
Manes.05G173300.v8.1	30.0	0	SR	-2.0487628	0.59566224
Manes.05G175400.v8.1	43.0	0	SR	-0.8784683	0.7020927
Manes.05G180000.v8.1	160.0	0	SR	-0.94528973	0.8637514
Manes.05G181600.v8.1	191.0	0	SR	9.896823	-0.86564624
Manes.05G184000.v8.1	158.0	0	SR	9.871487	-0.9228372
Manes.05G191900.v8.1	63.0	0	SR	9.909041	-0.8457709
Manes.05G200300.v8.1	37.0	0	SR	9.892276	-0.8840904
Manes.05G202300.v8.1	78.0	0	SR	-1.4243407	0.89653367
Manes.05G203800.v8.1	27.0	0	SR	9.939661	-0.86296225
Manes.06G007600.v8.1	70.0	0	SR	10.187585	-0.50762004
Manes.06G040500.v8.1	10.0	0	SR	9.809242	-0.9612839
Manes.06G042001.v8.1	103.0	0	SR	-1.9852028	0.9147659
Manes.06G047800.v8.1	55.0	0	SR	9.785234	-0.64936453
Manes.06G051100.v8.1	23.0	0	SR	9.948475	-0.62066036
Manes.06G061800.v8.1	111.0	0	SR	-1.6668906	0.8864261
Manes.06G064400.v8.1	102.0	0	SR	10.072044	-0.51210636
Manes.06G068200.v8.1	54.0	0	SR	-0.989364	0.7297271
Manes.06G071000.v8.1	105.0	0	SR	10.065532	-0.54967827
Manes.06G093900.v8.1	103.0	0	SR	9.742851	-1.0432776
Manes.06G128400.v8.1	102.0	0	SR	-1.5758376	0.7081062
Manes.06G144100.v8.1	94.0	0	SR	-1.8746283	0.6520107
Manes.06G163600.v8.1	116.0	0	SR	-1.7385594	0.68165195
Manes.07G007600.v8.1	122.0	0	SR	-1.5795486	0.87399244
Manes.07G021300.v8.1	44.0	0	SR	10.166481	-0.4108592
Manes.07G024100.v8.1	39.0	0	SR	-1.5143567	0.8376309
Manes.07G024200.v8.1	28.0	0	SR	-2.0248568	0.5101199
Manes.07G025000.v8.1	24.0	0	SR	9.828774	-0.91818255
Manes.07G027700.v8.1	83.0	0	SR	9.672842	-0.6558189
Manes.07G033700.v8.1	15.0	0	SR	-1.993095	0.90881747
Manes.07G041900.v8.1	124.0	0	SR	-0.8834816	0.69867676
Manes.07G043000.v8.1	57.0	0	SR	-2.0698748	0.7517562
Manes.07G065400.v8.1	94.0	0	SR	-1.8393928	0.53284544
Manes.07G066800.v8.1	128.0	0	SR	9.756924	-1.0269012
Manes.07G068000.v8.1	101.0	0	SR	-0.86197454	0.7465966
Manes.07G071300.v8.1	162.0	0	SR	-0.88158214	0.7314642
Manes.07G071716.v8.1	66.0	0	SR	10.057835	-0.6504106
Manes.07G072500.v8.1	49.0	0	SR	-1.5341704	0.8270433
Manes.07G076800.v8.1	193.0	0	SR	9.891041	-0.9674727
Manes.07G100506.v8.1	73.0	0	SR	-0.8294869	0.7913162
Manes.07G118700.v8.1	43.0	0	SR	9.989113	-0.87111396
Manes.07G140600.v8.1	92.0	0	SR	-1.7453934	0.85921067
Manes.07G143600.v8.1	120.0	0	SR	-1.5953323	0.8388541
Manes.08G023500.v8.1	137.0	0	SR	-1.9143013	0.50917226
Manes.08G032300.v8.1	24.0	0	SR	9.845025	-0.96058875
Manes.08G036300.v8.1	41.0	0	SR	-1.6517029	0.6915156
Manes.08G048900.v8.1	35.0	0	SR	-1.929419	0.570319
Manes.08G050300.v8.1	28.0	0	SR	-1.7400261	0.87900686
Manes.08G055800.v8.1	36.0	0	SR	10.025582	-0.73218465
Manes.08G076550.v8.1	131.0	0	SR	9.918899	-0.91781384
Manes.08G080300.v8.1	38.0	0	SR	10.072078	-0.49854225
Manes.08G094400.v8.1	129.0	0	SR	-1.7103941	0.82705706
Manes.08G095200.v8.1	105.0	0	SR	-0.8302507	0.8045259
Manes.08G095700.v8.1	138.0	0	SR	9.805817	-0.92183197
Manes.08G097200.v8.1	61.0	0	SR	-1.7630894	0.6106602
Manes.08G102000.v8.1	80.0	0	SR	-1.5914236	0.7599609
Manes.08G104100.v8.1	124.0	0	SR	-1.6749729	0.83872205
Manes.08G127900.v8.1	129.0	0	SR	9.820956	-0.9674554
Manes.08G139300.v8.1	36.0	0	SR	-1.729674	0.805564
Manes.08G162900.v8.1	150.0	0	SR	9.888519	-0.9028735
Manes.08G167400.v8.1	134.0	0	SR	10.075028	-0.58826053
Manes.09G003500.v8.1	14.0	0	SR	-1.844216	0.6456691
Manes.09G021100.v8.1	99.0	0	SR	9.939836	-0.637166
Manes.09G045200.v8.1	23.0	0	SR	9.74845	-0.9769199
Manes.09G056652.v8.1	21.0	0	SR	9.877523	-0.9225795
Manes.09G057000.v8.1	104.0	0	SR	9.876877	-0.91022426
Manes.09G067260.v8.1	62.0	0	SR	9.832279	-0.95949614
Manes.09G118300.v8.1	114.0	0	SR	-1.6283824	0.78556705
Manes.09G119200.v8.1	38.0	0	SR	9.816523	-0.5785999
Manes.09G120500.v8.1	51.0	0	SR	9.944568	-0.6903217
Manes.09G122200.v8.1	68.0	0	SR	9.835477	-0.93434197
Manes.09G136300.v8.1	41.0	0	SR	-1.75118	0.6692639
Manes.09G141100.v8.1	26.0	0	SR	9.969092	-0.60524416
Manes.09G148200.v8.1	14.0	0	SR	-1.6841202	0.8538912
Manes.09G151200.v8.1	13.0	0	SR	-1.6846766	0.95698875
Manes.09G159000.v8.1	58.0	0	SR	-1.6507452	0.7806297
Manes.09G174000.v8.1	28.0	0	SR	-1.9434531	0.9343831
Manes.10G006800.v8.1	112.0	0	SR	10.17169	-0.57010347
Manes.10G029400.v8.1	125.0	0	SR	9.860873	-0.91554
Manes.10G030900.v8.1	107.0	0	SR	9.778833	-0.6214379
Manes.10G034500.v8.1	46.0	0	SR	-0.9664837	0.71227735
Manes.10G037500.v8.1	24.0	0	SR	-0.8594195	0.79440624
Manes.10G038100.v8.1	59.0	0	SR	-1.7126646	0.6595944
Manes.10G042300.v8.1	75.0	0	SR	-0.89247453	0.72499406
Manes.10G052800.v8.1	20.0	0	SR	-0.84141815	0.8180696
Manes.10G054450.v8.1	58.0	0	SR	-1.7825649	0.74418586
Manes.10G083400.v8.1	70.0	0	SR	9.789149	-0.49402237
Manes.10G103900.v8.1	88.0	0	SR	-1.7686907	0.7195026
Manes.10G136700.v8.1	87.0	0	SR	-1.7674115	0.7546383
Manes.10G136716.v8.1	112.0	0	SR	-2.0810754	0.6235756
Manes.10G140401.v8.1	30.0	0	SR	10.061259	-0.6276567
Manes.10G147800.v8.1	20.0	0	SR	9.940485	-0.90812737
Manes.10G152700.v8.1	133.0	0	SR	9.85597	-0.88579077
Manes.10G152800.v8.1	70.0	0	SR	-1.7486709	0.9738136
Manes.11G000700.v8.1	71.0	0	SR	9.997455	-0.69238836
Manes.11G016100.v8.1	37.0	0	SR	9.800681	-0.98074025
Manes.11G022000.v8.1	52.0	0	SR	9.921909	-0.65614533
Manes.11G052160.v8.1	82.0	0	SR	-1.8983569	0.62811786
Manes.11G063800.v8.1	139.0	0	SR	9.946981	-0.7693597
Manes.11G085800.v8.1	96.0	0	SR	9.915582	-0.89142025
Manes.11G095000.v8.1	63.0	0	SR	-1.3935044	0.87093157
Manes.11G100400.v8.1	20.0	0	SR	-2.016934	0.6287064
Manes.11G105200.v8.1	53.0	0	SR	9.979957	-0.49475896
Manes.11G112600.v8.1	152.0	0	SR	9.868094	-0.9102756
Manes.11G140300.v8.1	34.0	0	SR	10.089989	-0.50452775
Manes.11G142300.v8.1	79.0	0	SR	10.161221	-0.7947408
Manes.11G147400.v8.1	100.0	0	SR	10.105013	-0.24939193
Manes.11G147500.v8.1	149.0	0	SR	10.148427	-0.7573134
Manes.11G154900.v8.1	27.0	0	SR	-1.9657046	0.6450488
Manes.11G161000.v8.1	69.0	0	SR	-1.9385498	0.76907134
Manes.12G008400.v8.1	60.0	0	SR	9.998874	-0.691442
Manes.12G010000.v8.1	92.0	0	SR	10.060213	-0.76908976
Manes.12G015600.v8.1	72.0	0	SR	-1.7020313	0.8622027
Manes.12G020000.v8.1	115.0	0	SR	-1.060626	0.6733124
Manes.12G022400.v8.1	50.0	0	SR	9.9316435	-0.87442774
Manes.12G024900.v8.1	20.0	0	SR	-1.9977562	0.52353
Manes.12G031900.v8.1	143.0	0	SR	-0.90402997	0.728645
Manes.12G032500.v8.1	124.0	0	SR	9.723873	-0.60087526
Manes.12G033300.v8.1	87.0	0	SR	9.940932	-0.38444337
Manes.12G038200.v8.1	65.0	0	SR	-1.6901301	0.5465591
Manes.12G050500.v8.1	64.0	0	SR	10.032357	-0.63255286
Manes.12G054100.v8.1	120.0	0	SR	9.76355	-0.9534631
Manes.12G076300.v8.1	49.0	0	SR	9.879605	-0.85122615
Manes.12G077300.v8.1	32.0	0	SR	9.944177	-0.89938986
Manes.12G079700.v8.1	64.0	0	SR	10.119593	-0.61497605
Manes.12G089000.v8.1	90.0	0	SR	10.106558	-0.5939552
Manes.12G089180.v8.1	64.0	0	SR	-1.8878984	0.53558195
Manes.12G095300.v8.1	124.0	0	SR	-1.4732051	0.69189775
Manes.12G096300.v8.1	92.0	0	SR	-1.7177416	0.8970987
Manes.12G101500.v8.1	98.0	0	SR	10.006415	-0.6449495
Manes.12G107400.v8.1	108.0	0	SR	-1.7738378	0.60241455
Manes.12G114100.v8.1	63.0	0	SR	9.863594	-0.9323062
Manes.12G115700.v8.1	47.0	0	SR	-1.6880901	0.9254102
Manes.12G116600.v8.1	78.0	0	SR	-2.102409	0.51772916
Manes.12G120800.v8.1	50.0	0	SR	9.835621	-0.9484909
Manes.12G125400.v8.1	26.0	0	SR	9.809171	-0.78513765
Manes.12G126000.v8.1	150.0	0	SR	-1.7094889	1.0520967
Manes.12G136500.v8.1	40.0	0	SR	-0.8287258	0.79534596
Manes.12G137100.v8.1	39.0	0	SR	9.9647	-0.87942964
Manes.12G137800.v8.1	15.0	0	SR	-1.8659372	0.57972276
Manes.12G156400.v8.1	66.0	0	SR	-1.8512529	0.5975223
Manes.12G158700.v8.1	79.0	0	SR	-1.9709995	0.62474495
Manes.13G000500.v8.1	158.0	0	SR	10.151124	-0.4041121
Manes.13G035900.v8.1	23.0	0	SR	9.872316	-0.8844032
Manes.13G049400.v8.1	34.0	0	SR	-1.6812439	0.6166314
Manes.13G050000.v8.1	142.0	0	SR	-1.6515921	0.5908578
Manes.13G054300.v8.1	116.0	0	SR	10.0789	-0.6927693
Manes.13G104600.v8.1	40.0	0	SR	-0.9187476	0.73249984
Manes.13G135200.v8.1	65.0	0	SR	9.784733	-0.77145076
Manes.13G146400.v8.1	74.0	0	SR	10.042994	-0.607937
Manes.13G147400.v8.1	106.0	0	SR	-1.0863421	0.73230636
Manes.13G149100.v8.1	17.0	0	SR	9.94132	-0.9022026
Manes.14G000900.v8.1	67.0	0	SR	-0.8025378	0.8785419
Manes.14G016300.v8.1	33.0	0	SR	-1.9614089	0.5203854
Manes.14G020600.v8.1	97.0	0	SR	-1.7506459	0.9278268
Manes.14G052901.v8.1	92.0	0	SR	-0.85072386	0.81695205
Manes.14G053600.v8.1	34.0	0	SR	-0.9074478	0.77362496
Manes.14G063200.v8.1	53.0	0	SR	9.884132	-0.75596935
Manes.14G073600.v8.1	139.0	0	SR	10.217241	-0.3511161
Manes.14G073900.v8.1	58.0	0	SR	-1.6732635	0.779464
Manes.14G080100.v8.1	130.0	0	SR	10.045941	-0.59766346
Manes.14G094000.v8.1	13.0	0	SR	-1.9036039	0.55004257
Manes.14G094100.v8.1	39.0	0	SR	-1.8456497	0.56281334
Manes.14G105500.v8.1	40.0	0	SR	10.028055	-0.47905806
Manes.14G110400.v8.1	123.0	0	SR	-0.85415703	0.77726233
Manes.14G110900.v8.1	53.0	0	SR	-0.89577776	0.7289805
Manes.14G118700.v8.1	66.0	0	SR	-1.7634033	0.7839514
Manes.14G123700.v8.1	93.0	0	SR	9.880851	-0.64951545
Manes.14G124500.v8.1	94.0	0	SR	-2.1448808	0.53612137
Manes.14G127321.v8.1	58.0	0	SR	-1.9847456	0.70939386
Manes.14G134300.v8.1	44.0	0	SR	-0.8354102	0.8204827
Manes.14G134600.v8.1	39.0	0	SR	9.820629	-0.70861673
Manes.14G147700.v8.1	128.0	0	SR	-1.8677155	0.75641584
Manes.14G161500.v8.1	134.0	0	SR	10.245294	-0.39399913
Manes.14G171000.v8.1	15.0	0	SR	-1.8688551	0.6598779
Manes.14G171100.v8.1	42.0	0	SR	9.886009	-0.9164565
Manes.15G026300.v8.1	19.0	0	SR	-1.5962633	0.89927226
Manes.15G026800.v8.1	49.0	0	SR	9.891119	-0.42906362
Manes.15G031100.v8.1	145.0	0	SR	9.782548	-0.8796813
Manes.15G032400.v8.1	122.0	0	SR	10.105962	-0.4947201
Manes.15G040900.v8.1	97.0	0	SR	-0.8575066	0.7741961
Manes.15G064000.v8.1	25.0	0	SR	9.998488	-0.809541
Manes.15G068000.v8.1	55.0	0	SR	10.14444	-0.6213864
Manes.15G108800.v8.1	64.0	0	SR	-1.6619068	0.8110826
Manes.15G108900.v8.1	130.0	0	SR	9.859981	-0.9215849
Manes.15G113800.v8.1	143.0	0	SR	10.037299	-0.6075361
Manes.15G119700.v8.1	89.0	0	SR	9.89541	-0.9974725
Manes.15G125200.v8.1	30.0	0	SR	10.06145	-0.6785369
Manes.15G132700.v8.1	43.0	0	SR	10.03772	-0.6512389
Manes.15G137800.v8.1	32.0	0	SR	9.9159155	-0.8962969
Manes.15G138900.v8.1	27.0	0	SR	10.024613	-0.5540487
Manes.15G148600.v8.1	63.0	0	SR	-1.8497444	0.6254739
Manes.15G156900.v8.1	32.0	0	SR	9.845244	-0.9062371
Manes.15G160000.v8.1	42.0	0	SR	10.069785	-0.53239554
Manes.15G162200.v8.1	14.0	0	SR	-1.9536773	0.54667413
Manes.15G169500.v8.1	36.0	0	SR	-1.8322877	0.73552644
Manes.15G181000.v8.1	48.0	0	SR	-1.770265	0.75325024
Manes.16G010000.v8.1	42.0	0	SR	9.833134	-0.5004252
Manes.16G033700.v8.1	16.0	0	SR	9.975905	-0.8026406
Manes.16G035600.v8.1	40.0	0	SR	-1.6835555	0.81994987
Manes.16G057100.v8.1	72.0	0	SR	10.163676	-0.29150632
Manes.16G073600.v8.1	60.0	0	SR	-1.592489	0.9263071
Manes.16G076700.v8.1	108.0	0	SR	9.980767	-0.6447103
Manes.16G086000.v8.1	49.0	0	SR	10.086469	-0.5946557
Manes.16G086500.v8.1	99.0	0	SR	10.11458	-0.559196
Manes.16G094302.v8.1	188.0	0	SR	9.880022	-0.39095315
Manes.16G097700.v8.1	113.0	0	SR	9.84612	-0.93688744
Manes.16G097800.v8.1	151.0	0	SR	10.073221	-0.5368143
Manes.16G102100.v8.1	35.0	0	SR	9.939335	-0.7895536
Manes.16G103800.v8.1	61.0	0	SR	9.874099	-0.88545823
Manes.16G110200.v8.1	28.0	0	SR	9.794747	-0.93642807
Manes.16G126800.v8.1	113.0	0	SR	-1.6538727	0.9303746
Manes.17G026100.v8.1	97.0	0	SR	9.871515	-0.8689857
Manes.17G028900.v8.1	112.0	0	SR	-2.1156366	0.52482665
Manes.17G041100.v8.1	82.0	0	SR	10.069089	-0.6549236
Manes.17G060500.v8.1	41.0	0	SR	-2.034571	0.68056965
Manes.17G074300.v8.1	26.0	0	SR	10.094755	-0.54468143
Manes.17G074400.v8.1	135.0	0	SR	-1.812062	0.9252585
Manes.17G082700.v8.1	139.0	0	SR	-0.90781116	0.67882574
Manes.17G089700.v8.1	88.0	0	SR	9.961342	-0.6920255
Manes.17G091300.v8.1	67.0	0	SR	10.009148	-0.6183766
Manes.17G091400.v8.1	148.0	0	SR	10.096967	-0.6934331
Manes.17G099100.v8.1	20.0	0	SR	9.798208	-0.98423386
Manes.17G106800.v8.1	72.0	0	SR	-0.89725715	0.6919232
Manes.17G110900.v8.1	119.0	0	SR	-1.8474077	0.8470965
Manes.18G014000.v8.1	21.0	0	SR	-1.8343984	1.1049979
Manes.18G018200.v8.1	115.0	0	SR	-1.7336932	0.8679466
Manes.18G020800.v8.1	58.0	0	SR	10.138844	-0.53282243
Manes.18G025940.v8.1	12.0	0	SR	-1.5231274	0.7932956
Manes.18G031800.v8.1	65.0	0	SR	9.740069	-0.6931902
Manes.18G031933.v8.1	101.0	0	SR	9.7512665	-0.59631395
Manes.18G034200.v8.1	28.0	0	SR	-0.89004976	0.7538712
Manes.18G041600.v8.1	73.0	0	SR	9.892481	-0.9340941
Manes.18G048300.v8.1	186.0	0	SR	-1.8617934	0.703612
Manes.18G049200.v8.1	140.0	0	SR	9.860887	-0.9223929
Manes.18G057400.v8.1	61.0	0	SR	9.851204	-0.83515424
Manes.18G060900.v8.1	57.0	0	SR	10.128128	-0.6404413
Manes.18G061500.v8.1	48.0	0	SR	10.064887	-0.5191949
Manes.18G078800.v8.1	10.0	0	SR	9.965111	-0.8932579
Manes.18G084800.v8.1	30.0	0	SR	-1.7252039	0.9392574
Manes.01G001900.v8.1	404.0	1	SR	3.8349652	5.4080987
Manes.01G002300.v8.1	349.0	1	SR	1.6426386	5.7392263
Manes.01G003200.v8.1	329.0	1	SR	3.8151278	5.4170265
Manes.01G005100.v8.1	164.0	1	SR	1.5270731	5.186063
Manes.01G011800.v8.1	320.0	1	SR	1.2546616	5.888796
Manes.01G020500.v8.1	189.0	1	SR	1.0222261	5.108159
Manes.01G022500.v8.1	86.0	1	SR	2.7652786	5.5528793
Manes.01G022900.v8.1	211.0	1	SR	1.3115051	5.965757
Manes.01G023900.v8.1	38.0	1	SR	1.3600143	5.6533656
Manes.01G027100.v8.1	169.0	1	SR	5.6017284	5.2575035
Manes.01G027200.v8.1	24.0	1	SR	1.1882061	5.344992
Manes.01G028300.v8.1	42.0	1	SR	4.0534263	5.3965416
Manes.01G028600.v8.1	211.0	1	SR	1.1801572	5.5027733
Manes.01G029400.v8.1	122.0	1	SR	3.7680686	5.460997
Manes.01G030100.v8.1	283.0	1	SR	5.061154	5.37524
Manes.01G031100.v8.1	420.0	1	SR	3.178842	5.383848
Manes.01G038700.v8.1	206.0	1	SR	1.4302152	5.8331466
Manes.01G044400.v8.1	377.0	1	SR	2.838216	5.4317083
Manes.01G049601.v8.1	379.0	1	SR	3.9748087	5.447536
Manes.01G049616.v8.1	167.0	1	SR	2.1754844	5.2912383
Manes.01G049631.v8.1	483.0	1	SR	4.620466	5.3862796
Manes.01G051545.v8.1	344.0	1	SR	1.2569989	5.485197
Manes.01G057400.v8.1	118.0	1	SR	1.1328422	5.3062363
Manes.01G057800.v8.1	442.0	1	SR	5.163627	5.3145475
Manes.01G058100.v8.1	140.0	1	SR	3.4277036	5.483804
Manes.01G060300.v8.1	395.0	1	SR	1.4498792	5.119529
Manes.01G062600.v8.1	305.0	1	SR	1.3588299	4.833176
Manes.01G065100.v8.1	431.0	1	SR	1.499493	5.4758906
Manes.01G065200.v8.1	380.0	1	SR	3.6992507	5.389225
Manes.01G066600.v8.1	33.0	1	SR	3.2412226	5.5028253
Manes.01G068001.v8.1	24.0	1	SR	3.9506876	5.3806505
Manes.01G071700.v8.1	112.0	1	SR	4.742664	5.3524876
Manes.01G073125.v8.1	46.0	1	SR	0.23800851	4.5742636
Manes.01G074100.v8.1	85.0	1	SR	1.4645877	5.366861
Manes.01G074700.v8.1	91.0	1	SR	0.36045334	5.634198
Manes.01G084300.v8.1	249.0	1	SR	4.23392	5.4488134
Manes.01G085900.v8.1	151.0	1	SR	0.8924763	5.7988367
Manes.01G099300.v8.1	250.0	1	SR	4.6237507	5.343934
Manes.01G105000.v8.1	172.0	1	SR	2.0001	5.39705
Manes.01G106000.v8.1	23.0	1	SR	3.1322508	5.4879994
Manes.01G115900.v8.1	15.0	1	SR	0.45184693	4.1724534
Manes.01G118900.v8.1	75.0	1	SR	4.76096	5.3427863
Manes.01G120000.v8.1	91.0	1	SR	2.0164454	5.4929504
Manes.01G129501.v8.1	165.0	1	SR	4.3778176	5.378297
Manes.01G131200.v8.1	137.0	1	SR	0.7224847	5.337333
Manes.01G134400.v8.1	27.0	1	SR	1.2072524	4.5027165
Manes.01G147900.v8.1	546.0	1	SR	2.1471102	5.594145
Manes.01G149000.v8.1	54.0	1	SR	4.0785275	5.4289694
Manes.01G155500.v8.1	441.0	1	SR	2.3440733	5.4329877
Manes.01G157200.v8.1	154.0	1	SR	3.6381197	5.335936
Manes.01G157300.v8.1	8.0	1	SR	0.94924337	4.867377
Manes.01G168400.v8.1	66.0	1	SR	5.346603	5.270401
Manes.01G170000.v8.1	28.0	1	SR	0.83253324	4.434754
Manes.01G179900.v8.1	58.0	1	SR	1.3862033	5.1232605
Manes.01G180800.v8.1	66.0	1	SR	1.2312411	5.3937564
Manes.01G181500.v8.1	69.0	1	SR	1.0925369	4.567403
Manes.01G181800.v8.1	23.0	1	SR	1.8335103	4.9783325
Manes.01G184000.v8.1	309.0	1	SR	4.191062	5.3745203
Manes.01G184100.v8.1	300.0	1	SR	1.8363932	5.572583
Manes.01G185400.v8.1	135.0	1	SR	1.1871567	5.3336453
Manes.01G186600.v8.1	28.0	1	SR	1.9243673	5.339339
Manes.01G192200.v8.1	71.0	1	SR	0.98159933	5.174704
Manes.01G192600.v8.1	43.0	1	SR	4.84122	5.3210053
Manes.01G194200.v8.1	110.0	1	SR	3.9358344	5.4047127
Manes.01G204100.v8.1	253.0	1	SR	3.8675063	5.4172726
Manes.01G204900.v8.1	49.0	1	SR	3.7130048	5.3563786
Manes.01G207500.v8.1	68.0	1	SR	3.435726	5.326314
Manes.01G210500.v8.1	336.0	1	SR	1.4410435	5.4483213
Manes.01G211000.v8.1	235.0	1	SR	4.6653833	5.343787
Manes.01G211900.v8.1	43.0	1	SR	2.3473167	5.1883893
Manes.01G215500.v8.1	24.0	1	SR	0.6880183	4.9231586
Manes.01G217201.v8.1	250.0	1	SR	1.796757	5.4204526
Manes.01G224100.v8.1	31.0	1	SR	1.812543	5.594176
Manes.01G226500.v8.1	132.0	1	SR	1.5634735	5.783675
Manes.01G227100.v8.1	171.0	1	SR	5.2960277	5.3111095
Manes.01G228500.v8.1	331.0	1	SR	2.112082	5.477265
Manes.01G232000.v8.1	437.0	1	SR	4.0806155	5.3946767
Manes.01G233100.v8.1	53.0	1	SR	0.90452766	5.3567543
Manes.01G233400.v8.1	34.0	1	SR	2.7914875	5.1854377
Manes.01G245700.v8.1	80.0	1	SR	2.2423537	5.502295
Manes.01G246100.v8.1	64.0	1	SR	1.7064735	5.470983
Manes.01G247800.v8.1	71.0	1	SR	3.8581395	5.408795
Manes.01G251200.v8.1	18.0	1	SR	1.1839573	5.185218
Manes.01G253100.v8.1	112.0	1	SR	0.4894357	4.3794036
Manes.01G259800.v8.1	168.0	1	SR	0.772833	4.2874346
Manes.01G260200.v8.1	118.0	1	SR	0.3763729	5.940361
Manes.01G262000.v8.1	135.0	1	SR	4.5026245	5.36428
Manes.01G271200.v8.1	393.0	1	SR	1.7486336	5.1915407
Manes.01G271900.v8.1	341.0	1	SR	0.7737127	4.3338876
Manes.01G272300.v8.1	162.0	1	SR	2.0333905	5.4149942
Manes.01G273200.v8.1	58.0	1	SR	1.707014	5.2884064
Manes.01G274600.v8.1	182.0	1	SR	2.0161169	5.034163
Manes.02G001000.v8.1	64.0	1	SR	1.9493655	5.527569
Manes.02G004300.v8.1	117.0	1	SR	0.6397804	4.259595
Manes.02G006500.v8.1	88.0	1	SR	1.9245722	5.5758224
Manes.02G007001.v8.1	235.0	1	SR	1.2123288	5.5363955
Manes.02G007800.v8.1	434.0	1	SR	1.9487262	5.4208894
Manes.02G007900.v8.1	196.0	1	SR	0.75141215	5.3548026
Manes.02G012600.v8.1	17.0	1	SR	3.4313257	5.3710995
Manes.02G020950.v8.1	68.0	1	SR	0.9000985	5.093135
Manes.02G022100.v8.1	329.0	1	SR	1.6669706	5.3523273
Manes.02G027600.v8.1	366.0	1	SR	3.9442697	5.381495
Manes.02G032000.v8.1	411.0	1	SR	2.4992728	5.604589
Manes.02G034000.v8.1	61.0	1	SR	0.77520955	5.257334
Manes.02G045000.v8.1	21.0	1	SR	1.901075	5.8051615
Manes.02G056500.v8.1	23.0	1	SR	0.96235263	6.0043707
Manes.02G059700.v8.1	315.0	1	SR	1.9068891	5.49219
Manes.02G068400.v8.1	108.0	1	SR	4.3614573	5.349745
Manes.02G071900.v8.1	132.0	1	SR	0.93240887	5.8528914
Manes.02G075900.v8.1	326.0	1	SR	1.8739909	5.5235744
Manes.02G076500.v8.1	124.0	1	SR	3.7088182	5.452508
Manes.02G081950.v8.1	240.0	1	SR	1.3065736	5.8934684
Manes.02G082800.v8.1	130.0	1	SR	2.6972094	5.441028
Manes.02G085400.v8.1	40.0	1	SR	2.3869457	5.3237653
Manes.02G086800.v8.1	140.0	1	SR	4.243347	5.3866153
Manes.02G090600.v8.1	343.0	1	SR	1.5381321	5.3760676
Manes.02G091000.v8.1	43.0	1	SR	3.1733003	5.4763637
Manes.02G093600.v8.1	201.0	1	SR	1.1559	5.098299
Manes.02G102200.v8.1	480.0	1	SR	3.6496022	5.40759
Manes.02G102600.v8.1	46.0	1	SR	1.9902849	5.7780237
Manes.02G106300.v8.1	18.0	1	SR	0.39832097	5.5426846
Manes.02G107500.v8.1	33.0	1	SR	3.7321699	5.353697
Manes.02G111000.v8.1	40.0	1	SR	4.9876013	5.3331127
Manes.02G116100.v8.1	225.0	1	SR	4.2591977	5.3832903
Manes.02G120600.v8.1	79.0	1	SR	4.052275	5.46806
Manes.02G120700.v8.1	467.0	1	SR	1.7987999	5.292113
Manes.02G140500.v8.1	75.0	1	SR	-0.06757789	4.1857066
Manes.02G142200.v8.1	157.0	1	SR	0.78269964	4.3719807
Manes.02G142800.v8.1	428.0	1	SR	1.9935069	5.4176497
Manes.02G143000.v8.1	320.0	1	SR	1.9356272	5.6487646
Manes.02G143100.v8.1	175.0	1	SR	3.6312108	5.3443766
Manes.02G145700.v8.1	199.0	1	SR	3.5879505	5.4519253
Manes.02G145900.v8.1	284.0	1	SR	2.7945354	5.471884
Manes.02G146600.v8.1	184.0	1	SR	1.4513122	5.5700645
Manes.02G147700.v8.1	99.0	1	SR	0.9544064	5.7352824
Manes.02G152400.v8.1	49.0	1	SR	5.551439	5.15447
Manes.02G161700.v8.1	56.0	1	SR	2.2291226	5.504427
Manes.02G178900.v8.1	230.0	1	SR	0.1594773	5.908185
Manes.02G183400.v8.1	240.0	1	SR	0.91973186	4.375804
Manes.02G192500.v8.1	253.0	1	SR	3.9647758	5.4305177
Manes.02G192600.v8.1	285.0	1	SR	1.9285868	5.4248986
Manes.02G195100.v8.1	257.0	1	SR	4.56633	5.352939
Manes.02G195400.v8.1	271.0	1	SR	3.4371293	5.387936
Manes.02G212232.v8.1	39.0	1	SR	0.90360296	4.3300505
Manes.02G217900.v8.1	65.0	1	SR	5.2790933	5.23746
Manes.02G219500.v8.1	67.0	1	SR	3.0009017	5.5293074
Manes.02G221201.v8.1	20.0	1	SR	0.70610684	4.344145
Manes.03G000700.v8.1	282.0	1	SR	0.9118853	4.775868
Manes.03G001700.v8.1	88.0	1	SR	1.7842828	5.7608595
Manes.03G007900.v8.1	140.0	1	SR	5.2165513	5.2775846
Manes.03G014400.v8.1	172.0	1	SR	1.7974426	5.4518003
Manes.03G019700.v8.1	219.0	1	SR	2.0775466	5.6602974
Manes.03G022600.v8.1	344.0	1	SR	1.9952084	5.42706
Manes.03G023100.v8.1	404.0	1	SR	2.2331455	5.5402975
Manes.03G023200.v8.1	231.0	1	SR	2.02376	5.231758
Manes.03G026800.v8.1	170.0	1	SR	3.7853045	5.341962
Manes.03G028100.v8.1	270.0	1	SR	1.4093146	5.8999543
Manes.03G028800.v8.1	131.0	1	SR	2.09289	5.028454
Manes.03G032600.v8.1	318.0	1	SR	3.8534458	5.4347568
Manes.03G034100.v8.1	180.0	1	SR	2.1569636	5.3020396
Manes.03G035500.v8.1	339.0	1	SR	3.8784792	5.397684
Manes.03G035700.v8.1	61.0	1	SR	5.077595	5.2715206
Manes.03G036000.v8.1	126.0	1	SR	0.7119578	4.5486097
Manes.03G040800.v8.1	28.0	1	SR	1.446034	5.520723
Manes.03G043600.v8.1	43.0	1	SR	4.199047	5.4344754
Manes.03G046100.v8.1	37.0	1	SR	0.43422806	5.9701686
Manes.03G046400.v8.1	393.0	1	SR	1.3968009	5.338879
Manes.03G046900.v8.1	193.0	1	SR	1.1540962	5.7600226
Manes.03G047100.v8.1	84.0	1	SR	2.9194326	5.484465
Manes.03G049800.v8.1	33.0	1	SR	0.61016697	4.523479
Manes.03G052900.v8.1	37.0	1	SR	2.2812629	5.2504144
Manes.03G056801.v8.1	199.0	1	SR	1.8979914	4.9867363
Manes.03G058500.v8.1	430.0	1	SR	2.0245488	5.495492
Manes.03G058900.v8.1	450.0	1	SR	1.9120061	5.3934045
Manes.03G065648.v8.1	54.0	1	SR	1.7177019	5.24948
Manes.03G067600.v8.1	215.0	1	SR	4.057268	5.413445
Manes.03G069664.v8.1	216.0	1	SR	1.3731798	5.03727
Manes.03G073000.v8.1	130.0	1	SR	1.1662114	5.3792887
Manes.03G075000.v8.1	44.0	1	SR	1.7384104	5.7192645
Manes.03G083700.v8.1	97.0	1	SR	1.5606472	5.561843
Manes.03G096800.v8.1	54.0	1	SR	4.225159	5.3766294
Manes.03G101900.v8.1	257.0	1	SR	2.3823512	5.455679
Manes.03G104000.v8.1	231.0	1	SR	2.084421	5.5720096
Manes.03G110000.v8.1	120.0	1	SR	3.7927275	5.3541923
Manes.03G111300.v8.1	387.0	1	SR	1.9734852	5.6107535
Manes.03G127800.v8.1	477.0	1	SR	1.8377193	5.4764233
Manes.03G131200.v8.1	51.0	1	SR	1.0033764	4.625392
Manes.03G132600.v8.1	27.0	1	SR	0.42026722	5.819083
Manes.03G144800.v8.1	80.0	1	SR	1.7237394	5.723295
Manes.03G145100.v8.1	246.0	1	SR	0.88396424	5.502646
Manes.03G145400.v8.1	237.0	1	SR	4.0505238	5.3537087
Manes.03G166400.v8.1	377.0	1	SR	1.0552686	5.202963
Manes.03G166500.v8.1	255.0	1	SR	4.031402	5.4536686
Manes.03G168600.v8.1	481.0	1	SR	5.0756583	5.31045
Manes.03G170300.v8.1	73.0	1	SR	2.9494276	5.49598
Manes.03G188600.v8.1	229.0	1	SR	1.4698423	5.4651933
Manes.03G189400.v8.1	30.0	1	SR	1.3992283	5.2680936
Manes.03G190900.v8.1	536.0	1	SR	4.943326	5.311335
Manes.03G196600.v8.1	471.0	1	SR	1.7396945	5.482388
Manes.03G196700.v8.1	192.0	1	SR	2.9927104	5.4847746
Manes.03G204201.v8.1	106.0	1	SR	1.7327707	5.671554
Manes.03G207800.v8.1	144.0	1	SR	3.5299113	5.315035
Manes.03G208600.v8.1	139.0	1	SR	0.4465002	4.342865
Manes.03G209800.v8.1	225.0	1	SR	1.983902	5.0563254
Manes.04G001500.v8.1	340.0	1	SR	3.9097714	5.452941
Manes.04G001800.v8.1	64.0	1	SR	1.1931875	5.323141
Manes.04G004400.v8.1	224.0	1	SR	3.7600105	5.350719
Manes.04G004600.v8.1	266.0	1	SR	1.3516462	5.2894955
Manes.04G013301.v8.1	470.0	1	SR	1.1611155	5.5557947
Manes.04G019700.v8.1	41.0	1	SR	4.471863	5.3468366
Manes.04G022100.v8.1	93.0	1	SR	1.0513021	5.055761
Manes.04G022600.v8.1	87.0	1	SR	1.6797171	5.1740904
Manes.04G023700.v8.1	53.0	1	SR	3.7996404	5.3837504
Manes.04G026900.v8.1	161.0	1	SR	1.9514796	5.0997148
Manes.04G032500.v8.1	168.0	1	SR	1.0408869	5.4477186
Manes.04G033100.v8.1	139.0	1	SR	3.9696977	5.3958583
Manes.04G041140.v8.1	43.0	1	SR	3.9485376	5.378442
Manes.04G047100.v8.1	234.0	1	SR	2.0493717	5.266016
Manes.04G052500.v8.1	32.0	1	SR	0.74465734	4.589844
Manes.04G054500.v8.1	133.0	1	SR	4.0051155	5.3982654
Manes.04G062900.v8.1	61.0	1	SR	4.51795	5.3675704
Manes.04G071000.v8.1	391.0	1	SR	0.4946843	5.774235
Manes.04G076500.v8.1	167.0	1	SR	5.5739827	5.2937255
Manes.04G078300.v8.1	322.0	1	SR	4.1311088	5.4448276
Manes.04G080800.v8.1	165.0	1	SR	1.2426535	5.611203
Manes.04G081000.v8.1	111.0	1	SR	3.6948698	5.4377203
Manes.04G081200.v8.1	124.0	1	SR	3.9439492	5.4245033
Manes.04G081300.v8.1	219.0	1	SR	4.553452	5.373422
Manes.04G081350.v8.1	206.0	1	SR	3.8420873	5.4093075
Manes.04G081400.v8.1	208.0	1	SR	4.9542246	5.360669
Manes.04G081500.v8.1	295.0	1	SR	2.3266354	5.5943646
Manes.04G081628.v8.1	20.0	1	SR	3.6346545	5.4586506
Manes.04G081740.v8.1	175.0	1	SR	3.1385436	5.4882083
Manes.04G081800.v8.1	237.0	1	SR	1.742103	5.6512938
Manes.04G082100.v8.1	250.0	1	SR	4.3993864	5.3856044
Manes.04G083800.v8.1	82.0	1	SR	1.8398105	5.535755
Manes.04G087900.v8.1	327.0	1	SR	4.06692	5.426846
Manes.04G088500.v8.1	144.0	1	SR	4.0410967	5.4233246
Manes.04G088600.v8.1	77.0	1	SR	0.851569	5.9696865
Manes.04G093600.v8.1	37.0	1	SR	1.7456037	5.130362
Manes.04G095200.v8.1	362.0	1	SR	1.9938208	5.454184
Manes.04G095400.v8.1	106.0	1	SR	0.7659611	5.7009587
Manes.04G095800.v8.1	141.0	1	SR	1.8503338	5.471629
Manes.04G103700.v8.1	450.0	1	SR	2.9954379	5.455989
Manes.04G109900.v8.1	375.0	1	SR	3.7812037	5.41735
Manes.04G114100.v8.1	41.0	1	SR	1.1764157	5.9980407
Manes.04G120700.v8.1	267.0	1	SR	3.9583652	5.420932
Manes.04G125300.v8.1	298.0	1	SR	1.7205392	5.1343846
Manes.04G128400.v8.1	124.0	1	SR	1.881325	5.715363
Manes.04G130900.v8.1	448.0	1	SR	1.7758886	5.5912976
Manes.04G131200.v8.1	14.0	1	SR	1.4306561	5.668999
Manes.04G136100.v8.1	423.0	1	SR	1.477987	5.414499
Manes.04G136200.v8.1	205.0	1	SR	2.9496896	5.45341
Manes.04G159300.v8.1	196.0	1	SR	1.9028118	5.1630826
Manes.04G159700.v8.1	90.0	1	SR	1.7414364	5.0010867
Manes.04G161100.v8.1	156.0	1	SR	0.30136555	5.477175
Manes.05G009000.v8.1	198.0	1	SR	3.3785686	5.3238854
Manes.05G009500.v8.1	294.0	1	SR	1.3391773	5.4473114
Manes.05G010700.v8.1	74.0	1	SR	0.605155	5.8582573
Manes.05G018300.v8.1	352.0	1	SR	3.6771293	5.4553795
Manes.05G020000.v8.1	367.0	1	SR	1.7681909	5.5767765
Manes.05G024300.v8.1	360.0	1	SR	1.0737686	5.4645095
Manes.05G025100.v8.1	91.0	1	SR	1.3982837	5.9356523
Manes.05G025200.v8.1	432.0	1	SR	3.4454248	5.3828936
Manes.05G027500.v8.1	54.0	1	SR	3.606453	5.4463563
Manes.05G030000.v8.1	464.0	1	SR	1.9644173	5.415555
Manes.05G031800.v8.1	274.0	1	SR	4.1485133	5.3864226
Manes.05G032800.v8.1	101.0	1	SR	1.0353141	4.936385
Manes.05G037400.v8.1	351.0	1	SR	1.9913151	5.4068627
Manes.05G043700.v8.1	223.0	1	SR	2.2524114	5.5025506
Manes.05G046200.v8.1	29.0	1	SR	0.58399564	5.757645
Manes.05G049800.v8.1	156.0	1	SR	1.8389482	5.4485884
Manes.05G056000.v8.1	134.0	1	SR	1.7100294	5.859742
Manes.05G059600.v8.1	25.0	1	SR	0.8507705	5.4349356
Manes.05G060300.v8.1	194.0	1	SR	2.4000714	5.3357577
Manes.05G060800.v8.1	335.0	1	SR	1.1528089	5.572403
Manes.05G068100.v8.1	446.0	1	SR	3.2863977	5.4629893
Manes.05G090600.v8.1	108.0	1	SR	2.8479414	5.3692155
Manes.05G091600.v8.1	201.0	1	SR	3.2017238	5.384029
Manes.05G095000.v8.1	63.0	1	SR	0.55293787	5.1453958
Manes.05G095300.v8.1	291.0	1	SR	1.0143917	5.6456256
Manes.05G099401.v8.1	225.0	1	SR	3.9669335	5.4384675
Manes.05G100900.v8.1	246.0	1	SR	1.7416584	5.204954
Manes.05G113300.v8.1	33.0	1	SR	3.9675212	5.3963966
Manes.05G113400.v8.1	322.0	1	SR	2.757515	5.476629
Manes.05G114200.v8.1	126.0	1	SR	5.439192	5.27556
Manes.05G120000.v8.1	22.0	1	SR	0.984929	5.334822
Manes.05G121300.v8.1	359.0	1	SR	2.153577	5.3551617
Manes.05G123900.v8.1	118.0	1	SR	3.8722305	5.406922
Manes.05G128100.v8.1	9.0	1	SR	0.53065467	5.086324
Manes.05G128900.v8.1	113.0	1	SR	1.2147307	5.2736387
Manes.05G129000.v8.1	373.0	1	SR	1.3626204	5.2784777
Manes.05G129800.v8.1	54.0	1	SR	5.5667286	5.2746673
Manes.05G130500.v8.1	139.0	1	SR	1.202001	5.41773
Manes.05G137200.v8.1	264.0	1	SR	0.9817555	5.2350683
Manes.05G137682.v8.1	16.0	1	SR	1.3868033	5.01575
Manes.05G141100.v8.1	54.0	1	SR	0.6025065	4.3102536
Manes.05G141500.v8.1	44.0	1	SR	1.6355624	5.5871167
Manes.05G143600.v8.1	32.0	1	SR	1.5596621	5.7068276
Manes.05G145400.v8.1	38.0	1	SR	1.4178292	5.275508
Manes.05G146400.v8.1	220.0	1	SR	1.2023365	5.6715918
Manes.05G149400.v8.1	432.0	1	SR	1.9793779	5.5571523
Manes.05G149600.v8.1	199.0	1	SR	4.824457	5.321492
Manes.05G157000.v8.1	510.0	1	SR	3.4211483	5.42357
Manes.05G158900.v8.1	363.0	1	SR	1.8258942	5.429898
Manes.05G160500.v8.1	37.0	1	SR	1.5879213	5.378325
Manes.05G164700.v8.1	64.0	1	SR	1.9239795	5.0813885
Manes.05G172100.v8.1	11.0	1	SR	0.79320604	5.2481446
Manes.05G174200.v8.1	462.0	1	SR	2.0568771	5.484822
Manes.05G175300.v8.1	474.0	1	SR	2.1966772	5.457973
Manes.05G187100.v8.1	76.0	1	SR	1.8423831	5.32233
Manes.05G189300.v8.1	135.0	1	SR	0.9949287	5.2629905
Manes.05G194900.v8.1	383.0	1	SR	3.421641	5.4610863
Manes.05G195080.v8.1	32.0	1	SR	2.2483857	5.5396676
Manes.05G204500.v8.1	39.0	1	SR	2.3951364	5.337452
Manes.06G007451.v8.1	43.0	1	SR	1.144711	4.992751
Manes.06G013700.v8.1	183.0	1	SR	1.2794394	5.9156766
Manes.06G015200.v8.1	92.0	1	SR	2.7941973	5.5562587
Manes.06G020000.v8.1	267.0	1	SR	1.3248658	5.9633646
Manes.06G020300.v8.1	49.0	1	SR	1.1125708	4.969507
Manes.06G024300.v8.1	200.0	1	SR	0.7596668	5.0561385
Manes.06G025700.v8.1	116.0	1	SR	0.91678536	4.8785753
Manes.06G026700.v8.1	475.0	1	SR	1.1396132	5.191307
Manes.06G026900.v8.1	74.0	1	SR	2.3358545	5.5780406
Manes.06G035500.v8.1	61.0	1	SR	1.2104142	5.3121605
Manes.06G043100.v8.1	25.0	1	SR	2.3113334	5.47044
Manes.06G045100.v8.1	376.0	1	SR	3.7519195	5.421858
Manes.06G045500.v8.1	61.0	1	SR	3.5243118	5.4203653
Manes.06G058401.v8.1	90.0	1	SR	0.9238853	5.55727
[truncated: 31,852 more rows]
