# Supplementary material for: High-resolution transcriptomics of stem and storage root vascular cambia highlight regulatory processes for xylem parenchyma differentiation in cassava
Source: BMC Genomics. 2025 Dec 9;26:1095. doi: 10.1186/s12864-025-12076-w (PMC12690950; doi:10.1186/s12864-025-12076-w)
Supplement: Supplementary file 3 — Supplementary Material 3 [file 12864_2025_12076_MOESM3_ESM.csv]

	baseMean	log2FoldChange	lfcSE	stat	pvalue	padj
gene-GH804_mgp02	316.341239269615	-0.0298876194893455	0.0979960460350455	-0.304988014298628	0.760375280919852	0.818014081969473
gene-GH804_mgp03	13.6923546650219	-0.360914483358779	0.263278417932924	-1.37084720499472	0.17042259209812	0.220365879504653
gene-GH804_mgp05	7.37113412653732	-0.801573257025081	0.277567778117377	-2.88784693404186	0.003878885797042	0.00641732497994213
gene-GH804_mgp06	1104.08941572226	0.118817843078628	0.0711532663127931	1.66988599731035	0.0949419212925718	0.128456516092696
gene-GH804_mgp07	14.0165060338162	-0.418771924131852	0.293149555487714	-1.42852655340084	0.153140357340599	0.199804278064321
gene-GH804_mgr01	1750.97900429953	0.0442130546526531	0.113614153025376	0.389150941808965	0.697164491450631	0.76342053815636
gene-GH804_mgr02	19.7295275305407	-0.000308122188853557	0.197035781733392	-0.00156378798887644	0.998752278215843	0.999109997513198
gene-GH804_mgr03	1588.47291307993	-0.442638024575557	0.109096820063709	-4.05729538511819	4.96442778989285e-05	9.8927274665887e-05
gene-GH804_mgp32	447.48174375357	0.661226764649374	0.105072425665812	6.29305700767237	3.11273955877006e-10	9.19792804448242e-10
gene-GH804_mgp31	7.51480162680427	-0.995782216295772	0.332303598634158	-2.99660376953081	0.00273005304021994	0.00460060223321727
gene-GH804_mgp30	8.82885472381189	-0.735824370344408	0.391030423274435	-1.881757343029	0.0598689700043002	0.0838417735770209
gene-GH804_mgp29	7.87599968287831	-1.41020910785472	0.396513158053783	-3.55652537428137	0.000375792198836379	0.000691974954740247
gene-GH804_mgp28	11.981920685621	-0.182015311708942	0.228845034238724	-0.795364917200122	0.426401261335932	0.502824033316976
gene-GH804_mgp27	16.0780265246934	0.243977476002235	0.265143438937409	0.920171651163614	0.357483066116205	0.42990320932726
gene-GH804_mgp26	8.41139631216305	-0.237253401645203	0.363739219529273	-0.65226235969891	0.51423193751884	0.591024979009143
gene-GH804_mgp25	22.7793129835621	-0.496759769247513	0.192260913282068	-2.58377930681475	0.00977243042124367	0.0153875285638367
gene-GH804_mgp24	98.1182284849195	-0.180879025940422	0.13216267542062	-1.36860899164426	0.171121531827016	0.221193121369488
gene-GH804_mgp23	3.54385360045178	-0.23025356721783	0.514824817509823	-0.447246440704923	0.654697133406317	0.724874769525031
gene-GH804_mgp22	12.471766275628	-0.466542602058185	0.280489702787218	-1.66331454389293	0.0962494889262721	0.130074429075859
gene-GH804_mgp21	5.98004693881007	-2.02676479123955	0.405900747273559	-4.99325218012865	5.93709532034561e-07	1.38833784575731e-06
gene-GH804_mgp20	10.347670323638	-0.773253692896914	0.351539017212626	-2.19962409586306	0.0278335761497613	0.0411231370007846
gene-GH804_mgt01	0	NA	NA	NA	NA	NA
gene-GH804_mgp01	742.238306943081	0.426558628030764	0.0927317110439824	4.59992189541772	4.22649378363472e-06	9.24907712739307e-06
gene-GH804_mgt02	0.0769775492577031	-0.740052835530903	2.93836296670862	-0.251858890108415	0.801150136365153	NA
gene-GH804_mgt03	0.866522531999773	-1.84494168387617	1.46534085985258	-1.25905291691776	0.208011219078475	0.263875793653168
gene-GH804_mgp19	30.1807014480369	-0.475907051953742	0.245371207124169	-1.93953910701883	0.0524357274074138	0.0741459025156475
gene-GH804_mgt04	0.216344662615148	-0.679642041138833	2.04409603924726	-0.332490268602601	0.739519086684385	0.800417287002321
gene-GH804_mgt05	0.52632007255981	0.0521771709031336	1.161956368127	0.0449045870691685	0.964183360582183	0.973903357168519
gene-GH804_mgp18	4.19300609294405	0.0527842039814378	0.423570149885337	0.124617383910851	0.900826465311518	0.927116337834427
gene-GH804_mgt06	0.0311091133897318	0.0390267592280202	2.93839577850098	0.0132816550832134	0.989403084021612	NA
gene-GH804_mgt07	0.159906559752206	0.10224799730357	2.93818117799739	0.0347997591398568	0.972239412695085	0.979781591072478
gene-GH804_mgt08	0.4695009132864	-0.878367528285085	1.64002159514814	-0.535582903837158	0.592246846873467	0.667097377228582
gene-GH804_mgt09	0.159116693692221	-0.640082221554048	2.93784929437976	-0.217874423571881	0.82752695547672	0.871787411981925
gene-GH804_mgp17	19.7403059211396	-0.374764793421274	0.295680807756826	-1.26746404768174	0.204989411081356	0.260349881838128
gene-GH804_mgp16	46.516395069748	-0.341852616693089	0.250826308178742	-1.36290574611289	0.172912217544736	0.223295646200503
gene-GH804_mgt10	4.18858897060055	1.16080511415462	0.463948977500888	2.50201028657812	0.0123490336788091	0.019182898256348
gene-GH804_mgt11	0.0910013592025004	-0.623193988038951	2.93834236753794	-0.212090325117944	0.832036567453564	NA
gene-GH804_mgt12	0.102639963941286	0.416785463419333	2.93814741504395	0.141853149125637	0.887196001567436	NA
gene-GH804_mgp15	107.128860151785	-0.489297096768096	0.173654671850842	-2.81764430264433	0.00483773704126293	0.00790626071167195
gene-GH804_mgp14	0	NA	NA	NA	NA	NA
gene-GH804_mgt13	0.0924257774516929	0.0800120864312684	2.93839577850098	0.0272298534515614	0.978276404918521	NA
gene-GH804_mgp13	2.66987444499192	-0.628098502859574	0.52589308165167	-1.19434638859843	0.232342498745695	0.291741733561549
gene-GH804_mgp04	339.955664067409	-0.154892522140473	0.0923133524400296	-1.67789943758241	0.0933667323638141	0.126558254546048
gene-GH804_mgp12	2.99531967945002	-0.395833400619019	0.578577154681637	-0.68414972388052	0.49388062586985	0.571065447341954
gene-GH804_mgp11	12.0151289980568	-1.16679164800137	0.328741547995313	-3.54926736555371	0.000386304631729417	0.000710582742637159
gene-GH804_mgp10	7.12084460884558	-0.580544601664257	0.391725704205737	-1.48201814543002	0.138335466869255	0.181992915198224
gene-GH804_mgt14	0.592124887739782	-1.36998622125825	1.92311454765886	-0.712378897516022	0.476230179407574	0.553382797089929
gene-GH804_mgt15	0.637625730207839	-2.02478208643234	1.19565805765342	-1.69344577529645	0.0903706480195712	0.122795047394144
gene-GH804_mgt16	0.218641888517066	-0.950015013480336	2.93817806766467	-0.323334730435664	0.746441754286046	0.806004724240673
gene-GH804_mgt17	0.038337807263597	0.0840389647152051	2.93839577850098	0.0286002877250516	0.977183382608038	NA
gene-GH804_mgp09	13.6847093123131	-0.698362696986512	0.279428985844674	-2.49924929897827	0.0124456723859856	0.0193222695797987
gene-GH804_mgp08	7.93568870118966	-0.445496461138806	0.379389776431746	-1.17424477098147	0.240296997938488	0.300694227259049
gene-MaesCt001	1.34203383632502	-0.765280592289064	0.547907077987131	-1.39673426943216	0.162493494836951	0.210904006264048
gene-MaesCp001	17.5753458744799	-1.27534644514924	0.26559305773001	-4.80188170598081	1.57181543599988e-06	3.55731343711827e-06
gene-MaesCt002	41.5660536529594	-0.709874728654872	0.118396329413578	-5.99574946428587	2.02549092047673e-09	5.66342590939183e-09
gene-MaesCp002	0	NA	NA	NA	NA	NA
gene-MaesCp003	55.3621462512637	-0.0635040123859916	0.126645607929701	-0.501430830678644	0.616067946356312	0.689622770299058
gene-MaesCt004	2.32858678689197	-2.20594315474832	0.711923139678893	-3.09856925811302	0.00194457513412127	0.00333120605348424
gene-MaesCp004	15.7498174640525	-0.921256900651114	0.194737549695316	-4.73076148946364	2.23679200060442e-06	4.99628923359577e-06
gene-MaesCp005	10.5902825265577	-0.777415234624962	0.258341286513098	-3.00925665083559	0.00261887782808279	0.00442205777996205
gene-MaesCt005	10.0353534177742	-0.904830860271855	0.222811860585796	-4.06096362147401	4.8870586790088e-05	9.74898570850053e-05
gene-MaesCt006	16.8729149028636	-1.82639405440091	0.243297743417013	-7.50682693867189	6.05777254571661e-14	2.24364921365688e-13
gene-MaesCt008	0.634001404016784	-1.52612574782168	1.2371223721978	-1.23360936809384	0.217348500488922	0.274623099690369
gene-MaesCp006	15.944041248629	-1.42855400589949	0.255759651875734	-5.58553311838874	2.32984381147464e-08	6.05607609627611e-08
gene-MaesCp007	131.338433594268	-1.080756015155	0.19788828143447	-5.46144525244605	4.72273896760591e-08	1.20100245256517e-07
gene-MaesCp008	11.8213888447816	-0.859371248586595	0.321457128938668	-2.67336192363791	0.00750951832396728	0.0119851912450518
gene-MaesCp009	9.6658262803436	-0.906144331058948	0.368587407469627	-2.45842454922613	0.0139548096132422	0.021490837698382
gene-MaesCp010	6.46324129898117	-0.723632618005048	0.448001735787066	-1.61524512116843	0.106257622798625	0.142606093160617
gene-MaesCp011	32.131438241465	-1.10861025523446	0.208751037500595	-5.31068141508664	1.0921610528589e-07	2.69756439744862e-07
gene-MaesCp012	20.394999148234	-1.65836063447557	0.29238023861964	-5.67193132581353	1.41196580982763e-08	3.72390982705248e-08
gene-MaesCp013	18.3460464159861	-2.4481270515948	0.320287076412758	-7.64353991117601	2.11329581850821e-14	8.05793204244837e-14
gene-MaesCt009	2.3095696180883	-0.422570145330452	0.471951839806192	-0.895367089794545	0.370590887231327	0.443812858261339
gene-MaesCp014	0.76897693624443	-1.02894045116659	0.780030735013427	-1.31910244683996	0.187134865275369	0.239854838563676
gene-MaesCp015	3.29029102113632	-0.817786384967568	0.464661066377997	-1.75996321650566	0.0784140435184614	0.107695920312285
gene-MaesCt010	1.36589991841062	-1.43019568125044	0.923191710243028	-1.54918600912691	0.121337011746222	0.161263037738376
gene-MaesCt011	1.86985747225734	-2.1530360921529	0.748401368191673	-2.87684681463796	0.00401670533678521	0.00663213002512402
gene-MaesCt012	1.77262958725175	-2.55913056432944	1.20618986992034	-2.12166477944177	0.0338658982822127	0.0494393967709702
gene-MaesCt013	0.376956311664168	-1.39073348536127	2.14911632716559	-0.647118756570738	0.517555086863941	0.594233066517712
gene-MaesCp016	13.4418078027037	-1.89787678956198	0.254591806739209	-7.45458706574194	9.0149728490368e-14	3.30864903644675e-13
gene-MaesCp017	11.7089162164797	-2.31742929058675	0.310248268252346	-7.46959621609178	8.04412731392424e-14	2.96089188030975e-13
gene-MaesCt014	0.68024197468121	-1.24399045160425	0.772396739472704	-1.61055891102478	0.107275895579663	0.143875907012724
gene-MaesCp018	3.30641868877514	-2.79292999520043	0.528480758733563	-5.28482815891601	1.25822810046504e-07	3.09433044342594e-07
gene-MaesCt015	0	NA	NA	NA	NA	NA
gene-MaesCt016	0.148934323387101	-0.564136706518752	2.93812110226182	-0.19200594083221	0.847737551898596	0.886956726897464
gene-MaesCp019	3.84609088427497	-2.33973120911405	0.470758951397843	-4.97012579828084	6.69094759649777e-07	1.55835695772334e-06
gene-MaesCp020	12.2709317464934	-1.95542191264434	0.377700929798688	-5.17716997330816	2.2527696084757e-07	5.44289404539156e-07
gene-MaesCp021	6.50013897488343	-1.10659179020914	0.477937610841993	-2.31534778830156	0.0205939064292239	0.031025826990033
gene-MaesCp022	189.873998188671	-0.478302624213663	0.166956924620191	-2.86482651319644	0.0041723776053199	0.00687154351769473
gene-MaesCt017	1.57189738777889	0.178921170984521	0.647565634772913	0.276298125435988	0.7823190955863	0.835762405895248
gene-MaesCp023	7.41715601095562	-0.077856854311251	0.296883667271038	-0.262247010847424	0.793131011835104	0.844341712172376
gene-MaesCt018	17.2006823373921	0.234122531790471	0.198013665799184	1.18235542403375	0.237064702518363	0.297052083962465
gene-MaesCt019	1035.55865195528	-0.0164130340039626	0.115461239324545	-0.142151895302526	0.886960027812323	0.916235737167283
gene-MaesCt020	608.542081268363	-0.0314862575907585	0.141152391305794	-0.223065704374404	0.823484369809122	0.86870820549814
gene-MaesCt021	6.25851879700227	-0.796821119012203	0.363504584312694	-2.19205246205853	0.0283757187419442	0.0418798258540743
gene-MaesCp024	8.21820982225221	-0.873006779059279	0.293374243837493	-2.97574445404573	0.00292278302693714	0.00490525958072072
gene-MaesCp025	12.6066476929903	-0.620499321517584	0.200738112176913	-3.09108875633307	0.00199424013647461	0.00341168240914712
gene-MaesCp026	8.79999398723466	-1.10016372854497	0.282195808052046	-3.89858281786404	9.67573087118326e-05	0.000188021403487197
gene-MaesCt022	54.5824023763385	-0.359305682836467	0.127180876184847	-2.82515495737147	0.00472577554907854	0.00773641117670497
gene-MaesCt024	0.490068184941957	-0.506384233437069	1.64061837054257	-0.308654494262187	0.757584362951248	0.815478565767444
gene-MaesCp027	2.6702931262371	-1.75253704159084	0.669844225147655	-2.61633522511077	0.00888792506819015	0.0140589991025968
gene-MaesCp028	8.62134095861898	-0.819159149256543	0.317360896609051	-2.58115967659886	0.00984690250782304	0.0154960551635958
gene-MaesCp029	20.8770161039254	-1.02505880755777	0.227647383735637	-4.50283588037257	6.70526641289743e-06	1.44337642321561e-05
gene-MaesCp030	7.85606795432459	-1.09249377311937	0.373425747268162	-2.9255984117636	0.00343794418598126	0.00572444146384026
gene-MaesCp031	5.14518442235109	-0.984713683461643	0.390603187655925	-2.52100780173115	0.0117019257539722	0.0182395661760391
gene-MaesCp032	9.05539695375426	-0.64271855164252	0.306571927744105	-2.09646902888967	0.0360406045329698	0.0523896161447822
gene-MaesCp033	8.29948216428212	-1.53168596977438	0.327830559638223	-4.67218788713496	2.98008158208102e-06	6.58963491311241e-06
gene-MaesCp034	10.5479644109057	-1.20298125314749	0.235180793375232	-5.1151339183899	3.13518441063953e-07	7.50541703858422e-07
gene-MaesCp035	2.66617679004897	-1.91506999556995	0.617417821484533	-3.10174071581755	0.00192386385598532	0.00329693934824333
gene-MaesCp036	0.748819927360692	-0.456179172664971	0.733510379179891	-0.621912362269511	0.533999495835559	0.610878800683479
gene-MaesCp037	0.637179465444299	-0.518988761412585	0.929357397282983	-0.558438296106397	0.57654512827111	0.652045085544708
gene-MaesCp038	3.12362889573092	-1.28537918055485	0.49586674860601	-2.59218667952295	0.00953680066479289	0.0150380392796749
gene-MaesCp039	1.3689276397212	-1.13142260366133	0.572055464012357	-1.97781976545703	0.0479490428866369	0.0682612145279458
gene-MaesCp040	2.27954740201285	-0.911362542213983	0.560863925719402	-1.6249262974883	0.104178264046792	0.14000379708545
gene-MaesCt025	0.419375869610862	-1.15302390926036	1.16640040949284	-0.988531811097105	0.322892262953292	0.392325266641382
gene-MaesCt026	1.66254055933646	-1.42323997405476	0.718982604793636	-1.97951934381397	0.0477575639389281	0.0680059529323067
gene-MaesCp041	3.76219898875547	-1.27443273696985	0.696059112138255	-1.83092601583056	0.0671115866334462	0.0932086829772328
gene-MaesCp042	9.753199271442	-0.929580811798947	0.243443445547625	-3.81846719967284	0.00013428343430417	0.000257839703019075
gene-MaesCp043	97.1472028701504	-0.936669565891226	0.178698459177996	-5.24162082985973	1.591721925791e-07	3.8867628420478e-07
gene-MaesCp044	26.4271325555469	-0.548362461143464	0.196037885770577	-2.79722696961347	0.00515433105054473	0.00839784208842626
gene-MaesCp045	0.0625491658802797	-0.126536450312112	2.93839577850098	-0.0430631064875354	0.965651228759848	NA
gene-MaesCp047	76.6790635120846	-0.802967185640299	0.124894637062496	-6.42915664375966	1.28313846978777e-10	3.89247935931057e-10
gene-MaesCp048	13.4910619170471	-1.70256725840332	0.273844985035888	-6.2172665246369	5.05890076157955e-10	1.47443491882413e-09
gene-MaesCp049	1.69657164351489	-5.57104541801755	1.11391550195374	-5.00131779138206	5.69397653246351e-07	1.33371993082611e-06
gene-MaesCp050	1.08764677893739	0.410463042461964	0.708271502499268	0.579527823742122	0.562233078118644	0.638106784991414
gene-MaesCp051	1.93466968113118	-0.168984200779336	0.420078670253462	-0.402267986321171	0.687486812417541	0.755102704424945
gene-MaesCp052	9.11952644658593	-1.08535456883427	0.33235174284147	-3.26568038896061	0.0010920142706291	0.00192089422966814
gene-MaesCp053	11.4394883955902	-0.991282680761883	0.271174816878778	-3.65551157062277	0.000256669630857259	0.000479806089943326
gene-MaesCp054	9.97752382162123	-0.492420305861774	0.273688941779849	-1.79919693744101	0.0719875337369677	0.0995204582128153
gene-MaesCp055	6.22459808733724	-0.683099360011501	0.329962833538733	-2.07023122175763	0.0384306968121846	0.055614992847892
gene-MaesCp056	2.08430694230352	0.0882916431330248	0.476736151482055	0.185200226285646	0.853071991611863	0.89110257781881
gene-MaesCp057	10.8258067925209	-0.0763665072327518	0.297159957124975	-0.256987879428973	0.797188129745422	0.847779436530723
gene-MaesCp058	6.06299514979348	-0.413430175791347	0.290567945251029	-1.42283477082847	0.154784059063942	0.201769754954536
gene-MaesCp059	15.041763673162	-0.545870469461377	0.217011610531973	-2.51539753160328	0.0118898234163569	0.0185178338963975
gene-MaesCp060	20.5629791716104	-0.0284782241986147	0.171731147100784	-0.165830279942762	0.86829051608531	0.902409545071917
gene-MaesCp061	5.42503087310337	-0.440131477695126	0.358112566753497	-1.22903108842334	0.219060150211775	0.276598101058539
gene-MaesCp062	2.65063997322438	-0.161365995451676	0.501936765079312	-0.321486702465754	0.74784158777508	0.8071729932588
gene-MaesCp063	0.0359990369703083	-0.347346999847282	2.93839577850098	-0.11820973960985	0.905901472975047	NA
gene-MaesCp064	0.0261682919723958	-0.212587164021571	2.93839577850098	-0.0723480361553004	0.942324937501057	NA
gene-MaesCt027	0	NA	NA	NA	NA	NA
gene-MaesCp065	0.0985522453419817	-0.115234921616764	2.93839577850098	-0.0392169504393826	0.968717419535653	NA
gene-MaesCt028	0	NA	NA	NA	NA	NA
gene-MaesCp066	0.120507679824793	-0.778675853001748	2.78191259611881	-0.279906656337125	0.779549120256998	0.833440779695987
gene-MaesCp067	0	NA	NA	NA	NA	NA
gene-MaesCp046	0.0640953777953489	-0.401494078899698	2.93839577850098	-0.136637168429543	0.891317595858361	NA
gene-MaesCt029	0	NA	NA	NA	NA	NA
gene-MaesCr001	76.2070372753015	-0.880156512120452	0.245693706841336	-3.58233234149883	0.000340540172289557	0.000629969996823906
gene-MaesCt030	0.181610384686701	-0.76226636739563	2.30646581883698	-0.330491074773437	0.741028935434459	0.801643349759356
gene-MaesCt032	0	NA	NA	NA	NA	NA
gene-MaesCr002	7.29835517163839	-0.850500905096997	0.339285784364013	-2.50673899200124	0.0121850652107672	0.0189418863102759
gene-MaesCr003	0.0129826591535652	-0.218947331725258	2.93839577850098	-0.0745125395725126	0.940602563768847	NA
gene-MaesCr004	0	NA	NA	NA	NA	NA
gene-MaesCt034	0	NA	NA	NA	NA	NA
gene-MaesCt035	0	NA	NA	NA	NA	NA
gene-MaesCp068	0.132660475891497	-0.187244881835243	2.93839577850098	-0.0637235062768725	0.949190387480267	0.962635200640875
gene-MaesCp069	8.2305045853428	-1.05978160229682	0.36971494149336	-2.86648302071897	0.00415060423641429	0.00683850733382793
gene-MaesCp070	7.40907534017186	-0.648499573746582	0.312293497484437	-2.0765708507232	0.0378411855842744	0.0548130024566323
gene-MaesCt036	0.677843450688859	-2.14556531332137	1.75414321192098	-1.22314147370655	0.221276266342046	0.27913130025443
gene-MaesCp071	2.98414942242156	-1.95665107634782	0.474659353413559	-4.12222167808635	3.75235840255102e-05	7.55829872950022e-05
gene-MaesCp072	8.50831600873415	-1.12821525504981	0.324719855798687	-3.47442644760613	0.000511946696375686	0.00093175232827922
gene-MaesCp073	20.4496046830239	-0.737127958782539	0.175600949467724	-4.19774472186455	2.69586269776708e-05	5.50164000793763e-05
gene-MaesCp074	2.89251239443314	-0.754490077762617	0.404565708557315	-1.86493828271589	0.0621900555789661	0.0868267059395413
gene-MaesCp075	2.28410670856683	-1.29941022063902	0.591292784654522	-2.19757496516422	0.027979408883144	0.0413211130555315
gene-MaesCp076	1.87348684387819	-1.7852156621432	0.681949229991251	-2.61781315035153	0.00884952477685118	0.014003808896173
gene-MaesCp077	16.6526137926315	-1.10191856512413	0.25613461697665	-4.30210714245076	1.69181462686539e-05	3.51240485604328e-05
gene-MaesCp078	11.3725951082622	-1.70695738192893	0.32324545222674	-5.28068491039925	1.28701859806323e-07	3.16401984366745e-07
gene-MaesCp079	2.89172204556378	-0.689962244461406	0.593189398069011	-1.16313987860777	0.244772754572713	0.305719659923794
gene-MaesCp080	110.107148307068	-0.421842094001901	0.159992607518311	-2.63663490798236	0.00837328973513514	0.0132893500569567
gene-MaesCt037	0	NA	NA	NA	NA	NA
gene-MaesCt038	0	NA	NA	NA	NA	NA
gene-MaesCr005	0	NA	NA	NA	NA	NA
gene-MaesCr006	0	NA	NA	NA	NA	NA
gene-MaesCt039	0.0239273330527648	0.0277731599771151	2.93839577850098	0.00945181046757544	0.992458658642905	NA
gene-MaesCt041	0.0546552706114816	-0.356406553167176	2.93839577850098	-0.121292902669836	0.903459041363828	NA
gene-MaesCr007	44.1036233615113	-0.976690348486653	0.265121377775168	-3.68393660550045	0.000229659381279494	0.000431248253269885
gene-MaesCt043	0.216598079075043	-20.5272178687879	2.93716721409568	-6.98878081243599	2.77285222899293e-12	9.32856694239612e-12
gene-MaesCp081	0	NA	NA	NA	NA	NA
gene-MaesCp082	0.13367572360183	-0.548369862664298	2.75094245386681	-0.199338907251038	0.841997646245223	0.882637526633729
gene-MaesCt044	0	NA	NA	NA	NA	NA
gene-MaesCp083	0.151884754560564	-0.411482287465631	2.70250764914362	-0.152259434897815	0.878982318083548	0.910326597070928
gene-MaesCt045	0	NA	NA	NA	NA	NA
gene-MaesCp084	0.0168450295512209	-0.278150042807711	2.93839577850098	-0.0946605099431531	0.924584485575176	NA
gene-MaesCp085	0	NA	NA	NA	NA	NA
gene-MaesCp086	1.38724806419038	-0.859340736573014	0.617113302228392	-1.39251695510361	0.163765910968512	0.212435540655723
Manes.01G000031.v8.1	2416.15449542335	-0.0224520775302756	0.0265140622089917	-0.846798855388574	0.397107246349462	0.47230785634461
Manes.01G000062.v8.1	0.11912956875981	0.42964203712786	2.93837487903785	0.146217570873238	0.883749635081991	0.913885271866415
Manes.01G000093.v8.1	74.03868902077	4.32178186268753	0.279300192210549	15.4736086233323	5.22916728499872e-54	8.86229625424843e-53
Manes.01G000124.v8.1	954.311343015574	0.0195111617496551	0.0425369266431656	0.458687622482241	0.646458503725423	0.717362434097047
Manes.01G000155.v8.1	961.667325945202	0.106314121751299	0.0503879828379592	2.10991025564946	0.0348660867221354	0.0508012834341511
Manes.01G000186.v8.1	326.232153316075	0.341396906888401	0.100573970301722	3.3944857289039	0.000687576234760512	0.00123474598063789
Manes.01G000217.v8.1	1.88726313154644	-0.835996032193337	0.709569189342428	-1.17817408753059	0.238727210708317	0.298903976109888
Manes.01G000248.v8.1	834.24949709512	-0.14650999323495	0.0441086534721197	-3.32157029748269	0.000895124305481074	0.00158906895392401
Manes.01G000279.v8.1	668.743047088959	-0.714893817352242	0.0963539833152674	-7.41945265524862	1.17605329776175e-13	4.29262527528562e-13
Manes.01G000300.v8.1	3146.890491417	-0.50011766245125	0.0562510991261207	-8.89080693925526	6.06667062455742e-19	2.94170330805362e-18
Manes.01G000310.v8.1	0.0103697044632439	-0.0904372048978013	2.93839577850098	-0.0307777480349967	0.97544678650728	NA
Manes.01G000341.v8.1	929.979587501933	-1.50353995217408	0.217260566915702	-6.9204456819698	4.50224927945583e-12	1.49521786415222e-11
Manes.01G000372.v8.1	0.208102178347114	-1.18259931277476	2.29612746257914	-0.515040794576097	0.606524513428885	0.680521819791457
Manes.01G000400.v8.1	1079.22771559818	-0.0710798574475807	0.135327009484587	-0.525245165161774	0.599412771292396	0.673868889961223
Manes.01G000403.v8.1	356.334578763037	0.405191694877003	0.06575739882475	6.16191793043516	7.18690991033761e-10	2.07451833191122e-09
Manes.01G000434.v8.1	1.31738202963526	-0.15558978221197	0.620046837614765	-0.250932305066667	0.801866447465505	0.851661021322263
Manes.01G000465.v8.1	223.800496004774	-0.0844905903091239	0.0654253034002192	-1.29140540307897	0.196563138058247	0.250662425621716
Manes.01G000496.v8.1	0	NA	NA	NA	NA	NA
Manes.01G000500.v8.1	176.454987017887	0.197934285983881	0.301304853789863	0.656923655540993	0.511230006920929	0.588155624389404
Manes.01G000527.v8.1	110.253383019549	1.25954527577168	0.154477210461633	8.1535993044392	3.53249938337965e-16	1.48164450785093e-15
Manes.01G000550.v8.1	320.188558855841	0.508551060339356	0.0599800560186391	8.47866931270156	2.27784083338443e-17	1.01824735077508e-16
Manes.01G000558.v8.1	0.764527291858243	-1.22860393606994	1.26223982598607	-0.973352219424821	0.330378277395735	0.400532393769549
Manes.01G000600.v8.1	2.29546940028383	-0.250365020194736	0.606391842657927	-0.412876629568992	0.679697004410367	0.748164945739006
Manes.01G001100.v8.1	1264.19319763392	0.0479642058639029	0.0939279939951524	0.510648676968214	0.609597084443216	0.683447598285927
Manes.01G001150.v8.1	0.192004303185789	5.34702135692175	2.93526568328859	1.821648168806	0.0685083871411926	0.0950257872891095
Manes.01G001151.v8.1	1.27778444854284	0.415407459540202	0.365591445046587	1.13626143381792	0.255847166226024	0.318171394661064
Manes.01G001200.v8.1	201.154500516682	0.762826104142908	0.0810833577158369	9.40792445739967	5.06030270548782e-21	2.70962911357889e-20
Manes.01G001400.v8.1	793.377499217305	-2.8810141407727	0.272039765964016	-10.590415451077	3.30123419462775e-26	2.24831677776038e-25
Manes.01G001600.v8.1	2608.96445749908	0.037044897623036	0.0340592209484519	1.08766133198122	0.276744644137376	0.341664585190157
Manes.01G001700.v8.1	2331.10811090299	-0.191934367733344	0.0381161792367619	-5.03550910864197	4.7658046484292e-07	1.12357403102846e-06
Manes.01G001800.v8.1	310.031557015079	0.531436950081479	0.0919540411044338	5.77937569353713	7.4978327904697e-09	2.02001031964714e-08
Manes.01G001900.v8.1	548.717855049367	2.05240696283636	0.105902947067663	19.3800741118663	1.13683108449962e-83	3.66647715820721e-82
Manes.01G001951.v8.1	0.0701463641154302	0.276664078429784	2.93839577850098	0.0941548039423485	0.924986186445634	NA
Manes.01G002051.v8.1	569.759060277616	-1.04302865561886	0.0630423907819094	-16.5448778620586	1.74317926355167e-61	3.55379538912395e-60
Manes.01G002151.v8.1	0.346300158814227	0.673416211088296	1.48994209141458	0.451974754568442	0.651287169449926	0.721900573169952
Manes.01G002300.v8.1	766.20954122452	1.91667278426881	0.117332833000318	16.3353490686073	5.53147872555296e-60	1.08416983020838e-58
Manes.01G002350.v8.1	0.696579667858119	-0.112744671526644	0.496949759247043	-0.226873379911623	0.820522202101044	0.866172239197299
Manes.01G002400.v8.1	6247.99936998034	0.139601250145863	0.0508607301995802	2.74477479182977	0.00605524359847359	0.00977250397003163
Manes.01G002500.v8.1	2524.45706345751	-0.1403171053969	0.0384794328112146	-3.64654817250855	0.000265786669573803	0.000496151696377243
Manes.01G002600.v8.1	0.164537880539003	0.236104518852396	2.93791122420382	0.0803647560577262	0.935947156802001	0.952695218101239
Manes.01G002700.v8.1	0	NA	NA	NA	NA	NA
Manes.01G002800.v8.1	2.4402317000293	0.175282218863706	0.679326370473294	0.258023575239078	0.796388712702306	0.847034910349406
Manes.01G002901.v8.1	1164.74745399192	-0.0845676230102814	0.0401001689477235	-2.10890939438504	0.034952403160488	0.0509137697023276
Manes.01G003000.v8.1	0.628225310689982	0.662855615919846	1.00940857209108	0.656677220946005	0.511388484299569	0.588265253973928
Manes.01G003100.v8.1	1198.39682905824	0.272615833052798	0.0341301967740935	7.98752596878455	1.37673661883264e-15	5.59957095733152e-15
Manes.01G003200.v8.1	1554.10006261125	0.625532050169743	0.0766337836954508	8.1626147112305	3.27848976508512e-16	1.37779444987703e-15
Manes.01G003300.v8.1	379.58163690139	1.2720654614343	0.0937325133051772	13.5712296254414	5.93184902380651e-42	7.12587282730821e-41
Manes.01G003400.v8.1	0.0299129340840994	0.00083989657891824	2.93839577850098	0.000285835075405231	0.999771936609504	NA
Manes.01G003500.v8.1	1092.07760185713	-0.246344916714012	0.0346176092616821	-7.11617358818271	1.10964526562414e-12	3.81444827924706e-12
Manes.01G003700.v8.1	2188.80443722299	0.166556187647775	0.0386365493967094	4.31084530705945	1.62631651181865e-05	3.37968900112313e-05
Manes.01G003800.v8.1	17166.5688679011	-0.130319616928298	0.0722420593631384	-1.80392998313104	0.0712422839281088	0.0985389486511206
Manes.01G003900.v8.1	516.006953661975	-0.111289485168496	0.0521045490311853	-2.13588807959718	0.0326885374522442	0.0478281131039437
Manes.01G004000.v8.1	0.389979641182925	0.483295886002598	1.24127766952269	0.389353565176468	0.697014616855681	0.763316273869948
Manes.01G004100.v8.1	245.675266370914	0.0398120290827096	0.0540989575839254	0.735911205330489	0.461784737541958	0.538681356536227
Manes.01G004200.v8.1	4.64886005538167	1.12510059442981	0.488401257550208	2.30363983924457	0.0212428695290271	0.0319363411532849
Manes.01G004300.v8.1	362.629470089229	1.478143544406	0.185559939905308	7.9658548346173	1.64085475684885e-15	6.64863968646283e-15
Manes.01G004400.v8.1	0.444676326987337	-1.9950276039449	1.14509510787038	-1.74223747026149	0.0814668998829532	0.111565114671777
Manes.01G004466.v8.1	1785.21658934734	0.626085986961508	0.16806969170688	3.72515699055023	0.000195193706140092	0.000369160361084288
Manes.01G004532.v8.1	2.04828899102926	-2.28380098752445	0.571455016681292	-3.99646677491355	6.42949006680861e-05	0.000126818967207602
Manes.01G004600.v8.1	1.54957348110009	-0.102000686575528	0.61296737735618	-0.166404755527892	0.867838431762228	0.902139175456299
Manes.01G004625.v8.1	3.24646475201642	0.815090894357688	0.407114147424486	2.00211881486844	0.0452719544292971	0.0647238783379539
Manes.01G004650.v8.1	107.278754586978	0.174104025483195	0.0960804361277273	1.81206531214893	0.0699761053867885	0.0969028024915962
Manes.01G004820.v8.1	150.938744855317	0.0909413051044366	0.0722275972626853	1.25909359512115	0.20799652758985	0.263869141332872
Manes.01G004840.v8.1	29.7407596075381	-0.0685256894622557	0.126985683542652	-0.53963318974646	0.58945002303784	0.664272883450891
Manes.01G004860.v8.1	416.870707382555	0.0750208545687211	0.106103596518246	0.707052890104627	0.479533610372572	0.556711852095184
Manes.01G004880.v8.1	393.74326798759	-0.0159579817173686	0.0648955542354588	-0.245902541481788	0.805757676411653	0.854639494303797
Manes.01G004910.v8.1	1.1177265254503	-0.657898973216914	0.539165018885935	-1.22021820810318	0.222382166199919	0.280361736118251
Manes.01G005000.v8.1	1077.52576289841	-0.0762333321328167	0.0338762342643846	-2.25034847550821	0.0244268329978614	0.036380389571283
Manes.01G005033.v8.1	188.364291055171	0.383689108971563	0.0847041875280988	4.52975372491805	5.90524797336255e-06	1.2781585236827e-05
Manes.01G005066.v8.1	2049.53803164376	-0.43234573535974	0.0330559350117241	-13.0792166431353	4.32878189563168e-39	4.77122645402497e-38
Manes.01G005100.v8.1	573.050585649739	-1.03764861807049	0.110552472211378	-9.38602816666545	6.23055465854569e-21	3.32161465190267e-20
Manes.01G005233.v8.1	26.3697287537067	-0.889916258272221	0.391118735726557	-2.2753097128397	0.0228873571946765	0.034228094155457
Manes.01G005500.v8.1	1794.12414807307	0.339809971347595	0.0370742685636253	9.16565544009122	4.92467786932777e-20	2.51870084032823e-19
Manes.01G005504.v8.1	0	NA	NA	NA	NA	NA
Manes.01G005508.v8.1	0	NA	NA	NA	NA	NA
Manes.01G005512.v8.1	112.364053350827	1.91814714604698	0.192708625498397	9.95361334286997	2.43189378244472e-23	1.45320482121697e-22
Manes.01G005536.v8.1	207.831176305824	-0.0414250978867176	0.0675633601361654	-0.613129628296025	0.539790630921323	0.616695395002763
Manes.01G005584.v8.1	229.019285375223	0.276682556912768	0.0751763786252329	3.68044540017121	0.00023282691112848	0.000436931776376971
Manes.01G005700.v8.1	188.401151612606	0.261803740348952	0.0660733126101625	3.96232200273678	7.4224340820886e-05	0.000145633005909894
Manes.01G006000.v8.1	706.68169196249	-0.184031657786017	0.0378660226154931	-4.86007362470436	1.17342105837296e-06	2.68394481699753e-06
Manes.01G006100.v8.1	1512.47486239869	0.214439368041988	0.0437435358029451	4.9021955840056	9.47714079680307e-07	2.18414508172877e-06
Manes.01G006200.v8.1	600.070252315525	0.367864696427475	0.0638403120039729	5.76226344890956	8.2993316752381e-09	2.2271361807206e-08
Manes.01G006300.v8.1	1136.90019377151	0.887840438646485	0.0572796609659937	15.5000994013143	3.46355901291635e-54	5.91303198231991e-53
Manes.01G006400.v8.1	0	NA	NA	NA	NA	NA
Manes.01G006500.v8.1	0.147344471025534	0.458035832296817	2.73222807196703	0.167641873310766	0.866865027208071	0.901319083511993
Manes.01G006600.v8.1	3.2343187878896	1.86925974593195	0.500208079533156	3.73696432028152	0.000186255341241762	0.000352685537686944
Manes.01G006800.v8.1	4.5796772517257	0.403544539806758	0.353276300903237	1.14229156831352	0.253332844839423	0.315367550203471
Manes.01G006900.v8.1	0	NA	NA	NA	NA	NA
Manes.01G006975.v8.1	5.87359024130381	-0.0832365341321948	0.237257114710324	-0.350828400799788	0.725717089031908	0.788394395075126
Manes.01G007000.v8.1	199.147190012768	0.182408703415938	0.129866711147548	1.40458399080188	0.160145019900495	0.208058908076139
Manes.01G007050.v8.1	22.9532227792769	0.319302391943898	0.207335775341377	1.54002555235906	0.123554125028996	0.164037967013351
Manes.01G007100.v8.1	394.311581614733	0.238988340015433	0.0640707647389509	3.73006847958135	0.00019142773526396	0.000362209650153947
Manes.01G007201.v8.1	0.17347664579061	-1.06334847738115	2.30775924556187	-0.46077097488662	0.644962927870621	0.716055752888916
Manes.01G007300.v8.1	994.863091624594	-0.0207494342687726	0.0330370178963071	-0.628066199373642	0.529960574372023	0.60676112597605
Manes.01G007400.v8.1	1418.40477135131	0.242379940399477	0.0337430035875471	7.18311693179938	6.81397732714428e-13	2.37209033686848e-12
Manes.01G007451.v8.1	0.0581944922169708	-0.518706348752436	2.9383764805778	-0.176528212834877	0.859878986062104	NA
Manes.01G007500.v8.1	167.891652196044	-1.14243195071503	0.258624725171694	-4.41733461468776	9.99254749047723e-06	2.11898755909976e-05
Manes.01G007600.v8.1	1373.55791100484	-0.145317323456865	0.047172902086194	-3.08052540823845	0.002066357234283	0.00352900559823432
Manes.01G007700.v8.1	1185.4010575429	0.0247990232443339	0.145012772428974	0.171012682737861	0.864213793119062	0.899310403942452
Manes.01G007800.v8.1	2072.84081680618	-0.285408895333431	0.0266192507485566	-10.7218981491771	8.03374476553593e-27	5.61658301129959e-26
Manes.01G007900.v8.1	987.689491286635	-0.192142422705468	0.0317950230971145	-6.04316034363584	1.51124329153694e-09	4.26267674536726e-09
Manes.01G008000.v8.1	2481.89493853028	-0.550960939916684	0.0467623326490308	-11.7821526152653	4.82450108086826e-32	4.15505134716776e-31
Manes.01G008100.v8.1	15.3151471257422	5.27734632201508	0.450787194835714	11.7069570353221	1.1741844444952e-31	9.93485959853099e-31
Manes.01G008200.v8.1	493.831727052673	0.121380911908751	0.0391054403889192	3.10393926526769	0.00190962527198949	0.00327414572416614
Manes.01G008250.v8.1	189.782008999211	-0.103684011995234	0.0677501023080267	-1.53038900995062	0.125920467666587	0.166949523494151
Manes.01G008300.v8.1	67.9137548366795	0.0640200012360819	0.0950449179275008	0.673576269326842	0.500580744448603	0.577593166671465
Manes.01G008400.v8.1	46.0621435805343	-0.290899931524943	0.0951425693994686	-3.05751603473689	0.00223179700639187	0.00379992961801614
Manes.01G008500.v8.1	312.920057465763	0.233004171657132	0.0429299764298595	5.42754017202459	5.71360097387101e-08	1.4416918890615e-07
Manes.01G008600.v8.1	259.09216376458	0.02638214942985	0.0544806711605905	0.484247878519785	0.628209961419187	0.700842170212718
Manes.01G008701.v8.1	11.8887702259408	0.04268899576684	0.197716050343701	0.215910623809405	0.829057415810055	0.872971672896318
Manes.01G008800.v8.1	4810.71045952235	-0.0499642348386138	0.111380899236946	-0.44858889792515	0.653728244043987	0.724060350404431
Manes.01G008900.v8.1	872.644654845142	-0.0939699085355096	0.0333118417446166	-2.8209160350822	0.00478867349442119	0.00783157575238223
Manes.01G009000.v8.1	909.441847405633	0.416476257131587	0.0316370446376985	13.1641960208671	1.41030869325038e-39	1.57622736304454e-38
Manes.01G009100.v8.1	488.637475002602	0.316038066951209	0.0690960721873043	4.57389337695635	4.78743537345879e-06	1.04349203980571e-05
Manes.01G009200.v8.1	40.3327435566437	1.49140159974403	0.260375207213163	5.72789404838785	1.01685038565524e-08	2.71050117115393e-08
Manes.01G009300.v8.1	41.1200552788087	-0.600377818552126	0.14493297779848	-4.14245141217558	3.43613179640432e-05	6.94487018406344e-05
Manes.01G009451.v8.1	2064.9908486851	-0.221587920212392	0.0404005471884192	-5.48477522294327	4.13995478701746e-08	1.05761398702458e-07
Manes.01G009500.v8.1	60.204346090329	-0.888556340598197	0.149457624534387	-5.94520582918645	2.76109686807228e-09	7.65053923861696e-09
Manes.01G009601.v8.1	500.31859680162	-1.63209308205704	0.191583889343331	-8.51894743159862	1.6100990050581e-17	7.25323632439881e-17
Manes.01G009700.v8.1	386.423320663208	-0.158399741493573	0.0570685629262953	-2.77560417454611	0.0055099244375795	0.00894098242746895
Manes.01G009800.v8.1	2.63573233435231	2.17346172756783	0.580512887050445	3.74403699909415	0.000181086969383589	0.000343330678367306
Manes.01G009900.v8.1	720.627774216225	0.314875515364062	0.0424961528674238	7.40950636982097	1.26770387442062e-13	4.61148335667724e-13
Manes.01G010000.v8.1	4229.0957467638	-0.761681277663161	0.032963105560759	-23.1070848667216	3.92969037356292e-118	2.2445041336117e-116
Manes.01G010100.v8.1	674.823273608367	-0.148574255359733	0.0690262342626361	-2.15243170870986	0.0313633685499879	0.0459952157312241
Manes.01G010150.v8.1	110.71716848195	-0.406850662362876	0.0970570335900777	-4.19187200879452	2.76662073074465e-05	5.6402713145765e-05
Manes.01G010200.v8.1	315.030875361673	-0.352413798052829	0.0709183184892745	-4.96929151113653	6.71979803785256e-07	1.56481540101069e-06
Manes.01G010300.v8.1	593.082713219863	0.810642012819981	0.0694569980325339	11.6711351740292	1.79018411870966e-31	1.50738144213328e-30
Manes.01G010800.v8.1	189.884064578116	-0.0592402590936385	0.0531547754033864	-1.11448611425916	0.265070698221633	0.328632128965297
Manes.01G010866.v8.1	0.818010659770187	2.81142231242628	0.999894188720135	2.81171982409949	0.00492774059586289	0.00804158894784987
Manes.01G010900.v8.1	0.0149537402952368	-0.20078725031267	2.93839577850098	-0.0683322688460644	0.945521137327935	NA
Manes.01G011000.v8.1	856.745192778394	-0.622615879296527	0.0388327029769564	-16.0332871926529	7.48181198712524e-58	1.39404275383861e-56
Manes.01G011042.v8.1	1.38754822427072	-0.839921228097872	0.864370695638834	-0.971714141092101	0.331192779762143	0.40132822850261
Manes.01G011100.v8.1	700.929435267222	-0.127871527144202	0.0371954455404265	-3.43782754276254	0.000586401037852421	0.00106090043964361
Manes.01G011113.v8.1	29.356837502485	-1.00479761531243	0.25090220125047	-4.00473814221089	6.20862174454189e-05	0.000122652995703109
Manes.01G011184.v8.1	68.1023404254807	-2.70740046786916	0.208419308608796	-12.9901614487694	1.39133246635567e-38	1.50912294311898e-37
Manes.01G011200.v8.1	0.498343320704271	-0.280862837866533	1.59432908824799	-0.176163654001429	0.860165374093655	0.895998914647215
Manes.01G011300.v8.1	520.517653159721	0.889199895361942	0.194816149590527	4.56430279127732	5.01157040470036e-06	1.09029061085349e-05
Manes.01G011400.v8.1	4145.44739615975	-0.902693072209061	0.0639898939856024	-14.1068068094028	3.4484255409861e-45	4.60394480687102e-44
Manes.01G011432.v8.1	0.353192194023061	1.83851949757334	1.40239864056534	1.31098208768385	0.189863815366173	0.243062582535509
Manes.01G011500.v8.1	1305.57542228097	-4.71496013715834	0.134407339365929	-35.0796329977315	1.37828689723986e-269	3.56440305925087e-267
Manes.01G011600.v8.1	111.098844757392	1.12036451238254	0.10089321053261	11.1044589270991	1.19337923343747e-28	8.9865413830975e-28
Manes.01G011700.v8.1	12.4880177139092	0.452766404394801	0.33458676125174	1.35321075675838	0.175988309782655	0.226890393843683
Manes.01G011800.v8.1	1203.73968895785	0.474129540060115	0.0377712613254987	12.5526530865422	3.84410746953377e-36	3.86486398934766e-35
Manes.01G011998.v8.1	0.0705450912744099	0.179355644021831	2.93839577850098	0.0610386270406803	0.951328446461156	NA
Manes.01G012000.v8.1	0.0248231808674281	-0.349033757033143	2.93839577850098	-0.11878377977088	0.905446659562008	NA
Manes.01G012100.v8.1	910.429485728576	-0.335733182665998	0.0337807276295072	-9.93860127431767	2.82769586021662e-23	1.68359721543062e-22
Manes.01G012200.v8.1	35.7148532767531	-0.376675573662271	0.202812146350018	-1.85726338605083	0.0632736908339346	0.0882494485391394
Manes.01G012300.v8.1	432.618193608101	-0.0310104429275493	0.106012503901898	-0.292516842694761	0.769891484138242	0.825770704761179
Manes.01G012400.v8.1	790.847442602035	-0.365690923127586	0.101923220169479	-3.58790590131975	0.000333344543947366	0.000617435712742884
Manes.01G012425.v8.1	7.22513074723537	-0.874339759888418	0.278120339214534	-3.14374620122254	0.00166800036866412	0.00288073523972228
Manes.01G012500.v8.1	251.977737374964	-0.0525467321417975	0.100810507224796	-0.521242612385872	0.602197772844145	0.67645526848202
Manes.01G012564.v8.1	0	NA	NA	NA	NA	NA
Manes.01G012600.v8.1	282.278423575132	-0.914456664533318	0.0741951391327896	-12.3250212240546	6.64259924493369e-35	6.42186905195562e-34
Manes.01G012700.v8.1	1322.27896378855	0.330307857353209	0.0455715601573263	7.24811387218014	4.22615249747654e-13	1.49092382536971e-12
Manes.01G012800.v8.1	1406.93842610074	-0.301898351741422	0.0269013564709632	-11.2224211469516	3.16485148205173e-29	2.43443409236312e-28
Manes.01G012847.v8.1	0	NA	NA	NA	NA	NA
Manes.01G012900.v8.1	966.512217199694	-0.256513406045961	0.0575272402103229	-4.45899029934572	8.234664744419e-06	1.75823091744991e-05
Manes.01G013100.v8.1	0	NA	NA	NA	NA	NA
Manes.01G013130.v8.1	0.150143531918115	0.706118760895493	1.68758672480138	0.418419243596859	0.675640619257638	0.744433409438867
Manes.01G013225.v8.1	2.43060017406447	-1.50315094322497	0.495174203745244	-3.03560026321223	0.00240057393802243	0.00407190757251102
Manes.01G013300.v8.1	649.788129882308	-0.402443278671142	0.0495285894312573	-8.12547426228863	4.45616545201374e-16	1.85762240410065e-15
Manes.01G013425.v8.1	0	NA	NA	NA	NA	NA
Manes.01G013500.v8.1	758.882299128186	-0.0304236476590282	0.0316593340376064	-0.96096928706364	0.336567610697968	0.407258182427617
Manes.01G013600.v8.1	2164.0909452233	-0.463750209993842	0.0357889852339369	-12.9579033035586	2.11962201807561e-38	2.28575455462748e-37
Manes.01G013700.v8.1	0.0189903199802246	-0.164228740280604	2.93839577850098	-0.0558906126540876	0.955428949158569	NA
Manes.01G013800.v8.1	68.3792704413515	1.42921483074158	0.352114371982954	4.05895056964833	4.92937457510001e-05	9.82708293237283e-05
Manes.01G014000.v8.1	505.250077390502	0.238954403465464	0.0937392960417579	2.54913801954537	0.0107989552683331	0.0169095038764671
Manes.01G014100.v8.1	133.171042599761	2.33192090592812	0.241211449716126	9.66753820630191	4.14222070707658e-22	2.33297488099715e-21
Manes.01G014200.v8.1	0	NA	NA	NA	NA	NA
Manes.01G014300.v8.1	0	NA	NA	NA	NA	NA
Manes.01G014400.v8.1	2.74423458659451	-1.32861706442236	0.523876975378449	-2.53612417965606	0.0112086979815144	0.0175167264225434
Manes.01G014500.v8.1	4.49220911199442	-2.45715241027061	0.590118673639814	-4.16382758253531	3.12956478360975e-05	6.34546238883632e-05
Manes.01G014600.v8.1	1.19238340616931	0.472443274843516	0.815434295945096	0.57937626267724	0.562335317293894	0.638192496213021
Manes.01G014700.v8.1	424.805873476953	2.76253448710528	0.232858927123351	11.8635541322489	1.83037189412742e-32	1.60157540736149e-31
Manes.01G014800.v8.1	8094.76731390427	1.4155913080102	0.1209074496595	11.7080569642052	1.159053547068e-31	9.81278131846292e-31
Manes.01G014900.v8.1	866.278828250825	0.445157209066579	0.0276590318083841	16.0944610118869	2.78990423263727e-58	5.25789643843177e-57
Manes.01G015000.v8.1	57.2790381603255	1.07142336557654	0.263160955118121	4.0713614415012	4.67391608612497e-05	9.33579891907819e-05
Manes.01G015100.v8.1	175.944721721671	-0.593600237845023	0.0781487571949178	-7.59577322982209	3.05959922085783e-14	1.1535449006285e-13
Manes.01G015200.v8.1	63.414172885565	-0.358748987063451	0.126405404908578	-2.83808265416272	0.00453854283314415	0.00744254939700071
Manes.01G015300.v8.1	475.126857061815	0.217776904755316	0.101668289546873	2.14203372286413	0.0321907684577347	0.0471294314108367
Manes.01G015400.v8.1	539.639140201732	-0.0577632291074867	0.0773064852016957	-0.747197715130628	0.454944223103093	0.53165657536692
Manes.01G015500.v8.1	1.12496784966012	-0.631677984238161	0.621831357193779	-1.01583488341408	0.309708021504987	0.377686112764018
Manes.01G015600.v8.1	58.9159860553836	-1.87196210041411	0.361717605964953	-5.17520316828449	2.27663108168256e-07	5.49816741127488e-07
Manes.01G015700.v8.1	243.243934600302	-0.753060979843266	0.0657420417424253	-11.4547853988735	2.22513673598317e-30	1.79566798717162e-29
Manes.01G015800.v8.1	1796.62651234203	-0.372641320106248	0.0314667813838315	-11.842371660475	2.35692250131572e-32	2.05202136726148e-31
Manes.01G016000.v8.1	634.208802297934	-0.287183469699785	0.0336522177922401	-8.53386458725485	1.41538494378809e-17	6.3936117548118e-17
Manes.01G016100.v8.1	31.7135983507759	-0.474563725650668	0.130969432024486	-3.62346937231845	0.000290677637924839	0.000540773091803155
Manes.01G016300.v8.1	1305.1266635729	0.374255258807259	0.0366251860323906	10.2185217155286	1.63820018521283e-24	1.03237660588886e-23
Manes.01G016600.v8.1	1411.2853279333	-0.0499348912169557	0.030519020963946	-1.6361891580974	0.10180000481803	0.137045073242762
Manes.01G016800.v8.1	2424.02170039026	1.6438101930528	0.197229293128661	8.3345134334608	7.78175387517434e-17	3.3859539762209e-16
Manes.01G016900.v8.1	909.562617145738	-0.0435153058169716	0.0425848026834795	-1.02185059163966	0.306851620254314	0.374726323890647
Manes.01G017000.v8.1	5798.32504150572	0.243955306762597	0.0713435883770702	3.41944262003233	0.000627495651022686	0.00113121755199533
Manes.01G017101.v8.1	72.1687977760008	-0.503270081812912	0.0818081819617878	-6.15183065732945	7.65936375194789e-10	2.20724339240512e-09
Manes.01G017151.v8.1	35.3027834881635	-0.675287756484343	0.130915583811737	-5.15819230089091	2.49345459848715e-07	6.00518987115168e-07
Manes.01G017200.v8.1	638.86805215433	0.0256634973743839	0.0784035128505445	0.327325861320839	0.743421434323032	0.803653519268781
Manes.01G017300.v8.1	1421.72737252462	0.12814234480565	0.0338805124120229	3.78218437924738	0.000155458141676618	0.000296682329827669
Manes.01G017400.v8.1	0.169890704813048	0.117742580443163	2.93811603833252	0.040074176413395	0.968033989495538	0.976565387799263
Manes.01G017500.v8.1	711.23847606427	-0.12718308000961	0.0379057761512865	-3.35524273403629	0.000792953733122575	0.0014155182005697
Manes.01G017600.v8.1	1158.95549204934	-0.382202197712867	0.132688104327311	-2.88045563429003	0.00397100835749392	0.00656234917607274
Manes.01G017700.v8.1	348.427146031849	0.180016664657067	0.0598146122189987	3.0095767234597	0.00261611994826183	0.00441793519287459
Manes.01G017800.v8.1	0.288910856340661	-0.904155408126847	1.82387506066559	-0.495733193367362	0.620082664731326	0.693477569710336
Manes.01G017900.v8.1	0.198115432251127	-19.0529100584246	2.93657680558497	-6.48813612577355	8.69047456560619e-11	2.66262565398619e-10
Manes.01G018000.v8.1	0.968640742002248	-1.88352418625385	1.60459627333426	-1.17383058751594	0.240462889684474	0.300888334254172
Manes.01G018100.v8.1	0.105004111463725	0.304948420064135	2.9382801656926	0.103784664112264	0.917340237005951	NA
Manes.01G018200.v8.1	4.02773658826679	-3.2366614123198	0.530581631362112	-6.10021384270433	1.05926656702718e-09	3.02045076233477e-09
Manes.01G018300.v8.1	986.891501909633	-0.061766052772375	0.0595261442236477	-1.03762898769844	0.299442816996758	0.366447788578165
Manes.01G018400.v8.1	32.7873912383354	0.0604451575958468	0.22391868284857	0.269942448869816	0.787204529489687	0.839632723922973
Manes.01G018500.v8.1	655.557565968306	0.51101543809255	0.0567764225430753	9.00048673733981	2.24719159977637e-19	1.11521075660544e-18
Manes.01G018600.v8.1	2705.56022773685	0.174847647595132	0.092726463175919	1.88562834822476	0.0593450545299159	0.0831780307075081
Manes.01G018700.v8.1	38.4488286408653	-6.03421066206233	0.291634608420213	-20.6909964998657	4.17495435898914e-95	1.69486155881637e-93
Manes.01G018800.v8.1	9946.29654008138	1.63155732279886	0.088396516634882	18.4572581014468	4.55905590611005e-76	1.29273534474775e-74
Manes.01G018900.v8.1	0	NA	NA	NA	NA	NA
Manes.01G019000.v8.1	0.738795541253079	-1.7478585048086	1.84319173655397	-0.948278179716879	0.342987856187537	0.414183528181846
Manes.01G019100.v8.1	0.358595753256934	0.738642158522556	1.50135466224233	0.491983791104606	0.622730802144627	0.69568702467499
Manes.01G019200.v8.1	0	NA	NA	NA	NA	NA
Manes.01G019300.v8.1	0	NA	NA	NA	NA	NA
Manes.01G019400.v8.1	0	NA	NA	NA	NA	NA
Manes.01G019500.v8.1	0.159988228921372	-0.991381122074145	2.93780600305416	-0.337456292567821	0.735772955217497	0.797077235343416
Manes.01G019600.v8.1	1474.38186176156	-0.0222862180142114	0.0324347543642567	-0.687109196632948	0.492013919265792	0.569260512224258
Manes.01G019700.v8.1	4.09695763210366	-1.99573808441751	0.471463476763284	-4.23307039204554	2.3052231259986e-05	4.73522702869317e-05
Manes.01G019801.v8.1	2.98628847695693	-0.589701912055169	0.440643554945443	-1.3382742251346	0.180807060751696	0.232480490138793
Manes.01G019900.v8.1	0	NA	NA	NA	NA	NA
Manes.01G020000.v8.1	134.961184621122	-0.501815509470551	0.0713001909072656	-7.03806684225043	1.94925182818343e-12	6.6159440468056e-12
Manes.01G020100.v8.1	809.314622783417	-0.519395015455558	0.0460274376419295	-11.2844651378639	1.56591149410577e-29	1.22475239513789e-28
Manes.01G020200.v8.1	190.13793754589	0.498816262467819	0.0686364575019447	7.26751176593993	3.66169452499413e-13	1.29539110934878e-12
Manes.01G020300.v8.1	11.1610509610195	-0.435243099630151	0.247244050744183	-1.76037845327363	0.0783436601591919	0.107609837132204
Manes.01G020350.v8.1	0.172910327777164	0.243491944918764	2.33495033993938	0.104281423357846	0.916946019542988	0.9387940735277
Manes.01G020400.v8.1	1176.55586433408	-0.132538599162973	0.0278928768192179	-4.75170058728599	2.01712916564889e-06	4.52299434783025e-06
Manes.01G020500.v8.1	1205.49646286208	-0.543149617870261	0.0669854489798144	-8.10847170754853	5.1260396669136e-16	2.1279769306911e-15
Manes.01G020600.v8.1	751.865133899799	0.984921991276024	0.0954709990018007	10.3164521328351	5.93768273118207e-25	3.8220668052988e-24
Manes.01G020700.v8.1	1.37407215863468	-0.66151730867217	0.799498869867515	-0.827414939037738	0.408001916054618	0.483720753689001
Manes.01G020800.v8.1	992.895106250697	0.0935613395425643	0.0476629589114136	1.96297799547983	0.0496487309297771	0.070472584991039
Manes.01G021100.v8.1	0	NA	NA	NA	NA	NA
Manes.01G021200.v8.1	777.125151647045	0.116751904493224	0.0353778316193724	3.30014303164053	0.000966355637321715	0.0017095460444892
Manes.01G021300.v8.1	2.10171280024044	-2.34509438568026	0.843627882953455	-2.77977344403356	0.00543968344592849	0.00883470132260178
Manes.01G021400.v8.1	643.00115561577	-0.435151316743008	0.0622192095422557	-6.99384193313286	2.67458884674151e-12	9.00666343012906e-12
Manes.01G021500.v8.1	744.085577977601	0.334855078595654	0.0584001189417161	5.73380816107314	9.82003977011538e-09	2.61986541961336e-08
Manes.01G021600.v8.1	6.80257787163931	-0.0814088279483895	0.286972187276895	-0.283681943957305	0.776654133150145	0.831204733834677
Manes.01G021700.v8.1	686.841902416447	0.525149907628527	0.0425249484214808	12.3492191553901	4.91865010837475e-35	4.78168804479313e-34
Manes.01G021800.v8.1	353.87515272503	0.229932373457248	0.0419627320219678	5.47944240944266	4.26668293714139e-08	1.08869408399743e-07
Manes.01G021900.v8.1	204.811665692154	1.47530919105287	0.213399415247881	6.91337035454936	4.73272209625881e-12	1.56858820634281e-11
Manes.01G022000.v8.1	287.617483225988	0.593389199260032	0.156278226924548	3.79700493752417	0.000146454873385882	0.000280285364784684
Manes.01G022100.v8.1	962.550252129754	-0.508345478459265	0.0528805501636551	-9.61308982009517	7.04039382322564e-22	3.92726581750933e-21
Manes.01G022150.v8.1	10.683897802026	0.412495687773423	0.28183917291724	1.46358536148043	0.143307274645108	0.188020113718426
Manes.01G022300.v8.1	699.997666465655	0.0201516202111424	0.0685090317215544	0.294145453595753	0.768646759403828	0.824942514223368
Manes.01G022400.v8.1	62.620933696924	1.22312363461026	0.219371545581767	5.57558014812983	2.46706287599213e-08	6.40084218545844e-08
Manes.01G022500.v8.1	33.3335623083423	4.98392899599864	0.281451045946932	17.7079782355414	3.63911039482597e-70	9.13210721720478e-69
Manes.01G022600.v8.1	95.2324611201113	0.262115829904635	0.0805347764427885	3.25469122138608	0.00113515711855894	0.0019933944244798
Manes.01G022750.v8.1	922.544309756833	-0.855782427604079	0.0349794651979302	-24.4652804941888	3.46096454363619e-132	2.41661849259397e-130
Manes.01G022900.v8.1	1100.57677238198	-0.115749516846373	0.0577925299088901	-2.0028456450834	0.0451938588008747	0.0646188428539178
Manes.01G023000.v8.1	0.208406129352793	-1.14685632608588	2.05301758618421	-0.558619825667183	0.576421206585272	0.651931334275223
Manes.01G023100.v8.1	0.0262481561737239	0.0345592429075123	2.93839577850098	0.0117612621010308	0.990616086896403	NA
Manes.01G023200.v8.1	473.369474859865	0.733852482644611	0.135937353568306	5.39846085995681	6.72150273385726e-08	1.68762649547495e-07
Manes.01G023300.v8.1	153.418387457086	0.0549246387510969	0.0809694668774193	0.678337660716576	0.497557625208343	0.574698501801787
Manes.01G023400.v8.1	311.921209457628	1.02455277067337	0.113034677809564	9.0640570710477	1.25686608484319e-19	6.30804487864696e-19
Manes.01G023500.v8.1	7.8876413939449	-0.261911434296642	0.292363708605215	-0.895841127293628	0.370337620877609	0.443566608821631
Manes.01G023600.v8.1	8.7154937967928	-0.182693791304885	0.325093531348482	-0.561973012957454	0.574134406241731	0.64968697700071
Manes.01G023700.v8.1	480.432035571019	0.495751786844252	0.0605292335429639	8.19028687175372	2.60604267441222e-16	1.1038333620918e-15
Manes.01G023900.v8.1	766.066296300367	0.640652067008648	0.0619041354161973	10.3490996635585	4.22439606327725e-25	2.74580828595144e-24
Manes.01G024000.v8.1	339.310386531326	-0.257769971416547	0.0998599940976445	-2.58131370571178	0.00984250974288824	0.0154900150514943
Manes.01G024001.v8.1	3.76315529114622	-0.241784296297317	0.260221410602036	-0.929148357692536	0.352812206356784	0.424761624360748
Manes.01G024100.v8.1	2.10216621746354	-3.16788274111926	0.864998596253641	-3.66229812954558	0.000249962713905318	0.000467738081158751
Manes.01G024200.v8.1	0	NA	NA	NA	NA	NA
Manes.01G024300.v8.1	573.122377586844	-0.262134750388337	0.0395505901322047	-6.62783411099826	3.40647973811641e-11	1.07118868594451e-10
Manes.01G024400.v8.1	751.051504690245	-0.189311719450596	0.0310864937532232	-6.08983827360611	1.13024806274259e-09	3.21923601798905e-09
Manes.01G024500.v8.1	0.01016897385508	-0.217586723861323	2.93839577850098	-0.0740494951201995	0.940971001921632	NA
Manes.01G024600.v8.1	74.8191013683282	-0.473865627998	0.117701325110555	-4.02600079100983	5.6733497857597e-05	0.000112460368712753
Manes.01G024700.v8.1	102.284360361695	-0.0607894547747227	0.0993109505176537	-0.612112304412157	0.540463457230186	0.617337819419233
Manes.01G024800.v8.1	10.0911227992664	-0.197088043949215	0.262345005655739	-0.751255178106354	0.452499098441989	0.529131246367375
Manes.01G024932.v8.1	8.11225159369314	-0.0558285590429878	0.247730271530662	-0.22536026258736	0.821699022382226	0.867185100893088
Manes.01G025000.v8.1	617.619387768717	-0.290484510384988	0.0508972064339328	-5.70727807550798	1.14797150897106e-08	3.04866827475152e-08
Manes.01G025100.v8.1	36.721165420914	2.57002481552233	0.262888098443234	9.77611702751646	1.42575789013227e-22	8.21229487964414e-22
Manes.01G025200.v8.1	38.0151684341008	-0.55942457653723	0.201076376375262	-2.78214968173683	0.00540001284655371	0.00877537434131873
Manes.01G025300.v8.1	91.4536154851451	-0.345838531618886	0.190989662433872	-1.81077094546219	0.0701763155833468	0.0971511521309976
Manes.01G025400.v8.1	1114.70147991123	0.212771159853027	0.0472756143860337	4.50065351061591	6.77448585009739e-06	1.45704135063314e-05
Manes.01G025500.v8.1	292.221267548704	-1.19520600481697	0.23999056670031	-4.98022076971673	6.35117791797375e-07	1.48181771989814e-06
Manes.01G025600.v8.1	1.33942229818223	-0.709842089912223	0.752890195900347	-0.942822862852338	0.345771515402144	0.417184259587104
Manes.01G025700.v8.1	0.933891861101248	1.10301370083053	0.750582977121891	1.46954265477753	0.141685661232644	0.186041113169467
Manes.01G025900.v8.1	1190.19019347576	0.444713282995261	0.164949822696858	2.69605190065919	0.00701667330263401	0.011241577978913
Manes.01G026000.v8.1	246.546384411192	0.350619895737173	0.0759855226777411	4.61429866349899	3.94424909227496e-06	8.65108191826917e-06
Manes.01G026100.v8.1	0	NA	NA	NA	NA	NA
Manes.01G026200.v8.1	107.319659708493	1.01297660355593	0.171381309217714	5.9106597340151	3.40740248001483e-09	9.3753079762402e-09
Manes.01G026300.v8.1	1413.04699357877	1.30138795060626	0.102884998895118	12.6489572297407	1.13369514929367e-36	1.16028235689894e-35
Manes.01G026400.v8.1	0.163828275332495	0.466664125179918	2.93792421070408	0.158841444404749	0.87379379539358	0.906442605309118
Manes.01G026500.v8.1	218.592483664452	0.815320329464489	0.100753535885777	8.09222547175721	5.8584333862374e-16	2.42480800944888e-15
Manes.01G026600.v8.1	387.823339654659	-0.336375979107082	0.0609574424874807	-5.51821017058197	3.4246970951936e-08	8.80042228988475e-08
Manes.01G026700.v8.1	162.454972058091	0.0286688592331365	0.0823728673774547	0.348037650574528	0.727811907920707	0.79028794760226
Manes.01G026800.v8.1	1620.7341881437	-1.0370468795224	0.0488795729238614	-21.2163653953725	6.74401510588628e-100	3.01376547051846e-98
Manes.01G026850.v8.1	132.528753701856	-0.0987723874504562	0.114359308533298	-0.863702209441886	0.387751499595739	0.462454161438341
Manes.01G026900.v8.1	1956.23813517236	-0.320824229064899	0.14137789551089	-2.26926725642331	0.0232520784588265	0.0347310330502652
Manes.01G027000.v8.1	270.699387680586	-0.25369750490434	0.0812920682588105	-3.12081498648355	0.0018035130437289	0.00310364259466101
Manes.01G027100.v8.1	3243.06367995663	0.474233739368137	0.0355406077676362	13.343433586411	1.29361199930019e-40	1.49981665174156e-39
Manes.01G027150.v8.1	0.0103697044632439	-0.0904372048978013	2.93839577850098	-0.0307777480349967	0.97544678650728	NA
Manes.01G027200.v8.1	363.107302510991	1.37178437108436	0.083740500931267	16.3813728820454	2.59812023481975e-60	5.1464892311004e-59
Manes.01G027300.v8.1	2.00909403154946	1.59484025628755	0.583352755658893	2.73392084089187	0.00625850884881466	0.0100848181011593
Manes.01G027350.v8.1	0.0768386263881063	-0.641543146741757	2.93816293237346	-0.218348390306427	0.827157673881209	NA
Manes.01G027400.v8.1	1103.52178138222	0.478067760461279	0.034640322347951	13.8009039194047	2.51676901473464e-43	3.16779443810449e-42
Manes.01G027500.v8.1	1089.47311732351	0.607267420993105	0.100384087915669	6.04943904559119	1.45351045191928e-09	4.10688385656099e-09
Manes.01G027600.v8.1	144.331822085451	-0.517519753836956	0.0889713452238534	-5.81670146196922	6.00201950829119e-09	1.62548632664184e-08
Manes.01G027700.v8.1	550.177380490816	-0.378497110807729	0.0350354053686688	-10.8032747680496	3.32141873159854e-27	2.3550958409126e-26
Manes.01G027800.v8.1	68.5941461198359	-0.680130321244505	0.217763725124505	-3.12324892888218	0.0017886639825643	0.00307938227496408
Manes.01G027900.v8.1	1137.08689610802	0.732227999906004	0.0728482804216761	10.0514109004024	9.0561410640006e-24	5.51664165578052e-23
Manes.01G028000.v8.1	3.92324566228451	0.749009394284896	0.385627066947618	1.94231540906499	0.0520989287326656	0.0736957751077919
Manes.01G028100.v8.1	446.703264714176	1.01618769256334	0.0502016402860196	20.2421213086603	4.16836173377882e-91	1.57115173042433e-89
Manes.01G028200.v8.1	61.0999810297488	-1.68648497807655	0.16580184305935	-10.1716901751983	2.65265183311015e-24	1.65524052052651e-23
Manes.01G028300.v8.1	3353.41778572233	-0.37228901924643	0.0869456785370846	-4.28185765538237	1.85339533139124e-05	3.83588970772564e-05
Manes.01G028400.v8.1	1565.77272560334	0.0639955272458923	0.0329190284635037	1.94402843075524	0.0518920227309816	0.0734304635350816
Manes.01G028500.v8.1	379.980410736451	-0.799894050276892	0.0674435745654012	-11.8601965484677	1.90527351659424e-32	1.66502782598489e-31
Manes.01G028600.v8.1	21.5959211753772	3.48970619946931	0.244041600843438	14.2996365677345	2.1995521081253e-46	3.0382537279891e-45
Manes.01G028700.v8.1	1282.08986600954	-0.15169035368988	0.105949435860782	-1.43172403380421	0.152222815373463	0.198746411433284
Manes.01G028800.v8.1	983.980166202832	-0.225406080730408	0.0309264610591607	-7.28845373866792	3.13532512159663e-13	1.11383401992106e-12
Manes.01G028900.v8.1	16.7248791190805	0.684790198342341	0.282309766212057	2.4256695314889	0.0152801771483284	0.0234016202090701
Manes.01G029001.v8.1	21.142056341013	-0.15491390679583	0.187676482973171	-0.825430572555941	0.409127183819026	0.484890191125579
Manes.01G029100.v8.1	611.541826614621	0.121368120969965	0.0441872800896574	2.74667553023641	0.00602026613244253	0.00972167166276133
Manes.01G029200.v8.1	8.01750521709139	0.824973773924858	0.418570334079442	1.97093225858735	0.0487316247292995	0.0692729172785696
Manes.01G029300.v8.1	121.011472863568	0.200273534568824	0.115419545275335	1.73517868304774	0.0827091610161671	0.113122122676732
Manes.01G029400.v8.1	4447.0800641893	-0.440801581268837	0.100807126150947	-4.37272242647596	1.22706696171877e-05	2.58266618242693e-05
Manes.01G029500.v8.1	0	NA	NA	NA	NA	NA
Manes.01G029600.v8.1	0	NA	NA	NA	NA	NA
Manes.01G029700.v8.1	34.9618839470366	-0.551909773327944	0.169419964517656	-3.2576430699844	0.00112341612090396	0.00197389357428584
Manes.01G029800.v8.1	574.132861065939	0.00643049288789322	0.0487958241542299	0.131783672052925	0.895155401718428	0.922605644857585
Manes.01G029900.v8.1	354.26113687318	1.22603828341306	0.333566724184826	3.67554133707212	0.000237345604773763	0.000445023008950805
Manes.01G029950.v8.1	1.13943522522598	-1.32495323558184	0.892863273264444	-1.48393743505387	0.137825519421281	0.181398933011468
Manes.01G030000.v8.1	0.8448364208612	-1.74251036097866	0.734662442119968	-2.37185169824444	0.0176991931776655	0.0268954551388573
Manes.01G030100.v8.1	1601.42721009405	-3.57676460894051	0.12967891136963	-27.5816982974624	1.84488333691217e-167	1.86694172463612e-165
Manes.01G030200.v8.1	1460.52709849416	-0.364302433189675	0.0514195703482796	-7.08489842918073	1.39146319872099e-12	4.75655319265371e-12
Manes.01G030400.v8.1	395.305687948068	0.077197651987887	0.0392955251861151	1.96454053285345	0.0494674405571293	0.0702402447768491
Manes.01G030500.v8.1	72.5454258436629	-0.349228676496186	0.0997348511147239	-3.50157114181152	0.00046252346857188	0.000844825538868061
Manes.01G030600.v8.1	57.8319838781247	-0.233229253631278	0.117493214823182	-1.98504444688377	0.0471395266470331	0.0671993155683443
Manes.01G030700.v8.1	744.032852505404	-0.672717205168909	0.0412271192875963	-16.3173468530775	7.42951173276693e-60	1.45210820641134e-58
Manes.01G030800.v8.1	0.0503853024111508	0.0939836978795617	2.93839577850098	0.0319846967407186	0.974484254885882	NA
Manes.01G030900.v8.1	332.034031983292	-0.15531000927794	0.0550366189729715	-2.82193950457263	0.00477341806882514	0.00780799804757167
Manes.01G031001.v8.1	0	NA	NA	NA	NA	NA
Manes.01G031100.v8.1	3319.03885315044	0.766677469873828	0.0511801517634002	14.979976484206	9.92521514390721e-51	1.54263360583933e-49
Manes.01G031200.v8.1	199.261781060566	0.147740678353293	0.0620313658402009	2.38170925873031	0.0172324968656073	0.0262333698946101
Manes.01G031300.v8.1	52.0640405880434	1.21160758565537	0.212150378920861	5.71107905542482	1.1226207829207e-08	2.98361389922688e-08
Manes.01G031400.v8.1	784.146396964879	0.0158242301280855	0.0430080469907832	0.367936496429998	0.712920585971952	0.777564509770252
Manes.01G031600.v8.1	80.6579181573506	0.216957091410136	0.116811389505404	1.85732823082375	0.0632644703170923	0.0882429412682975
Manes.01G031700.v8.1	52.1830072475137	1.74303060175441	0.206638893903834	8.43515259312987	3.30770952990842e-17	1.46804905721186e-16
Manes.01G031800.v8.1	3589.33625470331	-0.0346612138583401	0.10179822592586	-0.340489370449187	0.733488026280208	0.794998664053949
Manes.01G031900.v8.1	310.350502877181	0.00398897594909877	0.0907428497681836	0.0439591213995286	0.964936988744976	0.974461803364327
Manes.01G032000.v8.1	367.443464949382	0.269408028023873	0.0893783271675711	3.01424334692204	0.00257621078300488	0.00435448845130274
Manes.01G032100.v8.1	181.661797344777	0.360122765153271	0.0660085871932155	5.45569569757864	4.87814724107973e-08	1.23883117333476e-07
Manes.01G032300.v8.1	206.313137975626	-0.0426110368529554	0.189328491045599	-0.225064049354794	0.821929447965586	0.867329963793216
Manes.01G032400.v8.1	354.282309136317	-0.301230737877684	0.0595154747292909	-5.06138511450757	4.16221514511737e-07	9.86094401587312e-07
Manes.01G032500.v8.1	1259.41502944804	0.609982284490861	0.0451515686807463	13.5096587408484	1.37155741682641e-41	1.63637755881938e-40
Manes.01G032600.v8.1	960.762701415169	-0.0234199120462986	0.0889443560512957	-0.263309703797192	0.792311880971996	0.843694797191957
Manes.01G032701.v8.1	0	NA	NA	NA	NA	NA
Manes.01G032800.v8.1	1659.3319250032	-0.154566389031105	0.0611155348242548	-2.5290851086484	0.0114360292222853	0.0178460328628019
Manes.01G032900.v8.1	404.630065654638	-0.243511968398588	0.0885781511190291	-2.74912001799815	0.00597555019119675	0.00965337016832236
Manes.01G033000.v8.1	299.554576222489	-1.12624880754139	0.11212654983643	-10.0444436146868	9.71946117303913e-24	5.9078248218277e-23
Manes.01G033100.v8.1	1048.38343396294	0.19974490949034	0.0445630813342428	4.48229573696138	7.38443121491166e-06	1.58395794357179e-05
Manes.01G033200.v8.1	919.510980377114	-0.158581011666881	0.0983419409942074	-1.61254709906754	0.106842939479298	0.143329649359116
Manes.01G033300.v8.1	172.987996740159	0.0443587994672646	0.0759360958713779	0.584159601020316	0.559112938784857	0.634900974965891
Manes.01G033400.v8.1	101.869997154398	0.564703098488497	0.0830883182525344	6.7964198862729	1.0725090102037e-11	3.47386949495412e-11
Manes.01G033500.v8.1	0.118738341630413	0.688219144750656	2.93817745097682	0.234233349153861	0.814803826169515	0.861764270861654
Manes.01G033600.v8.1	623.191258250125	0.655228057450211	0.0373901346825323	17.5240892554558	9.38320362058036e-69	2.28286478329973e-67
Manes.01G033700.v8.1	358.519844142738	-0.111455829649321	0.0766615583803959	-1.45386856208004	0.145982750339899	0.191260822637836
Manes.01G033800.v8.1	792.259484894521	0.647275503495039	0.0471994714517844	13.7136176229484	8.41550389218244e-43	1.03956224550489e-41
Manes.01G033900.v8.1	0	NA	NA	NA	NA	NA
Manes.01G034000.v8.1	1393.17207320685	0.21768637049384	0.0400716080544156	5.43243411140952	5.55904826173247e-08	1.40472467158408e-07
Manes.01G034100.v8.1	107.139664983232	2.00778976177903	0.203482155520176	9.86715398530343	5.77807527679054e-23	3.39108305275814e-22
Manes.01G034200.v8.1	1436.56171635368	0.0272103723075308	0.0356575162898442	0.763103410970909	0.445401725973527	0.521858805539081
Manes.01G034250.v8.1	7.51579857562565	1.09931222174453	0.31611512933098	3.4775691504266	0.000505982517803064	0.000921557986451879
Manes.01G034300.v8.1	836.449275520594	0.52294009648864	0.0479633296701134	10.9029147910574	1.11623141909239e-27	8.04758480517568e-27
Manes.01G034400.v8.1	369.316837531632	0.116530340180463	0.0429670934315038	2.71208338460757	0.00668617710805628	0.0107411093194531
Manes.01G034500.v8.1	2055.5440414372	1.88837672267064	0.181606855321455	10.3981577090144	2.5277290889871e-25	1.65843254534672e-24
Manes.01G034600.v8.1	92.8423344098618	0.239538228789359	0.0883222700789477	2.71209320792191	0.00668597896068805	0.0107411093194531
Manes.01G034700.v8.1	189.454207935665	-0.0725443853684161	0.061046390917427	-1.18834847200945	0.234696148239896	0.294384668807666
Manes.01G034800.v8.1	0.223118406079797	1.05897625244783	2.28802018007075	0.46283518898644	0.643482506085373	0.714667822290618
Manes.01G034900.v8.1	0.0434836973146015	-0.1305135153996	2.93839577850098	-0.0444165882467275	0.964572339188786	NA
Manes.01G035000.v8.1	6.70546896872375	1.41941719149473	0.427344117924423	3.32148526669498	0.000895397095933002	0.00158945219838622
Manes.01G035100.v8.1	481.96793751664	1.07881903905966	0.110904779696349	9.72743503042343	2.30327430588399e-22	1.31179550088377e-21
Manes.01G036200.v8.1	812.947419455536	-1.65890850193502	0.110853588801725	-14.9648605865361	1.24584713358284e-50	1.93099392014255e-49
Manes.01G036300.v8.1	1131.19761175867	-0.456173560841564	0.0765249724453873	-5.96110715579959	2.50534601882262e-09	6.96123301887343e-09
Manes.01G036311.v8.1	0	NA	NA	NA	NA	NA
Manes.01G036422.v8.1	0	NA	NA	NA	NA	NA
Manes.01G036500.v8.1	294.386401780966	-1.12066783523106	0.115129546553324	-9.73397245781738	2.15989500608802e-22	1.23239770214583e-21
Manes.01G036600.v8.1	751.748108689755	-0.514174764569447	0.0431023206180781	-11.9291666248195	8.340426651082e-33	7.40929123297456e-32
Manes.01G036700.v8.1	55.2046332299379	-0.524017987222648	0.0914883444540501	-5.72770214992616	1.01800096433493e-08	2.7133091834979e-08
Manes.01G036800.v8.1	528.081913022741	-0.0827480187467304	0.0463185698913399	-1.7864977036392	0.0740187087100639	0.102126292262613
Manes.01G036900.v8.1	754.291782633644	0.273338923994289	0.0393749971238403	6.94194143391545	3.86747560268844e-12	1.28962026722885e-11
Manes.01G037000.v8.1	317.812904789125	-0.76973235691533	0.0695976182456879	-11.0597514156028	1.96641750103766e-28	1.47046963330608e-27
Manes.01G037100.v8.1	213.231870261453	-1.90156991531917	0.0866293840695358	-21.9506341380981	8.54019017775428e-107	4.1846931870996e-105
Manes.01G037200.v8.1	1939.36698802791	0.200028471667233	0.0418510151108289	4.77953691535372	1.75699411201537e-06	3.95716841775578e-06
Manes.01G037300.v8.1	201.836873648986	-0.00758041735183444	0.068914413669401	-0.109997559990854	0.912411310018394	0.935179739039037
Manes.01G037400.v8.1	4377.70250384024	0.199337593147956	0.0852349647409909	2.33868335317199	0.0193518273287284	0.029260314924826
Manes.01G037500.v8.1	163.304477298954	-0.455623342145413	0.129345416258067	-3.52253180148545	0.000427445755727319	0.00078357573887267
Manes.01G037600.v8.1	983.998090393789	-0.05237088500435	0.0386442172949998	-1.35520625517046	0.175351852326397	0.226184696599837
Manes.01G037700.v8.1	1480.73283690076	-0.146839137671039	0.0557269624817936	-2.63497472554713	0.00841435483423313	0.0133484568056419
Manes.01G037766.v8.1	0.036383639146593	-0.429888098034978	2.93839577850098	-0.146300270773696	0.88368435211176	NA
Manes.01G037900.v8.1	6.76261216419254	2.88976044469076	0.532979589044681	5.421897018365	5.89698533077588e-08	1.48581687224691e-07
Manes.01G038000.v8.1	487.66058113799	0.336531353192204	0.04999029791685	6.73193333938447	1.67423348830438e-11	5.36376936548996e-11
Manes.01G038033.v8.1	161.046200563915	0.498026364212672	0.102402935740695	4.86339928255354	1.15386751594101e-06	2.6411669988717e-06
Manes.01G038100.v8.1	1043.77064019801	-2.52470270515814	0.202732190896584	-12.4533883543242	1.34031704701678e-35	1.32748422422619e-34
Manes.01G038200.v8.1	776.151797921366	-0.108339003266587	0.0430423897521642	-2.51703039469689	0.0118348619055051	0.0184354541562051
Manes.01G038300.v8.1	1172.93829287841	0.323829578991087	0.112453057707693	2.87968673855753	0.00398070480109779	0.0065768166279007
Manes.01G038400.v8.1	205.150233381444	0.469701959341232	0.165187091753601	2.84345437863786	0.0044627397828648	0.00732900112514928
Manes.01G038700.v8.1	3502.5664250601	0.241083736740227	0.0444174270009713	5.42768352464348	5.70901521130251e-08	1.44066493360751e-07
Manes.01G038900.v8.1	34.4949408381515	-1.29064141872875	0.222348035515087	-5.80460005297048	6.45198242530072e-09	1.74396466794396e-08
Manes.01G039000.v8.1	0.0264597076568258	-0.330247184429279	2.93839577850098	-0.112390300464478	0.910513945709189	NA
Manes.01G039012.v8.1	1.01541294151829	0.226508551143199	0.529983947640982	0.427387569286607	0.669097059964596	0.738301235967572
Manes.01G039024.v8.1	0.0355764930043383	-0.0164901145891707	2.93839577850098	-0.00561194469098479	0.995522339478179	NA
Manes.01G039036.v8.1	0	NA	NA	NA	NA	NA
Manes.01G039048.v8.1	0	NA	NA	NA	NA	NA
Manes.01G039060.v8.1	0.0791552815486106	0.28314206862391	2.93825965617356	0.096363869009671	0.923231586894595	NA
Manes.01G039072.v8.1	0.0716733148956073	-0.61566174271977	2.93835875204429	-0.209525723260115	0.834037856746653	NA
Manes.01G039084.v8.1	0.151489445297378	-0.118999862902818	2.08223881823405	-0.0571499589099687	0.954425739968198	0.966607836583935
Manes.01G039096.v8.1	0	NA	NA	NA	NA	NA
Manes.01G039108.v8.1	0.0181128283877426	-0.292528642497845	2.93839577850098	-0.0995538601838986	0.920698526008347	NA
Manes.01G039120.v8.1	0	NA	NA	NA	NA	NA
Manes.01G039132.v8.1	0	NA	NA	NA	NA	NA
Manes.01G039144.v8.1	0	NA	NA	NA	NA	NA
Manes.01G039156.v8.1	0	NA	NA	NA	NA	NA
Manes.01G039168.v8.1	0	NA	NA	NA	NA	NA
Manes.01G039180.v8.1	0	NA	NA	NA	NA	NA
Manes.01G039192.v8.1	0	NA	NA	NA	NA	NA
Manes.01G039200.v8.1	1185.44961050848	0.374164209094135	0.0306305547754812	12.2153911947309	2.57261037272447e-34	2.42828684387274e-33
Manes.01G039204.v8.1	0	NA	NA	NA	NA	NA
Manes.01G039212.v8.1	0	NA	NA	NA	NA	NA
Manes.01G039216.v8.1	0.00830740439698682	-0.213528519450234	2.93839577850098	-0.0726683998842271	0.942069995282535	NA
Manes.01G039228.v8.1	0	NA	NA	NA	NA	NA
Manes.01G039232.v8.1	2.73672666826419	-0.849927128956668	0.456525110036188	-1.8617313928018	0.0626409612760091	0.087434385229332
Manes.01G039240.v8.1	0	NA	NA	NA	NA	NA
Manes.01G039252.v8.1	0	NA	NA	NA	NA	NA
Manes.01G039264.v8.1	0	NA	NA	NA	NA	NA
Manes.01G039300.v8.1	71.1958241906786	1.13565375211803	0.188510598452631	6.02434961980877	1.69790985917959e-09	4.77136757892e-09
Manes.01G039400.v8.1	7.79537192018748	0.392446305967896	0.325247726060005	1.20660737808047	0.227583384004253	0.286239379772756
Manes.01G039500.v8.1	692.043874958812	0.105470007155134	0.0744735241753576	1.41620808633672	0.156714589039452	0.204105314612818
Manes.01G039600.v8.1	338.976046378252	0.352544489223424	0.104114426141044	3.38612526899809	0.00070887016867186	0.00127167729533079
Manes.01G039700.v8.1	172.42806331006	0.0571098085022425	0.0760166902376303	0.751279861353022	0.452484246480473	0.529131246367375
Manes.01G040000.v8.1	256.322920697016	2.46246870932829	0.36848570429783	6.68267094383121	2.34626018620047e-11	7.45348578259545e-11
Manes.01G040100.v8.1	1301.55502130321	0.0397789594847349	0.0306554992482679	1.2976125152156	0.194420519378787	0.248315580128476
Manes.01G040200.v8.1	1467.01779618496	0.30924780578446	0.0462590842898395	6.68512597108162	2.3072608664117e-11	7.33209648411409e-11
Manes.01G040300.v8.1	0.0489202603564942	-0.389834535561951	2.93839577850098	-0.132669172210976	0.894455024314929	NA
Manes.01G040400.v8.1	1473.12714394139	0.0743889407754823	0.0609513578924233	1.22046404457101	0.222289011740797	0.28025694478944
Manes.01G040500.v8.1	204.211529348493	-0.291853701201656	0.0922355959929346	-3.16421982272454	0.0015549929946823	0.00269606768523661
Manes.01G040700.v8.1	42.5565119742805	-0.794417100062339	0.124641410772323	-6.37362089485223	1.84616619307004e-10	5.54087919325663e-10
Manes.01G040712.v8.1	828.28283145834	-0.205662687592788	0.0362904635214442	-5.66712760423304	1.45211202242749e-08	3.8261781873962e-08
Manes.01G041000.v8.1	0	NA	NA	NA	NA	NA
Manes.01G041100.v8.1	0.12581485572204	-0.546195697319095	2.93833507776942	-0.185886116750758	0.852534069682293	0.890640604683989
Manes.01G041151.v8.1	21.7172895886313	-0.908074080698936	0.369536083570293	-2.45733534848756	0.0139971957529003	0.021552548507553
Manes.01G041200.v8.1	431.422714210866	-1.20642204993392	0.265498047012065	-4.54399594841124	5.51977190714512e-06	1.19741537372088e-05
Manes.01G041300.v8.1	2564.65165106439	0.222145935852312	0.0232953399338899	9.53606757758171	1.48351221827937e-21	8.15158297394114e-21
Manes.01G041400.v8.1	170.183533637194	-0.44351362187665	0.093100876072641	-4.76379643872097	1.89984166622231e-06	4.26685250382673e-06
Manes.01G041500.v8.1	614.52815043033	0.749901036883318	0.0563873656078817	13.2990968597139	2.34281072855308e-40	2.69833829478299e-39
Manes.01G041700.v8.1	130.378567116147	-0.703571760822246	0.135045497130839	-5.2098868586532	1.88955823626623e-07	4.58637016936784e-07
Manes.01G041800.v8.1	91.7307454746065	-1.79076313216463	0.132575427714658	-13.5075040905687	1.41228782976974e-41	1.68353389182539e-40
Manes.01G041900.v8.1	261.197084774698	0.459992571589535	0.152160042591631	3.02308387770413	0.00250212880732948	0.00423619188875022
Manes.01G042100.v8.1	273.512925509307	-0.151824080979819	0.0569637935042175	-2.66527335418028	0.00769257653259146	0.0122640369059467
Manes.01G042200.v8.1	367.053059195085	0.118985768999509	0.236370186353429	0.503387380765515	0.614691942095622	0.688275574997223
Manes.01G042300.v8.1	6.83390693036169	-1.02364189549478	0.347285577533077	-2.9475508391859	0.00320302079852463	0.00535114074068626
Manes.01G042400.v8.1	2538.80212764294	0.0413632426951037	0.0343671945117345	1.20356762554419	0.228756738794033	0.287580488568094
Manes.01G042501.v8.1	0.0115526739634234	-0.206742436519837	2.93839577850098	-0.0703589482507719	0.943907964786279	NA
Manes.01G042600.v8.1	2988.81269712207	0.14126257212056	0.0255654272906918	5.52553143408611	3.28489754688318e-08	8.4551827927792e-08
Manes.01G042700.v8.1	506.01488371862	-0.274127784600971	0.0634350785489187	-4.32139111153735	1.55048562375031e-05	3.2276264046617e-05
Manes.01G042800.v8.1	2596.20932739746	-0.71188751404959	0.0523037408413661	-13.610642424386	3.46187306525992e-42	4.19116231957995e-41
Manes.01G042900.v8.1	29.7354508323386	-1.15572755014659	0.230814041502229	-5.00718042379339	5.52331489232451e-07	1.29537480008921e-06
Manes.01G043000.v8.1	164.742329384186	-0.410310401400665	0.0864166095456771	-4.74805021346952	2.053870507234e-06	4.60279252724429e-06
Manes.01G043100.v8.1	518.889288847289	-0.624849760848626	0.0567164808551913	-11.0170756617286	3.16164067889801e-28	2.33548331556788e-27
Manes.01G043200.v8.1	670.830912657757	-4.82196546409707	0.100268790157365	-48.0903923995623	0	0
Manes.01G043300.v8.1	630.083656619748	0.292866592786737	0.0863149094933166	3.39300121503822	0.00069131331593017	0.00124113781024167
Manes.01G043400.v8.1	0	NA	NA	NA	NA	NA
Manes.01G043450.v8.1	0	NA	NA	NA	NA	NA
Manes.01G043500.v8.1	4.76723923132128	-1.61257758469559	0.48915386303867	-3.2966673812573	0.000978392960264807	0.00172952628988583
Manes.01G043600.v8.1	475.813857496275	-3.12055000735163	0.230622094302592	-13.5310106205924	1.02603300650037e-41	1.22781070572216e-40
Manes.01G043650.v8.1	0.459914115030724	1.32029899070227	1.0652739625601	1.23939853700102	0.215197942978734	0.272139751308342
Manes.01G043700.v8.1	6485.07153329445	-2.70325664197723	0.244899451713911	-11.0382306822604	2.49905542352364e-28	1.8583231623806e-27
Manes.01G043800.v8.1	16.4117332197992	1.84480992524059	0.258617336276887	7.13335753820252	9.79496833769804e-13	3.37786721412404e-12
Manes.01G043900.v8.1	2605.75531287421	0.217529548353471	0.0435855554605232	4.99086328154047	6.01100340413839e-07	1.40515002575816e-06
Manes.01G043951.v8.1	0	NA	NA	NA	NA	NA
Manes.01G044000.v8.1	0	NA	NA	NA	NA	NA
Manes.01G044100.v8.1	1771.79928110129	0.0126975108382731	0.0417975427968823	0.303786059864272	0.76129088776552	0.818746803823295
Manes.01G044150.v8.1	0	NA	NA	NA	NA	NA
Manes.01G044200.v8.1	15.4043427225233	3.89181301119853	0.273092530224284	14.2508951380043	4.42571702072161e-46	6.07720139571065e-45
Manes.01G044300.v8.1	151.793322409147	3.17379954962999	0.20479888761933	15.4971522869269	3.6261138209852e-54	6.18298895116707e-53
Manes.01G044400.v8.1	3287.82551283118	4.5855639039399	0.19881489939127	23.0644882148166	1.05252395271919e-117	5.96287910739287e-116
Manes.01G044600.v8.1	3268.54344302919	-0.229943600992667	0.0667955747939779	-3.44249752624927	0.000576369136249466	0.0010432240279598
Manes.01G044700.v8.1	655.379934719256	-0.220380532638801	0.0432982288953365	-5.08982788121704	3.58388666287149e-07	8.54807467924858e-07
Manes.01G044801.v8.1	53.9393846056188	-0.543562871778413	0.196956214589872	-2.75981579413623	0.00578339611860781	0.00935864736921877
Manes.01G044850.v8.1	0	NA	NA	NA	NA	NA
Manes.01G044900.v8.1	0	NA	NA	NA	NA	NA
Manes.01G045000.v8.1	26.4981337261878	1.20883936772096	0.209304325667647	5.77551067740696	7.67200344862754e-09	2.06514125212189e-08
Manes.01G045150.v8.1	0	NA	NA	NA	NA	NA
Manes.01G045165.v8.1	2512.76388407468	0.0107255248010559	0.117096086327671	0.091595928928338	0.927019086098507	0.946279826445695
Manes.01G045180.v8.1	0.0284350194309312	-0.322063548871355	2.93839577850098	-0.10960523127203	0.912722461702834	NA
Manes.01G045195.v8.1	2342.67754467316	0.2519670392205	0.0623980640546897	4.03805860065882	5.38953911679803e-05	0.000106978770188451
Manes.01G045210.v8.1	194.134230938751	0.257845278977898	0.0874152406221139	2.94966046129798	0.00318123329548246	0.00531728581345452
Manes.01G045300.v8.1	140.423015998013	0.802039768367003	0.194809584996003	4.11704469461016	3.83761672187859e-05	7.72334882851052e-05
Manes.01G045500.v8.1	277.902520943452	-0.253927219305987	0.130277783449405	-1.94912142794173	0.0512809252691369	0.0726085492632563
Manes.01G045515.v8.1	398.347664590251	-0.278728383812826	0.0726645960179989	-3.8358210061993	0.000125145530202931	0.000240939867551379
Manes.01G045560.v8.1	0.0648267124257806	-0.602802875991719	2.93835055767374	-0.205150088173601	0.837454863850918	NA
Manes.01G045575.v8.1	0.0274204472160887	-0.328879913773906	2.93839577850098	-0.111924988519308	0.91088288311597	NA
Manes.01G045590.v8.1	0	NA	NA	NA	NA	NA
Manes.01G045600.v8.1	867.543867879055	-0.0783736238373972	0.0404807004112584	-1.93607380902925	0.0528586617714638	0.0747099045228978
Manes.01G045650.v8.1	100.865440665705	0.444834532799483	0.130246502764393	3.41532803843616	0.000637052397724925	0.00114711324018162
Manes.01G045700.v8.1	0.392646645774717	-0.596717194592046	0.634531124347577	-0.940406501265937	0.347009088703544	0.418514718347439
Manes.01G045900.v8.1	411.320863713112	2.07905459608377	0.113140546153212	18.3758578756404	2.05040373430524e-75	5.74977673686199e-74
Manes.01G046000.v8.1	0.0713150250781455	-0.269874575125538	2.93839577850098	-0.0918441882812716	0.926821835234908	NA
Manes.01G046100.v8.1	191.519204453721	0.219768293302871	0.0760610613861624	2.88936663908891	0.00386018705376084	0.00638828135400487
Manes.01G046200.v8.1	18.2350692755682	-0.980752991318943	0.226728325589855	-4.3256747420836	1.52065665391197e-05	3.17002092429925e-05
Manes.01G046700.v8.1	973.900773815556	0.746110040767632	0.170734212964144	4.37000896196666	1.24241437412128e-05	2.61240935550759e-05
Manes.01G046800.v8.1	0.0219323695063545	-0.290354938013133	2.93839577850098	-0.0988141012648939	0.921285872101003	NA
Manes.01G047000.v8.1	95.4530063839997	0.681255162882618	0.153389748731905	4.44133436891743	8.94027480245513e-06	1.90350568099231e-05
Manes.01G047100.v8.1	28546.0326715361	0.131687557328984	0.222917454088015	0.590745834002706	0.554690732748883	0.63080261260897
Manes.01G047200.v8.1	10.5247374171216	3.66137662816074	0.412105511865805	8.88456116877417	6.41735716140594e-19	3.10743386820506e-18
Manes.01G047215.v8.1	1207.92177155474	-0.287066052834822	0.0606785481105842	-4.73093147040458	2.23491964735397e-06	4.99250625854566e-06
Manes.01G047400.v8.1	35.3202971703097	-2.59907937556868	0.217281307511966	-11.9618176332336	5.63155558460256e-33	5.0380956911579e-32
Manes.01G047800.v8.1	435.269246616017	-0.744852985421813	0.18684003508851	-3.9865812756295	6.70321722981857e-05	0.000132013014545785
Manes.01G047820.v8.1	156.74990956795	-1.58796074130591	0.0698466547399489	-22.7349577043906	2.02168068883541e-114	1.09855139375823e-112
Manes.01G047900.v8.1	591.109350044205	-0.290495987418787	0.0435542486363322	-6.66975086275419	2.56238032854777e-11	8.12157087793229e-11
Manes.01G048000.v8.1	197.340566192841	0.17165856023785	0.114461639589112	1.49970383836944	0.133691135864071	0.176409378005595
Manes.01G048100.v8.1	743.000439003699	-0.0526487292755566	0.0363543292946477	-1.44821071649664	0.147558128405739	0.19318888700006
Manes.01G048115.v8.1	0	NA	NA	NA	NA	NA
Manes.01G048130.v8.1	1.04926694803316	1.86303374265887	0.470224407147318	3.96200987090659	7.43214669235614e-05	0.000145803088514088
Manes.01G048145.v8.1	1.99767519261436	1.88426266880647	0.43510054739277	4.33063732072375	1.48678391648098e-05	3.10241873644481e-05
Manes.01G048300.v8.1	17.0067594669748	0.301723937609165	0.175784319402876	1.71644398450383	0.0860808120378006	0.11740585409785
Manes.01G048400.v8.1	542.827124946842	0.0384493827564504	0.043471687403557	0.884469526096758	0.376442805816627	0.450126190875006
Manes.01G048600.v8.1	32.1277973470063	-0.232245038619784	0.173372072048593	-1.33957583753565	0.180383283627331	0.23197831806388
Manes.01G048766.v8.1	100.022998902657	0.285103269948482	0.174040786311179	1.63814055309269	0.101392377096861	0.136542386321858
Manes.01G048900.v8.1	144.504860284191	-3.45026663655248	0.336195468755479	-10.2626803666468	1.03785233122206e-24	6.59850116344913e-24
Manes.01G048966.v8.1	2.58651229991705	-1.60793139375327	0.814084825779517	-1.97513986606201	0.0482522778069512	0.0686544125903284
Manes.01G048981.v8.1	0	NA	NA	NA	NA	NA
Manes.01G049100.v8.1	890.664973960245	0.566288942664091	0.0514535664547931	11.0058248957656	3.58222415918772e-28	2.63709859689281e-27
Manes.01G049200.v8.1	0.58381210334586	-0.804343645956698	1.03450123292433	-0.777518305785853	0.436853038564555	0.513263729055529
Manes.01G049300.v8.1	611.931562056584	-0.387118708565324	0.0439095404738779	-8.81627783819836	1.1832764232796e-18	5.66099871569015e-18
Manes.01G049315.v8.1	6.34176735572151	0.0672578554541779	0.365029991951585	0.184252957118928	0.853815016795118	0.89157732812035
Manes.01G049330.v8.1	380.97986237339	-0.548189065350522	0.0739479417250686	-7.4131754388599	1.23310586783845e-13	4.49147716337088e-13
Manes.01G049345.v8.1	7.24641124389288	-0.11952426851336	0.277221643998639	-0.431150565263753	0.666358895910492	0.735701203617463
Manes.01G049360.v8.1	1374.70770448212	1.65873693773609	0.11891954095857	13.9483967425839	3.21757152453296e-44	4.1547282792513e-43
Manes.01G049375.v8.1	1026.30655905987	0.305790392127091	0.032262867043942	9.47809107326406	2.58977203790442e-21	1.40888844991567e-20
Manes.01G049390.v8.1	0	NA	NA	NA	NA	NA
Manes.01G049405.v8.1	1.5920217855303	2.20297969071063	0.669545677556972	3.29026049238169	0.00100094672978086	0.00176704646752919
Manes.01G049420.v8.1	0.0380700906599028	0.0947033094186283	2.93839577850098	0.032229596200598	0.97428895407909	NA
Manes.01G049435.v8.1	0	NA	NA	NA	NA	NA
Manes.01G049450.v8.1	0	NA	NA	NA	NA	NA
Manes.01G049465.v8.1	0.280679509881303	0.0515892998769943	0.99596330207406	0.051798394348026	0.958689334960357	0.969870802863039
Manes.01G049480.v8.1	0.0255461222195573	-0.0869848583514851	2.93839577850098	-0.0296028394091487	0.976383800786382	NA
Manes.01G049495.v8.1	0.0289577107519969	0.0220045791994489	2.93839577850098	0.00748863694960606	0.994024988042633	NA
Manes.01G049500.v8.1	338.284470647111	-0.15962715224463	0.0573080300568631	-2.78542382430948	0.00534577989842108	0.00869280580827322
Manes.01G049510.v8.1	0	NA	NA	NA	NA	NA
Manes.01G049525.v8.1	0	NA	NA	NA	NA	NA
Manes.01G049540.v8.1	0.011964708306886	-0.225733414655655	2.93839577850098	-0.0768219912059679	0.938765155981465	NA
Manes.01G049555.v8.1	0	NA	NA	NA	NA	NA
Manes.01G049570.v8.1	1.82474098510563	-0.31384321668239	0.339317853210895	-0.924923972353815	0.355005455969493	0.42708917923966
Manes.01G049585.v8.1	0.0220325700472472	-0.253191396595025	2.93839577850098	-0.0861665397314823	0.931334029176293	NA
Manes.01G049601.v8.1	1033.51976388735	0.720209658844782	0.0404434700373413	17.8078107091161	6.14674726317109e-71	1.56355784207986e-69
Manes.01G049616.v8.1	2072.73009373651	2.35344090718625	0.0647532662284128	36.3447443544337	3.18125002777071e-289	9.98340598602652e-287
Manes.01G049631.v8.1	4325.79160030202	0.439344312524833	0.0603545255096966	7.27939303332354	3.35325425585965e-13	1.18989189894753e-12
Manes.01G049700.v8.1	1807.20829702898	0.252468981356813	0.0436672165934778	5.78165958474492	7.39672672698341e-09	1.99296331742858e-08
Manes.01G049800.v8.1	1472.99741553765	-0.0571068114167271	0.0647844134933672	-0.881489980959292	0.378052674469674	0.451799717510505
Manes.01G049815.v8.1	0.0185277333750251	-0.037615595249225	2.93839577850098	-0.0128014052853066	0.989786235332147	NA
Manes.01G049900.v8.1	8.17000484226957	0.382754786944706	0.498605492366671	0.767650563029159	0.442694814140448	0.51920996720176
Manes.01G049915.v8.1	0	NA	NA	NA	NA	NA
Manes.01G050200.v8.1	1667.31335509046	-0.403046343130084	0.0341580248578002	-11.7994627853327	3.92811132353929e-32	3.3924597794203e-31
Manes.01G050300.v8.1	1779.24210226127	-1.55074194925149	0.0652986765640659	-23.7484437794084	1.1401808722019e-124	7.22114552394537e-123
Manes.01G050400.v8.1	159.697282345222	0.60996998784499	0.242333298166305	2.51707046642178	0.0118335159446031	0.0184343856507761
Manes.01G050450.v8.1	0	NA	NA	NA	NA	NA
Manes.01G050500.v8.1	354.156457325689	-1.02848530229034	0.0649673824880986	-15.8307948219824	1.90795744229652e-56	3.43358578372047e-55
Manes.01G050600.v8.1	72.2512959724071	-0.239114122508514	0.167345901607104	-1.42886153895724	0.153044033801009	0.199725252969918
Manes.01G050700.v8.1	1335.71360856045	-1.63341630688901	0.30177781438219	-5.41264542667924	6.21003828049788e-08	1.56215769768806e-07
Manes.01G050733.v8.1	101.829958112922	0.225627950930386	0.120545537619604	1.87172379323058	0.0612448260337783	0.0855968770578176
Manes.01G050766.v8.1	0	NA	NA	NA	NA	NA
Manes.01G050800.v8.1	3.52292922046114	-3.0162029351236	1.11602929460232	-2.70261985927383	0.00687953756784261	0.0110390373589477
Manes.01G050900.v8.1	705.810573863597	0.318548461604904	0.0469219192740173	6.78890519683618	1.12987653510252e-11	3.6537514907275e-11
Manes.01G051000.v8.1	312.068867550556	-0.159580643108188	0.0493113434351364	-3.23618526674494	0.00121138732584147	0.00212085802110902
Manes.01G051301.v8.1	0.238583449072262	0.917155440072981	2.04786045230557	0.447860321263789	0.654254006145139	0.724556478653201
Manes.01G051334.v8.1	0.0142216392829348	-0.207573333243067	2.93839577850098	-0.0706417204795196	0.943682905193567	NA
Manes.01G051367.v8.1	0	NA	NA	NA	NA	NA
Manes.01G051400.v8.1	201.448363491453	-1.83290463099606	0.0801571302225452	-22.8663953650444	1.00391164082331e-115	5.54135417553262e-114
Manes.01G051500.v8.1	295.938335479026	0.407471450870934	0.0893205384911274	4.56190096649955	5.06925576173678e-06	1.10225234274277e-05
Manes.01G051515.v8.1	0.347912409568501	-1.41928686106356	2.93544326894419	-0.483500013806789	0.628740749967724	0.701363093961121
Manes.01G051530.v8.1	195.016091383162	-0.517100953971198	0.188703299460985	-2.74028570485123	0.00613857976743655	0.00989956307549528
Manes.01G051545.v8.1	266.622275166271	2.98297786838633	0.114771160537091	25.9906570119792	6.31576888607911e-149	5.21891789905887e-147
Manes.01G051560.v8.1	0.0837737065833061	-0.590567154367111	2.93839577850098	-0.200982848766679	0.840711985130395	NA
Manes.01G051575.v8.1	0	NA	NA	NA	NA	NA
Manes.01G051590.v8.1	0.0670157362703982	0.285768727970071	2.93839577850098	0.0972533142270765	0.922525230032534	NA
Manes.01G051600.v8.1	1559.64009977673	-0.388029474637637	0.040950437440069	-9.47558802529322	2.65262411861673e-21	1.44251930749543e-20
Manes.01G051605.v8.1	0.259901280979794	-0.827023204487574	2.93720077190078	-0.281568496236086	0.778274399539613	0.832332821991936
Manes.01G051700.v8.1	1719.17167628383	-0.10476658480388	0.0542517194431098	-1.93112008023527	0.0534682043101557	0.0755105974942373
Manes.01G051800.v8.1	26.3979611513119	1.50544068305905	0.206836434967033	7.27841148151194	3.37773746222465e-13	1.19812302920923e-12
Manes.01G051900.v8.1	139.249559755748	2.38820237234114	0.154792687504648	15.4283927157052	1.0546409349325e-53	1.77446513931715e-52
Manes.01G052100.v8.1	1233.24997524586	0.156231231271949	0.047781642667366	3.26969150808731	0.00107664830604924	0.00189577526087222
Manes.01G052104.v8.1	1781.70261252944	-0.299203040139908	0.0397373356537813	-7.52951941083239	5.0927415233789e-14	1.8937594294764e-13
Manes.01G052108.v8.1	888.758269923593	0.126640196608199	0.0293857443642235	4.30957933338524	1.63565376103586e-05	3.39858723000532e-05
Manes.01G052112.v8.1	832.835552888844	-0.657891798309837	0.0722002300647374	-9.11204573337158	8.08429569520303e-20	4.0949288858727e-19
Manes.01G052200.v8.1	260.091374123701	-0.938284403858143	0.054535317248635	-17.2050783088023	2.43247740013191e-66	5.54604847230075e-65
Manes.01G052400.v8.1	1484.16589789512	-0.603498375284582	0.0521685279080428	-11.5682462105959	5.96903104358259e-31	4.93093868817692e-30
Manes.01G052500.v8.1	2487.76207208089	-2.01986084791851	0.118118334585214	-17.100316009462	1.47601806071878e-65	3.32193267009472e-64
Manes.01G052600.v8.1	483.969050421275	-0.93099245082372	0.113674773446428	-8.18996530714417	2.61301487534187e-16	1.10661873340862e-15
Manes.01G053000.v8.1	529.906761242076	-0.203682153612092	0.0455998278455435	-4.4667307583267	7.94239844642528e-06	1.69881443259809e-05
Manes.01G053100.v8.1	2.30695337590176	1.29926036421605	0.654280208487899	1.98578582595178	0.0470571102722689	0.0670906120420863
Manes.01G053150.v8.1	9.45244883743877	0.259092012300173	0.314382263493416	0.824130500942203	0.409865411130544	0.485662081917444
Manes.01G053200.v8.1	3751.03847900209	0.265154090155501	0.0890833100320115	2.97647325924709	0.00291584509775846	0.00489420394112943
Manes.01G053300.v8.1	3154.4381109079	-0.126487273016528	0.0732042836454929	-1.72786709626269	0.0840120546462286	0.114769219186557
Manes.01G053400.v8.1	315.299944329131	0.000711328443844851	0.0950283620573281	0.00748543306908443	0.994027544297789	0.995381805257323
Manes.01G053600.v8.1	465.225665435876	0.525373364490605	0.134202187058508	3.91478988536572	9.04829687113601e-05	0.000176208988712055
Manes.01G053700.v8.1	842.352608444681	-1.55805052512764	0.123052147200445	-12.6617093693592	9.63776673442058e-37	9.88915594755205e-36
Manes.01G053800.v8.1	524.621898696549	0.241873611376582	0.0529726483032375	4.56600942418428	4.97096428290926e-06	1.08197500328597e-05
Manes.01G053875.v8.1	0	NA	NA	NA	NA	NA
Manes.01G053950.v8.1	56.1775336930054	2.4360863384635	0.402956771919228	6.04552772958935	1.48921733194853e-09	4.20309620870276e-09
Manes.01G054025.v8.1	0.445907216299999	1.30312001516963	1.38854014340212	0.938482060717956	0.347996731836211	0.419579051162761
Manes.01G054100.v8.1	0.015669643379041	-0.011519047652521	2.93839577850098	-0.00392018248079482	0.996872154934412	NA
Manes.01G054104.v8.1	0.796898538196232	0.172572533330941	0.434667973082335	0.397021506110025	0.691351601609941	0.758260533009662
Manes.01G054202.v8.1	0	NA	NA	NA	NA	NA
Manes.01G054300.v8.1	22.8815048152979	0.760423601592387	0.351074459159251	2.16598952659057	0.0303119872788272	0.0445562762327058
Manes.01G054400.v8.1	317.941735302503	1.42975014440776	0.184982713500801	7.72910137033732	1.08308404189897e-14	4.19738272377384e-14
Manes.01G054600.v8.1	3493.49275735949	-0.204109720770769	0.0333176426994866	-6.12617533034276	9.0016610632222e-10	2.58339902893338e-09
Manes.01G054800.v8.1	1285.01376841784	0.50317207812932	0.0563155139371424	8.9348750095923	4.07638762830727e-19	1.99497996247804e-18
Manes.01G054900.v8.1	2182.97055251977	-0.341466770506207	0.0338831324688206	-10.0777804655584	6.92732267718667e-24	4.24391582307137e-23
Manes.01G055000.v8.1	315.413050839495	-2.90032950090341	0.160406471427711	-18.0811252506759	4.48828621357607e-73	1.19616253764484e-71
Manes.01G055100.v8.1	48.3414985508702	-3.07954373528562	0.30087021866036	-10.235455503032	1.37546381142997e-24	8.70929590869171e-24
Manes.01G055200.v8.1	385.511615741245	-0.745022021476825	0.0706358327188412	-10.547366581524	5.22407900963183e-26	3.52606396179355e-25
Manes.01G055300.v8.1	67.2945743974381	1.60268554043089	0.230838433375377	6.94288865591408	3.84162209179703e-12	1.2813052904692e-11
Manes.01G055400.v8.1	53.0634741920838	-0.558681311262367	0.284873684766757	-1.96115450860191	0.0498610017402981	0.0707487186855581
Manes.01G055500.v8.1	2813.50178440365	0.0603914025040988	0.031388848335187	1.92397637081829	0.0543575453528984	0.0766654669346287
Manes.01G055512.v8.1	17.6779618313552	2.32695436941803	0.27174754870082	8.56292680667339	1.1003779479364e-17	5.00220639418354e-17
Manes.01G055600.v8.1	1225.28355964055	-0.412770257826216	0.031792872954356	-12.9831065729359	1.52564606500089e-38	1.65160056571608e-37
Manes.01G055700.v8.1	4.72130354223341	-0.0124531546061058	0.423850742756187	-0.0293809904050805	0.976560733718713	0.983143181803109
Manes.01G055704.v8.1	0.245457465147339	0.282914420399986	2.93755364946289	0.0963095330877495	0.923274739975764	0.943371629322227
Manes.01G055708.v8.1	1813.81470765949	-0.435699152299508	0.0594564770309788	-7.32803512849398	2.33551509582667e-13	8.36079679908214e-13
Manes.01G056000.v8.1	2863.0557290125	0.513861176806659	0.0669452845127078	7.67583826922291	1.64340366972175e-14	6.30671400045733e-14
Manes.01G056100.v8.1	1226.66605627451	0.0261717895206162	0.0287606297825189	0.909986662966743	0.362829543458651	0.435694963188449
Manes.01G056200.v8.1	56.0699805233097	0.229619603479571	0.294090868256805	0.780777740025113	0.434933228441898	0.511395346905035
Manes.01G056204.v8.1	438.210818310599	0.179317941271688	0.126816437743297	1.41399604390927	0.157363064049125	0.204825723687765
Manes.01G056300.v8.1	0.209893227966349	-0.639627925022905	1.66141754039192	-0.384989269387405	0.700245365744657	0.766103375190891
Manes.01G056450.v8.1	1075.19728641649	0.715756768391474	0.0435265771665632	16.4441317233029	9.23990921622248e-61	1.8499689204953e-59
Manes.01G056600.v8.1	977.283352829641	-0.268720247653658	0.0435433301772834	-6.17132972052399	6.77180358097502e-10	1.95894846210909e-09
Manes.01G056700.v8.1	0.222728893160874	0.017678988761474	1.39805911997449	0.0126453799477354	0.989910715463839	0.992754265095333
Manes.01G056725.v8.1	0	NA	NA	NA	NA	NA
Manes.01G056750.v8.1	0.891656266211869	0.15580245734614	0.504833875259416	0.30862124152441	0.757609660742343	0.815478565767444
Manes.01G056800.v8.1	869.567238620951	0.432702206907212	0.0599656394165189	7.21583578725276	5.36037124502109e-13	1.87871964956003e-12
Manes.01G056850.v8.1	0	NA	NA	NA	NA	NA
Manes.01G056900.v8.1	383.003063694134	0.36067251723165	0.0478193020074413	7.54240447038572	4.61384088493606e-14	1.71957000155143e-13
Manes.01G057000.v8.1	52.0833698261918	-0.925281127666751	0.136701983923377	-6.76860057996949	1.30033977180473e-11	4.19382099613234e-11
Manes.01G057100.v8.1	0.0117437265706348	-0.219790710318189	2.93839577850098	-0.0747995596530277	0.940374192183796	NA
Manes.01G057200.v8.1	1144.57870681451	-8.02966081155983	0.331347108548112	-24.2333812621574	9.89926310610344e-130	6.694586405653e-128
Manes.01G057300.v8.1	107.216198142495	-0.417188045268216	0.162170555226305	-2.57252646564625	0.0100959236595729	0.0158676568587755
Manes.01G057350.v8.1	0	NA	NA	NA	NA	NA
Manes.01G057400.v8.1	1785.69465251761	-0.0180852175111097	0.0513953825120805	-0.351884092055521	0.724925189879609	0.78764337327229
Manes.01G057601.v8.1	2.13296443927331	0.565807686433415	0.401871014793604	1.40793355480989	0.159150746016632	0.206930791687749
Manes.01G057800.v8.1	201.776716988377	-1.74739780565141	0.127888713228709	-13.6634247193219	1.67897904188702e-42	2.05404663337295e-41
Manes.01G057900.v8.1	634.090180114948	-0.142165072989275	0.0471675815908874	-3.0140420219624	0.00257792096691949	0.00435711543758314
Manes.01G058000.v8.1	49.2325795621084	0.533628012727824	0.1957351973168	2.72627519241794	0.0064053569479684	0.0103089558347792
Manes.01G058100.v8.1	684.381486505414	2.20642053868508	0.183085927395297	12.0512841706356	1.90951566157086e-33	1.74746960772196e-32
Manes.01G058200.v8.1	57.9996924951971	-0.380272322805258	0.179056627653471	-2.12375452273792	0.0336906755944508	0.0491990258994568
Manes.01G058300.v8.1	566.561936705012	0.981839968747147	0.162456675705843	6.04370343343073	1.50616253680108e-09	4.24877483616342e-09
Manes.01G058450.v8.1	10.768541542923	0.144788940021902	0.172525432359952	0.83923244266862	0.401338885139952	0.476630455904365
Manes.01G058600.v8.1	1144.71695156712	0.689551310912248	0.0916037306667966	7.52754615879622	5.17027338720297e-14	1.92131101256757e-13
Manes.01G058700.v8.1	16.2869632063974	5.37761561044063	0.31780517793647	16.9211075960368	3.1446075014326e-64	6.84025603699474e-63
Manes.01G058750.v8.1	0.130335974945201	-0.471759052043945	2.76811974977238	-0.170425810546215	0.864675275173326	0.899589526767153
Manes.01G058800.v8.1	1311.8047269392	0.213229289571833	0.0927863064944571	2.29806851493298	0.0215578898951911	0.0323733461354205
Manes.01G058900.v8.1	485.926331846572	1.43535266432897	0.0962170019405287	14.9178693513664	2.52198528475705e-50	3.88951126467501e-49
Manes.01G059200.v8.1	1096.49408737441	0.217971828467631	0.0781011014633128	2.79089314214117	0.00525628224526782	0.0085537471951483
Manes.01G059300.v8.1	1.78058623730515	0.142834952829016	0.77117268306835	0.185217858418821	0.853058162437587	0.89110257781881
Manes.01G059400.v8.1	76.7068746933825	0.55820816125151	0.185811755792852	3.00415955314375	0.0026631562346801	0.00449247772148428
Manes.01G059500.v8.1	5860.63026404824	0.19636630698225	0.0441815808167728	4.44452876859723	8.80847213149417e-06	1.87601514894488e-05
Manes.01G059525.v8.1	0.0794521601487843	0.439834907014499	2.93839577850098	0.149685386234417	0.881012838367938	NA
Manes.01G059550.v8.1	0.85676261833613	2.42041868151432	0.860007351378544	2.81441626938947	0.00488659057437721	0.00797863175156995
Manes.01G059600.v8.1	3923.24877547787	-0.312548455235737	0.0657902179198554	-4.7506827780458	2.02730953657831e-06	4.54545679992232e-06
Manes.01G059700.v8.1	0.329317315600408	-0.966275503461823	1.57586380963151	-0.61317196166068	0.539762642042782	0.616695395002763
Manes.01G059751.v8.1	0	NA	NA	NA	NA	NA
Manes.01G059800.v8.1	0.00938301985133096	-0.210800640930926	2.93839577850098	-0.0717400434867443	0.94280878815061	NA
Manes.01G059900.v8.1	61.5403634707893	-1.65955772996879	0.205663970310157	-8.06926817305944	7.07207776494171e-16	2.91590097394187e-15
Manes.01G060100.v8.1	648.9765989088	-0.192435599838396	0.0396314810763816	-4.85562473598996	1.20007782033509e-06	2.74154862767537e-06
Manes.01G060200.v8.1	482.485010268691	-0.0580827720796242	0.0550228037143606	-1.05561273069887	0.291145182243511	0.357216874892869
Manes.01G060300.v8.1	2819.31106649323	-0.31524254300532	0.0759889874921229	-4.14852932522621	3.34617988455895e-05	6.76894359207152e-05
Manes.01G060400.v8.1	1077.65569403121	-0.165503330833518	0.0377940885762421	-4.37907982619153	1.19181473188892e-05	2.51036089454431e-05
Manes.01G060500.v8.1	13.5058847436942	5.78351004057595	0.335130943319398	17.2574635552646	9.83365784313242e-67	2.25866828584448e-65
Manes.01G060600.v8.1	18.1377997261057	0.337535288277429	0.229125935589282	1.47314308792382	0.140712457165926	0.184867535097808
Manes.01G060700.v8.1	281.895396036729	0.558255266190819	0.0870591277939372	6.4123691603271	1.4327537699632e-10	4.33551601246718e-10
Manes.01G060875.v8.1	152.023333764272	0.664917425728195	0.122922608334663	5.40923622380289	6.32940987635785e-08	1.59132611258146e-07
Manes.01G061050.v8.1	1343.95965896263	0.236514657943758	0.0425714878384934	5.55570570709299	2.7649237831833e-08	7.15371202077903e-08
Manes.01G061125.v8.1	0	NA	NA	NA	NA	NA
Manes.01G061200.v8.1	2984.38116913735	0.876561565998726	0.0731714586856123	11.979555713997	4.54754215424193e-33	4.09454714274588e-32
Manes.01G061400.v8.1	6322.66512611166	0.181055767756971	0.132720290696299	1.36419056051706	0.172507598304391	0.22281433687762
Manes.01G061500.v8.1	1368.74957912409	-0.237930054405191	0.119967237809523	-1.98329192827597	0.0473348304991144	0.0674486922014318
Manes.01G061550.v8.1	0	NA	NA	NA	NA	NA
Manes.01G061600.v8.1	509.561997066044	-0.240631295028831	0.0572376568258155	-4.20407312900868	2.62154177128369e-05	5.36211363397681e-05
Manes.01G061701.v8.1	0	NA	NA	NA	NA	NA
Manes.01G061800.v8.1	216.146034431495	-0.0777672406669008	0.0578960274153792	-1.34322239605412	0.179199971793413	0.23059457324073
Manes.01G061850.v8.1	6.45944376809813	-0.562276056118282	0.350116399513743	-1.60596892033391	0.10828073889553	0.145132965953781
Manes.01G061900.v8.1	1109.61916422663	-0.174380163398286	0.0266908749525091	-6.53332510487422	6.43253014233277e-11	1.98861104956698e-10
Manes.01G062000.v8.1	585.711409989593	0.034472601033621	0.0444743162111294	0.77511255867256	0.438273151260369	0.514715714183084
Manes.01G062100.v8.1	0.034736718549033	-0.272501861261331	2.93839577850098	-0.0927383109025387	0.926111460445636	NA
Manes.01G062200.v8.1	0.0246621852743011	-0.0495010039241585	2.93839577850098	-0.016846268391187	0.98655925828636	NA
Manes.01G062300.v8.1	0.0927432268409322	-0.410277651829638	2.88612984299635	-0.14215495287755	0.886957612745455	NA
Manes.01G062400.v8.1	2850.19599294088	0.15716270716184	0.104204755121133	1.5082105128422	0.131500657509915	0.173795171733873
Manes.01G062500.v8.1	2026.60779507723	0.375953358560785	0.0363996521255704	10.3284876807018	5.23798735083507e-25	3.38572059034537e-24
Manes.01G062600.v8.1	1526.02340731612	-0.0821274866962432	0.0408325551682956	-2.01132371848262	0.0442912747955199	0.0634192199855875
Manes.01G062700.v8.1	1605.20818763589	0.135173197240847	0.0972943304453065	1.38932244686996	0.164734721124229	0.213584660709299
Manes.01G062800.v8.1	129.959053220583	-0.982833815094303	0.150193155884707	-6.5437989454643	5.99754163666079e-11	1.85731608728169e-10
Manes.01G062900.v8.1	0	NA	NA	NA	NA	NA
Manes.01G063000.v8.1	931.6417014744	0.0285754478787678	0.0401224204364302	0.712206481262581	0.476336924090301	0.553482069647184
Manes.01G063100.v8.1	498.058543880293	0.119626087524445	0.0725448009541912	1.64899601282225	0.0991484515580843	0.133746257040198
Manes.01G063300.v8.1	19.1487661689717	-3.10050344133683	0.310625003936716	-9.9814998858511	1.83669091645513e-23	1.10319951175466e-22
Manes.01G063400.v8.1	0	NA	NA	NA	NA	NA
Manes.01G063500.v8.1	0.630259433560471	1.05720641119022	1.05425621819952	1.00279836432527	0.315958158208662	0.384528638648413
Manes.01G063600.v8.1	1016.0684187458	0.657218097516629	0.0939520887449857	6.99524732548008	2.64791394973676e-12	8.91898656731158e-12
Manes.01G063700.v8.1	0.420246481012688	-1.32439773592058	1.96965332794872	-0.672401440968226	0.501328165703017	0.578264461389497
Manes.01G063800.v8.1	0	NA	NA	NA	NA	NA
Manes.01G063900.v8.1	0	NA	NA	NA	NA	NA
Manes.01G063933.v8.1	0.160187022914096	0.484792405064356	2.70223845471454	0.179404006414959	0.85762048576061	0.89426362830788
Manes.01G063949.v8.1	0	NA	NA	NA	NA	NA
Manes.01G063966.v8.1	10.1222769343319	0.374809638262898	0.284858752229701	1.31577364335523	0.188250028084265	0.241141948109002
Manes.01G064000.v8.1	353.80975660022	0.331335345562561	0.0607612432019849	5.45307054467473	4.95074174200805e-08	1.25635305155629e-07
Manes.01G064100.v8.1	0	NA	NA	NA	NA	NA
Manes.01G064200.v8.1	135.500774508983	-0.415860859554452	0.19344450970805	-2.14976822129549	0.0315735530656485	0.0462815858677213
Manes.01G064300.v8.1	1.64139427096658	-0.52247585859027	0.47480590867338	-1.10039881359118	0.271158395188533	0.335360845663363
Manes.01G064400.v8.1	0	NA	NA	NA	NA	NA
Manes.01G064500.v8.1	223.92597739876	0.362543334104846	0.209897601436571	1.72723905191648	0.084124740021646	0.114911918071334
Manes.01G064600.v8.1	488.415065431995	-0.551173984250472	0.0507656045270288	-10.8572327540592	1.84248042014435e-27	1.31814749320266e-26
Manes.01G064900.v8.1	0.381790314901421	1.04615102507403	2.41934916251429	0.432410104867551	0.665443375183383	0.734908401299798
Manes.01G064950.v8.1	0.00953092190073862	-0.0874023217177055	2.93839577850098	-0.0297449112734207	0.976270493736065	NA
Manes.01G065000.v8.1	101.475999002357	-0.0834296975594161	0.0871862130659652	-0.956913881513504	0.338610724067786	0.409406588067851
Manes.01G065050.v8.1	0.0246621852743011	-0.0495010039241585	2.93839577850098	-0.016846268391187	0.98655925828636	NA
Manes.01G065100.v8.1	3158.94407664418	0.558251523999575	0.102093755756392	5.46802808715973	4.55069784546477e-08	1.15851782721567e-07
Manes.01G065200.v8.1	1432.22150352299	-0.574284080209879	0.0697090687023944	-8.23829798475206	1.7467769314013e-16	7.4587188035527e-16
Manes.01G065300.v8.1	193.372808570088	-1.33852279523214	0.153775161748218	-8.70441480935492	3.19217509369677e-18	1.49067798640613e-17
Manes.01G065400.v8.1	2205.24560637489	0.25466438454217	0.0463412634367327	5.49541306507212	3.89796933891655e-08	9.97254590418057e-08
Manes.01G065500.v8.1	0	NA	NA	NA	NA	NA
Manes.01G065550.v8.1	0	NA	NA	NA	NA	NA
Manes.01G065600.v8.1	2150.29684152524	0.251257302713054	0.0639669814861383	3.92792182584857	8.56830507747977e-05	0.000167187900526764
Manes.01G065700.v8.1	39.5299941910623	-1.47407512098644	0.14813815857233	-9.9506780372642	2.50470795677459e-23	1.49543593913455e-22
Manes.01G065800.v8.1	16.6409814662629	2.50523915488461	0.361756104917857	6.92521596961982	4.35310896938077e-12	1.44758106339808e-11
Manes.01G065900.v8.1	68.6172461194472	-2.78804135237984	0.260305152102808	-10.7106652705771	9.0707609370048e-27	6.32417256541548e-26
Manes.01G066000.v8.1	247.545954953363	0.0368855327270372	0.170121933117901	0.21681820827579	0.828350021331065	0.872522857737843
Manes.01G066100.v8.1	1002.52922115577	-0.0858775755983155	0.0378361549896979	-2.26972258734267	0.0232244200573442	0.0346950177685934
Manes.01G066150.v8.1	0.993720452668242	-1.71573787620999	0.777045666736525	-2.20802708213513	0.0272423853477488	0.0403243321194882
Manes.01G066175.v8.1	0	NA	NA	NA	NA	NA
Manes.01G066200.v8.1	2102.50733664265	-0.383674218171869	0.0420716664174304	-9.11953936801781	7.54443041789878e-20	3.82563437857504e-19
Manes.01G066400.v8.1	359.469709542333	2.01521289150693	0.217504869138672	9.26513921038757	1.94823018089442e-20	1.01367490596835e-19
Manes.01G066500.v8.1	4.03822833215985	0.15881898566864	0.409580045724398	0.387760554564485	0.698193238851288	0.764355823419576
Manes.01G066600.v8.1	218.467141201075	-3.12476392414878	0.177230132481474	-17.6311097915328	1.42149257219046e-69	3.51658879905045e-68
Manes.01G066633.v8.1	2.17914174251452	1.09976627493503	0.38447484622844	2.86043751814544	0.00423056908551166	0.00696204304491754
Manes.01G066666.v8.1	0.398809858426279	0.704335265691495	0.976829735772039	0.721041999335557	0.470883674659081	0.547945214283316
Manes.01G066700.v8.1	592.319585804108	-0.0309513237830722	0.0355926286434878	-0.869599267114969	0.384519438439302	0.458899624646827
Manes.01G066800.v8.1	673.249042488472	0.131280747517981	0.0575270630313723	2.28206935310407	0.0224852460267245	0.0336754207478372
Manes.01G066900.v8.1	20.6107225946122	-1.15845804096115	0.266895908563689	-4.34048632365867	1.42167717425049e-05	2.97255902656207e-05
Manes.01G067000.v8.1	1.94323320249732	1.35529126182928	0.542377520470667	2.49879689086889	0.012461571051041	0.0193448021040227
Manes.01G067100.v8.1	0	NA	NA	NA	NA	NA
Manes.01G067200.v8.1	0	NA	NA	NA	NA	NA
Manes.01G067233.v8.1	0.159235501242782	-0.42748222117478	2.70789040788747	-0.157865406934351	0.874562857464319	0.907052163955117
Manes.01G067266.v8.1	0.0635881284310632	-0.185314072646585	2.93839577850098	-0.0630664099106224	0.949713622040258	NA
Manes.01G067300.v8.1	0.212263707436927	0.640411392420959	2.04592396928566	0.313018177622975	0.754266851878261	0.812694744732653
Manes.01G067400.v8.1	0.0234874531412695	-0.284412233675666	2.93839577850098	-0.0967916697119537	0.922891839479314	NA
Manes.01G067500.v8.1	0.0182094577001441	-0.0196354564746995	2.93839577850098	-0.0066823729527397	0.994668277472064	NA
Manes.01G067700.v8.1	18.8775429018107	0.948025044816471	0.231130310325749	4.10169070201285	4.10142279516668e-05	8.23824082481161e-05
Manes.01G067801.v8.1	1.54831280661191	0.0375065346210685	0.402115661705696	0.0932730012603168	0.925686680432676	0.945282767887267
Manes.01G067900.v8.1	229.018256933131	1.17535390359077	0.090885685275105	12.9322224950283	2.96132940865908e-38	3.17626460767466e-37
Manes.01G068001.v8.1	207.384556768121	0.546630004338905	0.0686140712788819	7.96673326841555	1.62923796225316e-15	6.60252702927027e-15
Manes.01G068100.v8.1	974.323436987024	-0.374159119008866	0.0744348668340226	-5.02666471941407	4.99083809453008e-07	1.17463645386555e-06
Manes.01G068400.v8.1	754.161800093917	1.20482264280667	0.11438567016178	10.5329858285801	6.08724158081083e-26	4.10172876603248e-25
Manes.01G068600.v8.1	5.33894579031581	4.63503508970384	0.375127217988794	12.3559018579193	4.52651129505553e-35	4.41121634580952e-34
Manes.01G068800.v8.1	72.6985066715693	-2.48739352591896	0.192346457725974	-12.9318395323018	2.97611883536013e-38	3.19090207568555e-37
Manes.01G068901.v8.1	0	NA	NA	NA	NA	NA
Manes.01G069000.v8.1	462.624454997012	0.590347973848372	0.0612650405699262	9.63596805546167	5.635825028274e-22	3.15827835151872e-21
Manes.01G069050.v8.1	1.25850272308724	-1.68713887363823	0.491530930477183	-3.43241649513356	0.000598228074837615	0.00108110709351113
Manes.01G069100.v8.1	0.0104595259086239	-0.217586723861323	2.93839577850098	-0.0740494951201995	0.940971001921632	NA
Manes.01G069200.v8.1	20.1854971774847	-0.175007494639453	0.238405990383432	-0.734073394540069	0.462904007688051	0.539716507398341
Manes.01G069300.v8.1	2156.09913421232	0.708098330823265	0.0726795091220238	9.74275059610567	1.98117798304373e-22	1.13250718514964e-21
Manes.01G069400.v8.1	242.530138429309	2.03537492686679	0.159710762042616	12.7441313336398	3.36113715560097e-37	3.50285674462444e-36
Manes.01G069500.v8.1	35.5718267599397	0.922342056391736	0.158291542144347	5.82685621668054	5.64812338882223e-09	1.53172236381984e-08
Manes.01G069600.v8.1	402.51490470344	-0.212102087647292	0.0396764903757309	-5.34578753409674	9.00247604893162e-08	2.23979294536487e-07
Manes.01G069700.v8.1	1.97125847422328	-3.05321250063113	0.667371827926943	-4.57497960337241	4.76266383702346e-06	1.03833581272395e-05
Manes.01G069750.v8.1	0	NA	NA	NA	NA	NA
Manes.01G069800.v8.1	627.161349533902	-0.288634465316293	0.0613737763230273	-4.70289564385168	2.56497535796224e-06	5.69926505551991e-06
Manes.01G069900.v8.1	65.9035643147938	-1.07257540070654	0.224672950954559	-4.77394094905298	1.80655372726751e-06	4.06485503927991e-06
Manes.01G070000.v8.1	131.539126461354	-8.08670647538386	0.24334583490624	-33.2313330059651	3.79869575944223e-242	8.28887285634542e-240
Manes.01G070200.v8.1	46.9871040085576	0.864221854679304	0.403155205775025	2.1436455298101	0.0320612997310255	0.0469497248197736
Manes.01G070300.v8.1	42.4643714214818	-1.42971067080473	0.156878321935362	-9.11350053447033	7.97658274325766e-20	4.04110205004873e-19
Manes.01G070400.v8.1	0	NA	NA	NA	NA	NA
Manes.01G070500.v8.1	0.00931743465919328	-0.102335095442435	2.93839577850098	-0.0348268589926444	0.972217803239883	NA
Manes.01G070600.v8.1	0	NA	NA	NA	NA	NA
Manes.01G070700.v8.1	332.603016105844	0.0114959501300565	0.0459804501792241	0.250018216116789	0.802573261483082	0.852120094017429
Manes.01G070800.v8.1	0.400582898572339	-1.62591798414921	2.9356855060041	-0.553846105389648	0.579684171838883	0.6551177033042
Manes.01G070900.v8.1	697.011098118202	-0.0417179423982895	0.0834426695392116	-0.499959344885117	0.617103704255534	0.690643791467265
Manes.01G071000.v8.1	4.16453513867949	2.50428059156786	0.372041326370624	6.73118929017344	1.68281867913671e-11	5.3906555463113e-11
Manes.01G071051.v8.1	15.7475375132278	2.16178611699473	0.244191418786118	8.85283409114469	8.53244528966262e-19	4.11023106140526e-18
Manes.01G071100.v8.1	312.520781432066	0.0820050833131211	0.0534381413048898	1.53457963377213	0.124887118503337	0.165665980517607
Manes.01G071200.v8.1	776.81905539742	0.614890176593604	0.0450265220948384	13.6561774702135	1.85467019851088e-42	2.26600781471605e-41
Manes.01G071300.v8.1	74.3236526723921	-0.891655850773381	0.338706375252785	-2.63253341513846	0.00847506857820191	0.0134394291369545
Manes.01G071400.v8.1	1890.1321254611	0.800140596134749	0.0557822486221574	14.3440003925715	1.161619274147e-46	1.619771658858e-45
Manes.01G071500.v8.1	1323.43655147849	-0.941897653861077	0.139475368136553	-6.753146927986	1.44672298101427e-11	4.65464495561899e-11
Manes.01G071600.v8.1	0	NA	NA	NA	NA	NA
Manes.01G071700.v8.1	776.677929953568	0.377609139610164	0.130623291204869	2.89082548852581	0.0038423141641576	0.00635983374451356
Manes.01G071800.v8.1	2259.6364316452	1.12636207494031	0.0833869795641844	13.5076492856217	1.4095057288182e-41	1.68093488496551e-40
Manes.01G071900.v8.1	745.492364779691	0.351560855158282	0.0418551306441744	8.39946858957457	4.48503664799784e-17	1.97675672366387e-16
Manes.01G072000.v8.1	564.028283161867	-0.140363705957968	0.0573646289745335	-2.4468685401989	0.014410338831602	0.0221484021333175
Manes.01G072100.v8.1	2659.17327696004	0.317718563792965	0.100466350851359	3.16243758333607	0.00156454271180737	0.00271111043186375
Manes.01G072200.v8.1	1493.88272002112	-0.783338290397458	0.0916837644091822	-8.5439150044215	1.29749487811246e-17	5.88105029952627e-17
Manes.01G072400.v8.1	76.1676076834597	-0.613011667078959	0.168326840211007	-3.64179394272782	0.000270744750940618	0.000504900907643151
Manes.01G072601.v8.1	3.79085403158375	-0.583322992863184	0.363394550394867	-1.60520567033639	0.108448550010722	0.145336573403777
Manes.01G072801.v8.1	712.996482637563	-0.0946496310136814	0.071660932259377	-1.32079820942179	0.18656865692461	0.239216939260173
Manes.01G073000.v8.1	0.838641721859769	1.18629633511647	1.52661736189799	0.777075097352221	0.437114465209369	0.513508890425318
Manes.01G073100.v8.1	878.554936193488	-0.716829776148595	0.0560230258652159	-12.7952706066465	1.7424445971709e-37	1.82476481436007e-36
Manes.01G073112.v8.1	5.78574672167975	-2.07168927023551	0.566414262969564	-3.65755138187053	0.000254636225038364	0.000476228054461062
Manes.01G073125.v8.1	1454.42735114353	0.121004452034096	0.0373129656029006	3.24295992234638	0.00118294850003002	0.00207327758570773
Manes.01G073300.v8.1	1130.09267545982	0.364598412701723	0.0386674346044068	9.42908202811499	4.13693542943903e-21	2.22457848564174e-20
Manes.01G073400.v8.1	2248.84879374355	-0.115447751356963	0.0497973061802973	-2.31835334503779	0.0204301254378377	0.0307923697306571
Manes.01G073500.v8.1	220.010902274287	-0.346357185785633	0.0800239417569958	-4.3281695225336	1.50353726170681e-05	3.1362058042921e-05
Manes.01G073600.v8.1	0.0190618438014772	-0.0196354564746995	2.93839577850098	-0.0066823729527397	0.994668277472064	NA
Manes.01G073700.v8.1	1051.3449586264	0.226103115294318	0.0410095915782837	5.51342031443319	3.51926413545773e-08	9.03262702658834e-08
Manes.01G073750.v8.1	3.76800723638542	1.99630495661835	0.367069178254801	5.43849790415423	5.37316418584907e-08	1.35922901649094e-07
Manes.01G073800.v8.1	934.126080428056	1.3680581057826	0.0919158446126619	14.8838115076641	4.19881520426405e-50	6.41536699426122e-49
Manes.01G073900.v8.1	2659.81623411334	0.130715169507873	0.0649094925453867	2.0138066772972	0.04402983440864	0.0630966277595339
Manes.01G074000.v8.1	1846.3501370648	-0.772847157668106	0.146515122611259	-5.2748627165174	1.32855504002776e-07	3.26326112637195e-07
Manes.01G074100.v8.1	607.004555249984	-5.70223126883766	0.251649196820936	-22.6594455332005	1.12588930741645e-113	6.02415485749837e-112
Manes.01G074200.v8.1	0.0734874651120866	-0.116255256993544	2.93839577850098	-0.0395641927626413	0.968440575110069	NA
Manes.01G074250.v8.1	0.0191845243054333	-0.159116932666368	2.93839577850098	-0.0541509533298952	0.956814896880953	NA
Manes.01G074300.v8.1	354.014618655375	0.432908764208918	0.0865204869303836	5.00354054360843	5.62868210953765e-07	1.31908953951491e-06
Manes.01G074400.v8.1	362.588690821286	-4.68814290715193	0.569536922867945	-8.23149951989845	1.84884264944246e-16	7.88489467077844e-16
Manes.01G074500.v8.1	4843.69380272502	-0.262307994460608	0.0440575364400879	-5.953759916134	2.62051144473782e-09	7.27254418238547e-09
Manes.01G074600.v8.1	2.60067455704397	-1.02747073052504	0.746075553540637	-1.3771671322683	0.168460581081673	0.218061084933546
Manes.01G074700.v8.1	177.332893752783	-1.12459902480125	0.0933989849993851	-12.0408056341153	2.16827696891861e-33	1.97973114553438e-32
Manes.01G074800.v8.1	344.623402824591	1.41146797744551	0.24237144643668	5.82357368492356	5.7602400178541e-09	1.56136940701344e-08
Manes.01G074850.v8.1	12.3078931508954	2.33152548310377	0.27289954787149	8.5435300325294	1.30182663618773e-17	5.89972707264696e-17
Manes.01G074925.v8.1	0.378340080220768	0.912578896837309	2.18148400028072	0.418329401783316	0.675706295720312	0.7444764039238
Manes.01G075000.v8.1	800.687155897854	-0.542967415620348	0.044348902402677	-12.2430857632132	1.82942609711885e-34	1.7361831767764e-33
Manes.01G075100.v8.1	3068.41688011782	0.075771768179109	0.0539403842627684	1.40473170917711	0.160101072898779	0.208021165149931
Manes.01G075200.v8.1	0	NA	NA	NA	NA	NA
Manes.01G075300.v8.1	0	NA	NA	NA	NA	NA
Manes.01G075400.v8.1	0	NA	NA	NA	NA	NA
Manes.01G075500.v8.1	0	NA	NA	NA	NA	NA
Manes.01G075600.v8.1	0	NA	NA	NA	NA	NA
Manes.01G075700.v8.1	798.488273052698	-0.415493511261155	0.159544742052931	-2.60424446405955	0.00920770543685306	0.0145434153057347
Manes.01G075900.v8.1	8.65901122121618	-0.4254874325957	0.318808012993276	-1.3346196307954	0.182000869695161	0.233864753891509
Manes.01G076000.v8.1	15.1537991928737	-1.21354139028808	0.425905972296765	-2.84931761755738	0.00438131174644037	0.00719866092582385
Manes.01G076100.v8.1	114.430033340535	-2.03663767721026	0.116167030330371	-17.5319767701576	8.16797902159284e-69	1.99067760971281e-67
Manes.01G076201.v8.1	0	NA	NA	NA	NA	NA
Manes.01G076300.v8.1	1.78013906056743	-1.96534622867205	0.556407499193088	-3.53220657795272	0.000412107286740866	0.000756252070872036
Manes.01G076400.v8.1	4130.9567541006	1.4852608535168	0.152376652122224	9.74729942435965	1.89440674973028e-22	1.08379312822545e-21
Manes.01G076500.v8.1	749.547467717335	0.722894789105994	0.180688407992312	4.0007812185536	6.3133708744265e-05	0.000124616571394157
Manes.01G076600.v8.1	1420.48406657071	-0.102446832299739	0.0622186701958306	-1.64656094348034	0.0996483238386209	0.134388106461259
Manes.01G076700.v8.1	0.648740260400922	3.10762645132341	1.0796132466571	2.87846269110335	0.00399618546457743	0.00660044116059418
Manes.01G076800.v8.1	5.24731997965753	-0.347452493651499	0.326268075449464	-1.0649294852794	0.286907840894189	0.352606529797356
Manes.01G076900.v8.1	585.218892559815	0.200190703879657	0.0341426528002972	5.86336114685014	4.53590174752922e-09	1.23875756144022e-08
Manes.01G077000.v8.1	958.044796857842	0.385829897061369	0.0656450416720736	5.87751774138194	4.16464093532226e-09	1.14048849223993e-08
Manes.01G077100.v8.1	0.196305918389138	0.222216046291298	2.93748370043778	0.0756484355158058	0.939698800866376	0.955504132379419
Manes.01G077200.v8.1	539.86479909068	0.0835830204415394	0.0487778093602297	1.71354600663325	0.0866121370427055	0.118044063221723
Manes.01G077300.v8.1	41.6662361140351	1.16524818230338	0.274077519158365	4.25152776441356	2.12317182719429e-05	4.3773668807512e-05
Manes.01G077400.v8.1	199.178432756994	-0.326055890669669	0.270552560901392	-1.20514804806636	0.228146153922214	0.286886361739337
Manes.01G077500.v8.1	330.663304433355	0.35526445673086	0.120508807073752	2.94803728754395	0.00319798488699112	0.00534336670816356
Manes.01G077700.v8.1	572.19994053171	-0.540509123145139	0.151469555140764	-3.56843408329042	0.000359121175510779	0.000662587820849257
Manes.01G077800.v8.1	0.00830740439698682	-0.213528519450234	2.93839577850098	-0.0726683998842271	0.942069995282535	NA
Manes.01G077900.v8.1	0	NA	NA	NA	NA	NA
Manes.01G078000.v8.1	20.6245407691901	-1.81590871433787	0.416011253486336	-4.36504709697118	1.27095372272111e-05	2.6688021558981e-05
Manes.01G078100.v8.1	1943.32360256517	-0.855686805325521	0.230632848064594	-3.7101688354725	0.000207121071732405	0.000390686265515369
Manes.01G078200.v8.1	4446.82496672569	3.20978861977332	0.260003835291191	12.3451587403644	5.17321064581244e-35	5.02042297906677e-34
Manes.01G078301.v8.1	61.1539508045854	5.87751292021757	0.331459648426724	17.7322124974042	2.36539915570431e-70	5.96259913527269e-69
Manes.01G078400.v8.1	102.612476460753	7.53135995718146	0.33367414365896	22.571002579328	8.35304436341451e-113	4.42695501081911e-111
Manes.01G078500.v8.1	0	NA	NA	NA	NA	NA
Manes.01G078600.v8.1	0.0812944544136118	0.334220750782058	2.93837660620934	0.113743333674719	0.909441260105381	NA
Manes.01G078700.v8.1	0	NA	NA	NA	NA	NA
Manes.01G078800.v8.1	0	NA	NA	NA	NA	NA
Manes.01G078900.v8.1	0	NA	NA	NA	NA	NA
Manes.01G078950.v8.1	0	NA	NA	NA	NA	NA
Manes.01G079000.v8.1	1629.68037720505	0.186545185723571	0.0408617942635826	4.56527152283733	4.98848244277218e-06	1.08553420044119e-05
Manes.01G079100.v8.1	31.5937397194918	-1.32552310926851	0.244266655387542	-5.42654136384476	5.74565145819153e-08	1.44951716400767e-07
Manes.01G079200.v8.1	678.285038042928	-0.295760343411188	0.0531957488558428	-5.55984923180008	2.70007796806855e-08	6.98982089611221e-08
Manes.01G079300.v8.1	0	NA	NA	NA	NA	NA
Manes.01G079400.v8.1	24.1862302318903	0.314300244931382	0.178513108447112	1.7606563891329	0.0782965782787059	0.107550456466053
Manes.01G079500.v8.1	297.945417056543	-0.961415371496867	0.123190060503844	-7.80432583249575	5.98204562638615e-15	2.34792768893993e-14
Manes.01G079600.v8.1	565.978251023249	0.187195208533377	0.0459400906890266	4.07476793636567	4.60602548968349e-05	9.20677677856294e-05
Manes.01G079700.v8.1	725.389476448187	-0.152824802846153	0.0355164251231807	-4.30293314476653	1.68551722519402e-05	3.49985102220422e-05
Manes.01G079800.v8.1	1023.86196949347	0.0908442860555548	0.057937010441451	1.56798366645719	0.116884944258087	0.155775945656743
Manes.01G080000.v8.1	261.928664699969	0.0688216084768636	0.123270336078795	0.558298214039691	0.576640764291775	0.652100435123057
Manes.01G080100.v8.1	52.1542567998976	1.2273289127366	0.305058174009413	4.02326184742303	5.73976210225838e-05	0.000113736470745709
Manes.01G080200.v8.1	310.761865098453	0.124421890961539	0.0752896272284529	1.65257679632286	0.0984170236934953	0.132846485715735
Manes.01G080300.v8.1	606.418874671902	-0.427873890582437	0.0766284387097693	-5.58374798947702	2.35389727436735e-08	6.11575356958884e-08
Manes.01G080400.v8.1	306.685478605988	-0.903392950677933	0.129576160663813	-6.97190707032752	3.12673078763472e-12	1.04824860039176e-11
Manes.01G080500.v8.1	3.76531400455872	-0.606458959168646	0.350657348670985	-1.72949165750316	0.083721138309141	0.114405371739043
Manes.01G080600.v8.1	254.627104724728	0.338835692622	0.0934617749661449	3.62539329843391	0.000288522009064161	0.000536941612017725
Manes.01G080700.v8.1	333.94450596312	-0.0953813609759919	0.0518754520068017	-1.83866081713343	0.0659650899832979	0.0917395291158447
Manes.01G080800.v8.1	512.751084696863	-0.101509719573324	0.0306021176499549	-3.31708154103753	0.000909630644970127	0.00161359059472948
Manes.01G080900.v8.1	2148.08896506885	-0.237828747388628	0.0615177549580033	-3.86601799026945	0.000110626781158697	0.000213901419021282
Manes.01G080964.v8.1	837.580983678841	-0.303519183283119	0.0320524162868583	-9.46946341164188	2.81284897942251e-21	1.52816323663238e-20
Manes.01G081000.v8.1	298.999100897076	-0.647097347914598	0.135089068933414	-4.79015328940905	1.66653949748653e-06	3.76224120310368e-06
Manes.01G081100.v8.1	7.48899599910994	-1.91094755653553	0.321432658051036	-5.94509459033287	2.76297258967124e-09	7.65497712821326e-09
Manes.01G081200.v8.1	197.26876272429	0.738917450056053	0.0630178543795696	11.7255253662779	9.43140728662326e-32	8.01640917575738e-31
Manes.01G081400.v8.1	3186.57319320081	-0.15530328193563	0.0268020708550222	-5.79445083835859	6.85450982641249e-09	1.84990298049764e-08
Manes.01G081500.v8.1	55.8247108611057	1.05369827476557	0.139394710633141	7.55909797423154	4.05874109718058e-14	1.51917232436684e-13
Manes.01G081600.v8.1	6.09160326654309	1.80177887290701	0.351299767242911	5.1288928741622	2.91451125695744e-07	6.99032197568238e-07
Manes.01G081800.v8.1	234.456827094696	-0.473907181989148	0.115798309124856	-4.09252246920264	4.2670588212561e-05	8.55808801832513e-05
Manes.01G081900.v8.1	256.311004638694	-0.336715931974232	0.0734376665004016	-4.5850576144381	4.53861267174583e-06	9.90958817400414e-06
Manes.01G082000.v8.1	144.190314388572	-0.462590364382596	0.102495100441008	-4.51329246366117	6.38289069069982e-06	1.37716598679989e-05
Manes.01G082200.v8.1	334.513374723697	-0.222657293290839	0.0619846053599531	-3.59213859631497	0.000327975328320197	0.000607934093441937
Manes.01G082300.v8.1	493.242096583762	0.574309740534265	0.0456128228297831	12.5909712423952	2.36742353849224e-36	2.39486198587788e-35
Manes.01G082400.v8.1	982.604529636838	-0.190807970205429	0.0671551438428475	-2.84130089352421	0.00449298982247912	0.00737521044618523
Manes.01G082600.v8.1	6033.35384222147	0.561886516002288	0.0440616168448718	12.7522900028959	3.02720145347659e-37	3.16073781665799e-36
Manes.01G082700.v8.1	1359.49193575003	0.484531392782111	0.0473419369808677	10.2347183846306	1.38597819420261e-24	8.77189462136392e-24
Manes.01G082800.v8.1	1306.92865843504	-0.0479814902728565	0.0316325487355412	-1.51683921121874	0.12930728442269	0.171090646355855
Manes.01G082850.v8.1	0	NA	NA	NA	NA	NA
Manes.01G082900.v8.1	20.452271457127	0.26735260389975	0.181796758672045	1.47061259976612	0.141395914530264	0.185713044572315
Manes.01G083100.v8.1	0	NA	NA	NA	NA	NA
Manes.01G083200.v8.1	292.959926724212	0.746669641421899	0.122392801022649	6.10060097639016	1.05670401352016e-09	3.01345140878273e-09
Manes.01G083275.v8.1	0.205736320439721	-0.434448548818556	1.52148511983608	-0.285542423750659	0.775228607140633	0.829965309622733
Manes.01G083350.v8.1	15.4946875078318	1.09536337219716	0.292967832457641	3.73885202006104	0.000184862499403432	0.000350166809653296
Manes.01G083500.v8.1	0.452533701915767	1.92082799407668	1.19890766484598	1.60214839757776	0.109122797870011	0.146142399640825
Manes.01G083600.v8.1	930.259804343959	3.68821854128702	0.198745858187868	18.5574611461874	7.09807623780202e-77	2.04802964175424e-75
Manes.01G083700.v8.1	897.079134067124	0.225887453096104	0.0514250085086361	4.39256034460684	1.12023522365436e-05	2.36547741715175e-05
Manes.01G083800.v8.1	445.69569437167	-0.149462632075559	0.0673151981926973	-2.22034007309471	0.0263956916460515	0.0391228862064433
Manes.01G083900.v8.1	2523.96680495355	-1.05261289954152	0.0359294388114939	-29.2966696492011	1.14355781265608e-188	1.41325529679134e-186
Manes.01G084100.v8.1	354.211151475917	0.0175670915309657	0.0548070650124137	0.320526040337807	0.748569593440948	0.807802671540286
Manes.01G084200.v8.1	872.364236777376	0.301767220591291	0.031064397953892	9.7142465480643	2.62180831826751e-22	1.48896108843456e-21
Manes.01G084300.v8.1	706.708214945222	0.438563132516319	0.0692553000384304	6.33255696348086	2.41131216936902e-10	7.17918653560141e-10
Manes.01G084500.v8.1	1035.87228678253	2.61954062299146	0.154218005243231	16.9859584090712	1.04335307199136e-64	2.29998826367157e-63
Manes.01G084600.v8.1	1424.63515681602	-0.208786619422453	0.0859397062344761	-2.42945465571879	0.0151215563089887	0.0231688555439166
Manes.01G084700.v8.1	380.859790675749	0.123694123893398	0.0474359840201928	2.60760109542038	0.00911791416476682	0.0144064797545928
Manes.01G084800.v8.1	89.2294403909206	-0.232148699052979	0.174234149864695	-1.33239493654521	0.182730445108635	0.234705050902928
Manes.01G084900.v8.1	1301.82652218352	-0.128546668441238	0.0409761673359879	-3.13710814843194	0.00170623177920325	0.00294348694213383
Manes.01G085000.v8.1	6.67317717178972	-0.818682314684301	0.414962526267585	-1.9729066189374	0.0485062023843144	0.0689770496712949
Manes.01G085100.v8.1	4.12728219680515	-2.88728404230247	0.385423652975339	-7.49119577901777	6.82489225140578e-14	2.52041836019785e-13
Manes.01G085200.v8.1	282.897043888758	-2.46563745184613	0.170585925876543	-14.4539324635174	2.36772370027234e-47	3.37228571894984e-46
Manes.01G085300.v8.1	48.6846048501928	-2.46611188624339	0.141192053781793	-17.4663645735663	2.58447087910798e-68	6.19607482004171e-67
Manes.01G085400.v8.1	55.3753156139067	-1.67486944616169	0.163915067832554	-10.2179102159945	1.64856526706873e-24	1.03843996186805e-23
Manes.01G085500.v8.1	0	NA	NA	NA	NA	NA
Manes.01G085550.v8.1	3.93247044363341	-0.607662420116799	0.465493153755383	-1.30541644966088	0.19175108006148	0.245165809520443
Manes.01G085600.v8.1	5.06780844668339	-0.517842485597874	0.426092696557432	-1.2153282367469	0.224240926506699	0.282462863723091
Manes.01G085700.v8.1	665.374223761736	0.51090090786315	0.0924807697599094	5.52440155060892	3.30610553907775e-08	8.50663544048288e-08
Manes.01G085800.v8.1	2.09321481711332	-0.447875788690496	0.53109628575231	-0.843304313559772	0.399058270978642	0.474143766045581
Manes.01G085900.v8.1	288.741033192285	0.0254841917423595	0.0482091699872862	0.528617102287392	0.597071093941393	0.671695962209817
Manes.01G086000.v8.1	473.011067244384	-0.607094599740522	0.0757262985056529	-8.0169585958992	1.08395639458165e-15	4.4268024712188e-15
Manes.01G086050.v8.1	0.993460388679885	1.06710646693175	0.448035340299563	2.38174619488336	0.0172307686559471	0.0262321687866893
Manes.01G086100.v8.1	184.669501398665	-2.73982810831729	0.131200457899544	-20.8827633087614	7.68182201157298e-97	3.21187558058733e-95
Manes.01G086200.v8.1	4087.78132376578	0.227278282248702	0.0403572332373345	5.63166163825241	1.78481588231435e-08	4.67591291558389e-08
Manes.01G086400.v8.1	1049.74097013136	0.423210516342283	0.101285947219745	4.17837348575225	2.93601239331133e-05	5.96936709558834e-05
Manes.01G086500.v8.1	104.513888429372	-0.649693437325962	0.114848805697275	-5.65694552400017	1.54090644705009e-08	4.05326022472301e-08
Manes.01G086600.v8.1	2.8575415945051	0.654386938695837	0.43733858954453	1.4962936140105	0.134577158519595	0.177474858938208
Manes.01G086700.v8.1	242.601795643604	0.13675831815658	0.0839740579412866	1.62857817651494	0.103402347277929	0.139034640837308
Manes.01G086800.v8.1	202.897591134775	0.91519784666128	0.219644091726086	4.16673100318404	3.08998756610505e-05	6.26794630846932e-05
Manes.01G086900.v8.1	67.3141270120274	-0.468910663604737	0.183579754225582	-2.55426131047403	0.0106413361694953	0.0166795285489648
Manes.01G087050.v8.1	963.957107721133	0.0121703690481481	0.0372978299204481	0.326302336465851	0.74419562064437	0.804170065562628
Manes.01G087200.v8.1	849.420255919642	-0.415520059407916	0.0965105208267093	-4.30543795483198	1.66655696955324e-05	3.46125343245256e-05
Manes.01G087300.v8.1	493.570836256772	0.932195606328626	0.152296033743235	6.12094473780104	9.30221643609884e-10	2.66636807327833e-09
Manes.01G087400.v8.1	2987.96877555119	0.0435365564526183	0.0356012506788045	1.22289401699413	0.221369728638949	0.279236587520813
Manes.01G087450.v8.1	0	NA	NA	NA	NA	NA
Manes.01G087500.v8.1	950.824590096168	-0.213142689372158	0.0714572661994047	-2.98279938078479	0.0028562515028394	0.00480225767362777
Manes.01G087600.v8.1	190.923500355957	0.0533185018036631	0.0900162744575806	0.59232069006354	0.553635863675379	0.629782497961688
Manes.01G087650.v8.1	0.0112397853860793	-0.207573333243067	2.93839577850098	-0.0706417204795196	0.943682905193567	NA
Manes.01G087700.v8.1	1150.54974749154	-0.22063122039855	0.0295918763419951	-7.45580367560009	8.93216668580263e-14	3.27868859948045e-13
Manes.01G087800.v8.1	0.110531898484802	-0.733968117556173	2.93839577850098	-0.249785315826517	0.802753376138408	0.852246533204566
Manes.01G087900.v8.1	1089.91818293855	0.469775615567628	0.0402698826488386	11.6656812651819	1.90869104520475e-31	1.60426544967104e-30
Manes.01G088000.v8.1	0.293461941208571	1.20354350433982	2.22298226582133	0.541409404314408	0.588225426576279	0.663240731673145
Manes.01G088101.v8.1	0	NA	NA	NA	NA	NA
Manes.01G088200.v8.1	0	NA	NA	NA	NA	NA
Manes.01G088300.v8.1	0	NA	NA	NA	NA	NA
Manes.01G088400.v8.1	0	NA	NA	NA	NA	NA
Manes.01G088500.v8.1	51.8780070263732	-0.254859061333369	0.219601403941584	-1.16055296896537	0.245823740985286	0.306881378702858
Manes.01G088600.v8.1	328.587059587875	-6.30567828194588	0.547342377588305	-11.5205373092614	1.03960684242243e-30	8.49012254644981e-30
Manes.01G088700.v8.1	7.36689516515457	0.140998833510419	0.324179827301433	0.434940183305465	0.663605846299897	0.733284985249095
Manes.01G088800.v8.1	682.100294807087	-0.206349304650626	0.0568599013874628	-3.62908305528867	0.000284429726127818	0.000529502249600077
Manes.01G089000.v8.1	1661.73800606996	0.635799761776769	0.0280332266500463	22.6802205009718	7.02363140857859e-114	3.78706612435521e-112
Manes.01G089100.v8.1	2809.15362079777	3.65341015638816	0.120986756587032	30.1967773948885	2.6109544169023e-200	3.73969009559391e-198
Manes.01G089200.v8.1	865.546714988037	1.14589452564567	0.179670020086137	6.37777256938194	1.79682075127581e-10	5.3974191851079e-10
Manes.01G089300.v8.1	167.033744683457	9.18896063900378	0.337543286848501	27.2230584847272	3.46500123276451e-163	3.31429741202441e-161
Manes.01G089400.v8.1	0.0926505739498096	0.479816444211048	2.93839577850098	0.163291973028843	0.87028855367447	NA
Manes.01G089500.v8.1	2.78161615729594	2.15715057446704	0.465859943919833	4.63047017160645	3.64836340147792e-06	8.02163188249062e-06
Manes.01G089600.v8.1	392.869117124046	0.516549616593126	0.0850824429011396	6.0711657890844	1.26985006893844e-09	3.60179876362857e-09
Manes.01G089700.v8.1	704.584724867681	-0.0203063985971087	0.0416531435562383	-0.487511790549298	0.625895689374708	0.698607944860152
Manes.01G089800.v8.1	644.30338676098	0.745509439140973	0.0721236301116226	10.3365490337519	4.81567891405973e-25	3.12069401553801e-24
Manes.01G089900.v8.1	220.875476300369	1.49037671875065	0.296211334950713	5.03146417066936	4.86748084589205e-07	1.14618278413089e-06
Manes.01G090001.v8.1	1.50712151827451	-1.05947959267696	0.69344123355083	-1.52785779301268	0.126547849465717	0.167685806792745
Manes.01G090100.v8.1	215.773636857586	-0.0741012983800002	0.0729081426590088	-1.01636519156127	0.309455514939062	0.377427621495546
Manes.01G090200.v8.1	84.1555146039524	-0.218995112511944	0.103238049940031	-2.1212635519477	0.033899629783296	0.0494834671186087
Manes.01G090300.v8.1	1.95540738161914	-0.388954941650188	0.721025644559817	-0.539446751422611	0.589578629548478	0.664391007596893
Manes.01G090400.v8.1	1428.64317700828	0.232703805240572	0.0669691252554122	3.47479236667745	0.000511248904480167	0.000930664270490195
Manes.01G090500.v8.1	235.41230196637	-1.85453021441588	0.253510963151388	-7.31538467355519	2.56645115228015e-13	9.16519379659692e-13
Manes.01G090600.v8.1	0.568167889324504	4.67057395539493	1.48423796061282	3.14678244280082	0.00165077739893795	0.00285187188422942
Manes.01G090700.v8.1	0	NA	NA	NA	NA	NA
Manes.01G090800.v8.1	20.7166562062406	-3.81681426730033	0.379566335991194	-10.0557238758626	8.66820216250459e-24	5.29070993004268e-23
Manes.01G090900.v8.1	463.992672521185	-8.06280644842542	0.21816344034709	-36.957642561915	5.49026390184526e-299	1.84750687684986e-296
Manes.01G091100.v8.1	2354.75340395639	0.706922880279575	0.161822702910403	4.36850248800366	1.25101392367265e-05	2.62930385192093e-05
Manes.01G091200.v8.1	3.3767943644812	-0.289574816924751	0.484222951958869	-0.59801960182455	0.549826853878013	0.625991549408172
Manes.01G091300.v8.1	0.197225660088372	-24.1939545672965	2.9362716111033	-8.23968548270836	1.72663940218075e-16	7.37837186397006e-16
Manes.01G091400.v8.1	101.047321096583	0.985302807955704	0.23109291950417	4.26366506628485	2.01100815886989e-05	4.15347614266332e-05
Manes.01G091500.v8.1	47.5902157816989	-0.205948046925914	0.138344057863658	-1.48866565074217	0.136575434440248	0.179880782981993
Manes.01G091600.v8.1	346.286286678818	-2.10836559233816	0.206138105932016	-10.2279274508979	1.48666897249107e-24	9.38789608900647e-24
Manes.01G091700.v8.1	287.137135208081	-0.274312288115572	0.177264688909371	-1.54747282046577	0.12174927349371	0.161787858439401
Manes.01G091800.v8.1	8.08918928685143	-0.907908832156452	0.310346787921803	-2.92546553562273	0.00343941270938846	0.00572654527411145
Manes.01G092000.v8.1	177.927638874207	0.206887762243352	0.0867052352637971	2.38610461771893	0.0170279062961478	0.0259360540356333
Manes.01G092100.v8.1	68.2269167212252	-0.739619753576767	0.149791158897364	-4.93767295093532	7.90602827764852e-07	1.83203658669811e-06
Manes.01G092200.v8.1	1.54203628621218	1.26907171669884	0.521183411109979	2.4349810251943	0.0148925706320396	0.0228418175591908
Manes.01G092300.v8.1	12.5181499885258	-3.45296719542789	0.342516127623743	-10.0811813428564	6.69166855749782e-24	4.10134524491802e-23
Manes.01G092400.v8.1	314.336263312914	0.260583294715884	0.0556621504227837	4.6815168428926	2.84759995698329e-06	6.30517415558453e-06
Manes.01G092500.v8.1	0.0101074703735162	-0.206742436519837	2.93839577850098	-0.0703589482507719	0.943907964786279	NA
Manes.01G092600.v8.1	1.95651669513805	2.07251229363118	0.945487998645256	2.19200275053812	0.0283793080263028	0.041882910075278
Manes.01G092700.v8.1	992.943322429492	-0.187924192994019	0.0383724402966624	-4.8973740408781	9.7125852476471e-07	2.23637680104521e-06
Manes.01G092900.v8.1	176.802862056841	0.0821259895810153	0.0547922127991949	1.49886243656548	0.133909322982528	0.176677565822759
Manes.01G093000.v8.1	69.5173632997717	-0.379268629434025	0.0902339338730428	-4.20317072696452	2.63201917475942e-05	5.37999821070188e-05
Manes.01G093100.v8.1	40.9114407604199	-0.286494605409417	0.139156646427537	-2.05879210777477	0.0395141580434841	0.0570764601858973
Manes.01G093200.v8.1	6.08067061502893	1.3061632083743	0.413560962445312	3.15833293512809	0.00158674227878999	0.00274770362989674
Manes.01G093300.v8.1	0.35349406466874	-0.514200490010425	2.93666968565383	-0.175096468125915	0.861003833428157	0.896705088658678
Manes.01G093400.v8.1	2897.00224020663	0.588523951600784	0.0550255330043263	10.69547025659	1.06876122829076e-26	7.42180534713101e-26
Manes.01G093475.v8.1	2.80917796680843	-2.54861672542144	0.639782215921883	-3.9835691927589	6.78878932589696e-05	0.00013364172954067
Manes.01G093550.v8.1	12.4072019653664	1.37810662676613	0.252924090928912	5.44869657020323	5.07402918779574e-08	1.2858872626362e-07
Manes.01G093625.v8.1	1.26173599258363	-1.76958696745616	1.32858684240644	-1.33193172698515	0.182882624289528	0.234877014648329
Manes.01G093700.v8.1	30.8443176909706	1.09624612160573	0.196243377493167	5.58615600490216	2.32150709685813e-08	6.03552948108047e-08
Manes.01G093733.v8.1	0.0652625743974344	-0.259629500091831	2.93839577850098	-0.0883575663943679	0.929592486448252	NA
Manes.01G093766.v8.1	0.220983721784767	0.0160530618378181	2.05418597008551	0.00781480453648984	0.99376475158036	0.995190014759392
Manes.01G093800.v8.1	0	NA	NA	NA	NA	NA
Manes.01G093901.v8.1	0	NA	NA	NA	NA	NA
Manes.01G094000.v8.1	0	NA	NA	NA	NA	NA
Manes.01G094100.v8.1	26.762043144927	4.97917911313576	0.386693398997607	12.8762971543938	6.12021199908262e-38	6.50694789243919e-37
Manes.01G094200.v8.1	0.0379418667206709	0.088753942289724	2.93839577850098	0.0302048971548011	0.975903642950159	NA
Manes.01G094300.v8.1	952.813344345663	0.302994609082169	0.0441245839402424	6.86679809814212	6.56588925740556e-12	2.15595211567526e-11
Manes.01G094500.v8.1	326.366446177554	0.352152619368636	0.0642831952340851	5.47814429706371	4.2980957014803e-08	1.09610859151155e-07
Manes.01G094600.v8.1	625.287022398173	3.01600308165958	0.184525085254743	16.3446778929591	4.74672707829743e-60	9.32977391251564e-59
Manes.01G094700.v8.1	1586.96267576673	0.057997110461855	0.0363164441729196	1.59699309177142	0.110267247132378	0.147597249708009
Manes.01G094800.v8.1	903.358177973953	0.997597927808558	0.111131210244855	8.97675752482628	2.78863565910672e-19	1.37730493295934e-18
Manes.01G094950.v8.1	1415.75993844792	1.65913134309964	0.106452711013683	15.5856185089206	9.11765658422989e-55	1.58269824982934e-53
Manes.01G095100.v8.1	2.47262723885111	1.66135006950729	0.661729723699834	2.51061726563895	0.0120520285968871	0.0187507329941543
Manes.01G095300.v8.1	2.48032948674763	-1.13967341595447	0.758828658162076	-1.50188504835179	0.13312679865876	0.1757696646752
Manes.01G095400.v8.1	5.51119795341362	0.191864152377919	0.398682775810281	0.48124515032779	0.630342274903954	0.702756655678885
Manes.01G095500.v8.1	941.940916841701	-0.28846652551407	0.0380724747975597	-7.57677369406413	3.54253921125319e-14	1.33023823837459e-13
Manes.01G095600.v8.1	1.84697745071719	1.43918296633973	0.689241103813583	2.08806897670018	0.0367916130445417	0.053406254993714
Manes.01G095700.v8.1	13.9362407496964	-1.18773269289618	0.24339853150857	-4.87978577986763	1.06201131782091e-06	2.43830465324603e-06
Manes.01G095800.v8.1	152.787552729968	-0.232131104465717	0.0798315007030783	-2.90776325662592	0.00364023804598812	0.00604326251928484
Manes.01G095900.v8.1	1.01540494656267	3.12132615972562	0.626812846829666	4.9796780259257	6.36901427097139e-07	1.48585506672428e-06
Manes.01G096000.v8.1	144.264616767634	2.60981517296716	0.234986184644948	11.1062494031743	1.16969893120956e-28	8.81297306411732e-28
Manes.01G096100.v8.1	3.33281047599931	1.33215731167016	0.428999712625846	3.1052638788875	0.00190109339053368	0.00326051816994816
Manes.01G096200.v8.1	0.410382312757028	0.168562971168409	1.52460039944726	0.110562066774691	0.911963629335643	0.934831316451753
Manes.01G096300.v8.1	381.569256475948	-0.528789231367701	0.0602616947910327	-8.77488150974453	1.7108390866739e-18	8.1182017823313e-18
Manes.01G096400.v8.1	514.917424876238	0.351654395389832	0.0474879370743355	7.40513100915225	1.3102105737823e-13	4.76362683230143e-13
Manes.01G097000.v8.1	63.4144782534698	2.62651226024933	0.158121718538852	16.6106989256126	5.83098522889146e-62	1.20014309095754e-60
Manes.01G097100.v8.1	0	NA	NA	NA	NA	NA
Manes.01G097200.v8.1	51.9136917239318	0.312078396456213	0.179992232093107	1.73384369329216	0.0829458206968382	0.113418034468946
Manes.01G097300.v8.1	107.938084314804	-0.0807541477555177	0.106438342236388	-0.758694151550874	0.448035536249914	0.524592627125853
Manes.01G097400.v8.1	1420.74453172852	-0.309195336129547	0.0361736723811768	-8.54752409076495	1.25757047765993e-17	5.70286466001655e-17
Manes.01G097500.v8.1	144.753372164853	-0.350985734728204	0.120014080445751	-2.92453796608354	0.00344967995780349	0.00574158639064725
Manes.01G097600.v8.1	1871.84978212797	0.662790536342217	0.0356028782969283	18.6162065553953	2.37450757078415e-77	6.95178159874229e-76
Manes.01G097700.v8.1	2534.36770833424	0.330573729809026	0.063427032876368	5.21187441407484	1.8694209013194e-07	4.53985964471358e-07
Manes.01G097800.v8.1	285.577515593615	2.17675320540689	0.168634160978747	12.9081390909949	4.04969896760251e-38	4.32535725296895e-37
Manes.01G097900.v8.1	10036.4969809971	-0.38584805662073	0.130612874214222	-2.95413494988165	0.00313546862570236	0.00524487265472043
Manes.01G098000.v8.1	427.958169816214	-0.23601624392563	0.044948994801354	-5.25075688496867	1.514754948953e-07	3.70465023855144e-07
Manes.01G098100.v8.1	254.866902411576	-0.176108779113879	0.0526387093773072	-3.34561354556691	0.00082100736273548	0.00146288584632867
Manes.01G098200.v8.1	322.306247524226	0.500166338460027	0.0575389579351598	8.69265548784635	3.54064778227543e-18	1.65064751392009e-17
Manes.01G098300.v8.1	94.4362974472465	-0.256791174841087	0.0881700770492797	-2.91245265326877	0.00358602559844424	0.00595928452219597
Manes.01G098400.v8.1	728.592940694224	0.345619156962293	0.114538307171734	3.01749838544484	0.00254870398786773	0.00431138649271065
Manes.01G098500.v8.1	627.157134565403	-0.34723345705621	0.143520540167123	-2.41939903969058	0.0155461756054579	0.0237816126991149
Manes.01G098600.v8.1	629.766194097321	-0.166728714272562	0.0515044111642461	-3.2371734867693	0.00120719997737801	0.00211418957663455
Manes.01G098700.v8.1	239.306127319034	0.394505219080181	0.0680278703134583	5.79917050559401	6.66437450114673e-09	1.79980641865237e-08
Manes.01G098800.v8.1	1100.3745779935	0.496111160914474	0.065899569587043	7.52829136856788	5.14085760754042e-14	1.91088838140277e-13
Manes.01G099000.v8.1	651.051334988008	-0.647598280505356	0.121446439572004	-5.33237765378379	9.69350780082059e-08	2.40571950308263e-07
Manes.01G099100.v8.1	126.675174308316	-0.212278097274464	0.108067844222602	-1.964303987014	0.0494948496073763	0.0702720185814366
Manes.01G099200.v8.1	960.438269401458	-0.170484932604728	0.0290998495267802	-5.85861904364258	4.66731987293183e-09	1.27365162726904e-08
Manes.01G099300.v8.1	597.925984622644	3.04611764023855	0.171724709740103	17.7383769921562	2.11969507299976e-70	5.35774510306636e-69
Manes.01G099400.v8.1	2022.80565838021	-0.0345994788352008	0.0238588074471761	-1.45017637246978	0.14700934208137	0.192515515957082
Manes.01G099500.v8.1	773.431834193578	0.405186692744859	0.0423973698605287	9.55688275187282	1.21356931622559e-21	6.70258868937727e-21
Manes.01G099600.v8.1	45.010913976293	-0.607040647224483	0.120102271483755	-5.05436441563546	4.31826397671301e-07	1.02211112601351e-06
Manes.01G099700.v8.1	0.134293791938988	-0.659325207368248	2.93819102020966	-0.224398346749151	0.822447356994446	0.867778122505945
Manes.01G099800.v8.1	48.1241427348234	-0.363743291325926	0.145150089871616	-2.50598047612408	0.0122112362374379	0.0189804567929012
Manes.01G099900.v8.1	2126.14849713194	-0.186160150478867	0.1470227950236	-1.26619923426829	0.205441761605606	0.260876944834944
Manes.01G100000.v8.1	1195.56069529809	1.09526817507313	0.0865066668372452	12.661083996379	9.71485643333623e-37	9.96459567326775e-36
Manes.01G100100.v8.1	403.697391179357	0.393195225563678	0.0498035595079966	7.89492215913895	2.90496485045346e-15	1.15941223596978e-14
Manes.01G100300.v8.1	15.7359251233728	0.769165875139309	0.195357376250267	3.93722463877664	8.24294354299155e-05	0.000161064371873341
Manes.01G100400.v8.1	45.8172468635852	-2.52434256564496	0.179521336012053	-14.0615183783809	6.5466359036319e-45	8.65755401460412e-44
Manes.01G100500.v8.1	614.68170998876	0.441761985346286	0.104283531317846	4.23616250584995	2.27372249557784e-05	4.67258254002569e-05
Manes.01G100600.v8.1	0.293658743485778	-0.303180060861364	0.832294110615909	-0.364270342652079	0.715656143873701	0.779653937613124
Manes.01G100700.v8.1	400.935153128465	0.643177931132699	0.0760659395599114	8.45553127791337	2.77819475842117e-17	1.23677047501918e-16
Manes.01G100800.v8.1	11.4990044954027	-1.72579310977029	0.282543867528513	-6.1080536798277	1.00853436206929e-09	2.88196897202734e-09
Manes.01G100900.v8.1	1261.83310826843	-0.190335201208473	0.0233852190059709	-8.1391241689836	3.98147488294349e-16	1.66421121641143e-15
Manes.01G101000.v8.1	0.913737136289907	1.76267808454027	0.706846958963603	2.49371955582118	0.0126412377592926	0.0196008311007074
Manes.01G101200.v8.1	861.985430870459	0.315100497483643	0.0353900239660711	8.90365312512177	5.40381406821928e-19	2.62758577516303e-18
Manes.01G101300.v8.1	113.263990596452	0.483325712428546	0.0900478777069976	5.36743035745069	7.98663310904875e-08	1.99505109324507e-07
Manes.01G101600.v8.1	784.748630342281	0.0572165273631473	0.15331241725275	0.373202173629683	0.708997978536041	0.773951127198922
Manes.01G101700.v8.1	555.689703335504	1.96483068230423	0.176988256853673	11.1014748505528	1.23390711155293e-28	9.28922523603058e-28
Manes.01G102000.v8.1	0	NA	NA	NA	NA	NA
Manes.01G102100.v8.1	0	NA	NA	NA	NA	NA
Manes.01G102200.v8.1	0	NA	NA	NA	NA	NA
Manes.01G102300.v8.1	0	NA	NA	NA	NA	NA
Manes.01G102400.v8.1	0	NA	NA	NA	NA	NA
Manes.01G102466.v8.1	81.533859425555	1.41411642852974	0.138045506915643	10.2438424844488	1.26125480620719e-24	7.99338478270181e-24
Manes.01G102500.v8.1	25.7345299626757	-2.72676356675746	0.232239317377915	-11.7411797345248	7.8385324973978e-32	6.68489198938384e-31
Manes.01G102600.v8.1	26.413054962428	-4.5387391113916	0.509200611066031	-8.91345967140452	4.94644027155079e-19	2.41022464732054e-18
Manes.01G102700.v8.1	130.893377366228	-0.86028337781369	0.198166070863528	-4.34122437844642	1.41690937555512e-05	2.963255624055e-05
Manes.01G102800.v8.1	2.15335712712352	0.283968928595609	0.690570662162705	0.411209082798688	0.680919228764889	0.749342714418781
Manes.01G102900.v8.1	667.652115321217	1.25401900265071	0.253027416378744	4.95605978434221	7.19370895010119e-07	1.67168891735025e-06
Manes.01G103000.v8.1	328.76438672916	0.489333129962166	0.0657466097431676	7.4427127402264	9.86384269400208e-14	3.61307706811119e-13
Manes.01G103100.v8.1	0.561635535497634	0.720751921077112	1.25306601883516	0.575190700444592	0.565162331464397	0.640962517472717
Manes.01G103200.v8.1	4.00698028366065	-3.15256348424904	0.571333993743474	-5.51789937019664	3.43075776828233e-08	8.8143744336423e-08
Manes.01G103300.v8.1	473.043120283919	-0.417437898478806	0.0475414887812015	-8.78049697601952	1.62753891239983e-18	7.73344025575487e-18
Manes.01G103400.v8.1	263.73730040496	-0.257684226017676	0.104108993236687	-2.47513896740738	0.0133184341715686	0.0205766050675911
Manes.01G103500.v8.1	989.725799418488	-0.162528026444469	0.047239540228123	-3.44050821958913	0.000580622800841114	0.00105078693886427
Manes.01G103600.v8.1	719.986232158744	-0.110992789805812	0.0774191730236575	-1.43366023519645	0.151669245090641	0.198060688955564
Manes.01G103601.v8.1	0	NA	NA	NA	NA	NA
Manes.01G103700.v8.1	4.05795214997393	2.03994203386533	0.430668443994419	4.73668796103336	2.17239257781153e-06	4.85788028008615e-06
Manes.01G103750.v8.1	17.0010105103315	-0.0588006432390675	0.200024520685692	-0.29396717481185	0.768782986404237	0.825006018658912
Manes.01G103800.v8.1	148.045238004285	-0.331097546020565	0.0992646576185	-3.33550282612226	0.000851452883880392	0.00151481489564809
Manes.01G104000.v8.1	2082.66595641163	0.226268607367065	0.0518483313970641	4.36404800830056	1.27677538274479e-05	2.68042216176053e-05
Manes.01G104100.v8.1	723.200343540625	-0.207607751777344	0.117300760052188	-1.76987558891331	0.0767478681993612	0.105625700148229
Manes.01G104200.v8.1	474.403980638649	0.293967923609517	0.0391841248543683	7.50221996030481	6.27459632727267e-14	2.32118510491027e-13
Manes.01G104201.v8.1	0.19303074249766	0.461850309183855	2.93780373606269	0.157209381795816	0.875079834638857	0.907473351704722
Manes.01G104300.v8.1	1138.6095929083	-0.70819809738935	0.0556098413072403	-12.7351217112203	3.77257327535586e-37	3.92431923950425e-36
Manes.01G104400.v8.1	696.550016644566	-0.344830572065994	0.111634828889006	-3.08891566814552	0.00200888453715426	0.00343547300530973
Manes.01G104500.v8.1	2.08454428995631	0.154811258983949	0.544907123294892	0.284105772095346	0.776329323662882	0.830920789802809
Manes.01G104600.v8.1	287.642927923756	0.0329794198471146	0.0775418167156302	0.425311415749521	0.670609672748811	0.739648863083927
Manes.01G104700.v8.1	920.250192829298	0.191175583424166	0.0417364326352839	4.58054441534963	4.63767109841117e-06	1.01203339150421e-05
Manes.01G104800.v8.1	741.365587586145	-0.251959361847156	0.0356152496073569	-7.07447974182132	1.50010477864679e-12	5.11761652224318e-12
Manes.01G104801.v8.1	2673.96644722006	0.0230972029269522	0.0296073862796049	0.780116242238605	0.435322456922382	0.511766824726076
Manes.01G105000.v8.1	732.689270693231	-0.299528417491843	0.0702532330821003	-4.26355349570608	2.01201302484632e-05	4.15524429044348e-05
Manes.01G105100.v8.1	1027.59590665787	-0.503877994001135	0.0992198990263924	-5.07839656102758	3.80633569847154e-07	9.06239502670787e-07
Manes.01G105101.v8.1	136.085347719206	-1.33055107403987	0.157004262734946	-8.47461750950098	2.35853158382108e-17	1.05347492621338e-16
Manes.01G105300.v8.1	249.694027088759	-1.16590490980117	0.080216594533232	-14.5344603144199	7.32888530029023e-48	1.05567698007791e-46
Manes.01G105400.v8.1	57.2594303829003	-2.66072155553804	0.233088907712918	-11.4150500838723	3.51701322854194e-30	2.81865651286015e-29
Manes.01G105500.v8.1	596.377706510592	0.60862727075265	0.0639485855427298	9.51744695503815	1.77485767207642e-21	9.70663300980897e-21
Manes.01G105600.v8.1	1315.42917873323	0.351598777204733	0.0697736122756257	5.03913679882041	4.67636156130173e-07	1.10359762067729e-06
Manes.01G105700.v8.1	9.20817222578641	-1.50079405673685	0.329976435955496	-4.5481855466166	5.41104189222096e-06	1.17474076991629e-05
Manes.01G105800.v8.1	7.93424055222836	0.711994878388065	0.36031847559413	1.97601546025098	0.0481530262191431	0.068520176395999
Manes.01G105900.v8.1	25.3593073936083	-0.931348979734232	0.224019944480885	-4.15743777587491	3.21836896409504e-05	6.51889514592607e-05
Manes.01G106000.v8.1	600.656538988339	0.106685502530185	0.0489410870136074	2.17987603137058	0.0292666520701466	0.0431059216537043
Manes.01G106100.v8.1	30.0379883548525	1.13394145709162	0.45793882688843	2.47618544336248	0.0132794583782641	0.0205254716383462
Manes.01G106150.v8.1	30.8841602680152	-1.05620502811124	0.151258046944192	-6.98280223399243	2.89349600111003e-12	9.72390125267755e-12
Manes.01G106200.v8.1	39.7119265991754	-1.45711483965863	0.14147073123225	-10.2997618444943	7.06359572377705e-25	4.5280291155633e-24
Manes.01G106300.v8.1	1308.63768718925	1.41476059250766	0.113121458832716	12.5065624781219	6.87348872143553e-36	6.86857030374578e-35
Manes.01G106400.v8.1	378.733204135894	0.215909031861727	0.0539347370782302	4.00315350659	6.25037172951613e-05	0.000123416671902005
Manes.01G106500.v8.1	1442.07892521695	0.342937105118553	0.0601535733090908	5.7010263273375	1.19088240211494e-08	3.15872226885758e-08
Manes.01G106600.v8.1	10703.1170487356	1.32631527932913	0.0925222781893999	14.3350910211492	1.32073276801781e-46	1.83431458034497e-45
Manes.01G106700.v8.1	1448.50938723423	1.47424702935804	0.096148349788126	15.3330455759949	4.59907758464753e-53	7.62327815662942e-52
Manes.01G106800.v8.1	881.023435275442	0.106695927153158	0.0369607973891815	2.88673228636533	0.00389265290174408	0.00643895739092165
Manes.01G106900.v8.1	54.8906551862652	-0.605429242520272	0.119367024904341	-5.07199742144412	3.93661724235477e-07	9.34946595059257e-07
Manes.01G107000.v8.1	390.037070015434	-0.0499563224106595	0.0575069158200734	-0.868701123999797	0.38501062648251	0.45944656260015
Manes.01G107100.v8.1	187.492634955145	1.15830972341595	0.180810030908527	6.40622490685787	1.49166876470302e-10	4.50646929130939e-10
Manes.01G107200.v8.1	249.878870276072	-0.383414147505372	0.122137011583222	-3.13921343362917	0.00169402013513045	0.00292332297647164
Manes.01G107300.v8.1	1579.72808986971	-0.401964061828321	0.0366184353899455	-10.9770954861356	4.92504916356871e-28	3.60662357468469e-27
Manes.01G107400.v8.1	1778.10658483051	-0.113534265810953	0.0504333968768643	-2.25117229537706	0.0243746268895114	0.03630650786753
Manes.01G107500.v8.1	1149.88394439997	-0.634420193287162	0.0395190482919724	-16.0535291386568	5.40040054012082e-58	1.00824322918165e-56
Manes.01G107600.v8.1	2655.5905107655	-0.105382774135858	0.0280451323393744	-3.75761372278867	0.000171541413590236	0.000325950859349296
Manes.01G107700.v8.1	521.516430153422	0.289530156517875	0.062627678468732	4.62303830505914	3.78159857945344e-06	8.30672814189026e-06
Manes.01G107800.v8.1	1813.93675389439	0.386949330963493	0.0491998318183081	7.86485068470299	3.69537959357748e-15	1.46753806410663e-14
Manes.01G107900.v8.1	0	NA	NA	NA	NA	NA
Manes.01G108000.v8.1	3352.71243779504	0.239114564868214	0.0776865245480168	3.07794133228886	0.00208435945619149	0.00355757514125081
Manes.01G108100.v8.1	622.439428841893	-0.32416506349292	0.04166429860616	-7.78040371103218	7.22934732848172e-15	2.82636717363514e-14
Manes.01G108300.v8.1	468.811685903433	0.989366786199887	0.12200162625552	8.10945572256353	5.08470041910344e-16	2.11144339437346e-15
Manes.01G108500.v8.1	288.351804351912	-0.0624839090196774	0.0821529776207958	-0.760579967144862	0.446907988933949	0.523382117947302
Manes.01G108600.v8.1	5.06737357079444	1.37448783653188	0.364225677182121	3.77372580419312	0.000160827518656032	0.000306468758686154
Manes.01G108700.v8.1	3120.96728563045	0.93560393908703	0.0368784748534703	25.3699195209259	5.41824363402491e-142	4.05714597046423e-140
Manes.01G108800.v8.1	203.886487677824	0.884220350356983	0.0727763933541462	12.1498237217413	5.74894148368266e-34	5.36299050231318e-33
Manes.01G108900.v8.1	962.821750746238	0.627151672131442	0.0625019205031807	10.0341184252015	1.07919088789849e-23	6.541189561416e-23
Manes.01G109000.v8.1	4.87541997466949	-0.241204106158338	0.385126901995261	-0.626297734353822	0.531119672130909	0.60795788699247
Manes.01G109100.v8.1	3042.03076944228	0.35075419492894	0.056906090390622	6.16373735256189	7.10477514758866e-10	2.05123392466561e-09
Manes.01G109200.v8.1	461.786958123356	-0.186012660667748	0.0437218426348605	-4.25445611295979	2.0955775437244e-05	4.32334767293711e-05
Manes.01G109300.v8.1	37.4507335070802	0.21183200885246	0.112741348429809	1.8789203056618	0.0602553757826949	0.0843406156966357
Manes.01G109500.v8.1	0.342454069226839	1.18894004122682	2.27202016332716	0.523296430382787	0.60076798468686	0.675175028661838
Manes.01G109600.v8.1	1529.49706955173	0.0399818776622227	0.0250284684465006	1.59745602283598	0.110164093064802	0.1474684495319
Manes.01G109700.v8.1	1214.53677497613	-0.1164043077344	0.0351156335122594	-3.31488559629036	0.000916806377014687	0.00162539051098262
Manes.01G109800.v8.1	3.01901264961923	-1.39997430512987	0.48969636268416	-2.85886196388356	0.00425163746830267	0.00699506565090089
Manes.01G110000.v8.1	71.9677761507898	2.32461516902019	0.21177201720881	10.9769704215836	4.93187039375998e-28	3.60972589354602e-27
Manes.01G110100.v8.1	0.904045569954899	2.67514812698924	0.732497749140638	3.65209057656178	0.000260114100614452	0.000485952296331883
Manes.01G110300.v8.1	340.497599505942	-0.751008466979821	0.0627585848570703	-11.9666252623479	5.3146638347825e-33	4.76375355922578e-32
Manes.01G110400.v8.1	206.086734412351	0.344343422210751	0.111191284153392	3.09685624042004	0.00195584699448674	0.00334948841474122
Manes.01G110401.v8.1	0.0760800391125065	-0.524757636712372	2.93831611178209	-0.178591280430378	0.858258641623648	NA
Manes.01G110500.v8.1	0.610153842518892	0.0358431098826536	0.901950522163346	0.0397395522280792	0.968300768450375	0.976728681527645
Manes.01G110600.v8.1	0	NA	NA	NA	NA	NA
Manes.01G110800.v8.1	110.424630790152	-0.125083733443628	0.18655333478308	-0.670498512337354	0.502540054477312	0.579518733342334
Manes.01G110900.v8.1	377.335757917794	-0.144039002656613	0.0643665372886307	-2.23779324978625	0.0252345408197429	0.0375093520540404
Manes.01G111000.v8.1	0.23393206378044	-1.09932789512053	1.79283460913155	-0.613178644321825	0.539758223840215	0.616695395002763
Manes.01G111100.v8.1	0	NA	NA	NA	NA	NA
Manes.01G111200.v8.1	731.981337187754	0.140365404396548	0.0704006920717851	1.99380716674521	0.0461731320732555	0.0659144175213916
Manes.01G111300.v8.1	60.731282738726	-0.381010848622595	0.143351259166939	-2.6578828176102	0.00786332288886547	0.0125233853159613
Manes.01G111400.v8.1	133.447147838025	-0.120413408071614	0.0928764045189519	-1.29649084388321	0.194806432498803	0.248728853014471
Manes.01G111600.v8.1	12.6229235563845	-0.222010488717824	0.343228947863891	-0.646829150336885	0.517742523937822	0.594374971991589
Manes.01G111700.v8.1	1313.95423408765	0.433075997210564	0.0566456495676715	7.64535318273986	2.08372585732938e-14	7.94735261439431e-14
Manes.01G111800.v8.1	1011.77835796687	0.807780833410924	0.0493285927111228	16.3755093955636	2.86102040091004e-60	5.65922803097857e-59
Manes.01G111900.v8.1	0	NA	NA	NA	NA	NA
Manes.01G112000.v8.1	8.1257399964888	-0.24211545767172	0.317385547920488	-0.762843359623843	0.445556818758891	0.52201862275833
Manes.01G112100.v8.1	1146.59939520235	0.395126861791594	0.0526844160803065	7.49988120185873	6.38756977833245e-14	2.36235201150457e-13
Manes.01G112200.v8.1	5.49845248991394	1.17970342771441	0.319148673871221	3.6964071114719	0.000218672215515793	0.000411668575044224
Manes.01G112300.v8.1	0.671490186599956	0.798322457081282	0.858720174893277	0.929665425853653	0.352544340916454	0.424457429166159
Manes.01G112301.v8.1	0	NA	NA	NA	NA	NA
Manes.01G112500.v8.1	0.08784508545241	-0.19216148805281	2.93839577850098	-0.0653967343197182	0.947858124151199	NA
Manes.01G112600.v8.1	1.57275045911501	-0.000223563708677566	1.04606131266798	-0.000213719507614106	0.99982947650583	0.999835777643889
Manes.01G112700.v8.1	0.0082333513433446	-0.095549012512038	2.93839577850098	-0.0325174073591891	0.974059434304901	NA
Manes.01G112900.v8.1	1415.05674809159	-0.332382881735839	0.076440663733867	-4.34824693428946	1.37230044319976e-05	2.87232849060022e-05
Manes.01G113000.v8.1	12.8725491339647	-0.364655657595537	0.456244576514488	-0.799254777736426	0.424142695047372	0.500414204903185
Manes.01G113100.v8.1	0.246081081337951	0.820714657518194	2.53471919410243	0.323789183207262	0.74609764597516	0.805701573294874
Manes.01G113200.v8.1	723.43892581612	-4.25218978013334	0.494129708149379	-8.60541212156357	7.60430410168743e-18	3.48806394416374e-17
Manes.01G113300.v8.1	8.46411669343508	-1.34040841278147	0.324317715198947	-4.13301016245511	3.58042888762819e-05	7.22762206067182e-05
Manes.01G113301.v8.1	0	NA	NA	NA	NA	NA
Manes.01G113500.v8.1	0	NA	NA	NA	NA	NA
Manes.01G113600.v8.1	0.600438401102047	0.623570294637266	1.0974023956032	0.568223923271567	0.569882929023733	0.645590865061023
Manes.01G113700.v8.1	1304.63141205177	0.098863639296901	0.038327330128734	2.57945541640488	0.00989562312087808	0.0155657103945779
Manes.01G113800.v8.1	399.184893468142	0.642076971125961	0.0659862749583458	9.73046245649229	2.23574191096003e-22	1.27489325384062e-21
Manes.01G113900.v8.1	365.415183439303	0.304452060927839	0.0719774109728218	4.2298278975719	2.33870162856223e-05	4.8015242932772e-05
Manes.01G114000.v8.1	149.749719598322	-4.97022034617135	0.707690156644174	-7.02315879274039	2.16907450421282e-12	7.3379664368537e-12
Manes.01G114100.v8.1	1.75220844436561	-3.01571129016008	0.664526512763567	-4.5381353975158	5.67538179718435e-06	1.22983484828426e-05
Manes.01G114200.v8.1	0.0505199459601321	-0.460411245126596	2.93839577850098	-0.156687961674609	0.875490775077155	NA
Manes.01G114300.v8.1	682.164052556949	0.291258416655098	0.0353258354763677	8.24491233476825	1.65281348327609e-16	7.07263376557397e-16
Manes.01G114400.v8.1	0.00938348995118541	-0.210800640930926	2.93839577850098	-0.0717400434867443	0.94280878815061	NA
Manes.01G114500.v8.1	1155.52746170798	0.22880544840332	0.064813018192467	3.53023905974978	0.000415184337003726	0.000761798615984369
Manes.01G114600.v8.1	50.0114020858071	-0.499506596887338	0.222585666468644	-2.24410944699219	0.0248253602874398	0.0369404535337343
Manes.01G114700.v8.1	10.2220759340094	-0.514497874244437	0.306050861056355	-1.68108618439632	0.0927461755048522	0.125790350208834
Manes.01G114800.v8.1	109.467429165912	-0.0133163600090145	0.0883092018117618	-0.150792439924884	0.880139450138412	0.911062739691863
Manes.01G114900.v8.1	2512.49186730948	0.202900459815908	0.0791387896360291	2.56385598957322	0.0103516485097994	0.0162510001055982
Manes.01G115000.v8.1	220.040230680746	1.16876496526343	0.191242679009315	6.11142330424319	9.8746456198501e-10	2.82349357250628e-09
Manes.01G115100.v8.1	9.88905024313597	0.375905973709942	0.287951072673523	1.30545085392386	0.191739371613646	0.245165809520443
Manes.01G115200.v8.1	173.439839609793	-0.0545046410839032	0.0702148326479855	-0.776255372666861	0.437598217377825	0.513987897361649
Manes.01G115300.v8.1	582.352045270988	-0.465586373582328	0.0623545857500772	-7.46675433701766	8.21970171304455e-14	3.02472027464208e-13
Manes.01G115400.v8.1	4.07703270737834	4.80412233885277	0.721900172270946	6.65482919021894	2.83629253250087e-11	8.96634413500275e-11
Manes.01G115500.v8.1	257.24140500676	-0.66937033870839	0.131848045994587	-5.07683169408421	3.83780539327196e-07	9.1334274568921e-07
Manes.01G115600.v8.1	1.31645271829609	-1.96963722242676	0.846919680378178	-2.32564819080276	0.0200373264813124	0.0302231748459823
Manes.01G115700.v8.1	103.354732570373	0.315515147282971	0.245479250342131	1.28530271639346	0.198686521318594	0.253069798450763
Manes.01G115800.v8.1	684.475737800519	0.0957717868977234	0.237269219632523	0.403641850578227	0.686476105864992	0.754348571303034
Manes.01G115900.v8.1	1512.86036249992	-0.0716339527317139	0.0402062228562058	-1.78166332579677	0.0748041508959593	0.10312339262212
Manes.01G116000.v8.1	875.665109607124	-0.968949536059374	0.0488118829682651	-19.850689568549	1.08699061203219e-87	3.81882362189422e-86
Manes.01G116100.v8.1	425.800101040454	-0.158971937285733	0.0522241390192411	-3.04403174989946	0.00233430503376492	0.00396648656038537
Manes.01G116200.v8.1	263.325282461961	0.098990856042316	0.0475097732754382	2.08358931684258	0.0371975395946262	0.0539534317032566
Manes.01G116300.v8.1	1712.34265593041	0.530002759785666	0.0645405863364153	8.21192973089906	2.17661650425002e-16	9.24747474348995e-16
Manes.01G116400.v8.1	291.821839387891	0.470513459589118	0.0951271539124923	4.94615301979857	7.56944652441143e-07	1.75666507209648e-06
Manes.01G116500.v8.1	0.256241608730465	-0.156251550057405	1.82906841359937	-0.0854268483866723	0.931922049249809	0.949705653137781
Manes.01G116600.v8.1	898.651227917231	0.220404260666434	0.0664760931963975	3.31554172438006	0.000914656858117584	0.00162178555403911
Manes.01G116700.v8.1	375.668083623863	-0.275237308624168	0.0745537998643681	-3.69179450443697	0.000222677353216905	0.000418926207419382
Manes.01G116800.v8.1	1.31177090121306	1.461263103788	0.579405524953845	2.52200409014809	0.0116688351444416	0.0181920494325568
Manes.01G116900.v8.1	162.189554712209	-1.46271782602601	0.116280445788804	-12.5792244440024	2.74713572752891e-36	2.77294907372181e-35
Manes.01G117000.v8.1	0.0352311797119043	-0.349033757033143	2.93839577850098	-0.11878377977088	0.905446659562008	NA
Manes.01G117100.v8.1	0.0385833922855276	-0.429888098034977	2.93839577850098	-0.146300270773696	0.88368435211176	NA
Manes.01G117300.v8.1	392.873809537404	-0.237815369888777	0.0486596331065033	-4.88732353094938	1.02216045192158e-06	2.35048093381935e-06
Manes.01G117500.v8.1	0.0676824947830329	-0.0736898769241345	2.93839577850098	-0.0250782680343106	0.979992534326703	NA
Manes.01G117501.v8.1	0.00921252070104137	-0.102335095442435	2.93839577850098	-0.0348268589926444	0.972217803239883	NA
Manes.01G117600.v8.1	250.545238419185	-0.0849406229976792	0.0632107099025894	-1.3437694835033	0.17902294047671	0.23039861429889
Manes.01G117601.v8.1	1288.45426729687	4.78635667907205	0.218800596926361	21.8754278841521	4.45315595009739e-106	2.15184508107647e-104
Manes.01G117900.v8.1	457.942418899402	-0.84708700593763	0.0479142891193638	-17.679214729188	6.06348399515237e-70	1.51614241705108e-68
Manes.01G118000.v8.1	3044.62296735242	-0.0141298616015108	0.0743764207483631	-0.189977703408398	0.849326602442869	0.888153506541965
Manes.01G118100.v8.1	302.774250419609	-0.316617645342789	0.0694492194422359	-4.5589806175739	5.14025145634015e-06	1.11734160771718e-05
Manes.01G118200.v8.1	285.184342935995	1.65451677917955	0.14010731670947	11.8089248872733	3.51020967013001e-32	3.03717955659019e-31
Manes.01G118300.v8.1	799.153018672319	-0.488924335096794	0.0580823120806208	-8.41778361746595	3.83673589679096e-17	1.69852644788987e-16
Manes.01G118400.v8.1	25.3103721172159	-2.53907117798508	0.204259065349962	-12.4306413212791	1.78198954721315e-35	1.75807022443176e-34
Manes.01G118500.v8.1	3321.40489354679	-0.484608519119868	0.0470771815843916	-10.2939152857133	7.50607630442759e-25	4.80395763479978e-24
Manes.01G118600.v8.1	3.02328146579636	1.53263508180159	0.537285566117753	2.85255212209757	0.00433696993850789	0.00713125929486197
Manes.01G118700.v8.1	81.261719525016	1.32254265318911	0.253814961854586	5.21065678526395	1.88173280667004e-07	4.56856721925367e-07
Manes.01G118800.v8.1	358.547559108567	-0.319428510823002	0.0882386018660827	-3.62005408140748	0.000294541446938064	0.000547632979162569
Manes.01G118900.v8.1	779.403087173893	-0.545575935457119	0.157566786672502	-3.46250594416883	0.000535170093146435	0.000972435150711075
Manes.01G119000.v8.1	150.635461219185	-0.761302494784904	0.0905511862684734	-8.40742707144369	4.19102790985494e-17	1.85184954156381e-16
Manes.01G119001.v8.1	353.467717487666	-0.249363865680405	0.0439515209275459	-5.67361175262812	1.39817817161071e-08	3.68893976318602e-08
Manes.01G119300.v8.1	0.712571773690227	1.20311276206285	0.983372160751329	1.22345619500112	0.221157439645705	0.278994005840314
Manes.01G119400.v8.1	206.997812146069	1.0618418552469	0.137446393307088	7.72549813565857	1.11416772236623e-14	4.31305675477322e-14
Manes.01G119450.v8.1	0.00909590978664825	-0.223848914729278	2.93839577850098	-0.0761806548890001	0.939275373120993	NA
Manes.01G119500.v8.1	2302.75262216097	-0.394615816278328	0.197762076568799	-1.99540692090704	0.0459985167183476	0.0656938430279494
Manes.01G119600.v8.1	715.099003896441	0.1169588749839	0.0463434353161075	2.52374201839218	0.0116113104619147	0.0181064095361107
Manes.01G119800.v8.1	1654.20743003892	-0.00972614346061474	0.0335799574740732	-0.289641327512824	0.772090646772334	0.827335191419577
Manes.01G119900.v8.1	42.5059393279526	-0.0616532136356555	0.134418432621093	-0.458666363187311	0.646473772510658	0.717362434097047
Manes.01G120000.v8.1	158.306860406643	-0.802612663007806	0.104596211604626	-7.67343913029745	1.67445010951214e-14	6.42056446439788e-14
Manes.01G120100.v8.1	177.055359360911	0.67688283605119	0.0876141791667899	7.72572250848368	1.11220677749309e-14	4.30665954462528e-14
Manes.01G120200.v8.1	14.7629439579657	-4.5586644255171	0.339408443145254	-13.4312051381885	3.96899321845154e-41	4.67343931666743e-40
Manes.01G120300.v8.1	89.3718256898565	-0.124380893186437	0.187784457512083	-0.662359893008895	0.507740601007828	0.58471920942352
Manes.01G120400.v8.1	241.976988431729	-0.190927604762847	0.116926988169064	-1.63287883962927	0.102494481364747	0.137913516621737
Manes.01G120401.v8.1	1.75462173134433	-1.13112537666044	0.421135531753451	-2.6858939495104	0.00723360442204425	0.0115673062812147
Manes.01G120500.v8.1	13.3319684775133	-4.77498274516035	0.475700497034154	-10.0377922136531	1.03975226222265e-23	6.30761960987809e-23
Manes.01G120600.v8.1	0	NA	NA	NA	NA	NA
Manes.01G120601.v8.1	0	NA	NA	NA	NA	NA
Manes.01G120700.v8.1	573.44775364959	0.25625130028738	0.0452662679929532	5.66097696252034	1.50513634204045e-08	3.96215438578603e-08
Manes.01G120800.v8.1	77.0273355496605	-0.161155986016775	0.205146142500527	-0.78556673819183	0.432121357328582	0.508795982892259
Manes.01G121000.v8.1	0.559908014150019	-0.26544662525295	1.12887156177845	-0.235143336266492	0.814097484025666	0.861246785983173
Manes.01G121150.v8.1	0	NA	NA	NA	NA	NA
Manes.01G121300.v8.1	21.0304110601295	-2.83210084452508	0.385015797244267	-7.35580426776176	1.89780933685896e-13	6.8376954048595e-13
Manes.01G121400.v8.1	2293.56663270782	1.12467374982491	0.103988503399231	10.8153662478157	2.91127491481162e-27	2.06953190050111e-26
Manes.01G121500.v8.1	526.258356459773	1.15485116279131	0.0848807650317527	13.6055696759954	3.71065771113492e-42	4.48652250528131e-41
Manes.01G121600.v8.1	764.902398164048	0.437175067801492	0.0530423632400723	8.24199830280594	1.6935796994952e-16	7.24042262465955e-16
Manes.01G121700.v8.1	5.72598201923957	1.0235642121062	0.413532323715463	2.47517341065333	0.0133171497319969	0.0205757588103487
Manes.01G121800.v8.1	138.745272175376	-1.29816849929069	0.197180382329137	-6.58365950991901	4.59007639881228e-11	1.43117245547577e-10
Manes.01G121900.v8.1	3320.14171564598	-8.06640068978349	0.446144179946396	-18.0802553352879	4.55965714401048e-73	1.21402501460641e-71
Manes.01G122000.v8.1	769.229881449765	-0.236602012508643	0.0489388675223169	-4.83464420995743	1.3338398102165e-06	3.03694023798376e-06
Manes.01G122100.v8.1	351.159715283514	-0.478044641806848	0.0569376440685368	-8.39593294783003	4.62209368421577e-17	2.03587882983987e-16
Manes.01G122200.v8.1	107.560023966921	1.073908953646	0.2149646828587	4.9957459958755	5.86087608226264e-07	1.37143321864608e-06
Manes.01G122300.v8.1	1976.63560673536	-0.0167033555786418	0.0427854735007625	-0.39039781991297	0.69624239968459	0.762751384000583
Manes.01G122400.v8.1	4900.99010790663	-0.716401437821332	0.0997385130659621	-7.18279645243497	6.82997501594842e-13	2.37649435898143e-12
Manes.01G122600.v8.1	236.483917790772	-0.375864528544967	0.0729061036921244	-5.15546037314253	2.53008544978343e-07	6.09025998555987e-07
Manes.01G122800.v8.1	5974.75582276126	-0.0610770998645915	0.0487884184029715	-1.25187702048713	0.210614679344353	0.266853324849126
Manes.01G122900.v8.1	0.253234429231791	-0.502199661460206	2.24864662729097	-0.22333418482264	0.823275423436298	0.868520588350361
Manes.01G123000.v8.1	1540.52827682585	0.537642871131959	0.0682277981774076	7.88011463793639	3.27080855633497e-15	1.30281920961831e-14
Manes.01G123001.v8.1	0	NA	NA	NA	NA	NA
Manes.01G123100.v8.1	64.6037510552532	0.738978163848432	0.176903289787333	4.17730029066619	2.94989469307673e-05	5.9968381088604e-05
Manes.01G123200.v8.1	192.493040761634	0.359320339256271	0.0607137330098259	5.91827122865462	3.25343135217284e-09	8.97022089498395e-09
Manes.01G123300.v8.1	2.41849191532016	0.0638557877311279	0.490156506597186	0.130276323728586	0.896347811343322	0.923425708045406
Manes.01G123400.v8.1	2918.05719377472	-0.0570318220310455	0.0512359925134525	-1.11312027411338	0.265656777400552	0.329256436334476
Manes.01G123500.v8.1	74.3901392084434	-6.17869911106805	0.337174932265858	-18.3249065093494	5.23713239462324e-75	1.45112210101019e-73
Manes.01G123600.v8.1	34.5638214750305	1.58945964825622	0.37305132702221	4.26069962260607	2.03787970315683e-05	4.2064873334691e-05
Manes.01G123700.v8.1	1059.18915077472	-0.156044949861095	0.0722687269448389	-2.15923202826308	0.0308321704420421	0.0452661123026828
Manes.01G123701.v8.1	0	NA	NA	NA	NA	NA
Manes.01G123800.v8.1	464.535784078432	1.46507341008646	0.41551653410802	3.52590881427017	0.000422032252170025	0.000774058366371737
Manes.01G124000.v8.1	365.575878444574	-0.139488165585016	0.0453745206125506	-3.07415183018889	0.00211101967022619	0.00360043840922188
Manes.01G124200.v8.1	449.458015666988	-0.328205174374946	0.0782463372854086	-4.19451166356575	2.73460081169806e-05	5.57743542213574e-05
Manes.01G124300.v8.1	30.2126187372769	-1.17157859264511	0.173051770393738	-6.77010463388768	1.2868929119388e-11	4.15237049797258e-11
Manes.01G124400.v8.1	1.13584722058681	-0.192530958333577	0.716430657551009	-0.268736347760033	0.788132578874839	0.840321899065995
Manes.01G124500.v8.1	799.120107382749	-0.682589523021391	0.0799526414068873	-8.53742304206838	1.37248322524019e-17	6.20784720339409e-17
Manes.01G124600.v8.1	1160.603907552	0.216069615236903	0.0776607408574751	2.7822244914382	0.00539876817245121	0.00877386215853382
Manes.01G124700.v8.1	18.7489534811309	-0.611366994217692	0.21003109647078	-2.91084036835825	0.00360458124995403	0.00598762663918258
Manes.01G124801.v8.1	204.206468627739	-0.270760050352017	0.158202583780184	-1.71147679059545	0.0869931321128477	0.118528619928379
Manes.01G124900.v8.1	218.004508619171	-0.39524437711175	0.181494108447266	-2.17772566004032	0.0294264673463711	0.0433220329614675
Manes.01G125000.v8.1	2514.85434465129	-0.304193334962914	0.0341778287329247	-8.90031187586453	5.56899812659788e-19	2.70508030740659e-18
Manes.01G125100.v8.1	2934.33991958262	0.269017920309786	0.0388589105914808	6.92294035563527	4.42364055202144e-12	1.46998549218273e-11
Manes.01G125200.v8.1	811.853535833762	-0.70814605102643	0.108951148587491	-6.49966576954228	8.04986550806654e-11	2.47150427218092e-10
Manes.01G125400.v8.1	1325.3135060475	-0.36408841836666	0.0343133444203811	-10.6106946005066	2.65765925253284e-26	1.81620804803627e-25
Manes.01G125500.v8.1	206.272308089994	0.275853298841536	0.0820889595138891	3.36041899513738	0.000778243485909165	0.00139014713235117
Manes.01G125700.v8.1	76.9046786807639	1.88872491181454	0.2201106359544	8.58079803197615	9.42171827790754e-18	4.29560221191573e-17
Manes.01G125800.v8.1	215.532920934219	-3.66633339062928	0.100324819697591	-36.5446297504516	2.17014150510178e-292	6.96690255603364e-290
Manes.01G125900.v8.1	0.186235832153085	-1.0101319364315	2.93745685086934	-0.34387975303622	0.730936719068406	0.792694826573759
Manes.01G126000.v8.1	0	NA	NA	NA	NA	NA
Manes.01G126100.v8.1	207.242801615088	-0.456003935124143	0.215179639791335	-2.11917789046557	0.0340754360566282	0.0497167073636121
Manes.01G126300.v8.1	0.0117437265706348	-0.219790710318189	2.93839577850098	-0.0747995596530277	0.940374192183796	NA
Manes.01G126400.v8.1	0.19767770866865	-0.87421964676593	2.93826501280513	-0.297529202762866	0.766062516290845	0.822769701211433
Manes.01G126500.v8.1	954.737233958319	-0.244021811319629	0.0389168483552961	-6.27033846861909	3.60264116504715e-10	1.06073969786809e-09
Manes.01G126700.v8.1	1584.76391716559	-0.279864636631783	0.0393747012393618	-7.1077272416739	1.17969403927917e-12	4.05075664089836e-12
Manes.01G126800.v8.1	1148.3800660451	0.148047522711943	0.0271406364198279	5.45482870857754	4.90200759981222e-08	1.2443249319527e-07
Manes.01G126900.v8.1	699.855923072453	0.04152268511494	0.0422218880663515	0.983439799037109	0.325391030583708	0.394942987756268
Manes.01G127100.v8.1	126.239292641324	0.381237830567952	0.0697880283713465	5.4627969791518	4.68690519343767e-08	1.19243270224735e-07
Manes.01G127200.v8.1	205.353428437408	1.05615124896726	0.183792120877602	5.74644464585409	9.11394481511186e-09	2.43870931870161e-08
Manes.01G127300.v8.1	2.65664617042054	-1.13273779753051	0.738739766309319	-1.53333805649799	0.125192582435673	0.166039642311048
Manes.01G127500.v8.1	1135.8592529328	0.0655801183779988	0.0508195457158396	1.29045070069484	0.196894218279848	0.251038780085646
Manes.01G127600.v8.1	1580.12283158252	-0.647172404941256	0.144368019736249	-4.48279616305329	7.36712933868643e-06	1.58048945717422e-05
Manes.01G127700.v8.1	303.576080944959	0.633788969657604	0.244360727925055	2.5936613261849	0.00949599767277501	0.0149775928959005
Manes.01G127800.v8.1	0	NA	NA	NA	NA	NA
Manes.01G127900.v8.1	251.67053761986	0.149233604043282	0.176860727088905	0.84379164611409	0.398785844492939	0.473900720618125
Manes.01G128000.v8.1	0.174478193340624	-0.44502234017518	2.34125430588156	-0.190078599773302	0.849247539269348	0.88810408011805
Manes.01G128050.v8.1	39.2781269706688	0.598288274980765	0.246981207199083	2.42240404347245	0.0154181970845152	0.0235952736141132
Manes.01G128100.v8.1	3285.43120401907	-0.0273138780187126	0.0450552480146957	-0.606230777151723	0.544361518129489	0.621053764199037
Manes.01G128300.v8.1	3.97392562545614	0.737593303247355	0.366967253024416	2.00997036429918	0.0444343255490852	0.0636142658560638
Manes.01G128400.v8.1	410.853909291808	-0.0178587070640342	0.0931542221203815	-0.191711193089624	0.847968437803343	0.887165060977201
Manes.01G128500.v8.1	0.0827456986715378	-0.515300759286659	2.93837241861766	-0.175369451476501	0.860789342776434	NA
Manes.01G128600.v8.1	840.426340402388	0.0730342959438607	0.0363214586212615	2.01077541255759	0.0443491843215456	0.0634988833803644
Manes.01G128700.v8.1	441.214099225102	-0.137799736857198	0.0573390308012846	-2.40324496126835	0.0162502978120017	0.0248084623060513
Manes.01G128800.v8.1	965.349712118415	-0.0564862478716521	0.0319563976722318	-1.76760373465797	0.0771271732404481	0.106079772916025
Manes.01G128900.v8.1	114.608707484717	-0.327991553680286	0.103866771179537	-3.15781024051805	0.00158958994004891	0.00275229353577373
Manes.01G129000.v8.1	716.421178029831	0.472120519493403	0.0392282173097049	12.0352274936695	2.31993639093995e-33	2.1168187977443e-32
Manes.01G129050.v8.1	23.458647936468	0.439477257226193	0.192704679177044	2.28057387658154	0.0225736745928071	0.0337951721364227
Manes.01G129100.v8.1	350.872413551426	-0.0881311980252036	0.052172450778028	-1.68922863907937	0.091175622686283	0.123810537807657
Manes.01G129200.v8.1	1548.4267744126	0.0416915333181302	0.0553864623479409	0.752738693730277	0.451606953256649	0.528331331341971
Manes.01G129300.v8.1	1.27338328691945	0.840044103145042	0.737173148752613	1.13954788582099	0.25447470747924	0.316633785356403
Manes.01G129500.v8.1	4.99029934416347	-0.00875507772933884	0.585768061308588	-0.0149463214327191	0.98807500488215	0.991376042186962
Manes.01G129501.v8.1	72.474693615099	-1.00464936125775	0.243315096599792	-4.12900545546591	3.64335759807203e-05	7.34881040760829e-05
Manes.01G129800.v8.1	164.796388163333	-7.38513223055692	0.238612066772995	-30.9503720010221	2.51152074661115e-210	4.03142381912928e-208
Manes.01G129900.v8.1	0.300309961169589	-0.848597059365629	1.65898471344984	-0.511515900349064	0.60898985746055	0.682849039257825
Manes.01G129950.v8.1	1050.74779922972	-0.810665703944822	0.170021053339436	-4.76803129978486	1.86034886343484e-06	4.18151808753702e-06
Manes.01G130000.v8.1	5.95440573189078	-1.11903586960568	0.444453403444082	-2.51777995383598	0.0118097075871512	0.0183993491888846
Manes.01G130100.v8.1	160.438291261194	-1.74480120066809	0.0792796880934997	-22.008174383965	2.40482169390197e-107	1.18879061788818e-105
Manes.01G130200.v8.1	37.5494035606294	-1.3782089664339	0.132759765535918	-10.3812247699476	3.01877225968852e-25	1.97549927865746e-24
Manes.01G130300.v8.1	1365.28877930347	0.0304507888618685	0.0502197919754707	0.606350358375475	0.544282125117207	0.620988552063872
Manes.01G130400.v8.1	283.290924772566	2.1151510400996	0.175088712367171	12.0804534541553	1.33978814551441e-33	1.23295825055082e-32
Manes.01G130500.v8.1	1574.67826746458	-0.401302771923108	0.123005809366562	-3.26247007348416	0.00110445833467924	0.00194168321820301
Manes.01G130600.v8.1	43.1548457946639	0.488037597182476	0.245106006674599	1.99112867042214	0.0464667431943551	0.0663166140734971
Manes.01G130700.v8.1	215.523831821751	1.18636292418527	0.0794678395962678	14.9288432932432	2.13945145050446e-50	3.30502649405916e-49
Manes.01G130800.v8.1	1456.2375682725	-0.32648342478328	0.031368742098628	-10.4079221205864	2.28146943973857e-25	1.49932803416231e-24
Manes.01G130900.v8.1	957.298882747319	2.77777811729105	0.130600774118123	21.2692316416031	2.18835623677293e-100	9.84231718084829e-99
Manes.01G131000.v8.1	186.313769087585	0.236893027976253	0.177176342643699	1.33704660815041	0.181207423561181	0.232963099657711
Manes.01G131100.v8.1	49.5072235162646	-0.262392127178246	0.144101587255166	-1.82088297690725	0.0686246473909868	0.0951728686444342
Manes.01G131200.v8.1	1497.8723769361	0.121415510198761	0.0239130523390652	5.07737399965508	3.8268712282755e-07	9.10895801991943e-07
Manes.01G131300.v8.1	62.5666958155077	-8.19219595523454	0.302490158733342	-27.0825206001374	1.58201648272893e-161	1.48773469234407e-159
Manes.01G131400.v8.1	962.254445515048	-0.09643756870239	0.0437182519105965	-2.20588803275127	0.027391840348811	0.0405262263450732
Manes.01G131500.v8.1	595.582574781773	0.0135861361192881	0.0622078374893744	0.218399106408557	0.827118161717887	0.871533253988025
Manes.01G131600.v8.1	176.65912973188	1.49336628614715	0.195445739402983	7.64082292460738	2.15837734635162e-14	8.22533487291591e-14
Manes.01G131700.v8.1	308.561337893852	-0.542654591799297	0.0461615602443365	-11.7555513489359	6.6127690552113e-32	5.66027090751001e-31
Manes.01G131701.v8.1	68.2210593886823	0.0185250689983539	0.123565309172509	0.149921277439536	0.880826724472113	0.911672796535339
Manes.01G131702.v8.1	403.973637347056	-0.357248683317493	0.0771382615093431	-4.6312773496227	3.63416665492912e-06	7.99293445721476e-06
Manes.01G132000.v8.1	1099.49558089101	3.08517542498811	0.183959306456177	16.7709668209858	3.97980142072822e-63	8.43367630356139e-62
Manes.01G132100.v8.1	846.546173042981	0.391126475808659	0.0344489496106745	11.3537997596148	7.10083255805731e-30	5.62468103648725e-29
Manes.01G132200.v8.1	416.346626989502	0.419671807083008	0.0643127811105325	6.52548062509892	6.77838202518202e-11	2.09147381753572e-10
Manes.01G132300.v8.1	1332.2461350501	0.297056155674784	0.028342404035742	10.4809794998396	1.05643853537439e-25	7.03704466801974e-25
Manes.01G132400.v8.1	1063.04835742209	0.0341897662462931	0.0600759660430638	0.569108888266317	0.569282246844336	0.645006415738198
Manes.01G132500.v8.1	794.164832484393	-0.0765947229833869	0.0458222592838057	-1.67156146773532	0.0946108283208639	0.12808300300527
Manes.01G132600.v8.1	274.087933856628	1.38512490164962	0.0973414575046308	14.2295475859679	6.00691220238765e-46	8.20807523545435e-45
Manes.01G132700.v8.1	6.79583046867531	0.331017181220791	0.297105173179871	1.1141414256708	0.265218519272519	0.328786206980979
Manes.01G132900.v8.1	6.30013572337893	2.79946123653857	0.317720010741215	8.81109512116551	1.23929150112545e-18	5.92087095902049e-18
Manes.01G133000.v8.1	621.741463853656	-0.841380206428393	0.193234905116581	-4.35418334964264	1.33563886415723e-05	2.79873910090115e-05
Manes.01G133100.v8.1	1839.19034396316	0.28361468164866	0.0362538173299651	7.82302947762254	5.15670234122572e-15	2.03140615501318e-14
Manes.01G133200.v8.1	165.537165684368	0.621121780108312	0.113770651366718	5.45942009337929	4.77692266498673e-08	1.21389727989336e-07
Manes.01G133300.v8.1	44.634793425026	3.89184308413568	0.192466175558305	20.2209197166528	6.40773863843539e-91	2.4022569150537e-89
Manes.01G133400.v8.1	987.635153328186	2.01622451123251	0.119604390167975	16.8574456874106	9.25011573759999e-64	1.99194859330122e-62
Manes.01G133500.v8.1	254.679313550963	1.96106179364912	0.2254364795752	8.69895501093894	3.3495427545208e-18	1.562858822816e-17
Manes.01G133600.v8.1	0	NA	NA	NA	NA	NA
Manes.01G133700.v8.1	5.79905281462363	1.03400908660334	0.352556103185608	2.9328923177341	0.00335820343757692	0.00559767378918138
Manes.01G133800.v8.1	125.545750987826	0.189392075217275	0.0768274476044995	2.46516162026166	0.0136951462159684	0.0211165636420446
Manes.01G133900.v8.1	908.646128777208	-0.0703204154333967	0.0420057864182838	-1.67406496650634	0.0941178320409741	0.127471198181767
Manes.01G134000.v8.1	27.0814575099679	-5.72888697905758	0.320471784071966	-17.8764161582821	1.80044791561339e-71	4.64755178217025e-70
Manes.01G134100.v8.1	290.321884297472	-0.476837085723255	0.0570880664994356	-8.352657831352	6.67437899613149e-17	2.91501806664507e-16
Manes.01G134200.v8.1	0.659773526202571	0.666274632724363	1.00913007577466	0.660246531858538	0.509095635914769	0.585989742884793
Manes.01G134300.v8.1	125.735521065253	-0.471279573558185	0.0951237105807614	-4.95438593260155	7.25590662771974e-07	1.6854413848321e-06
Manes.01G134400.v8.1	6104.40989847618	-0.207435631645114	0.0454117308071941	-4.56788649007521	4.92666691942378e-06	1.07283492171765e-05
Manes.01G134500.v8.1	89.1401151746238	1.27620066210602	0.24086742395176	5.29835309884666	1.16851832200465e-07	2.88055752282347e-07
Manes.01G134600.v8.1	1334.59273352255	2.25541197082662	0.151315376522782	14.9053719632191	3.04114301673653e-50	4.67726456263498e-49
Manes.01G134700.v8.1	105.473188677966	-0.235082082934678	0.0816761908143734	-2.87822045311776	0.00399925554640994	0.00660512136545619
Manes.01G134800.v8.1	4396.48180173324	0.739294794545802	0.0389765900145569	18.9676622369913	3.15634494538349e-80	9.66630639523694e-79
Manes.01G134900.v8.1	1240.98766093197	0.461185974100122	0.0608138668130409	7.58356602315619	3.36184343245547e-14	1.26493718265501e-13
Manes.01G135000.v8.1	1.58214207636855	2.96256464173192	0.591717160047828	5.00672422867111	5.53641583316074e-07	1.29833832258757e-06
Manes.01G135200.v8.1	122.445281790403	-0.281122561559956	0.102884298573141	-2.73241461971095	0.00628719646684206	0.0101269548626816
Manes.01G135300.v8.1	563.413960127075	-0.590898312904238	0.0503492236838903	-11.7359964994515	8.33389441919261e-32	7.098678594939e-31
Manes.01G135600.v8.1	0	NA	NA	NA	NA	NA
Manes.01G135700.v8.1	921.405445212523	-0.172714110124063	0.0561317433063403	-3.0769418505581	0.00209136094281302	0.00356865292844378
Manes.01G135701.v8.1	6.00772741814404	1.15937167444105	0.394594048738219	2.93813775992906	0.00330190268323577	0.00550843041110829
Manes.01G135800.v8.1	0.239076966690321	0.156743747184854	2.93660190127789	0.0533758924274501	0.957432412881291	0.968950188121402
Manes.01G135900.v8.1	35.7499131133341	0.66842643382544	0.322099829991951	2.07521510906151	0.0379666029378244	0.054983263509978
Manes.01G136000.v8.1	200.316776691236	0.0573523664245346	0.0571768041224412	1.00307051617851	0.31582683912744	0.38439269726466
Manes.01G136100.v8.1	413.688165467234	-0.222690807400933	0.0555470263072107	-4.00905002851655	6.09635012206677e-05	0.0001204946988248
Manes.01G136200.v8.1	0.134157554598942	0.33848570586502	2.9382795229687	0.115198606265693	0.908287703362192	0.9321994978912
Manes.01G136300.v8.1	397.729933665234	-0.903296252037271	0.0538130917476469	-16.7858084845454	3.09978992906187e-63	6.58381237404548e-62
Manes.01G136400.v8.1	425.529896261735	-0.0479875985801988	0.0551606542209027	-0.869960649633018	0.384321909112754	0.458683485237126
Manes.01G136700.v8.1	1073.71317295812	-0.322352526878123	0.0521204962266682	-6.18475552259204	6.21987879630549e-10	1.80283535471993e-09
Manes.01G136800.v8.1	2.6537912669569	2.92533320270479	0.540523821003975	5.41203382539412	6.23129142826885e-08	1.56729478951923e-07
Manes.01G136850.v8.1	479.854229214138	-0.351375076910048	0.0533096018364913	-6.59121555602251	4.36239962917859e-11	1.36166541845058e-10
Manes.01G136900.v8.1	307.011849257068	0.429644779154534	0.0548335219688068	7.83544014187063	4.6720318569092e-15	1.84620613700444e-14
Manes.01G137000.v8.1	3.9994999770448	0.787035426779789	0.423353332545327	1.85905097769727	0.0630199129373367	0.0879281730612356
Manes.01G137100.v8.1	816.005155713967	-0.390212920865139	0.0380517918719121	-10.2547843785821	1.12627085601092e-24	7.15413805057652e-24
Manes.01G137500.v8.1	358.94198633721	-0.622524930690519	0.0798183656010957	-7.79926932858637	6.22666450332461e-15	2.4398251904862e-14
Manes.01G137501.v8.1	0.924567055029351	-2.02748156600799	1.2171879819598	-1.66570948453133	0.0957712919787777	0.129472032186218
Manes.01G137600.v8.1	1975.0272010194	-0.595103134294694	0.091964834783727	-6.4709857381269	9.73656254163617e-11	2.97269558141559e-10
Manes.01G137700.v8.1	0.484611739313358	0.99796694825304	1.49708960724372	0.66660468646923	0.505024674812854	0.582071520964099
Manes.01G137800.v8.1	424.965814497675	-0.753391150437175	0.0769525886910757	-9.79032886679933	1.23892261028425e-22	7.1597576050567e-22
Manes.01G137900.v8.1	6.92453555413588	-0.791198404416959	0.31599862174768	-2.50380333952443	0.0122866306946179	0.0190912709485774
Manes.01G138000.v8.1	2781.95483678059	0.0782635384238368	0.0356367539800027	2.19614666553957	0.0280814473832054	0.04146522999804
Manes.01G138100.v8.1	1064.09400133937	0.601815635987677	0.143163794779048	4.20368597323428	2.62603200353675e-05	5.37090464695237e-05
Manes.01G138200.v8.1	39.6946207510976	-0.528170188829837	0.131181350999957	-4.02625971453832	5.66710935488137e-05	0.000112344640699721
Manes.01G138300.v8.1	45.6373281009633	0.346203642773254	0.11892633103664	2.91107646015407	0.00360185864285191	0.00598417178602426
Manes.01G138400.v8.1	28.8980876599935	3.39540954723298	0.303588806137714	11.1842382808171	4.87069812961545e-29	3.7209682374223e-28
Manes.01G138500.v8.1	0	NA	NA	NA	NA	NA
Manes.01G138600.v8.1	0.0301585248503966	0.0288031439995467	2.93839577850098	0.00980233643482858	0.992178992347018	NA
Manes.01G138700.v8.1	2.13993810113082	0.0529230959505973	0.532200788457367	0.0994419720872638	0.920787358987136	0.941587922839334
Manes.01G138800.v8.1	0.00889510396184965	-0.0963923911049686	2.93839577850098	-0.0328044274397042	0.973830547528194	NA
Manes.01G138900.v8.1	9.03501766817693	-0.645434482861137	0.372567756511326	-1.73239490423138	0.0832032746616602	0.113747795462563
Manes.01G139000.v8.1	117.431625906157	1.36272031401118	0.196693759091168	6.92813193620217	4.26433959244795e-12	1.41839948573385e-11
Manes.01G139100.v8.1	14.2710996541957	1.55762993244152	0.28257015856095	5.51236528433892	3.54043162595502e-08	9.08612104317962e-08
Manes.01G139200.v8.1	0.380010512134877	1.42222742626852	1.51420961283281	0.939253993776853	0.347600353205299	0.419155421165012
Manes.01G139300.v8.1	331.29573464408	-0.280012921010167	0.0580414099344979	-4.82436455844497	1.40450319594742e-06	3.19080643100792e-06
Manes.01G139400.v8.1	589.589605377548	0.575728578435401	0.0689708942409264	8.34741356874813	6.97740557608633e-17	3.04593525695672e-16
Manes.01G139500.v8.1	667.895097345447	1.72379777195695	0.117897546954993	14.6211504520532	2.05891558944639e-48	3.00603828610757e-47
Manes.01G139600.v8.1	931.260937555913	0.0585977875569944	0.0321646289530092	1.82180828644418	0.0684840799907044	0.0949967893787124
Manes.01G139700.v8.1	194.600955106883	-0.107021903151323	0.0758415251455127	-1.41112540848811	0.158207639243046	0.205809937776351
Manes.01G139800.v8.1	107.176369596917	3.7912715433375	0.216951552962338	17.4751989168552	2.21372255179018e-68	5.33010955788791e-67
Manes.01G139900.v8.1	812.416697086638	-0.169060999212798	0.0561703921084014	-3.00978848227607	0.00261429680524165	0.00441512333839637
Manes.01G140000.v8.1	1571.682940183	0.0401697620341344	0.0305797497071433	1.31360663245556	0.188978615594214	0.242018099571113
Manes.01G140100.v8.1	70.1652034936581	-2.11435779477062	0.469840270109898	-4.50016299002226	6.79013777916866e-06	1.46018284702942e-05
Manes.01G140200.v8.1	930.857813674981	-0.20327468942268	0.0526951629792215	-3.85755879534586	0.000114525135969687	0.000221148164244562
Manes.01G140300.v8.1	322.320401748629	0.287907502178729	0.0600989758776081	4.7905558784405	1.66319895964902e-06	3.75530694769581e-06
Manes.01G140400.v8.1	301.792860305586	-0.467851443146328	0.0607280453263934	-7.70404251662933	1.31827956175319e-14	5.07925895430635e-14
Manes.01G140401.v8.1	0	NA	NA	NA	NA	NA
Manes.01G140500.v8.1	491.880792404869	-0.0178299520880963	0.0434216619969265	-0.41062343696928	0.681348675522182	0.749687539683838
Manes.01G140600.v8.1	294.683464754293	-0.286917365619658	0.0659353138288807	-4.35149768702525	1.35210748329156e-05	2.83154847479443e-05
Manes.01G140700.v8.1	924.276194109439	-0.170991151418351	0.044462276625873	-3.84575789623083	0.000120180383738692	0.000231572136448545
Manes.01G140800.v8.1	1392.87060015958	-0.55598273846661	0.0642608875822753	-8.65196170461803	5.06216330235549e-18	2.34238272092095e-17
Manes.01G140900.v8.1	522.240889228605	0.00659274732650486	0.0436492910496805	0.151039047094743	0.879944914081351	0.910895128063902
Manes.01G141100.v8.1	571.119594418381	0.387629093576592	0.0512444861696709	7.56430832954688	3.89933830713198e-14	1.46087885872832e-13
Manes.01G141200.v8.1	5715.9910571002	0.435509519138378	0.154251312404422	2.82337642610483	0.00475207411446515	0.00777627314371992
Manes.01G141300.v8.1	46.3253364704589	1.53075882145921	0.168985333898384	9.05853062005787	1.3221960871441e-19	6.6252129016747e-19
Manes.01G141400.v8.1	900.686478133282	-0.250076597581517	0.041517194416681	-6.02344645622393	1.70741611712222e-09	4.79566896130568e-09
Manes.01G141500.v8.1	1.84409876132722	1.67201266102485	0.670798695304761	2.49256993600026	0.0126822352207346	0.0196578516962715
Manes.01G141600.v8.1	10.8055200771789	1.05035415266717	0.30417441937587	3.45313111741077	0.000554119595021191	0.00100490619368495
Manes.01G141700.v8.1	461.469469879194	0.0868738671443542	0.0431332624168957	2.01408060222045	0.0440010717425188	0.0630618808378772
Manes.01G141701.v8.1	0	NA	NA	NA	NA	NA
Manes.01G141900.v8.1	0	NA	NA	NA	NA	NA
Manes.01G142000.v8.1	732.377737437504	-0.00800465920456711	0.0611888859618774	-0.130818841996147	0.895918617332071	0.923153802924989
Manes.01G142001.v8.1	0.0196583216659196	-0.292528642497845	2.93839577850098	-0.0995538601838986	0.920698526008347	NA
Manes.01G142100.v8.1	846.454205454526	-1.31746152592559	0.119220546571292	-11.0506247774813	2.17694523445147e-28	1.62312013876748e-27
Manes.01G142200.v8.1	88.9879962066164	-1.88314297495758	0.15237920352459	-12.3582676073884	4.39526894630035e-35	4.2863080192098e-34
Manes.01G142201.v8.1	0.978051171722036	-2.49640093142858	0.730782021091818	-3.41606780048974	0.000635324265239312	0.00114429655820816
Manes.01G142400.v8.1	87.5582788583227	-3.19908080577416	0.690427619371417	-4.63347745081038	3.59573941826611e-06	7.91277985756165e-06
Manes.01G142500.v8.1	730.235971426553	-0.220057793796993	0.0396653399575944	-5.54786103011478	2.89185581768842e-08	7.47450795743452e-08
Manes.01G142600.v8.1	606.660135895994	0.030769072290662	0.0392806493152705	0.783313739131609	0.433442897121197	0.509943560092461
Manes.01G142700.v8.1	1187.12453568276	-0.0260817203473746	0.0302104010082969	-0.863335787572354	0.38795287310409	0.462621626923287
Manes.01G142800.v8.1	852.713173520994	-0.00725251633950614	0.0445947040226564	-0.162631785510259	0.87080835894223	0.904252424629382
Manes.01G142900.v8.1	500.253534673591	-0.0741235390018252	0.0369584932309656	-2.00558877058659	0.044900140975438	0.0642416340066586
Manes.01G143100.v8.1	8.39977277318178	-2.94504819547806	0.4043288043895	-7.28379517735526	3.24557658821354e-13	1.15256139998479e-12
Manes.01G143200.v8.1	1935.03822541325	-0.05817661528953	0.053225455956387	-1.09302239396878	0.274383967539673	0.339049870078444
Manes.01G143300.v8.1	50.1223449861396	-6.40805347790817	0.698379065514639	-9.17560934216441	4.4902764808286e-20	2.30031955446703e-19
Manes.01G143350.v8.1	0.227838193496395	-1.15779729348442	2.93760276772545	-0.394129970942563	0.693485084559707	0.760106679685763
Manes.01G143400.v8.1	0	NA	NA	NA	NA	NA
Manes.01G143500.v8.1	322.569731590807	1.46260610666381	0.146109767794437	10.0103239416653	1.37302214364125e-23	8.28798540564084e-23
Manes.01G143650.v8.1	0.113745680605344	-0.346404715319466	2.93839577850098	-0.117889059688271	0.90615556190137	0.930776959682651
Manes.01G143800.v8.1	0.451182002947532	-1.1819026595335	0.905172556106723	-1.30572082810048	0.191647512340371	0.245065242178673
Manes.01G143900.v8.1	768.381073666489	-1.14871818165201	0.222797427515111	-5.15588619879419	2.52434179522225e-07	6.07695796763984e-07
Manes.01G144100.v8.1	0	NA	NA	NA	NA	NA
Manes.01G144300.v8.1	0	NA	NA	NA	NA	NA
Manes.01G144400.v8.1	1306.52956963024	0.23710412317408	0.0792086466930131	2.99341212194949	0.00275876943706538	0.00464647110759429
Manes.01G144500.v8.1	25.9133968157991	-0.224094592249288	0.393194357626383	-0.569933387656149	0.56872287868106	0.644477218386092
Manes.01G144600.v8.1	19098.6525542149	-1.25173550331801	0.114345271419358	-10.9469809094886	6.86993495764895e-28	5.00201468631739e-27
Manes.01G144700.v8.1	1197.66759292506	0.871027036861204	0.0607067211727879	14.3481153327656	1.09471896280817e-46	1.52801102604858e-45
Manes.01G144800.v8.1	1045.36816460379	-0.444024323021021	0.0479936183038955	-9.25173676653133	2.20874104465027e-20	1.14623072049577e-19
Manes.01G144900.v8.1	0.091310706442399	-0.602034011386334	2.93829722683175	-0.204892141573943	0.837656395089864	NA
Manes.01G145000.v8.1	52.533743097454	-0.515768942804118	0.164017828913535	-3.14459072053694	0.00166319334138864	0.00287261084812223
Manes.01G145100.v8.1	969.718040980974	-0.488065700694017	0.0308818269369357	-15.8043014000015	2.90593749090926e-56	5.20274577699331e-55
Manes.01G145200.v8.1	709.681727826635	1.06716535661116	0.136876378902361	7.79656333086082	6.36159022754437e-15	2.49059735149025e-14
Manes.01G145300.v8.1	427.631868005266	-0.0307742387681303	0.0441403854187728	-0.69719007834132	0.485683847261899	0.562962726345652
Manes.01G145400.v8.1	940.269087464823	-0.415411118344193	0.030787786487031	-13.4927244126232	1.7260255393831e-41	2.05314707474318e-40
Manes.01G145500.v8.1	0	NA	NA	NA	NA	NA
Manes.01G145600.v8.1	3667.94488030072	-0.372827968055433	0.0414682957954639	-8.99067494585141	2.45716765762377e-19	1.21703657878049e-18
Manes.01G145700.v8.1	349.374453768594	2.49772217514295	0.218921384816655	11.4092196942513	3.76087875340927e-30	3.01064326691662e-29
Manes.01G145800.v8.1	508.390111987659	0.251679807632306	0.0833215513037313	3.02058475501566	0.00252287088698239	0.00426975603668535
Manes.01G145900.v8.1	275.826467561564	0.305591126209643	0.0496534700393639	6.1544767358128	7.53257797700559e-10	2.17160304394887e-09
Manes.01G146000.v8.1	741.87455861413	-0.468916204304535	0.0422862651270254	-11.0890901075311	1.4172192099938e-28	1.06548943566963e-27
Manes.01G146100.v8.1	214.853837495494	-0.983738908786547	0.102659012534595	-9.58258690102866	9.46441308043046e-22	5.25007065216331e-21
Manes.01G146200.v8.1	346.098686334444	0.251728618814764	0.0817071847334225	3.08086271282082	0.00206401792181819	0.00352544157022885
Manes.01G146300.v8.1	0	NA	NA	NA	NA	NA
Manes.01G146600.v8.1	126.534793916571	-5.649524876033	0.137185986387277	-41.1815012947777	0	0
Manes.01G146700.v8.1	436.239316520781	0.0283047844662692	0.0477554643989849	0.592702527815242	0.553380249437509	0.629543007078719
Manes.01G146800.v8.1	184.448415449466	4.40760044921251	0.232862774763762	18.9278876955924	6.72035774095917e-80	2.04465786171013e-78
Manes.01G146900.v8.1	1034.49832583996	3.12291949433049	0.148466710945013	21.0344761761922	3.17257457525669e-98	1.36955189933415e-96
Manes.01G147000.v8.1	400.325017806416	0.667131547626385	0.107619697984119	6.19897249409518	5.68329620531208e-10	1.65245120772815e-09
Manes.01G147200.v8.1	161.929060911696	1.18350802969019	0.219559578865574	5.39037301768008	7.03115839289934e-08	1.76331376415263e-07
Manes.01G147300.v8.1	731.222349077227	1.70034784874078	0.300028502056745	5.6672877312809	1.45075610225205e-08	3.82296612283232e-08
Manes.01G147400.v8.1	289.204206236409	2.46447545262691	0.233603755651232	10.5498109213036	5.08994206514329e-26	3.43718766633104e-25
Manes.01G147500.v8.1	0.0473999581864903	-0.371240387465851	2.93839577850098	-0.126341179150223	0.899461861150069	NA
Manes.01G147600.v8.1	242.723172545852	-1.50848454739792	0.243231239170928	-6.20185364569002	5.58019598957328e-10	1.62382656791812e-09
Manes.01G147700.v8.1	96.5812150528889	-0.251932314983325	0.0961569294958571	-2.62001206053672	0.00879266572923507	0.0139225099958918
Manes.01G147800.v8.1	593.610581591499	-0.0406294996738857	0.0553758675987276	-0.733704074278364	0.463129114833984	0.539956427505142
Manes.01G147900.v8.1	2206.98499446109	1.81881676195249	0.0772450466959814	23.5460633367331	1.37752220956295e-122	8.43732353357305e-121
Manes.01G148000.v8.1	209.61784115162	0.350367033360162	0.0847236154484267	4.1354117326761	3.5431878735819e-05	7.15399676925775e-05
Manes.01G148100.v8.1	510.36814839368	0.176272122213495	0.0559235146900534	3.15202152780371	0.00162144318461294	0.00280431656116413
Manes.01G148200.v8.1	3935.19031712992	0.280698875994366	0.0295309943668598	9.50522940430921	1.9960756377393e-21	1.08866222538681e-20
Manes.01G148300.v8.1	0.397374925744459	-1.447997446295	1.53725654217787	-0.941936109273982	0.346225351549875	0.417677698202661
Manes.01G148400.v8.1	239.547500174033	-0.69484216285579	0.079328700998884	-8.759026104128	1.96944510990119e-18	9.30737765136045e-18
Manes.01G148500.v8.1	324.867792979942	-0.018753089709074	0.0521044556632253	-0.359913360006746	0.718911925799033	0.782662642275073
Manes.01G148600.v8.1	612.186202165182	0.161631172133516	0.0372948191025805	4.33387735945158	1.46505811990497e-05	3.05914124468792e-05
Manes.01G148700.v8.1	2858.14798027749	0.543461282532242	0.0702387673705828	7.73734082867537	1.01517653427801e-14	3.93803897255345e-14
Manes.01G148800.v8.1	1686.0719406515	-0.157813441760967	0.0266002757190436	-5.9327746609779	2.9785752524168e-09	8.2327171499259e-09
Manes.01G148900.v8.1	1.6901134681328	0.155074092222004	0.844887349209855	0.18354410486443	0.854371115837038	0.892083274751325
Manes.01G149000.v8.1	4.16797914699934	4.38841331259656	0.489747999744237	8.96055382541293	3.23051707461274e-19	1.59048725355075e-18
Manes.01G149100.v8.1	348.969033985698	1.27166385833853	0.200752556065909	6.33448401982506	2.3813684874325e-10	7.09305981166576e-10
Manes.01G149200.v8.1	3592.15938263643	-0.143144237074934	0.141776194443408	-1.00964931127469	0.312663335536012	0.38102390861385
Manes.01G149300.v8.1	6.2707080380335	-1.99287620259916	0.329594654112507	-6.04644577129243	1.48076040909651e-09	4.18007259208263e-09
Manes.01G149400.v8.1	5.94855869978648	-0.53535358804232	0.325543981472429	-1.64448928105175	0.10007517661797	0.13489863334652
Manes.01G149500.v8.1	3339.03494419511	0.366194806945488	0.0794293513109331	4.61032100730606	4.02047674633327e-06	8.81273862227973e-06
Manes.01G149600.v8.1	150.881078100324	-0.518272797268032	0.0886466926352996	-5.84649897092328	5.02026673583044e-09	1.36702788273125e-08
Manes.01G149700.v8.1	429.376382008173	-2.10936443817949	0.195951993212143	-10.764700085984	5.05257955517673e-27	3.56090201806929e-26
Manes.01G149800.v8.1	151.926831481198	-0.523036455069437	0.0834586525971158	-6.26701293147299	3.68039601412986e-10	1.08283430606391e-09
Manes.01G149900.v8.1	122.352555541505	-1.38235829440767	0.100950077309279	-13.6934842572984	1.11053643845481e-42	1.36640012008999e-41
Manes.01G150000.v8.1	228.304899101075	0.762903281934753	0.194949500596543	3.91333796496158	9.10289907587734e-05	0.000177235253530327
Manes.01G150100.v8.1	241.710604724651	0.53376814945989	0.072573167651541	7.35489667507377	1.91074860613861e-13	6.88165165305626e-13
Manes.01G150200.v8.1	945.298308424893	-2.97456536237221	0.216978462819003	-13.7090350983522	8.96420071098207e-43	1.10685289945946e-41
Manes.01G150300.v8.1	458.579620416218	0.0090927003123164	0.0767413906677313	0.118484956204211	0.905683414338767	0.930606201253836
Manes.01G150400.v8.1	733.195339837631	-0.0990514607436165	0.0706380777731768	-1.40223890380592	0.160843917896411	0.208918319622692
Manes.01G150500.v8.1	44.0322067304434	-2.19206290323758	0.314587870870718	-6.9680464703562	3.21372084473466e-12	1.07650783393427e-11
Manes.01G150600.v8.1	415.397551502968	-1.18297555677952	0.0803684421574835	-14.7194038483595	4.83907380587294e-49	7.20060369728456e-48
Manes.01G150700.v8.1	1431.40306883031	0.157926923118505	0.0471525787038103	3.34927436547057	0.000810235189605295	0.00144479785773325
Manes.01G150701.v8.1	0.747679660700145	-0.23518463776256	0.778232283048429	-0.30220365164153	0.762496820703214	0.819757173234214
Manes.01G150900.v8.1	332.854290736176	-1.06128265977305	0.096972265569587	-10.9441875317585	7.0850072965547e-28	5.15457811390395e-27
Manes.01G151000.v8.1	2509.78924949709	-0.225187285284335	0.0285332269808752	-7.89210717158875	2.97126394479222e-15	1.1855343139721e-14
Manes.01G151100.v8.1	1449.45824099031	-0.516289346204571	0.0879064258292167	-5.87316958156858	4.27540717633722e-09	1.17001883632274e-08
Manes.01G151200.v8.1	3638.22107312567	-0.707090099239594	0.0394162785545599	-17.9390375035238	5.84589209035605e-72	1.51743277029409e-70
Manes.01G151300.v8.1	444.066221795508	-0.330901549423795	0.0444463043477607	-7.4449733060982	9.69640233444362e-14	3.55360867604002e-13
Manes.01G151500.v8.1	481.385518469815	0.106150500291078	0.0467433843255835	2.27092029861818	0.0231518032128572	0.0345939366432218
Manes.01G151600.v8.1	2.81815846936697	0.96763331787981	0.383121975838337	2.52565339214087	0.0115483354685679	0.0180102188640963
Manes.01G151650.v8.1	0	NA	NA	NA	NA	NA
Manes.01G151700.v8.1	594.412756379735	0.481733697926169	0.0340974923089369	14.1281268886717	2.54832644042946e-45	3.41202097225287e-44
Manes.01G151800.v8.1	29.9547492656526	-0.782701930097135	0.257449515785198	-3.04021519601606	0.00236409165123608	0.00401392582486466
Manes.01G151801.v8.1	2.12146420603128	1.19758129842554	0.56289366151352	2.12754447297463	0.0333748702494242	0.0487582449035683
Manes.01G152000.v8.1	218.042022714828	-0.232230587511659	0.0528455385562263	-4.39451643140266	1.11019606620157e-05	2.34534272210952e-05
Manes.01G152100.v8.1	2347.63989719209	2.33804729240395	0.169528191093933	13.7914955460621	2.86752907401073e-43	3.60603723715081e-42
Manes.01G152200.v8.1	36.0460332184086	-0.954644441143969	0.148473856615843	-6.42971404463471	1.27844219271413e-10	3.87865418667236e-10
Manes.01G152300.v8.1	184.503248785985	1.1675022935651	0.0926006640768732	12.6079257120218	1.9095279670325e-36	1.93868106576582e-35
Manes.01G152400.v8.1	831.608474660001	-0.623207923576301	0.0490855560867169	-12.6963606661665	6.19439243804274e-37	6.39827591695761e-36
Manes.01G152500.v8.1	255.614503425325	-0.948602803539233	0.0665575965349351	-14.2523596542631	4.33386082566e-46	5.95399571375719e-45
Manes.01G152600.v8.1	47.9468129473356	-0.187869015530374	0.135547734882369	-1.38599893014376	0.16574723017332	0.214827608647307
Manes.01G152700.v8.1	0	NA	NA	NA	NA	NA
Manes.01G152800.v8.1	0.0385781918137793	-0.0354810927249893	2.93839577850098	-0.0120749876461809	0.990365787905703	NA
Manes.01G152900.v8.1	329.897477307251	0.174649031944918	0.0682685061039226	2.55826649669257	0.0105195441137802	0.0165031111903598
Manes.01G153000.v8.1	828.568264457094	2.18315414333265	0.168335440499061	12.9690701902124	1.83239625803962e-38	1.97830798171807e-37
Manes.01G153100.v8.1	12.849174981556	2.70366552015771	0.295018650127029	9.16438848524852	4.98286816092463e-20	2.54799538144681e-19
Manes.01G153200.v8.1	0.196499342947508	0.690635239276573	2.93710131012981	0.235141783122915	0.814098689464438	0.861246785983173
Manes.01G153300.v8.1	277.408797304977	-0.358248414499501	0.0685210760257528	-5.22829522357264	1.71080178472661e-07	4.16661090402985e-07
Manes.01G153401.v8.1	45.0037618414647	-0.656612618661983	0.108742751199853	-6.03821966445584	1.55823849421249e-09	4.39212848353567e-09
Manes.01G153500.v8.1	102.16826592654	-0.496957113230447	0.1139317766394	-4.36188329445036	1.28947651544025e-05	2.70606950756977e-05
Manes.01G153600.v8.1	444.664932072475	0.654559982850032	0.0547882626567975	11.9470841218365	6.72433167755145e-33	5.99267976241263e-32
Manes.01G153700.v8.1	1361.72721759583	-0.286590743726398	0.0462696838773833	-6.19392050496553	5.86858335595477e-10	1.70508200490811e-09
Manes.01G153800.v8.1	2359.38679270466	-0.039767852522099	0.0704101323923892	-0.564802978930312	0.572207780619504	0.647791222406964
Manes.01G153900.v8.1	347.365464860315	1.97689462176124	0.209868430243166	9.41968555952269	4.52440900167266e-21	2.42779526256902e-20
Manes.01G154100.v8.1	967.789836698678	-0.446602518170271	0.0484196690259209	-9.2235764340146	2.8735236068234e-20	1.48240698815252e-19
Manes.01G154200.v8.1	2395.22572693114	0.00332453531519606	0.0289377229043549	0.114885864592191	0.908535589324464	0.932316000478776
Manes.01G154400.v8.1	2.82148290994665	-0.914047611742674	0.612148227535038	-1.49318019823941	0.13539002401839	0.178437305154475
Manes.01G154500.v8.1	912.034766083476	0.612759274223784	0.0799538852592291	7.66390866731586	1.80358174758073e-14	6.90055317944243e-14
Manes.01G154600.v8.1	4.50703732433361	1.55933812956095	0.521519765400729	2.98998855462895	0.00278987900540612	0.00469688490783563
Manes.01G154700.v8.1	106.259572695662	-0.155252421767991	0.0693074918910691	-2.24005251859354	0.0250875135374435	0.0373086764869175
Manes.01G154800.v8.1	419.426369603849	-0.0476270490373881	0.0428092888919222	-1.11254006478895	0.265906013864515	0.329506853331377
Manes.01G154900.v8.1	684.940323215533	0.197412662082483	0.0634164614619509	3.11295612419069	0.00185223551861661	0.00318121621171823
Manes.01G155000.v8.1	821.822769741765	-0.192132083348814	0.0348050554135242	-5.52023495052839	3.38546690478786e-08	8.70441780822286e-08
Manes.01G155100.v8.1	1089.30385443874	-0.4014059263765	0.0291759132114056	-13.7581272424261	4.55165238441342e-43	5.68803808038777e-42
Manes.01G155200.v8.1	1372.44163867597	-0.0756064196773877	0.0444053212090485	-1.70264323326145	0.088634854178446	0.120583121149732
Manes.01G155300.v8.1	467.720496274992	0.499807503792513	0.105513919212706	4.73688691996122	2.17026180498293e-06	4.85350406062722e-06
Manes.01G155400.v8.1	587.800954134446	-0.100195358750107	0.0408355993390326	-2.45362772609866	0.0141423305321372	0.0217616270047156
Manes.01G155500.v8.1	357.45031861057	2.9934810430493	0.100565743404866	29.7664089350773	1.06360092576217e-194	1.40124404983668e-192
Manes.01G155700.v8.1	225.80292066777	-0.275036938844784	0.0563239440311713	-4.88312641409789	1.04416881008701e-06	2.39871976194524e-06
Manes.01G155800.v8.1	237.503096709791	-1.61941584292293	0.217643874593544	-7.44066813709888	1.00177321966613e-13	3.66704141877785e-13
Manes.01G155900.v8.1	3289.15955981505	-0.387844586659207	0.0461508593331163	-8.40384322770135	4.32099448020855e-17	1.90656201946643e-16
Manes.01G156000.v8.1	116.291192646701	-1.55389274825826	0.25247194158864	-6.15471461296108	7.52128100433724e-10	2.1685700263357e-09
Manes.01G156100.v8.1	92.4519020666485	-0.285391885992511	0.101483636890753	-2.81219608142084	0.0049204497960929	0.00803062951001429
Manes.01G156200.v8.1	8.95968246514913	-2.15692684396038	0.513333330040438	-4.20180556713601	2.64794518449756e-05	5.41175976898996e-05
Manes.01G156300.v8.1	11.7952013859892	-5.32100174147564	0.500428413208712	-10.6328929393872	2.09510819335707e-26	1.44022574059717e-25
Manes.01G156400.v8.1	476.877760064629	-0.203138161102924	0.0455948962242756	-4.45528289183317	8.3782644408678e-06	1.7877983484868e-05
Manes.01G156500.v8.1	1396.16665199038	-0.118096534863658	0.0282255726634262	-4.18402617625836	2.86391112244217e-05	5.82967988119014e-05
Manes.01G156600.v8.1	305.180721191947	0.890023709173366	0.135251172651469	6.58052489841905	4.68790317735878e-11	1.46065524033502e-10
Manes.01G156700.v8.1	1.28264675881748	0.830496047850219	0.919320828327359	0.903379997776456	0.366324252106835	0.439419187482559
Manes.01G156800.v8.1	1260.85694550316	-0.22236578705907	0.0421767924686591	-5.27223086545299	1.34775391309806e-07	3.30838168332121e-07
Manes.01G156900.v8.1	231.320350644052	-0.117487020624181	0.0986856412685439	-1.19051788197307	0.233842905916527	0.293367127622001
Manes.01G157000.v8.1	457.116397074611	-0.877191813325225	0.0433945233712467	-20.2143437737688	7.32124283133457e-91	2.73738035179618e-89
Manes.01G157100.v8.1	1472.50541206859	-0.271221282894753	0.0480316656038592	-5.64671825315509	1.63539513852522e-08	4.29291223862869e-08
Manes.01G157200.v8.1	992.030506591823	0.0138046142257487	0.0426671461610065	0.323542009902801	0.746284797515339	0.805866398399513
Manes.01G157300.v8.1	1444.31601911303	-0.00410427223340064	0.0500079731074858	-0.0820723572334961	0.934589174679946	0.951729159179309
Manes.01G157400.v8.1	35.430382816768	-3.67768157025668	0.213402668765784	-17.2335312933366	1.48784416688809e-66	3.40339783629683e-65
Manes.01G157500.v8.1	12.9321081838642	1.25916417758318	0.270452072984289	4.65577565625213	3.22763241989545e-06	7.12292774080909e-06
Manes.01G157600.v8.1	1231.37171235254	0.795105634437111	0.0482587300249193	16.4758922173572	5.46759244103927e-61	1.10339491964037e-59
Manes.01G157700.v8.1	90.3611663437451	2.45354160933195	0.245858356608055	9.97949243288633	1.87423055066689e-23	1.12502169095479e-22
Manes.01G157900.v8.1	980.492351880586	-0.302991896326789	0.0331679951741415	-9.13506815036588	6.53655925209388e-20	3.32664176222635e-19
Manes.01G158000.v8.1	19.4136906359248	0.0182239296519144	0.235072785625795	0.0775246254193141	0.938206201969632	0.9543686207893
Manes.01G158100.v8.1	4.92516684933645	0.762332116522198	0.345608453447245	2.2057681428749	0.0274002379282109	0.0405365032753287
Manes.01G158200.v8.1	388.226372315404	0.067086393137584	0.0528673326551213	1.2689574027731	0.204456257200881	0.25970817098511
Manes.01G158400.v8.1	27.6154394146018	0.284074663807349	0.222691432692507	1.27564253538034	0.202081910703155	0.256996073487802
Manes.01G158500.v8.1	1998.42367532429	0.604178414044306	0.117437844033674	5.14466541016424	2.67998028681598e-07	6.44330286741589e-07
Manes.01G158600.v8.1	219.901843433311	-0.242819751686236	0.0662435602379938	-3.66556010597642	0.000246797836173427	0.000462032546707139
Manes.01G158700.v8.1	224.281442475152	1.15038951504622	0.120090576256079	9.57934877915115	9.76587432879832e-22	5.41407046453627e-21
Manes.01G158800.v8.1	1872.61983957789	0.212784249573662	0.0807391164300019	2.63545427522902	0.00840247457097323	0.0133311244471303
Manes.01G158900.v8.1	341.889231357433	0.067920299411382	0.0444393241323807	1.52838281718808	0.126417518495585	0.16753695333721
Manes.01G159000.v8.1	1045.54865704565	0.139546961961301	0.0304300354717281	4.58582975004912	4.52186971396543e-06	9.8738035424169e-06
Manes.01G159100.v8.1	328.500720601619	-0.254228667211472	0.0563243734497337	-4.5136528227581	6.37204955883208e-06	1.37503935855814e-05
Manes.01G159200.v8.1	51.4759841042818	0.224609037452868	0.0953244357501194	2.3562587670768	0.0184600532920903	0.0279876934343764
Manes.01G159201.v8.1	64.3723162338905	0.0876836400807064	0.140290326257749	0.625015583181473	0.531960830563357	0.608795984332495
Manes.01G159500.v8.1	347.206320708937	0.634349636160993	0.117372607642504	5.40457990073042	6.49604617709428e-08	1.63219296263263e-07
Manes.01G159600.v8.1	993.638094364405	-0.128471826520747	0.0446064575004647	-2.88011722337306	0.00397527336787041	0.00656865523015506
Manes.01G159700.v8.1	36.1615680130147	-0.507217823280385	0.126695160751671	-4.00345064697899	6.24252285736109e-05	0.000123279122821251
Manes.01G159800.v8.1	14.2139730504843	6.48459554243108	0.321526903760131	20.1681273529408	1.86570591501232e-90	6.92941039977316e-89
Manes.01G159900.v8.1	286.990754407994	-0.133788599935396	0.0461166255898547	-2.90109257180404	0.00371864004972156	0.00616425999102161
Manes.01G160000.v8.1	15.6276301431652	-0.741539201099806	0.24166362669403	-3.06847667248935	0.00215153125509454	0.00366774096403751
Manes.01G160100.v8.1	19.7023447322631	1.99558824077902	0.401109198370324	4.97517446343027	6.51889009756779e-07	1.51929740007567e-06
Manes.01G160200.v8.1	1533.34097634219	0.111876436203212	0.0473459902497011	2.36295482707574	0.0181298793426826	0.0275095088847246
Manes.01G160300.v8.1	74.8923745705861	-4.49440476320161	0.383440045782302	-11.721271193863	9.91725787046594e-32	8.41400401950528e-31
Manes.01G160400.v8.1	932.025182230868	-0.713191527369074	0.0371865567930206	-19.1787460005689	5.57077428782767e-82	1.75018814239625e-80
Manes.01G160501.v8.1	189.238247092085	-0.512649740900433	0.0702616661721707	-7.29629353855949	2.9580318707504e-13	1.05245643503259e-12
Manes.01G160600.v8.1	0	NA	NA	NA	NA	NA
Manes.01G160601.v8.1	7.41566715592687	0.306424492435428	0.308173483168029	0.994324655338218	0.320064836105454	0.389160718837897
Manes.01G160602.v8.1	382.512709512947	1.67407449025738	0.104748783277728	15.9818036818508	1.71121925487745e-57	3.15474282433843e-56
Manes.01G160700.v8.1	493.738675905312	0.80104712439094	0.115827550466721	6.91586001053431	4.65033450499332e-12	1.5421971351753e-11
Manes.01G160800.v8.1	1044.79969763173	-0.715091939187008	0.0479906203920806	-14.900660448745	3.26337708183075e-50	5.01078185242072e-49
Manes.01G160900.v8.1	156.604194899208	1.63273035965385	0.157007285282337	10.39907388194	2.50354525629575e-25	1.64295157444408e-24
Manes.01G161000.v8.1	437.527646310542	-0.436478736784072	0.206834367739384	-2.1102814853963	0.0348341173759991	0.0507636930647863
Manes.01G161100.v8.1	468.579599276038	-0.0334421447327198	0.0640946583307061	-0.521761806735438	0.601836185132644	0.676157870102765
Manes.01G161200.v8.1	45.5107914346473	-0.0289409550453076	0.16975751270157	-0.170484089833392	0.864629445674983	0.899589526767153
Manes.01G161300.v8.1	3851.33338696442	0.389000277183119	0.0376478692731658	10.332597426978	5.01829746620207e-25	3.24898118291664e-24
Manes.01G161400.v8.1	829.496769748616	-1.07915875282017	0.0912309815805419	-11.8288626749834	2.76867693398916e-32	2.40376583047302e-31
Manes.01G161500.v8.1	3170.87347708545	-0.303195195555903	0.0583044294812582	-5.20020859913163	1.99064986137459e-07	4.82545136505749e-07
Manes.01G161600.v8.1	868.222807381533	-0.355235228378767	0.0674578493019251	-5.26603252334387	1.39403598127251e-07	3.41928734143684e-07
Manes.01G161700.v8.1	556.000758775781	0.0677551288965915	0.037301196297679	1.81643313409783	0.0693039563471753	0.0960342546964826
Manes.01G161800.v8.1	2.18650253420185	2.87540203001066	1.13440229258913	2.53472868381455	0.0112534448097815	0.0175807536378341
Manes.01G161900.v8.1	122.349311778439	-1.30682446206508	0.195085602042726	-6.69872327010003	2.10248305795685e-11	6.697348518332e-11
Manes.01G162001.v8.1	2.4400511988627	-1.80188300989977	0.678559677273722	-2.65545252724016	0.00792020805464961	0.0126097831998888
Manes.01G162100.v8.1	3.30631502272141	-2.71690767474853	0.472688297126986	-5.74777859164692	9.04235361296003e-09	2.42024855208408e-08
Manes.01G162200.v8.1	0.371626478849754	0.974810835617703	2.79626593652932	0.348611633422685	0.727380892821783	0.789881350564246
Manes.01G162300.v8.1	281.853951094041	1.84046006974658	0.149391361642752	12.319722168058	7.09382598482821e-35	6.84861941777573e-34
Manes.01G162400.v8.1	59.611562338501	-0.355547335653046	0.134727314997513	-2.63901448388257	0.00831474284069787	0.0132001800455119
Manes.01G162500.v8.1	417.075300534767	0.179705952814433	0.0704944089182819	2.54922277627366	0.0107963309178473	0.0169063423713543
Manes.01G162600.v8.1	765.412072884853	0.395108192794715	0.0547376708144525	7.21821347009881	5.26749842192638e-13	1.84756035318854e-12
Manes.01G162700.v8.1	140.011085211261	0.108654361259216	0.0620546348629919	1.75094675037747	0.0799550828425764	0.109688367001973
Manes.01G162750.v8.1	10.9994094185758	0.102848396519815	0.258662636162871	0.397615975950446	0.690913282359212	0.757903523120943
Manes.01G162800.v8.1	765.098505463185	0.0686154003943772	0.0415250365756912	1.65238627229879	0.0984558321951165	0.132882545337277
Manes.01G162900.v8.1	0.46732980349416	0.196934523550614	1.19350724820631	0.165004882749209	0.868940138860683	0.902815939229926
Manes.01G163000.v8.1	295.395642728282	1.1885196944057	0.173606444739286	6.84605745017452	7.59130030588381e-12	2.47953476252292e-11
Manes.01G163200.v8.1	437.596147702832	1.96724070275283	0.146753923789	13.4050296711745	5.65006822075641e-41	6.62495404725972e-40
Manes.01G163300.v8.1	0.0244098667281725	-0.284412233675666	2.93839577850098	-0.0967916697119538	0.922891839479314	NA
Manes.01G163500.v8.1	1237.39442830509	-0.465577970612476	0.0700092127192915	-6.65023862615418	2.92618209719093e-11	9.23796382666924e-11
Manes.01G163600.v8.1	1.13259346449282	-1.02308810312721	1.03552147145897	-0.987993133243064	0.323156011192548	0.392560342406396
Manes.01G163700.v8.1	204.307429658214	1.31517224818839	0.206521820799554	6.36819994660452	1.91259488096731e-10	5.7340892041023e-10
Manes.01G163850.v8.1	242.192577723955	1.02475405791392	0.267779194387732	3.82686212891551	0.000129787159677093	0.000249566634752579
Manes.01G164000.v8.1	936.047997419803	-0.0260230487295723	0.0810685602171216	-0.321000504509715	0.74821000857762	0.807508232140845
Manes.01G164100.v8.1	388.644440029384	-0.0115512663683818	0.0563583476154437	-0.20496105469949	0.837602552873344	0.879559422561345
Manes.01G164200.v8.1	587.159886872005	-1.69893681366322	0.0729719287133896	-23.2820598772455	6.73787261726764e-120	3.98705047034503e-118
Manes.01G164300.v8.1	1567.30954137491	-0.594054376785255	0.0359757574546898	-16.5126301380435	2.97624454603179e-61	6.04117079728692e-60
Manes.01G164500.v8.1	2.29403104451943	0.951548074083769	0.506180788785422	1.87985813599723	0.0601274147389273	0.0841868204159936
Manes.01G164600.v8.1	611.061942572199	0.410214452645393	0.0666136378864249	6.15811514970555	7.36158236314822e-10	2.12340179079552e-09
Manes.01G164700.v8.1	1366.06777368436	-0.22726216136158	0.0301054821046692	-7.54886304665201	4.39074276816367e-14	1.63860830458059e-13
Manes.01G164800.v8.1	448.040182754026	1.73873928066004	0.129928207107762	13.3823079634889	7.67273159389276e-41	8.94031678837817e-40
Manes.01G164900.v8.1	309.860640481809	-4.18114666147042	0.564505484725315	-7.40674231625038	1.2943962283422e-13	4.70674217648714e-13
Manes.01G165000.v8.1	69.1837890390915	0.0679769080253213	0.162669838591142	0.417882679506286	0.67603289677415	0.744718734988641
Manes.01G165100.v8.1	500.600029267353	0.0029846154496449	0.0652771909711529	0.0457221796042641	0.963531685526168	0.973359374158922
Manes.01G165200.v8.1	601.57642177339	0.162180288441118	0.0388722310750577	4.17213738331527	3.01755593613191e-05	6.12858764515446e-05
Manes.01G165300.v8.1	1564.5000230883	0.186265825373246	0.0401663324547465	4.63736203904358	3.52883995326784e-06	7.77229712915156e-06
Manes.01G165400.v8.1	253.903649783346	-1.03011174643873	0.130004167248354	-7.92368251142944	2.3057790827303e-15	9.25958444006575e-15
Manes.01G165500.v8.1	739.050460941236	1.32152964726451	0.149637010324824	8.83156943857539	1.03217087903872e-18	4.94825483205483e-18
Manes.01G165601.v8.1	1.16682261771834	-2.32138727647113	0.843975171628549	-2.75053977238659	0.00594971684509506	0.00961497375938813
Manes.01G165700.v8.1	1101.78464306615	-0.230535831020272	0.0333267154753807	-6.91744829131375	4.59851148119796e-12	1.5255544087167e-11
Manes.01G165800.v8.1	386.887178454743	-0.113443745932086	0.0638748339271466	-1.77603195119812	0.0757276509831455	0.104329566021766
Manes.01G165900.v8.1	3.17758307579578	-0.134210563748593	0.432028626411951	-0.310652015962988	0.756065179191553	0.814224039129365
Manes.01G166000.v8.1	0.0104595259086239	-0.217586723861323	2.93839577850098	-0.0740494951201995	0.940971001921632	NA
Manes.01G166100.v8.1	713.260944099107	2.57119333303523	0.192679813756815	13.344383528834	1.27722780146406e-40	1.48143573483767e-39
Manes.01G166300.v8.1	4.8227589996762	1.9883100213371	0.349808690833855	5.68399263207976	1.31585948580425e-08	3.48029881046523e-08
Manes.01G166400.v8.1	90.430473958471	0.878783391934045	0.175107821913173	5.01852734122743	5.20690837668397e-07	1.22353147367309e-06
Manes.01G166500.v8.1	291.854878839162	0.437052124390549	0.0556189382123846	7.85797317312381	3.90398886951383e-15	1.54884103871479e-14
Manes.01G166600.v8.1	826.105432674963	0.464808077770131	0.0328766706141801	14.1379303039784	2.21709553533601e-45	2.97709030297763e-44
Manes.01G166700.v8.1	711.967315508472	0.624827152310156	0.110062203881095	5.67703653276997	1.37048212008605e-08	3.61928570480365e-08
Manes.01G166800.v8.1	738.951260690722	1.49243494574494	0.0938433020205914	15.9034786032728	5.99418462933772e-57	1.09137924835334e-55
Manes.01G166900.v8.1	251.910390202223	-0.0574675359371878	0.0557058704324139	-1.03162441392799	0.302248098866027	0.369540772252151
Manes.01G167000.v8.1	1.00394336692825	-0.171232605169435	0.604124234135202	-0.283439391261225	0.776840036015716	0.831339982601592
Manes.01G167100.v8.1	0.042420185431359	0.132131091655669	2.93839577850098	0.0449670846325119	0.96413354506119	NA
Manes.01G167200.v8.1	90.9161133513995	-0.60416158122425	0.0875307111186237	-6.90228119368841	5.11740093089993e-12	1.69125404859556e-11
Manes.01G167300.v8.1	141.290191228707	0.174402753624215	0.157190131405517	1.10950192651912	0.267213713810569	0.330951134172728
Manes.01G167401.v8.1	0.366850162142355	-0.695913378373955	1.44903353289102	-0.4802603684302	0.631042265710428	0.703396674833071
Manes.01G167500.v8.1	1.79660740994834	2.09505935281261	0.569619256390201	3.67799952215353	0.000235070400160876	0.000440993839098151
Manes.01G167601.v8.1	0	NA	NA	NA	NA	NA
Manes.01G167604.v8.1	0.0202813517248688	-0.284412233675666	2.93839577850098	-0.0967916697119537	0.922891839479314	NA
Manes.01G167608.v8.1	1485.29738652461	-0.38873398191719	0.0886702456915302	-4.38404087961518	1.16497897224148e-05	2.45680026387078e-05
Manes.01G167900.v8.1	643.568884463085	-0.41981061643696	0.112763263709831	-3.72293779574562	0.000196918049820976	0.000372219892494576
Manes.01G168000.v8.1	458.307787107408	0.782329083254591	0.0447867252871062	17.467878668053	2.51679886441961e-68	6.03901995560478e-67
Manes.01G168100.v8.1	106.344389769881	-0.0429689804806306	0.108070101280544	-0.397602851958892	0.690922957927702	0.757903523120943
Manes.01G168200.v8.1	77.1741572077719	0.0284918035153223	0.0906484059692573	0.314311136645746	0.753284740705338	0.81188711923671
Manes.01G168300.v8.1	86.9601401165295	1.04072992541009	0.157451138090196	6.6098596557232	3.84684540571516e-11	1.2055923718764e-10
Manes.01G168400.v8.1	931.43982900642	1.52190850406678	0.235051834480641	6.47477824382658	9.4951287017018e-11	2.90247285365581e-10
Manes.01G168500.v8.1	665.175303021809	0.474278218773955	0.101592674305061	4.6684293136117	3.0351116512197e-06	6.70760155234739e-06
Manes.01G168600.v8.1	223.587447043105	-1.16440651829186	0.209094014510496	-5.56881803153387	2.56473158593213e-08	6.648069902096e-08
Manes.01G168700.v8.1	265.805596750927	0.214214702611442	0.0509920687605693	4.20094159382465	2.65807163891222e-05	5.43046893971313e-05
Manes.01G168800.v8.1	34.7938457081403	0.4012619284661	0.117138133057594	3.42554485027355	0.000613567623440237	0.00110746695894312
Manes.01G168900.v8.1	89.906171380219	0.856985807086355	0.149059333101184	5.74929317914376	8.96173026721387e-09	2.39981904471029e-08
Manes.01G169000.v8.1	0	NA	NA	NA	NA	NA
Manes.01G169100.v8.1	0.00910472885007205	-0.0874023217177055	2.93839577850098	-0.0297449112734207	0.976270493736065	NA
Manes.01G169200.v8.1	332.613337390235	-0.90867172973012	0.0733571017593409	-12.3869633333001	3.07467007543603e-35	3.01847223925934e-34
Manes.01G169300.v8.1	5728.20175823281	-0.326558453745536	0.0426487938412754	-7.65692120065291	1.90443402832172e-14	7.27844039559738e-14
Manes.01G169400.v8.1	1244.62738100266	-0.120054566250593	0.0353171875537238	-3.39932408456841	0.000675526198638536	0.00121380897632362
Manes.01G169500.v8.1	0.107696753137523	-0.691159898525853	2.93839577850098	-0.235216747717507	0.81404050781905	0.861246785983173
Manes.01G169700.v8.1	42.2440855701582	-0.75738484855728	0.217453575052557	-3.4829726224286	0.000495879073014124	0.000903922628200267
Manes.01G169800.v8.1	143.931692804885	-0.0633443182846954	0.102222696379094	-0.619669804539122	0.535475199286994	0.612240965944233
Manes.01G169900.v8.1	2673.1107713603	-0.34677670978772	0.0427865049210439	-8.10481506792025	5.2825805601079e-16	2.19100794540858e-15
Manes.01G169950.v8.1	0	NA	NA	NA	NA	NA
Manes.01G170000.v8.1	1050.14826484191	-2.37078989529354	0.060198120392718	-39.3831215962737	0	0
Manes.01G170100.v8.1	209.722595342408	-0.241893857567184	0.0936054473367478	-2.58418569057167	0.00976092263539155	0.0153702750863441
Manes.01G170200.v8.1	1733.02637577893	-0.153295377567005	0.0381960588383095	-4.01338206687582	5.98549135693306e-05	0.000118370582453544
Manes.01G170300.v8.1	2237.45416170406	-0.0586330192824757	0.0337971974598582	-1.73484855814201	0.0827676327590397	0.113191009301277
Manes.01G170400.v8.1	1756.58300490841	-0.874750843155438	0.134634997920727	-6.4972024857199	8.18272968567539e-11	2.51146857275729e-10
Manes.01G170500.v8.1	10.9031422132627	-4.04287083850339	0.622230721159124	-6.49738224267056	8.17296188746627e-11	2.50874629648239e-10
Manes.01G170600.v8.1	247.602714971597	-6.37757857029893	0.471466644052904	-13.527104516822	1.08202195001486e-41	1.29370175787307e-40
Manes.01G170700.v8.1	7.25341802143384	-0.339953501060809	0.486099351296412	-0.699349834872571	0.484333430064332	0.561513955489469
Manes.01G170801.v8.1	123.536149913939	-2.50005301015479	0.165471405149821	-15.1086709385902	1.41974466635038e-51	2.24538326903546e-50
Manes.01G170900.v8.1	73.9828736177261	-1.49553087120774	0.200910834887503	-7.44375420093762	9.7863514912676e-14	3.58516260691375e-13
Manes.01G171100.v8.1	425.636188419562	-0.0276665262524055	0.0470797295566736	-0.587652616379225	0.556765486297409	0.63274983855333
Manes.01G171200.v8.1	1485.38200063161	0.488002426945197	0.0356043194300955	13.706270327771	9.31230892133669e-43	1.14881973574617e-41
Manes.01G171300.v8.1	7.46691248084813	2.39443096138358	0.328241244838406	7.29472910256103	2.99260590145037e-13	1.06421546762807e-12
Manes.01G171400.v8.1	141.661211877663	0.789132662312435	0.186313168265918	4.2355173799961	2.28026064744316e-05	4.68532920496487e-05
Manes.01G171500.v8.1	57.0578965591311	0.0527916244345998	0.126888736943936	0.416046575181255	0.677375922259206	0.746021668324117
Manes.01G171600.v8.1	322.69477623059	-0.17440437423525	0.0511099887756225	-3.41233442646409	0.000644090416725455	0.00115903906572656
Manes.01G171700.v8.1	357.632766941726	-2.55658907891929	0.16902882014958	-15.1251666825625	1.10520446888628e-51	1.74990707573661e-50
Manes.01G171800.v8.1	0.196369838230679	0.973326678894229	2.02851960197025	0.47982118484281	0.631354547698555	0.703688595603202
Manes.01G171900.v8.1	394.178404554013	-1.28514399328345	0.105859112817598	-12.140135686739	6.471862722007e-34	6.02932374335074e-33
Manes.01G172000.v8.1	668.507342421568	-0.667544723197682	0.0523707806233169	-12.7465108454097	3.26013057533063e-37	3.39885953598299e-36
Manes.01G172100.v8.1	1500.94898287868	-0.203301383233381	0.0385061425837296	-5.27971304295966	1.29386360092412e-07	3.18000795264086e-07
Manes.01G172200.v8.1	566.23502127376	0.550318306044352	0.0631466377522436	8.7149264890956	2.90947388849763e-18	1.36253530693727e-17
Manes.01G172300.v8.1	904.400429717191	-0.236955213208179	0.0520306527834251	-4.5541464604431	5.25987020523335e-06	1.14263183349279e-05
Manes.01G172400.v8.1	518.873947298292	-0.138472094958583	0.0419687670688699	-3.29940821781477	0.000968889047905843	0.00171359366185475
Manes.01G172500.v8.1	157.877416219669	0.617562190323562	0.150418791412163	4.10561861670181	4.03234300712087e-05	8.10356455525153e-05
Manes.01G172600.v8.1	380.010144448218	1.27978764694274	0.197944893634817	6.46537338469456	1.01048983279768e-10	3.08245751747915e-10
Manes.01G172650.v8.1	15.3412045372066	0.358577685072366	0.36509753325841	0.982142174098367	0.326029810825474	0.395621176363361
Manes.01G172700.v8.1	16611.2251079818	0.503897639079986	0.161764917010009	3.11499952148962	0.00183945208269647	0.00316081559429755
Manes.01G172800.v8.1	156.007802553176	1.80414939235857	0.118617714702065	15.2097804016044	3.04563049698105e-52	4.94560812678376e-51
Manes.01G172900.v8.1	344.897027287403	-0.385173547123612	0.0485613370701515	-7.93169155468663	2.1618082395322e-15	8.69267263606886e-15
Manes.01G173000.v8.1	425.771418435321	-0.612309393907248	0.0916475544722325	-6.68113183634121	2.37103799835362e-11	7.53048570548291e-11
Manes.01G173100.v8.1	720.089104922632	0.359675107090068	0.0651672099189029	5.51926509570786	3.40420318006418e-08	8.75017438056254e-08
Manes.01G173200.v8.1	0	NA	NA	NA	NA	NA
Manes.01G173300.v8.1	104.601768007405	0.112131942738688	0.0783167317191063	1.43177505339299	0.152208208898481	0.198736631038034
Manes.01G173400.v8.1	201.119663596649	1.74678943262142	0.0851485412899217	20.5146137110416	1.59429996818443e-93	6.29827413173847e-92
Manes.01G173500.v8.1	7028.49501951989	0.599804754378608	0.0692113982489923	8.666271301452	4.46502273775465e-18	2.07190704544754e-17
Manes.01G173566.v8.1	0.0116368036044358	-0.0841750140298462	2.93839577850098	-0.028646588266196	0.977146455251518	NA
Manes.01G173632.v8.1	930.743471605717	0.0381628900361989	0.0288712640691493	1.32182955151514	0.186224915489935	0.238809085841776
Manes.01G173700.v8.1	2777.42811767712	0.832379591702334	0.0696572473567753	11.949648073789	6.52007464948946e-33	5.81807300192462e-32
Manes.01G173800.v8.1	5289.61274988149	-0.553932213906615	0.0332265853565949	-16.6713554210189	2.11738206728718e-62	4.43316950069948e-61
Manes.01G173900.v8.1	344.3111158505	0.543011065043559	0.0578069056818912	9.39353280785733	5.8020793988307e-21	3.09555067066555e-20
Manes.01G174000.v8.1	629.211895114321	-1.75276414179672	0.125773919403723	-13.9358314514356	3.8370575779283e-44	4.93866443094642e-43
Manes.01G174100.v8.1	123.231851443086	-0.492058208572706	0.0852810650800917	-5.76984126676408	7.93462368059607e-09	2.13336580091498e-08
Manes.01G174200.v8.1	20691.1287170679	-1.43675490881266	0.132079776418028	-10.8779326235788	1.46855864696289e-27	1.05495995395251e-26
Manes.01G174266.v8.1	47.5057889444358	-0.611283342202034	0.147644241848096	-4.1402450549406	3.46934998708877e-05	7.00947230464332e-05
Manes.01G174332.v8.1	59.4824380385451	-0.568270352050319	0.145603569800063	-3.90286002486509	9.50626842062806e-05	0.000184818374626299
Manes.01G174400.v8.1	33175.2430939523	-2.08096070089269	0.159796925399663	-13.022532790841	9.10982754447005e-39	9.95841421984534e-38
Manes.01G174600.v8.1	14.8050296261895	-0.444442742844354	0.15964201383883	-2.78399609324054	0.00536936809028078	0.0087281137679864
Manes.01G174700.v8.1	930.739246305357	0.166769879453361	0.0352425799626183	4.73205649615475	2.22256529274645e-06	4.96609989011267e-06
Manes.01G174800.v8.1	3007.2079915785	-0.914179853143954	0.0298343842795853	-30.6418206783472	3.39642214184423e-206	5.18371969517537e-204
Manes.01G174850.v8.1	0	NA	NA	NA	NA	NA
Manes.01G174900.v8.1	8.73010227638316	0.21793431102513	0.290337377146488	0.750624370747733	0.452878750003347	0.529508685850364
Manes.01G175000.v8.1	968.048613104456	-0.184997409107147	0.0405204197071947	-4.56553536325536	4.98221195511289e-06	1.08425416788455e-05
Manes.01G175100.v8.1	1934.68670624142	-0.708832507824589	0.0367618590357308	-19.2817372792719	7.646475683789e-83	2.4324153285675e-81
Manes.01G175200.v8.1	250.043541567475	-0.175601992651031	0.0479751046848214	-3.66027325640394	0.000251946419553979	0.000471355315034004
Manes.01G175300.v8.1	1294.67688559706	-0.293677513906654	0.0433941724385556	-6.7676717264856	1.30871274063325e-11	4.21985070952283e-11
Manes.01G175400.v8.1	346.95415093036	-0.900307705067545	0.0871929476832878	-10.3254647192081	5.40564003088642e-25	3.48843636928507e-24
Manes.01G175500.v8.1	1168.88490269349	1.4523434738709	0.104432644406189	13.9069874379704	5.74486382074134e-44	7.34343462303458e-43
Manes.01G175600.v8.1	1679.71749277896	-10.8030522353649	0.29463416889507	-36.6659857404804	2.54563179750938e-294	8.26738326795779e-292
Manes.01G175700.v8.1	805.601677556793	-8.83660815523081	0.254645384501562	-34.7016230925505	7.44643504326695e-264	1.8569547389147e-261
Manes.01G175800.v8.1	0.0658584263653107	0.134767046612349	2.93839577850098	0.0458641574420924	0.963418522316143	NA
Manes.01G175900.v8.1	222.190905282723	0.324371123142291	0.109740905391477	2.95579047744473	0.0031186887177244	0.0052193046848848
Manes.01G176050.v8.1	0.109844400276776	-0.742804250382227	2.93784637623836	-0.25283971836993	0.800392073813904	0.850450833965698
Manes.01G176200.v8.1	5697.92282031456	0.430274143832898	0.0612035303226681	7.0302177270571	2.06211499568047e-12	6.98882075347113e-12
Manes.01G176300.v8.1	40.1219777700366	8.00618671084823	0.314106935369604	25.4887295036243	2.62857366150858e-143	2.0224810569128e-141
Manes.01G176400.v8.1	401.417907944949	0.482412709807508	0.0514392309589863	9.37830330690883	6.70428519929262e-21	3.56600048783551e-20
Manes.01G176500.v8.1	724.573596636852	-0.199709995282184	0.0293914092193341	-6.79484245861924	1.08430952658406e-11	3.50964944692235e-11
Manes.01G176600.v8.1	111.042177393787	-0.453555269079488	0.132062442094856	-3.43440013591235	0.000593866848456297	0.00107364237668356
Manes.01G176700.v8.1	0.645746157914725	-0.22082764724351	0.932530868908372	-0.236804651305551	0.812808342958958	0.86029387687136
Manes.01G176900.v8.1	1.19839935796609	-2.76910569150008	0.701060606902636	-3.9498806012426	7.81901876148224e-05	0.000153091618652786
Manes.01G177000.v8.1	137.701560594949	-1.94578432658221	0.147510765397497	-13.1907954062804	9.9133712496399e-40	1.11870892526239e-38
Manes.01G177100.v8.1	1355.25620456233	-0.532618337353456	0.0588717229262458	-9.04709953912369	1.468161798394e-19	7.34080899197002e-19
Manes.01G177200.v8.1	407.245994082761	0.108391901311639	0.045638562120792	2.37500692998953	0.0175486207161403	0.0266869746597951
Manes.01G177300.v8.1	292.079557262031	-0.21098902358154	0.0468760140888483	-4.50100179553733	6.76339345078831e-06	1.45510382899798e-05
Manes.01G177400.v8.1	787.15607652711	-0.195080065456574	0.047648825001466	-4.0941212181113	4.23772575785099e-05	8.5022398115637e-05
Manes.01G177500.v8.1	977.118359087758	0.140293541637547	0.0428422400283075	3.27465467596582	0.00105791206374317	0.00186407696298952
Manes.01G177700.v8.1	1.97327885841326	-0.634967119580053	0.519762369928683	-1.22164888479168	0.221840433803026	0.279779793918473
Manes.01G177800.v8.1	597.369738555331	-0.0563225784690839	0.0867632878264936	-0.649152191900749	0.516240009633188	0.592991300392965
Manes.01G177900.v8.1	1011.1425148825	-0.162877974714724	0.0719386402072136	-2.26412362320954	0.0235665124157163	0.0351834879073635
Manes.01G178000.v8.1	61.0886582304554	2.92033229233587	0.465396143354634	6.27493874634574	3.49771965822873e-10	1.030499051206e-09
Manes.01G178100.v8.1	3.19990533658407	0.208100564578522	0.420520272710684	0.494864523979072	0.620695754119438	0.693940933974697
Manes.01G178200.v8.1	662.514041572036	-0.211269812743448	0.034913860522744	-6.05117307511212	1.43794855943585e-09	4.06373603815069e-09
Manes.01G178300.v8.1	1632.6988146057	-0.534514265863782	0.0478816114176432	-11.1632472266133	6.16960965686915e-29	4.69273414260227e-28
Manes.01G178400.v8.1	433.028323322931	-0.369596851508513	0.0345351503195374	-10.7020484372823	9.95527354699493e-27	6.92357545237969e-26
Manes.01G178500.v8.1	117.598191322253	0.17174429858428	0.183932271150055	0.933736627675131	0.350439766228374	0.422178341561356
Manes.01G178600.v8.1	1694.10004802522	-0.253623309236915	0.0434356069703506	-5.83906446639596	5.24947559368556e-09	1.42693774532007e-08
Manes.01G178700.v8.1	280.57738242359	-0.223244721956963	0.157679440982832	-1.41581375837874	0.156830040262726	0.204246154272962
Manes.01G178800.v8.1	2.36489245580723	3.16542160176082	0.503065643118656	6.29226353470974	3.12869720548744e-10	9.24312597305524e-10
Manes.01G178900.v8.1	0.778297999237845	2.06476255666177	1.14910293669263	1.79684734128746	0.0723598583528018	0.100005484872767
Manes.01G179000.v8.1	718.964548880404	-0.0671960362221561	0.119829617598153	-0.56076316998271	0.574958997150965	0.650514655692557
Manes.01G179100.v8.1	539.939688616146	-0.377907515212287	0.0623694751250212	-6.0591742106978	1.36822145094574e-09	3.87099119984952e-09
Manes.01G179200.v8.1	0.0668558642942874	-0.0936413379153107	2.93839577850098	-0.0318681841978012	0.974577171078268	NA
Manes.01G179300.v8.1	261.001774582161	-0.129873508843488	0.0714196071001726	-1.81845734129184	0.0689942610696568	0.0956522243460495
Manes.01G179500.v8.1	911.321266921099	1.19748336780863	0.0990759838935866	12.0865150236085	1.24454702512811e-33	1.1472012677171e-32
Manes.01G179700.v8.1	637.822184666561	-0.0151803896921877	0.0524464789157675	-0.289445354693274	0.772240591530376	0.827368894911328
Manes.01G179800.v8.1	1518.9916953446	0.152077358778873	0.0363220368402013	4.18691714476082	2.82768991015357e-05	5.75972718717833e-05
Manes.01G179900.v8.1	593.796579736719	-0.311127778563206	0.0690755409994072	-4.50416709100948	6.66337643552701e-06	1.43524411077558e-05
Manes.01G180000.v8.1	1.48195928468287	-0.974666964014053	0.687313362108961	-1.41808237369833	0.1561667167092	0.203429709327362
Manes.01G180100.v8.1	565.439654355837	0.0501769583208877	0.0458464868521119	1.09445590635428	0.273755075926855	0.338392532446871
Manes.01G180200.v8.1	53.4296687343604	-1.36521342723666	0.10823546150782	-12.6133654184865	1.7821700788802e-36	1.81135408672212e-35
Manes.01G180300.v8.1	228.766047782025	-0.177061794204698	0.0882590303488318	-2.00616065579788	0.0448391100751677	0.0641582176039855
Manes.01G180400.v8.1	12.7769443968278	0.102398963815626	0.218836535775017	0.467924441652197	0.639838624032411	0.711214739890367
[truncated: 30,989 more rows]
