# Supplementary material for: High-resolution transcriptomics of stem and storage root vascular cambia highlight regulatory processes for xylem parenchyma differentiation in cassava
Source: BMC Genomics. 2025 Dec 9;26:1095. doi: 10.1186/s12864-025-12076-w (PMC12690950; doi:10.1186/s12864-025-12076-w)
Supplement: Supplementary file 4 — Supplementary Material 4 [file 12864_2025_12076_MOESM4_ESM.xlsx]

## Sheet: Sheet1
waldClusterIntersection	Ontology	ID	Description	GeneRatio	BgRatio	pvalue	p.adjust	qvalue	geneID	Count
SR Low, SR X, Stem X	BP	GO:0009834	plant-type secondary cell wall biogenesis	29/294	156/28566	4.99231e-28	2.2715e-25	1.80774e-25	Manes.01G164900.v8.1/Manes.01G240800.v8.1/Manes.02G001600.v8.1/Manes.02G122300.v8.1/Manes.03G013200.v8.1/Manes.04G022900.v8.1/Manes.05G017100.v8.1/Manes.06G030900.v8.1/Manes.06G031000.v8.1/Manes.06G082400.v8.1/Manes.06G164800.v8.1/Manes.07G135000.v8.1/Manes.08G003900.v8.1/Manes.08G005900.v8.1/Manes.08G089800.v8.1/Manes.08G100700.v8.1/Manes.09G102600.v8.1/Manes.10G008000.v8.1/Manes.11G143700.v8.1/…	29
SR Low, SR X, Stem X	BP	GO:0045492	xylan biosynthetic process	14/294	43/28566	6.58007e-18	1.49697e-15	1.19134e-15	Manes.03G103100.v8.1/Manes.03G122300.v8.1/Manes.06G119900.v8.1/Manes.07G026400.v8.1/Manes.07G131000.v8.1/Manes.08G093700.v8.1/Manes.09G107400.v8.1/Manes.09G110900.v8.1/Manes.10G032500.v8.1/Manes.12G107200.v8.1/Manes.12G153100.v8.1/Manes.13G120000.v8.1/Manes.15G076900.v8.1/Manes.15G118400.v8.1	14
SR Low, SR X, Stem X	BP	GO:2000652	regulation of secondary cell wall biogenesis	13/294	67/28566	1.72152e-13	2.61097e-11	2.0779e-11	Manes.01G057200.v8.1/Manes.01G074400.v8.1/Manes.01G194800.v8.1/Manes.01G246500.v8.1/Manes.03G103400.v8.1/Manes.05G017300.v8.1/Manes.06G028500.v8.1/Manes.06G136500.v8.1/Manes.06G164800.v8.1/Manes.07G005800.v8.1/Manes.11G148700.v8.1/Manes.14G002400.v8.1/Manes.17G103900.v8.1	13
SR Low, SR X, Stem X	BP	GO:0009809	lignin biosynthetic process	15/294	116/28566	1.16819e-12	1.32882e-10	1.05752e-10	Manes.01G043700.v8.1/Manes.01G164900.v8.1/Manes.01G240800.v8.1/Manes.02G001600.v8.1/Manes.02G122300.v8.1/Manes.02G206400.v8.1/Manes.04G101700.v8.1/Manes.05G017100.v8.1/Manes.08G063400.v8.1/Manes.08G081000.v8.1/Manes.08G089800.v8.1/Manes.09G102600.v8.1/Manes.10G078800.v8.1/Manes.11G137900.v8.1/Manes.15G006000.v8.1	15
SR Low, SR X, Stem X	BP	GO:1901348	positive regulation of secondary cell wall biogenesis	8/294	29/28566	4.07269e-10	3.70615e-08	2.94949e-08	Manes.01G076000.v8.1/Manes.02G035400.v8.1/Manes.04G022900.v8.1/Manes.06G135700.v8.1/Manes.06G164800.v8.1/Manes.08G005900.v8.1/Manes.11G143700.v8.1/Manes.14G002400.v8.1	8
SR Low, SR X, Stem X	BP	GO:0010417	glucuronoxylan biosynthetic process	7/294	20/28566	7.8729e-10	5.97029e-08	4.75137e-08	Manes.03G122300.v8.1/Manes.08G003900.v8.1/Manes.08G100700.v8.1/Manes.12G107600.v8.1/Manes.12G153100.v8.1/Manes.13G119600.v8.1/Manes.15G076900.v8.1	7
SR Low, SR X, Stem X	BP	GO:0030244	cellulose biosynthetic process	8/294	59/28566	1.61032e-07	1.04671e-05	8.3301e-06	Manes.03G130500.v8.1/Manes.06G030900.v8.1/Manes.06G031000.v8.1/Manes.08G093700.v8.1/Manes.09G107400.v8.1/Manes.12G035500.v8.1/Manes.13G038000.v8.1/Manes.16G042100.v8.1	8
SR Low, SR X, Stem X	BP	GO:0010413	glucuronoxylan metabolic process	3/294	4/28566	4.28375e-06	0.000243638	0.000193896	Manes.03G122300.v8.1/Manes.08G003900.v8.1/Manes.15G076900.v8.1	3
SR Low, SR X, Stem X	BP	GO:1990937	xylan acetylation	3/294	5/28566	1.06276e-05	0.000537283	0.000427589	Manes.07G135000.v8.1/Manes.10G008000.v8.1/Manes.15G118400.v8.1	3
SR Low, SR X, Stem X	BP	GO:0045893	positive regulation of DNA-templated transcription	16/294	458/28566	2.47753e-05	0.00112727	0.000897126	Manes.01G057200.v8.1/Manes.01G074400.v8.1/Manes.01G113200.v8.1/Manes.01G240800.v8.1/Manes.02G001600.v8.1/Manes.02G072100.v8.1/Manes.03G103400.v8.1/Manes.03G113600.v8.1/Manes.05G017100.v8.1/Manes.06G136500.v8.1/Manes.06G164800.v8.1/Manes.07G005800.v8.1/Manes.07G131000.v8.1/Manes.11G148700.v8.1/Manes.12G144700.v8.1/Manes.14G002400.v8.1	16
SR Low, SR X, Stem X	BP	GO:0009833	plant-type primary cell wall biogenesis	5/294	35/28566	2.81323e-05	0.00116366	0.000926079	Manes.06G030900.v8.1/Manes.06G031000.v8.1/Manes.12G035500.v8.1/Manes.13G038000.v8.1/Manes.16G042100.v8.1	5
SR Low, SR X, Stem X	BP	GO:0009698	phenylpropanoid metabolic process	4/294	21/28566	5.73042e-05	0.00217278	0.00172918	Manes.04G095300.v8.1/Manes.08G081000.v8.1/Manes.11G137900.v8.1/Manes.18G058200.v8.1	4
SR Low, SR X, Stem X	BP	GO:1901141	regulation of lignin biosynthetic process	4/294	22/28566	6.94726e-05	0.00243154	0.00193511	Manes.01G074400.v8.1/Manes.03G103400.v8.1/Manes.06G136500.v8.1/Manes.12G144700.v8.1	4
SR Low, SR X, Stem X	BP	GO:0009612	response to mechanical stimulus	4/294	23/28566	8.34192e-05	0.00246209	0.00195942	Manes.01G057800.v8.1/Manes.04G022900.v8.1/Manes.08G005900.v8.1/Manes.11G143700.v8.1	4
SR Low, SR X, Stem X	BP	GO:0010047	fruit dehiscence	4/294	23/28566	8.34192e-05	0.00246209	0.00195942	Manes.01G240800.v8.1/Manes.02G001600.v8.1/Manes.05G017100.v8.1/Manes.09G024100.v8.1	4
SR Low, SR X, Stem X	BP	GO:0010623	programmed cell death involved in cell development	3/294	9/28566	8.65788e-05	0.00246209	0.00195942	Manes.03G097200.v8.1/Manes.05G127000.v8.1/Manes.15G113300.v8.1	3
SR Low, SR X, Stem X	BP	GO:0051650	establishment of vesicle localization	2/294	2/28566	0.000105568	0.00266852	0.0021237	Manes.12G006100.v8.1/Manes.13G005800.v8.1	2
SR Low, SR X, Stem X	BP	GO:1900030	regulation of pectin biosynthetic process	2/294	2/28566	0.000105568	0.00266852	0.0021237	Manes.04G019600.v8.1/Manes.11G147000.v8.1	2
SR Low, SR X, Stem X	BP	GO:0045493	xylan catabolic process	4/294	30/28566	0.000243943	0.00584179	0.0046491	Manes.04G057600.v8.1/Manes.05G002500.v8.1/Manes.06G069100.v8.1/Manes.18G069300.v8.1	4
SR Low, SR X, Stem X	BP	GO:0019438	aromatic compound biosynthetic process	16/294	562/28566	0.000265207	0.00603347	0.00480165	Manes.01G043700.v8.1/Manes.01G194800.v8.1/Manes.01G234300.v8.1/Manes.04G011900.v8.1/Manes.05G017300.v8.1/Manes.05G135000.v8.1/Manes.06G089200.v8.1/Manes.08G070864.v8.1/Manes.09G128100.v8.1/Manes.10G006400.v8.1/Manes.10G149300.v8.1/Manes.13G078400.v8.1/Manes.14G082100.v8.1/Manes.16G083300.v8.1/Manes.17G103900.v8.1/Manes.18G006000.v8.1	16
SR Low, SR X, Stem X	BP	GO:0019748	secondary metabolic process	10/294	252/28566	0.000306047	0.00650536	0.0051772	Manes.04G011900.v8.1/Manes.04G053900.v8.1/Manes.05G135000.v8.1/Manes.08G070864.v8.1/Manes.08G102600.v8.1/Manes.09G119900.v8.1/Manes.09G186300.v8.1/Manes.10G149300.v8.1/Manes.11G103100.v8.1/Manes.18G006000.v8.1	10
SR Low, SR X, Stem X	BP	GO:0010400	rhamnogalacturonan I side chain metabolic process	2/294	3/28566	0.000314545	0.00650536	0.0051772	Manes.06G030900.v8.1/Manes.06G031000.v8.1	2
SR Low, SR X, Stem X	BP	GO:0009901	anther dehiscence	4/294	33/28566	0.000355517	0.00703305	0.00559715	Manes.01G240800.v8.1/Manes.02G001600.v8.1/Manes.05G017100.v8.1/Manes.09G024100.v8.1	4
SR Low, SR X, Stem X	BP	GO:0009832	plant-type cell wall biogenesis	8/294	173/28566	0.000446955	0.00847352	0.00674353	Manes.01G273700.v8.1/Manes.02G157000.v8.1/Manes.06G030900.v8.1/Manes.06G031000.v8.1/Manes.09G078100.v8.1/Manes.12G035500.v8.1/Manes.13G038000.v8.1/Manes.18G071100.v8.1	8
SR Low, SR X, Stem X	BP	GO:0090558	plant epidermis development	11/294	318/28566	0.000497365	0.00905204	0.00720394	Manes.02G157000.v8.1/Manes.05G157800.v8.1/Manes.06G089200.v8.1/Manes.08G102600.v8.1/Manes.09G186300.v8.1/Manes.13G057900.v8.1/Manes.13G123100.v8.1/Manes.14G082100.v8.1/Manes.18G007380.v8.1/Manes.18G016100.v8.1/Manes.18G071100.v8.1	11
SR Low, SR X, Stem X	BP	GO:0015790	UDP-xylose transmembrane transport	2/294	4/28566	0.000624806	0.0108771	0.00865635	Manes.04G019600.v8.1/Manes.11G147000.v8.1	2
SR Low, SR X, Stem X	BP	GO:1901362	organic cyclic compound biosynthetic process	16/294	610/28566	0.000645452	0.0108771	0.00865635	Manes.01G194800.v8.1/Manes.01G234300.v8.1/Manes.04G011900.v8.1/Manes.05G017300.v8.1/Manes.05G135000.v8.1/Manes.06G089200.v8.1/Manes.08G070864.v8.1/Manes.09G128100.v8.1/Manes.10G006400.v8.1/Manes.10G149300.v8.1/Manes.11G103100.v8.1/Manes.13G078400.v8.1/Manes.14G082100.v8.1/Manes.16G083300.v8.1/Manes.17G103900.v8.1/Manes.18G006000.v8.1	16
SR Low, SR X, Stem X	BP	GO:0009094	L-phenylalanine biosynthetic process	3/294	18/28566	0.000785216	0.0127598	0.0101547	Manes.01G074400.v8.1/Manes.06G136500.v8.1/Manes.11G157300.v8.1	3
SR Low, SR X, Stem X	BP	GO:0031222	arabinan catabolic process	3/294	19/28566	0.000925372	0.0140348	0.0111694	Manes.04G057600.v8.1/Manes.05G002500.v8.1/Manes.18G069300.v8.1	3
SR Low, SR X, Stem X	BP	GO:0048759	xylem vessel member cell differentiation	3/294	19/28566	0.000925372	0.0140348	0.0111694	Manes.01G076000.v8.1/Manes.02G035400.v8.1/Manes.06G135700.v8.1	3
SR Low, SR X, Stem X	BP	GO:0051511	negative regulation of unidimensional cell growth	2/294	5/28566	0.00103426	0.0151802	0.012081	Manes.01G113200.v8.1/Manes.02G072100.v8.1	2
SR Low, SR X, Stem X	BP	GO:0030833	regulation of actin filament polymerization	2/294	6/28566	0.00154084	0.0209421	0.0166665	Manes.12G006100.v8.1/Manes.13G005800.v8.1	2
SR Low, SR X, Stem X	BP	GO:0033320	UDP-D-xylose biosynthetic process	2/294	6/28566	0.00154084	0.0209421	0.0166665	Manes.05G062100.v8.1/Manes.10G032500.v8.1	2
SR Low, SR X, Stem X	BP	GO:0010015	root morphogenesis	13/294	481/28566	0.00156491	0.0209421	0.0166665	Manes.02G157000.v8.1/Manes.06G089200.v8.1/Manes.08G070864.v8.1/Manes.08G102600.v8.1/Manes.09G186300.v8.1/Manes.10G006400.v8.1/Manes.10G019900.v8.1/Manes.10G149300.v8.1/Manes.13G123100.v8.1/Manes.14G082100.v8.1/Manes.15G062900.v8.1/Manes.18G007380.v8.1/Manes.18G071100.v8.1	13
SR Low, SR X, Stem X	BP	GO:0010215	cellulose microfibril organization	3/294	23/28566	0.0016406	0.0213278	0.0169734	Manes.06G082400.v8.1/Manes.12G006100.v8.1/Manes.13G005800.v8.1	3
SR Low, SR X, Stem X	BP	GO:0045489	pectin biosynthetic process	4/294	52/28566	0.00201831	0.0254927	0.020288	Manes.03G122300.v8.1/Manes.08G093700.v8.1/Manes.09G107400.v8.1/Manes.15G076900.v8.1	4
SR Low, SR X, Stem X	BP	GO:0000902	cell morphogenesis	5/294	87/28566	0.00207304	0.0254927	0.020288	Manes.02G157000.v8.1/Manes.04G088100.v8.1/Manes.11G148700.v8.1/Manes.15G011400.v8.1/Manes.18G071100.v8.1	5
SR Low, SR X, Stem X	BP	GO:1901347	negative regulation of secondary cell wall biogenesis	2/294	7/28566	0.00214253	0.0256539	0.0204163	Manes.01G113200.v8.1/Manes.02G072100.v8.1	2
SR Low, SR X, Stem X	BP	GO:2000762	regulation of phenylpropanoid metabolic process	3/294	27/28566	0.00262861	0.0306672	0.024406	Manes.01G074400.v8.1/Manes.03G185600.v8.1/Manes.06G136500.v8.1	3
SR Low, SR X, Stem X	BP	GO:0042732	D-xylose metabolic process	2/294	8/28566	0.00283731	0.0322744	0.0256851	Manes.05G062100.v8.1/Manes.10G032500.v8.1	2
SR Low, SR X, Stem X	BP	GO:0009059	macromolecule biosynthetic process	25/294	1333/28566	0.00297476	0.0330125	0.0262726	Manes.01G194800.v8.1/Manes.01G234300.v8.1/Manes.01G246500.v8.1/Manes.03G053300.v8.1/Manes.03G180500.v8.1/Manes.04G011900.v8.1/Manes.04G053900.v8.1/Manes.05G017300.v8.1/Manes.05G206300.v8.1/Manes.06G028500.v8.1/Manes.08G070864.v8.1/Manes.08G102600.v8.1/Manes.09G186300.v8.1/Manes.10G006400.v8.1/Manes.10G143100.v8.1/Manes.11G103100.v8.1/Manes.11G165400.v8.1/Manes.13G075300.v8.1/Manes.14G082400.v8.1/…	25
SR Low, SR X, Stem X	BP	GO:0010556	regulation of macromolecule biosynthetic process	5/294	97/28566	0.00332781	0.0360513	0.0286909	Manes.03G088200.v8.1/Manes.07G103800.v8.1/Manes.13G017800.v8.1/Manes.16G131800.v8.1/Manes.17G103900.v8.1	5
SR Low, SR X, Stem X	BP	GO:0007015	actin filament organization	4/294	60/28566	0.00340956	0.036078	0.0287121	Manes.03G160300.v8.1/Manes.04G088100.v8.1/Manes.16G034100.v8.1/Manes.17G051400.v8.1	4
SR Low, SR X, Stem X	BP	GO:0032147	activation of protein kinase activity	2/294	9/28566	0.00362324	0.0366349	0.0291554	Manes.01G121900.v8.1/Manes.02G079900.v8.1	2
SR Low, SR X, Stem X	BP	GO:0055070	copper ion homeostasis	2/294	9/28566	0.00362324	0.0366349	0.0291554	Manes.15G019100.v8.1/Manes.16G060400.v8.1	2
SR Low, SR X, Stem X	BP	GO:0031326	regulation of cellular biosynthetic process	8/294	246/28566	0.00414054	0.040683	0.032377	Manes.05G206300.v8.1/Manes.07G103800.v8.1/Manes.08G070864.v8.1/Manes.12G136100.v8.1/Manes.13G017800.v8.1/Manes.13G093500.v8.1/Manes.16G131800.v8.1/Manes.18G063300.v8.1	8
SR Low, SR X, Stem X	BP	GO:0009893	positive regulation of metabolic process	3/294	32/28566	0.00429183	0.040683	0.032377	Manes.12G136100.v8.1/Manes.13G093500.v8.1/Manes.13G152500.v8.1	3
SR Low, SR X, Stem X	BP	GO:0071555	cell wall organization	3/294	32/28566	0.00429183	0.040683	0.032377	Manes.03G122300.v8.1/Manes.15G076900.v8.1/Manes.17G001900.v8.1	3
SR Low, SR X, Stem X	BP	GO:0017157	regulation of exocytosis	2/294	11/28566	0.00546078	0.0496931	0.0395475	Manes.12G006100.v8.1/Manes.13G005800.v8.1	2
SR Low, SR X, Stem X	BP	GO:0060236	regulation of mitotic spindle organization	2/294	11/28566	0.00546078	0.0496931	0.0395475	Manes.01G121900.v8.1/Manes.02G079900.v8.1	2
