# Supplementary material for: High-resolution transcriptomics of stem and storage root vascular cambia highlight regulatory processes for xylem parenchyma differentiation in cassava
Source: BMC Genomics. 2025 Dec 9;26:1095. doi: 10.1186/s12864-025-12076-w (PMC12690950; doi:10.1186/s12864-025-12076-w)
Supplement: Supplementary file 5 — Supplementary Material 5 [file 12864_2025_12076_MOESM5_ESM.xlsx]

## Sheet: Sheet1
WaldGroup	Ontology	ID	Description	GeneRatio	BgRatio	pvalue	p.adjust	qvalue	geneID	Count
SR High	BP	GO:0009888	tissue development	211/4185	944/28566	8.63568e-11	1.75477e-07	1.6026e-07	Manes.01G011300.v8.1/Manes.01G016800.v8.1/Manes.01G031700.v8.1/Manes.01G044400.v8.1/Manes.01G049360.v8.1/Manes.01G049616.v8.1/Manes.01G054400.v8.1/Manes.01G095900.v8.1/Manes.01G125700.v8.1/Manes.01G132900.v8.1/Manes.01G149100.v8.1/Manes.01G160100.v8.1/Manes.01G164800.v8.1/Manes.01G166300.v8.1/Manes.01G168300.v8.1/Manes.01G172600.v8.1/Manes.01G184100.v8.1/Manes.01G192800.v8.1/Manes.01G197200.v8.1/…	211
SR High	BP	GO:0044772	mitotic cell cycle phase transition	22/4185	37/28566	4.19729e-10	2.27819e-07	2.08063e-07	Manes.01G153900.v8.1/Manes.01G196900.v8.1/Manes.02G112900.v8.1/Manes.02G135600.v8.1/Manes.02G166800.v8.1/Manes.03G065100.v8.1/Manes.04G120600.v8.1/Manes.05G090600.v8.1/Manes.05G133500.v8.1/Manes.05G179000.v8.1/Manes.07G076800.v8.1/Manes.08G061900.v8.1/Manes.08G062000.v8.1/Manes.10G075100.v8.1/Manes.10G077365.v8.1/Manes.10G084500.v8.1/Manes.12G108100.v8.1/Manes.16G019191.v8.1/Manes.16G047500.v8.1/…	22
SR High	BP	GO:0006270	DNA replication initiation	16/4185	21/28566	4.27328e-10	2.27819e-07	2.08063e-07	Manes.01G163000.v8.1/Manes.01G186500.v8.1/Manes.04G075600.v8.1/Manes.05G003100.v8.1/Manes.05G033300.v8.1/Manes.06G040400.v8.1/Manes.08G099300.v8.1/Manes.10G073400.v8.1/Manes.11G053500.v8.1/Manes.12G015200.v8.1/Manes.13G048900.v8.1/Manes.14G002000.v8.1/Manes.15G001220.v8.1/Manes.15G120100.v8.1/Manes.16G060200.v8.1/Manes.17G068400.v8.1	16
SR High	BP	GO:1903046	meiotic cell cycle process	63/4185	196/28566	4.48462e-10	2.27819e-07	2.08063e-07	Manes.01G014100.v8.1/Manes.01G083200.v8.1/Manes.01G096000.v8.1/Manes.01G149100.v8.1/Manes.01G173400.v8.1/Manes.02G055100.v8.1/Manes.02G081300.v8.1/Manes.02G099600.v8.1/Manes.02G156000.v8.1/Manes.03G037900.v8.1/Manes.03G079900.v8.1/Manes.03G090900.v8.1/Manes.04G033150.v8.1/Manes.05G048200.v8.1/Manes.05G048500.v8.1/Manes.05G161400.v8.1/Manes.06G071000.v8.1/Manes.06G085300.v8.1/Manes.06G179801.v8.1/…	63
SR High	BP	GO:0007018	microtubule-based movement	31/4185	72/28566	5.61527e-09	2.28205e-06	2.08415e-06	Manes.01G014700.v8.1/Manes.01G021900.v8.1/Manes.02G165800.v8.1/Manes.03G044500.v8.1/Manes.03G090900.v8.1/Manes.03G133900.v8.1/Manes.03G162300.v8.1/Manes.03G210501.v8.1/Manes.04G063200.v8.1/Manes.04G085200.v8.1/Manes.05G044100.v8.1/Manes.05G117700.v8.1/Manes.05G132500.v8.1/Manes.05G183300.v8.1/Manes.05G198100.v8.1/Manes.08G027100.v8.1/Manes.08G053050.v8.1/Manes.08G076715.v8.1/Manes.08G079300.v8.1/…	31
SR High	BP	GO:0000079	regulation of cyclin-dependent protein serine/threonine kinase activity	24/4185	50/28566	2.20779e-08	7.47704e-06	6.82865e-06	Manes.01G153900.v8.1/Manes.01G196900.v8.1/Manes.02G112900.v8.1/Manes.02G135600.v8.1/Manes.02G166800.v8.1/Manes.03G065100.v8.1/Manes.04G120600.v8.1/Manes.05G056500.v8.1/Manes.05G076700.v8.1/Manes.05G090600.v8.1/Manes.05G133500.v8.1/Manes.05G179000.v8.1/Manes.07G076800.v8.1/Manes.08G061900.v8.1/Manes.08G062000.v8.1/Manes.10G075100.v8.1/Manes.10G077365.v8.1/Manes.10G084500.v8.1/Manes.12G108100.v8.1/…	24
SR High	BP	GO:0006268	DNA unwinding involved in DNA replication	12/4185	15/28566	2.84244e-08	7.76934e-06	7.0956e-06	Manes.01G152300.v8.1/Manes.05G003100.v8.1/Manes.06G040400.v8.1/Manes.08G099300.v8.1/Manes.09G175300.v8.1/Manes.10G122800.v8.1/Manes.11G087401.v8.1/Manes.13G015900.v8.1/Manes.15G120100.v8.1/Manes.16G060200.v8.1/Manes.17G068400.v8.1/Manes.18G122300.v8.1	12
SR High	BP	GO:0048364	root development	150/4185	667/28566	3.05879e-08	7.76934e-06	7.0956e-06	Manes.01G084500.v8.1/Manes.01G093550.v8.1/Manes.01G093700.v8.1/Manes.01G094800.v8.1/Manes.01G102466.v8.1/Manes.01G123600.v8.1/Manes.01G127700.v8.1/Manes.01G153100.v8.1/Manes.01G160900.v8.1/Manes.01G162300.v8.1/Manes.01G179500.v8.1/Manes.01G232000.v8.1/Manes.01G239400.v8.1/Manes.01G263300.v8.1/Manes.02G001000.v8.1/Manes.02G041800.v8.1/Manes.02G057000.v8.1/Manes.02G057700.v8.1/Manes.02G059700.v8.1/…	150
SR High	BP	GO:0019219	regulation of nucleobase-containing compound metabolic process	76/4185	290/28566	1.81633e-07	3.77748e-05	3.44991e-05	Manes.01G055300.v8.1/Manes.01G058100.v8.1/Manes.01G083200.v8.1/Manes.01G125700.v8.1/Manes.01G147400.v8.1/Manes.01G149100.v8.1/Manes.01G163000.v8.1/Manes.01G212600.v8.1/Manes.01G252600.v8.1/Manes.02G066800.v8.1/Manes.02G077200.v8.1/Manes.02G083300.v8.1/Manes.02G105900.v8.1/Manes.02G130300.v8.1/Manes.03G090900.v8.1/Manes.03G177100.v8.1/Manes.03G196800.v8.1/Manes.03G204300.v8.1/Manes.04G012600.v8.1/…	76
SR High	BP	GO:0010374	stomatal complex development	27/4185	66/28566	1.91688e-07	3.77748e-05	3.44991e-05	Manes.01G096000.v8.1/Manes.01G132000.v8.1/Manes.01G145700.v8.1/Manes.02G055100.v8.1/Manes.02G090700.v8.1/Manes.02G104500.v8.1/Manes.03G173400.v8.1/Manes.04G120600.v8.1/Manes.05G018200.v8.1/Manes.07G005500.v8.1/Manes.08G048400.v8.1/Manes.09G123300.v8.1/Manes.10G143700.v8.1/Manes.11G055900.v8.1/Manes.11G135800.v8.1/Manes.11G151800.v8.1/Manes.12G050400.v8.1/Manes.12G070100.v8.1/Manes.12G118900.v8.1/…	27
SR High	BP	GO:0090698	post-embryonic plant morphogenesis	14/4185	22/28566	2.0449e-07	3.77748e-05	3.44991e-05	Manes.01G132000.v8.1/Manes.02G090700.v8.1/Manes.02G216200.v8.1/Manes.03G163600.v8.1/Manes.03G163666.v8.1/Manes.05G194900.v8.1/Manes.06G054300.v8.1/Manes.08G023700.v8.1/Manes.08G152500.v8.1/Manes.13G035100.v8.1/Manes.14G126500.v8.1/Manes.15G041500.v8.1/Manes.16G039700.v8.1/Manes.17G055900.v8.1	14
SR High	BP	GO:0009314	response to radiation	35/4185	100/28566	3.19986e-07	5.41843e-05	4.94856e-05	Manes.01G001900.v8.1/Manes.01G026200.v8.1/Manes.01G053950.v8.1/Manes.01G246400.v8.1/Manes.02G120700.v8.1/Manes.03G045500.v8.1/Manes.03G065580.v8.1/Manes.03G192200.v8.1/Manes.05G161400.v8.1/Manes.06G085300.v8.1/Manes.06G168000.v8.1/Manes.06G168200.v8.1/Manes.08G037500.v8.1/Manes.08G057500.v8.1/Manes.09G019600.v8.1/Manes.10G072600.v8.1/Manes.12G019100.v8.1/Manes.12G088176.v8.1/Manes.12G129100.v8.1/…	35
SR High	BP	GO:0042546	cell wall biogenesis	62/4185	228/28566	6.07384e-07	9.49388e-05	8.67059e-05	Manes.01G031100.v8.1/Manes.01G051900.v8.1/Manes.01G081500.v8.1/Manes.01G187600.v8.1/Manes.01G271300.v8.1/Manes.02G085400.v8.1/Manes.02G198300.v8.1/Manes.03G032100.v8.1/Manes.03G072700.v8.1/Manes.03G206900.v8.1/Manes.04G068800.v8.1/Manes.04G096600.v8.1/Manes.04G125300.v8.1/Manes.04G125901.v8.1/Manes.04G139900.v8.1/Manes.04G154800.v8.1/Manes.05G000900.v8.1/Manes.05G130300.v8.1/Manes.05G140900.v8.1/…	62
SR High	BP	GO:0009059	macromolecule biosynthetic process	259/4185	1333/28566	6.62499e-07	9.61569e-05	8.78184e-05	Manes.01G003300.v8.1/Manes.01G014100.v8.1/Manes.01G014800.v8.1/Manes.01G031100.v8.1/Manes.01G049360.v8.1/Manes.01G051900.v8.1/Manes.01G058600.v8.1/Manes.01G063600.v8.1/Manes.01G067700.v8.1/Manes.01G095900.v8.1/Manes.01G100000.v8.1/Manes.01G118200.v8.1/Manes.01G139000.v8.1/Manes.01G145700.v8.1/Manes.01G149000.v8.1/Manes.01G153100.v8.1/Manes.01G160100.v8.1/Manes.01G166300.v8.1/Manes.01G166400.v8.1/…	259
SR High	BP	GO:0006096	glycolytic process	28/4185	74/28566	7.78693e-07	0.000105487	9.63393e-05	Manes.01G023200.v8.1/Manes.01G173500.v8.1/Manes.02G132800.v8.1/Manes.02G146400.v8.1/Manes.02G154900.v8.1/Manes.04G134700.v8.1/Manes.04G160400.v8.1/Manes.05G202700.v8.1/Manes.07G056100.v8.1/Manes.07G116700.v8.1/Manes.08G018800.v8.1/Manes.08G166700.v8.1/Manes.09G060608.v8.1/Manes.09G061100.v8.1/Manes.09G077800.v8.1/Manes.09G143000.v8.1/Manes.10G054450.v8.1/Manes.12G015500.v8.1/Manes.13G015200.v8.1/…	28
SR High	BP	GO:0061640	cytoskeleton-dependent cytokinesis	15/4185	27/28566	8.9938e-07	0.000114221	0.000104316	Manes.01G203100.v8.1/Manes.03G090900.v8.1/Manes.05G076700.v8.1/Manes.05G082700.v8.1/Manes.09G030300.v8.1/Manes.10G003500.v8.1/Manes.10G064400.v8.1/Manes.10G098500.v8.1/Manes.11G075700.v8.1/Manes.11G145000.v8.1/Manes.13G100000.v8.1/Manes.15G014900.v8.1/Manes.15G043300.v8.1/Manes.15G101400.v8.1/Manes.18G036900.v8.1	15
SR High	BP	GO:0048646	anatomical structure formation involved in morphogenesis	25/4185	63/28566	1.06632e-06	0.000127457	0.000116404	Manes.01G125700.v8.1/Manes.01G162300.v8.1/Manes.01G207700.v8.1/Manes.02G083300.v8.1/Manes.02G120500.v8.1/Manes.03G090900.v8.1/Manes.04G068800.v8.1/Manes.05G076400.v8.1/Manes.05G076900.v8.1/Manes.05G140900.v8.1/Manes.06G088200.v8.1/Manes.08G051300.v8.1/Manes.08G152500.v8.1/Manes.09G104500.v8.1/Manes.09G111400.v8.1/Manes.11G111000.v8.1/Manes.12G019100.v8.1/Manes.12G073700.v8.1/Manes.13G043700.v8.1/…	25
SR High	BP	GO:0048532	anatomical structure arrangement	26/4185	69/28566	2.09272e-06	0.000236245	0.000215758	Manes.01G054400.v8.1/Manes.01G078301.v8.1/Manes.03G014300.v8.1/Manes.03G014400.v8.1/Manes.03G032100.v8.1/Manes.03G090900.v8.1/Manes.04G034300.v8.1/Manes.05G161400.v8.1/Manes.06G128800.v8.1/Manes.06G156100.v8.1/Manes.11G013600.v8.1/Manes.12G070100.v8.1/Manes.13G043900.v8.1/Manes.13G132400.v8.1/Manes.13G149800.v8.1/Manes.14G019307.v8.1/Manes.14G105500.v8.1/Manes.14G158839.v8.1/Manes.15G048700.v8.1/…	26
SR High	BP	GO:0040007	growth	68/4185	267/28566	2.33834e-06	0.000247381	0.000225928	Manes.01G001900.v8.1/Manes.01G031100.v8.1/Manes.01G049616.v8.1/Manes.01G080100.v8.1/Manes.01G100000.v8.1/Manes.01G187600.v8.1/Manes.01G197200.v8.1/Manes.01G253500.v8.1/Manes.02G034500.v8.1/Manes.02G050100.v8.1/Manes.02G096700.v8.1/Manes.02G097000.v8.1/Manes.02G130200.v8.1/Manes.02G131300.v8.1/Manes.02G159800.v8.1/Manes.03G166700.v8.1/Manes.03G200200.v8.1/Manes.04G033150.v8.1/Manes.04G101100.v8.1/…	68
SR High	BP	GO:0009832	plant-type cell wall biogenesis	49/4185	173/28566	2.52213e-06	0.000247381	0.000225928	Manes.01G026300.v8.1/Manes.01G049360.v8.1/Manes.01G105500.v8.1/Manes.01G160100.v8.1/Manes.01G239400.v8.1/Manes.01G253500.v8.1/Manes.01G267100.v8.1/Manes.02G010600.v8.1/Manes.02G062000.v8.1/Manes.02G099600.v8.1/Manes.02G179300.v8.1/Manes.03G008300.v8.1/Manes.03G010200.v8.1/Manes.03G077600.v8.1/Manes.04G000800.v8.1/Manes.04G010600.v8.1/Manes.04G128400.v8.1/Manes.04G129100.v8.1/Manes.04G154800.v8.1/…	49
SR High	BP	GO:0000727	double-strand break repair via break-induced replication	10/4185	14/28566	2.55659e-06	0.000247381	0.000225928	Manes.01G087300.v8.1/Manes.05G003100.v8.1/Manes.06G040400.v8.1/Manes.08G099300.v8.1/Manes.11G087401.v8.1/Manes.13G048900.v8.1/Manes.15G001220.v8.1/Manes.15G120100.v8.1/Manes.16G060200.v8.1/Manes.17G068400.v8.1	10
SR High	BP	GO:0006833	water transport	18/4185	40/28566	4.08908e-06	0.000377682	0.00034493	Manes.01G081600.v8.1/Manes.02G020100.v8.1/Manes.04G021200.v8.1/Manes.04G030400.v8.1/Manes.05G144100.v8.1/Manes.07G100500.v8.1/Manes.07G126600.v8.1/Manes.08G006800.v8.1/Manes.08G012800.v8.1/Manes.09G062300.v8.1/Manes.09G068800.v8.1/Manes.10G016600.v8.1/Manes.10G035000.v8.1/Manes.11G036500.v8.1/Manes.11G096600.v8.1/Manes.11G134600.v8.1/Manes.11G145300.v8.1/Manes.13G069750.v8.1	18
SR High	BP	GO:0071669	plant-type cell wall organization or biogenesis	62/4185	242/28566	5.1881e-06	0.000458357	0.00041861	Manes.01G031100.v8.1/Manes.01G081500.v8.1/Manes.01G153100.v8.1/Manes.01G192800.v8.1/Manes.01G211500.v8.1/Manes.01G239400.v8.1/Manes.01G271300.v8.1/Manes.02G075200.v8.1/Manes.02G085400.v8.1/Manes.02G112000.v8.1/Manes.02G151600.v8.1/Manes.02G198300.v8.1/Manes.03G032100.v8.1/Manes.03G066661.v8.1/Manes.03G206900.v8.1/Manes.04G125300.v8.1/Manes.04G125901.v8.1/Manes.04G139900.v8.1/Manes.04G149500.v8.1/…	62
SR High	BP	GO:0048609	multicellular organismal reproductive process	14/4185	27/28566	6.19919e-06	0.000524865	0.00047935	Manes.03G090900.v8.1/Manes.06G179801.v8.1/Manes.07G135600.v8.1/Manes.08G164200.v8.1/Manes.09G100200.v8.1/Manes.09G111400.v8.1/Manes.09G124200.v8.1/Manes.10G007600.v8.1/Manes.10G064400.v8.1/Manes.10G098500.v8.1/Manes.12G014300.v8.1/Manes.13G100000.v8.1/Manes.15G101400.v8.1/Manes.18G036900.v8.1	14
SR High	BP	GO:0019252	starch biosynthetic process	19/4185	47/28566	1.49887e-05	0.00121828	0.00111263	Manes.01G184000.v8.1/Manes.01G236700.v8.1/Manes.02G001000.v8.1/Manes.02G082800.v8.1/Manes.04G043700.v8.1/Manes.05G133800.v8.1/Manes.06G141300.v8.1/Manes.06G141400.v8.1/Manes.08G022400.v8.1/Manes.09G058676.v8.1/Manes.11G085500.v8.1/Manes.11G121800.v8.1/Manes.12G067900.v8.1/Manes.13G058900.v8.1/Manes.14G031100.v8.1/Manes.16G122900.v8.1/Manes.17G038908.v8.1/Manes.17G038964.v8.1/Manes.18G019650.v8.1	19
SR High	BP	GO:0009932	cell tip growth	16/4185	36/28566	1.69868e-05	0.00132758	0.00121246	Manes.01G076400.v8.1/Manes.01G195000.v8.1/Manes.02G035800.v8.1/Manes.02G083200.v8.1/Manes.03G019700.v8.1/Manes.05G034400.v8.1/Manes.07G095200.v8.1/Manes.08G098900.v8.1/Manes.08G167900.v8.1/Manes.09G121500.v8.1/Manes.09G172601.v8.1/Manes.11G035900.v8.1/Manes.12G035100.v8.1/Manes.12G107800.v8.1/Manes.13G037600.v8.1/Manes.13G063901.v8.1	16
SR High	BP	GO:0051301	cell division	103/4185	474/28566	1.96498e-05	0.00147883	0.00135059	Manes.01G043800.v8.1/Manes.01G055512.v8.1/Manes.01G058600.v8.1/Manes.01G069400.v8.1/Manes.01G160100.v8.1/Manes.02G030600.v8.1/Manes.02G038400.v8.1/Manes.02G059700.v8.1/Manes.02G066800.v8.1/Manes.02G072500.v8.1/Manes.02G077200.v8.1/Manes.02G081300.v8.1/Manes.02G095200.v8.1/Manes.02G130300.v8.1/Manes.02G160100.v8.1/Manes.02G189800.v8.1/Manes.02G220000.v8.1/Manes.03G010200.v8.1/Manes.03G032100.v8.1/…	103
SR High	BP	GO:0003002	regionalization	28/4185	86/28566	2.21604e-05	0.00160821	0.00146875	Manes.01G033600.v8.1/Manes.01G095900.v8.1/Manes.01G132000.v8.1/Manes.02G059700.v8.1/Manes.02G077700.v8.1/Manes.02G090700.v8.1/Manes.03G037900.v8.1/Manes.03G077600.v8.1/Manes.03G181200.v8.1/Manes.06G071000.v8.1/Manes.06G147000.v8.1/Manes.06G161900.v8.1/Manes.06G173700.v8.1/Manes.06G179801.v8.1/Manes.08G012400.v8.1/Manes.09G070200.v8.1/Manes.12G137100.v8.1/Manes.13G132400.v8.1/Manes.13G149700.v8.1/…	28
SR High	BP	GO:0071695	anatomical structure maturation	41/4185	147/28566	2.38231e-05	0.00166926	0.0015245	Manes.01G168300.v8.1/Manes.01G211500.v8.1/Manes.02G177601.v8.1/Manes.03G017500.v8.1/Manes.03G176800.v8.1/Manes.04G022500.v8.1/Manes.05G007600.v8.1/Manes.05G028300.v8.1/Manes.05G048200.v8.1/Manes.05G071500.v8.1/Manes.05G092000.v8.1/Manes.05G194900.v8.1/Manes.06G141500.v8.1/Manes.07G051500.v8.1/Manes.08G032700.v8.1/Manes.08G100800.v8.1/Manes.08G166200.v8.1/Manes.09G042500.v8.1/Manes.09G188400.v8.1/…	41
SR High	BP	GO:0009299	mRNA transcription	11/4185	20/28566	3.05488e-05	0.00206917	0.00188974	Manes.01G132000.v8.1/Manes.02G090700.v8.1/Manes.02G216200.v8.1/Manes.03G163600.v8.1/Manes.03G163666.v8.1/Manes.06G054300.v8.1/Manes.13G035100.v8.1/Manes.14G126500.v8.1/Manes.15G041500.v8.1/Manes.16G039700.v8.1/Manes.17G055900.v8.1	11
SR High	BP	GO:0033993	response to lipid	181/4185	932/28566	3.24746e-05	0.00212866	0.00194407	Manes.01G000093.v8.1/Manes.01G009200.v8.1/Manes.01G049616.v8.1/Manes.01G051900.v8.1/Manes.01G081500.v8.1/Manes.01G100000.v8.1/Manes.01G132600.v8.1/Manes.01G149000.v8.1/Manes.01G152100.v8.1/Manes.01G155500.v8.1/Manes.01G166300.v8.1/Manes.01G190501.v8.1/Manes.01G204900.v8.1/Manes.01G219100.v8.1/Manes.01G221700.v8.1/Manes.01G221800.v8.1/Manes.01G249100.v8.1/Manes.01G271300.v8.1/Manes.02G008000.v8.1/…	181
SR High	BP	GO:0009742	brassinosteroid mediated signaling pathway	26/4185	79/28566	3.47922e-05	0.0022093	0.00201772	Manes.01G000527.v8.1/Manes.01G058900.v8.1/Manes.01G061200.v8.1/Manes.01G133400.v8.1/Manes.01G258600.v8.1/Manes.02G019100.v8.1/Manes.02G149900.v8.1/Manes.02G151200.v8.1/Manes.03G091500.v8.1/Manes.05G061200.v8.1/Manes.05G068100.v8.1/Manes.07G035100.v8.1/Manes.09G099700.v8.1/Manes.10G104500.v8.1/Manes.11G090400.v8.1/Manes.12G144800.v8.1/Manes.13G041900.v8.1/Manes.14G089600.v8.1/Manes.14G094700.v8.1/…	26
SR High	BP	GO:0006271	DNA strand elongation involved in DNA replication	6/4185	7/28566	6.03454e-05	0.00360653	0.00329378	Manes.03G099700.v8.1/Manes.05G003100.v8.1/Manes.08G044600.v8.1/Manes.11G087401.v8.1/Manes.15G120100.v8.1/Manes.17G068400.v8.1	6
SR High	BP	GO:0010424	DNA methylation on cytosine within a CG sequence	6/4185	7/28566	6.03454e-05	0.00360653	0.00329378	Manes.03G089100.v8.1/Manes.09G037800.v8.1/Manes.13G119400.v8.1/Manes.13G155232.v8.1/Manes.14G168600.v8.1/Manes.17G009250.v8.1	6
SR High	BP	GO:0043170	macromolecule metabolic process	80/4185	359/28566	6.51415e-05	0.00378193	0.00345397	Manes.01G003300.v8.1/Manes.01G083200.v8.1/Manes.01G096000.v8.1/Manes.01G122200.v8.1/Manes.01G132900.v8.1/Manes.01G147400.v8.1/Manes.01G153100.v8.1/Manes.01G160100.v8.1/Manes.01G221700.v8.1/Manes.01G239400.v8.1/Manes.02G012100.v8.1/Manes.02G054200.v8.1/Manes.02G055100.v8.1/Manes.02G061500.v8.1/Manes.02G105900.v8.1/Manes.02G112000.v8.1/Manes.02G116100.v8.1/Manes.02G159800.v8.1/Manes.03G000900.v8.1/…	80
SR High	BP	GO:0016036	cellular response to phosphate starvation	28/4185	93/28566	0.000106162	0.00599228	0.00547264	Manes.01G269100.v8.1/Manes.02G091300.v8.1/Manes.03G048700.v8.1/Manes.04G114200.v8.1/Manes.04G127875.v8.1/Manes.04G138100.v8.1/Manes.05G049200.v8.1/Manes.05G102500.v8.1/Manes.05G130500.v8.1/Manes.05G172500.v8.1/Manes.06G058401.v8.1/Manes.06G071500.v8.1/Manes.08G089250.v8.1/Manes.09G103000.v8.1/Manes.11G004200.v8.1/Manes.13G010500.v8.1/Manes.13G091100.v8.1/Manes.13G105000.v8.1/Manes.14G118100.v8.1/…	28
SR High	BP	GO:0016310	phosphorylation	67/4185	294/28566	0.000122571	0.00673146	0.00614773	Manes.01G176300.v8.1/Manes.01G204800.v8.1/Manes.02G018000.v8.1/Manes.02G075200.v8.1/Manes.04G044900.v8.1/Manes.04G045353.v8.1/Manes.04G045401.v8.1/Manes.04G046472.v8.1/Manes.04G046616.v8.1/Manes.04G046736.v8.1/Manes.04G085100.v8.1/Manes.04G098600.v8.1/Manes.04G126101.v8.1/Manes.04G126450.v8.1/Manes.04G126526.v8.1/Manes.04G126600.v8.1/Manes.04G127100.v8.1/Manes.05G043600.v8.1/Manes.05G132100.v8.1/…	67
SR High	BP	GO:0090307	mitotic spindle assembly	9/4185	16/28566	0.000132131	0.00706551	0.0064528	Manes.01G097800.v8.1/Manes.02G029775.v8.1/Manes.02G053500.v8.1/Manes.08G027100.v8.1/Manes.08G076715.v8.1/Manes.09G053600.v8.1/Manes.13G144200.v8.1/Manes.14G032400.v8.1/Manes.15G024800.v8.1	9
SR High	BP	GO:0005978	glycogen biosynthetic process	8/4185	13/28566	0.000135722	0.00707148	0.00645826	Manes.01G236700.v8.1/Manes.05G133800.v8.1/Manes.08G022400.v8.1/Manes.09G058676.v8.1/Manes.11G085500.v8.1/Manes.12G067900.v8.1/Manes.13G058900.v8.1/Manes.18G019650.v8.1	8
SR High	BP	GO:0003333	amino acid transmembrane transport	24/4185	76/28566	0.000142614	0.00724478	0.00661653	Manes.01G089100.v8.1/Manes.01G091400.v8.1/Manes.01G201000.v8.1/Manes.02G045400.v8.1/Manes.02G061400.v8.1/Manes.02G114800.v8.1/Manes.02G160400.v8.1/Manes.02G167000.v8.1/Manes.02G167100.v8.1/Manes.02G200666.v8.1/Manes.02G221080.v8.1/Manes.02G221271.v8.1/Manes.05G186100.v8.1/Manes.07G124000.v8.1/Manes.08G059900.v8.1/Manes.09G101300.v8.1/Manes.10G045400.v8.1/Manes.10G054900.v8.1/Manes.14G098700.v8.1/…	24
SR High	BP	GO:1905392	plant organ morphogenesis	44/4185	174/28566	0.000155568	0.00771008	0.00704148	Manes.01G123600.v8.1/Manes.01G164800.v8.1/Manes.01G166800.v8.1/Manes.01G176300.v8.1/Manes.02G081200.v8.1/Manes.02G152700.v8.1/Manes.03G037900.v8.1/Manes.03G052400.v8.1/Manes.03G077600.v8.1/Manes.03G176800.v8.1/Manes.03G181200.v8.1/Manes.04G013400.v8.1/Manes.04G146400.v8.1/Manes.05G027800.v8.1/Manes.05G184000.v8.1/Manes.06G001800.v8.1/Manes.07G057300.v8.1/Manes.08G023700.v8.1/Manes.08G109200.v8.1/…	44
SR High	BP	GO:0000076	DNA replication checkpoint signaling	6/4185	8/28566	0.000211197	0.00971163	0.00886945	Manes.01G215900.v8.1/Manes.04G076400.v8.1/Manes.05G065100.v8.1/Manes.06G155000.v8.1/Manes.10G068700.v8.1/Manes.12G031300.v8.1	6
SR High	BP	GO:0015840	urea transport	6/4185	8/28566	0.000211197	0.00971163	0.00886945	Manes.04G030400.v8.1/Manes.08G012800.v8.1/Manes.09G062300.v8.1/Manes.10G035000.v8.1/Manes.11G036500.v8.1/Manes.11G134600.v8.1	6
SR High	BP	GO:0006260	DNA replication	13/4185	31/28566	0.00021507	0.00971163	0.00886945	Manes.01G186500.v8.1/Manes.03G002500.v8.1/Manes.04G076400.v8.1/Manes.05G033300.v8.1/Manes.06G113300.v8.1/Manes.07G137600.v8.1/Manes.09G054300.v8.1/Manes.10G073400.v8.1/Manes.12G031300.v8.1/Manes.12G146100.v8.1/Manes.14G002000.v8.1/Manes.17G103000.v8.1/Manes.18G122300.v8.1	13
SR High	BP	GO:0030308	negative regulation of cell growth	13/4185	31/28566	0.00021507	0.00971163	0.00886945	Manes.01G093550.v8.1/Manes.01G093700.v8.1/Manes.01G094800.v8.1/Manes.01G102466.v8.1/Manes.02G057000.v8.1/Manes.02G057700.v8.1/Manes.02G149100.v8.1/Manes.05G111501.v8.1/Manes.05G111600.v8.1/Manes.12G129800.v8.1/Manes.13G096900.v8.1/Manes.16G021800.v8.1/Manes.18G063800.v8.1	13
SR High	BP	GO:0006596	polyamine biosynthetic process	7/4185	11/28566	0.000275754	0.0121811	0.0111248	Manes.01G023900.v8.1/Manes.01G106600.v8.1/Manes.03G052500.v8.1/Manes.04G083000.v8.1/Manes.11G081600.v8.1/Manes.14G007244.v8.1/Manes.15G028000.v8.1	7
SR High	BP	GO:1901673	regulation of mitotic spindle assembly	5/4185	6/28566	0.000354821	0.0153403	0.0140101	Manes.03G133900.v8.1/Manes.03G210501.v8.1/Manes.04G063200.v8.1/Manes.05G198100.v8.1/Manes.15G144100.v8.1	5
SR High	BP	GO:0010015	root morphogenesis	98/4185	481/28566	0.000372846	0.0157838	0.0144151	Manes.01G031700.v8.1/Manes.01G078301.v8.1/Manes.01G122200.v8.1/Manes.01G132600.v8.1/Manes.01G132900.v8.1/Manes.01G139100.v8.1/Manes.01G139500.v8.1/Manes.01G155500.v8.1/Manes.01G166300.v8.1/Manes.01G168300.v8.1/Manes.01G184100.v8.1/Manes.01G211500.v8.1/Manes.01G227100.v8.1/Manes.02G097200.v8.1/Manes.02G097300.v8.1/Manes.02G117800.v8.1/Manes.02G177601.v8.1/Manes.02G198300.v8.1/Manes.03G017500.v8.1/…	98
SR High	BP	GO:0010342	endosperm cellularization	4/4185	4/28566	0.0004601	0.0186985	0.017077	Manes.03G190400.v8.1/Manes.10G066500.v8.1/Manes.10G068200.v8.1/Manes.15G017750.v8.1	4
SR High	BP	GO:0046506	sulfolipid biosynthetic process	4/4185	4/28566	0.0004601	0.0186985	0.017077	Manes.03G048700.v8.1/Manes.08G089250.v8.1/Manes.09G103000.v8.1/Manes.10G010100.v8.1	4
SR High	BP	GO:0022607	cellular component assembly	28/4185	101/28566	0.000485848	0.0193577	0.0176791	Manes.01G096000.v8.1/Manes.01G172600.v8.1/Manes.02G055100.v8.1/Manes.03G008300.v8.1/Manes.03G017200.v8.1/Manes.04G068800.v8.1/Manes.04G129100.v8.1/Manes.05G140900.v8.1/Manes.05G175200.v8.1/Manes.07G048300.v8.1/Manes.07G106100.v8.1/Manes.08G044600.v8.1/Manes.09G033600.v8.1/Manes.09G042200.v8.1/Manes.10G072600.v8.1/Manes.10G098500.v8.1/Manes.11G033400.v8.1/Manes.11G135800.v8.1/Manes.11G151800.v8.1/…	28
SR High	BP	GO:0000914	phragmoplast assembly	6/4185	9/28566	0.000554603	0.0212633	0.0194193	Manes.03G190400.v8.1/Manes.05G198100.v8.1/Manes.08G120800.v8.1/Manes.09G166900.v8.1/Manes.10G035900.v8.1/Manes.15G017750.v8.1	6
SR High	BP	GO:0007076	mitotic chromosome condensation	6/4185	9/28566	0.000554603	0.0212633	0.0194193	Manes.02G046500.v8.1/Manes.03G027200.v8.1/Manes.03G196500.v8.1/Manes.04G099700.v8.1/Manes.08G057600.v8.1/Manes.14G036500.v8.1	6
SR High	BP	GO:0009741	response to brassinosteroid	30/4185	114/28566	0.000807059	0.0303693	0.0277358	Manes.01G000527.v8.1/Manes.01G025100.v8.1/Manes.01G058900.v8.1/Manes.01G093550.v8.1/Manes.01G093700.v8.1/Manes.01G094800.v8.1/Manes.01G102466.v8.1/Manes.02G019100.v8.1/Manes.02G057000.v8.1/Manes.02G057700.v8.1/Manes.02G093100.v8.1/Manes.02G104600.v8.1/Manes.02G151200.v8.1/Manes.02G191900.v8.1/Manes.04G042900.v8.1/Manes.04G082100.v8.1/Manes.05G099100.v8.1/Manes.05G111501.v8.1/Manes.05G111600.v8.1/…	30
SR High	BP	GO:0048589	developmental growth	147/4185	785/28566	0.000878244	0.0322641	0.0294662	Manes.01G009200.v8.1/Manes.01G016800.v8.1/Manes.01G044400.v8.1/Manes.01G078301.v8.1/Manes.01G105500.v8.1/Manes.01G125700.v8.1/Manes.01G130700.v8.1/Manes.01G132600.v8.1/Manes.01G132900.v8.1/Manes.01G139100.v8.1/Manes.01G139500.v8.1/Manes.01G155500.v8.1/Manes.01G160900.v8.1/Manes.01G171300.v8.1/Manes.01G171400.v8.1/Manes.01G211500.v8.1/Manes.01G227100.v8.1/Manes.02G062000.v8.1/Manes.02G075200.v8.1/…	147
SR High	BP	GO:0007094	mitotic spindle assembly checkpoint signaling	8/4185	16/28566	0.000898401	0.0322641	0.0294662	Manes.01G031300.v8.1/Manes.02G160000.v8.1/Manes.05G129700.v8.1/Manes.10G009800.v8.1/Manes.10G079800.v8.1/Manes.12G015800.v8.1/Manes.13G014900.v8.1/Manes.13G147400.v8.1	8
SR High	BP	GO:0010311	lateral root formation	25/4185	90/28566	0.000919516	0.0322641	0.0294662	Manes.01G084500.v8.1/Manes.02G041800.v8.1/Manes.02G160400.v8.1/Manes.03G021000.v8.1/Manes.03G027800.v8.1/Manes.03G043900.v8.1/Manes.03G156400.v8.1/Manes.07G007700.v8.1/Manes.07G073601.v8.1/Manes.07G127900.v8.1/Manes.08G120300.v8.1/Manes.09G147500.v8.1/Manes.09G167700.v8.1/Manes.11G138600.v8.1/Manes.12G023700.v8.1/Manes.12G039000.v8.1/Manes.12G043700.v8.1/Manes.12G059500.v8.1/Manes.12G125500.v8.1/…	25
SR High	BP	GO:0010073	meristem maintenance	41/4185	172/28566	0.000926345	0.0322641	0.0294662	Manes.01G127700.v8.1/Manes.01G147200.v8.1/Manes.01G166800.v8.1/Manes.02G008000.v8.1/Manes.02G189800.v8.1/Manes.02G216200.v8.1/Manes.03G010200.v8.1/Manes.03G017500.v8.1/Manes.03G027700.v8.1/Manes.03G035050.v8.1/Manes.03G052400.v8.1/Manes.03G139848.v8.1/Manes.03G163600.v8.1/Manes.03G163666.v8.1/Manes.04G119600.v8.1/Manes.05G043800.v8.1/Manes.06G054300.v8.1/Manes.06G085300.v8.1/Manes.06G106700.v8.1/…	41
SR High	BP	GO:0016049	cell growth	37/4185	151/28566	0.000936801	0.0322641	0.0294662	Manes.01G071800.v8.1/Manes.01G160100.v8.1/Manes.01G265500.v8.1/Manes.02G032537.v8.1/Manes.02G116100.v8.1/Manes.02G151600.v8.1/Manes.02G155100.v8.1/Manes.03G166700.v8.1/Manes.04G143000.v8.1/Manes.04G163400.v8.1/Manes.05G031800.v8.1/Manes.05G044900.v8.1/Manes.06G156100.v8.1/Manes.07G116500.v8.1/Manes.08G003800.v8.1/Manes.08G019700.v8.1/Manes.08G110500.v8.1/Manes.08G121600.v8.1/Manes.10G020200.v8.1/…	37
SR High	BP	GO:0000910	cytokinesis	35/4185	141/28566	0.000991416	0.0333726	0.0304786	Manes.01G014100.v8.1/Manes.01G083200.v8.1/Manes.01G095900.v8.1/Manes.01G096000.v8.1/Manes.01G108300.v8.1/Manes.01G149100.v8.1/Manes.02G055100.v8.1/Manes.02G099600.v8.1/Manes.03G210501.v8.1/Manes.05G204600.v8.1/Manes.06G071000.v8.1/Manes.06G179801.v8.1/Manes.07G101802.v8.1/Manes.08G164200.v8.1/Manes.09G042500.v8.1/Manes.09G081701.v8.1/Manes.09G100200.v8.1/Manes.09G124200.v8.1/Manes.10G042300.v8.1/…	35
SR High	BP	GO:0006123	mitochondrial electron transport, cytochrome c to oxygen	5/4185	7/28566	0.00109101	0.0333726	0.0304786	Manes.04G117400.v8.1/Manes.07G026700.v8.1/Manes.10G115100.v8.1/Manes.12G088838.v8.1/Manes.13G106700.v8.1	5
SR High	BP	GO:0010069	zygote asymmetric cytokinesis in embryo sac	5/4185	7/28566	0.00109101	0.0333726	0.0304786	Manes.03G089100.v8.1/Manes.06G064600.v8.1/Manes.09G037800.v8.1/Manes.13G119400.v8.1/Manes.13G155232.v8.1	5
SR High	BP	GO:0010438	cellular response to sulfur starvation	5/4185	7/28566	0.00109101	0.0333726	0.0304786	Manes.03G149600.v8.1/Manes.06G090300.v8.1/Manes.12G043901.v8.1/Manes.13G044500.v8.1/Manes.15G051300.v8.1	5
SR High	BP	GO:1904668	positive regulation of ubiquitin protein ligase activity	5/4185	7/28566	0.00109101	0.0333726	0.0304786	Manes.07G117500.v8.1/Manes.08G164600.v8.1/Manes.09G041500.v8.1/Manes.09G124000.v8.1/Manes.14G042200.v8.1	5
SR High	BP	GO:1905786	positive regulation of anaphase-promoting complex-dependent catabolic process	5/4185	7/28566	0.00109101	0.0333726	0.0304786	Manes.07G117500.v8.1/Manes.08G164600.v8.1/Manes.09G041500.v8.1/Manes.09G124000.v8.1/Manes.14G042200.v8.1	5
SR High	BP	GO:0010389	regulation of G2/M transition of mitotic cell cycle	7/4185	13/28566	0.00109378	0.0333726	0.0304786	Manes.03G065100.v8.1/Manes.04G120600.v8.1/Manes.05G129300.v8.1/Manes.08G166800.v8.1/Manes.12G083000.v8.1/Manes.13G151600.v8.1/Manes.18G001200.v8.1	7
SR High	BP	GO:0000911	cytokinesis by cell plate formation	20/4185	67/28566	0.00110038	0.0333726	0.0304786	Manes.01G014700.v8.1/Manes.02G009200.v8.1/Manes.02G018000.v8.1/Manes.02G097501.v8.1/Manes.03G044500.v8.1/Manes.03G190400.v8.1/Manes.03G210501.v8.1/Manes.05G076600.v8.1/Manes.05G132500.v8.1/Manes.07G013200.v8.1/Manes.08G120800.v8.1/Manes.08G163900.v8.1/Manes.09G166900.v8.1/Manes.13G078039.v8.1/Manes.14G083800.v8.1/Manes.14G174000.v8.1/Manes.15G017750.v8.1/Manes.15G043300.v8.1/Manes.15G087600.v8.1/…	20
SR High	BP	GO:0010016	shoot system morphogenesis	31/4185	123/28566	0.00143757	0.0429579	0.0392326	Manes.01G078301.v8.1/Manes.01G084500.v8.1/Manes.01G176300.v8.1/Manes.02G041800.v8.1/Manes.02G081300.v8.1/Manes.02G099600.v8.1/Manes.03G010200.v8.1/Manes.03G032100.v8.1/Manes.03G037900.v8.1/Manes.03G052400.v8.1/Manes.03G065580.v8.1/Manes.03G077600.v8.1/Manes.05G194900.v8.1/Manes.06G147000.v8.1/Manes.06G173132.v8.1/Manes.11G013600.v8.1/Manes.11G111000.v8.1/Manes.12G070100.v8.1/Manes.12G090400.v8.1/…	31
SR High	BP	GO:0006122	mitochondrial electron transport, ubiquinol to cytochrome c	8/4185	17/28566	0.00147988	0.0429587	0.0392334	Manes.04G093300.v8.1/Manes.07G026700.v8.1/Manes.08G025100.v8.1/Manes.10G115100.v8.1/Manes.11G076300.v8.1/Manes.12G088838.v8.1/Manes.15G157600.v8.1/Manes.18G125100.v8.1	8
SR High	BP	GO:0010336	gibberellic acid homeostasis	8/4185	17/28566	0.00147988	0.0429587	0.0392334	Manes.05G065500.v8.1/Manes.06G069500.v8.1/Manes.06G069600.v8.1/Manes.07G026700.v8.1/Manes.08G119600.v8.1/Manes.09G000700.v8.1/Manes.10G115100.v8.1/Manes.12G088838.v8.1	8
