# Supplementary material for: High-resolution transcriptomics of stem and storage root vascular cambia highlight regulatory processes for xylem parenchyma differentiation in cassava
Source: BMC Genomics. 2025 Dec 9;26:1095. doi: 10.1186/s12864-025-12076-w (PMC12690950; doi:10.1186/s12864-025-12076-w)
Supplement: Supplementary file 6 — Supplementary Material 6 [file 12864_2025_12076_MOESM6_ESM.csv]

Geneid	AT_locusName	Name	Involvement	plotGroup	clusterIntersection	waldGroup	waldClusterIntersection	Pattern
Manes.12G035500.v8.1	AT5G44030	CesA4_IRX5	Hemicellulose	CESA	SR X, Stem X	SR↓	SR↓, SR X, Stem X	MYB46
Manes.13G038000.v8.1	AT5G44030	CesA4_IRX5	Hemicellulose	CESA	SR X, Stem X	SR↓	SR↓, SR X, Stem X	MYB46
Manes.06G030900.v8.1	AT5G17420	CesA7_IRX3	Hemicellulose	CESA	SR X, Stem X	SR↓	SR↓, SR X, Stem X	MYB46
Manes.06G031000.v8.1	AT5G17420	CesA7_IRX3	Hemicellulose	CESA	SR X, Stem X	SR↓	SR↓, SR X, Stem X	MYB46
Manes.14G143300.v8.1	AT5G17420	CesA7_IRX3	Hemicellulose	CESA	NA	NA	NA	NA
Manes.16G042100.v8.1	AT4G18780	CesA8_IRX1	Hemicellulose	CESA	SR X, Stem X	SR↓	SR↓, SR X, Stem X	MYB46
Manes.08G100700.v8.1	AT1G27440	IRX10	Hemicellulose	XSC	SR X, Stem X	SR↓	SR↓, SR X, Stem X	MYB46
Manes.09G188500.v8.1	AT1G27440	IRX10	Hemicellulose	XSC	Stem X	SR↓	SR↓, Stem X	MYB46
Manes.06G127200.v8.1	AT5G61840	IRX10L	Hemicellulose	XSC	Stem X		Stem X	MYB46
Manes.14G043900.v8.1	AT5G61840	IRX10L	Hemicellulose	XSC	SR X, Stem X		SR X, Stem X
Manes.08G003900.v8.1	AT2G37090	IRX9	Hemicellulose	XSC	SR X, Stem X	SR↓	SR↓, SR X, Stem X	MYB46
Manes.09G080547.v8.1	AT2G37090	IRX9	Hemicellulose	XSC	Stem X	SR↓	SR↓, Stem X	MYB46
Manes.03G061700.v8.1	AT1G27600	IRX9L	Hemicellulose	XSC	Stem C/X		Stem C/X
Manes.05G186800.v8.1	AT1G27600	IRX9L	Hemicellulose	XSC	SR C/X, Stem X		SR C/X, Stem X	WOX14
Manes.18G054400.v8.1	AT1G27600	IRX9L	Hemicellulose	XSC	SR C/X	SR↓	SR↓, SR C/X	WOX14
Manes.12G107600.v8.1	AT5G67230	IRX14L	Hemicellulose	XSC	SR X, Stem X	SR↓	SR↓, SR X, Stem X	MYB46
Manes.13G119600.v8.1	AT5G67230	IRX14L	Hemicellulose	XSC	SR X, Stem X	SR↓	SR↓, SR X, Stem X	MYB46
Manes.12G153100.v8.1	AT3G18660	GUX1	Hemicellulose	GUX	SR X, Stem X	SR↓	SR↓, SR X, Stem X	MYB46
Manes.05G173600.v8.1	AT4G33330	GUX2	Hemicellulose	GUX	Stem X	SR↓	SR↓, Stem X	MYB46
Manes.18G036700.v8.1	AT4G33330	GUX2	Hemicellulose	GUX	Stem X	SR↓	SR↓, Stem X	MYB46
Manes.18G087900.v8.1	AT1G77130	GUX3	Hemicellulose	GUX	SR C/X, Stem C/X		SR C/X, Stem C/X
Manes.08G121000.v8.1	AT1G54940	GUX4	Hemicellulose	GUX	Stem X		Stem X	MYB46
Manes.09G166700.v8.1	AT1G54940	GUX4	Hemicellulose	GUX	NA	NA	NA	NA
Manes.07G026400.v8.1	AT1G09610	GXM1	Hemicellulose	GXM	SR X, Stem X	SR↓	SR↓, SR X, Stem X	MYB46
Manes.10G115600.v8.1	AT1G09610	GXM1	Hemicellulose	GXM	NA	NA	NA	NA
Manes.02G195600.v8.1	AT4G09990	GXM2	Hemicellulose	GXM	SR C/X, Stem C/X		SR C/X, Stem C/X
Manes.18G121200.v8.1	AT4G09990	GXM2	Hemicellulose	GXM	NA	NA	NA	NA
Manes.04G013800.v8.1	AT2G28110	FRA8	Hemicellulose	FRA	SR X, Stem X		SR X, Stem X
Manes.11G151600.v8.1	AT2G28110	FRA8	Hemicellulose	FRA	SR P, Stem X	SR↓	SR↓, SR P, Stem X
Manes.03G122300.v8.1	AT5G54690	IRX8	Hemicellulose	FRA	SR X, Stem X	SR↓	SR↓, SR X, Stem X	MYB46
Manes.15G076900.v8.1	AT5G54690	IRX8	Hemicellulose	FRA	SR X, Stem X	SR↓	SR↓, SR X, Stem X	MYB46
Manes.05G164000.v8.1	AT1G19300	PARVUS	Hemicellulose	FRA	SR C/X, Stem X	SR↓	SR↓, SR C/X, Stem X	WOX14
Manes.18G030500.v8.1	AT1G19300	PARVUS	Hemicellulose	FRA	SR X, Stem X		SR X, Stem X
Manes.07G131000.v8.1	AT3G55990	ESK1	Hemicellulose	XOAT	SR X, Stem X	SR↓	SR↓, SR X, Stem X	MYB46
Manes.07G131100.v8.1	AT3G55990	ESK1	Hemicellulose	XOAT	Stem X		Stem X	MYB46
Manes.10G010800.v8.1	AT3G55990	ESK1	Hemicellulose	XOAT	NA	NA	NA	NA
Manes.10G010900.v8.1	AT3G55990	ESK1	Hemicellulose	XOAT	SR P, Stem P	SR↑	SR↑, SR P, Stem P
Manes.10G011000.v8.1	AT3G55990	ESK1	Hemicellulose	XOAT	SR C/X, Stem C/X	SR↑	SR↑, SR C/X, Stem C/X
Manes.10G011100.v8.1	AT3G55990	ESK1	Hemicellulose	XOAT	Stem X	SR↓	SR↓, Stem X	MYB46
Manes.08G093700.v8.1	AT5G01360	TBL3	Hemicellulose	XOAT	SR X, Stem X	SR↓	SR↓, SR X, Stem X	MYB46
Manes.09G107400.v8.1	AT5G01360	TBL3	Hemicellulose	XOAT	SR X, Stem X	SR↓	SR↓, SR X, Stem X	MYB46
Manes.03G103100.v8.1	AT1G73140	TBL31	Hemicellulose	XOAT	SR X, Stem X	SR↓	SR↓, SR X, Stem X	MYB46
Manes.07G135000.v8.1	AT2G40320	TBL33	Hemicellulose	XOAT	SR X, Stem X	SR↓	SR↓, SR X, Stem X	MYB46
Manes.10G008000.v8.1	AT2G40320	TBL33	Hemicellulose	XOAT	SR X, Stem X	SR↓	SR↓, SR X, Stem X	MYB46
Manes.09G110900.v8.1	AT2G38320	TBL34	Hemicellulose	XOAT	SR X, Stem X	SR↓	SR↓, SR X, Stem X	MYB46
Manes.08G096300.v8.1	AT5G01620	TBL35	Hemicellulose	XOAT	SR X, Stem C/X		SR X, Stem C/X
Manes.04G009400.v8.1	AT5G22740	CSLA2	Hemicellulose	CSLA	Stem C/X	SR↑	SR↑, Stem C/X
Manes.11G156200.v8.1	AT5G22740	CSLA2	Hemicellulose	CSLA	Stem C/X	SR↑	SR↑, Stem C/X
Manes.08G020100.v8.1	AT5G03760	CSLA9	Hemicellulose	CSLA	NA	NA	NA	NA
Manes.09G060680.v8.1	AT5G03760	CSLA9	Hemicellulose	CSLA	NA	NA	NA	NA
Manes.10G055100.v8.1	AT5G03760	CSLA9	Hemicellulose	CSLA	SR X, Stem X	SR↓	SR↓, SR X, Stem X	MYB46
Manes.01G045165.v8.1	AT4G11090	MOAT1	Hemicellulose	MOAT	SR C/X, Stem X		SR C/X, Stem X	WOX14
Manes.02G012200.v8.1	AT4G11090	MOAT1	Hemicellulose	MOAT	NA	NA	NA	NA
Manes.01G248000.v8.1	AT1G01430	MOAT3	Hemicellulose	MOAT	Stem X	SR↓	SR↓, Stem X	MYB46
Manes.05G025200.v8.1	AT1G01430	MOAT3	Hemicellulose	MOAT	NA	NA	NA	NA
Manes.04G018000.v8.1	AT2G37040	PAL1	Lignin	PAL	SR P		SR P
Manes.07G098700.v8.1	AT2G37040	PAL1	Lignin	PAL	SR X, Stem X	SR↓	SR↓, SR X, Stem X	MYB46
Manes.10G047500.v8.1	AT2G37040	PAL1	Lignin	PAL	Stem X		Stem X	MYB46
Manes.08G008400.v8.1	AT3G53260	PAL2	Lignin	PAL	NA	NA	NA	NA
Manes.09G063700.v8.1	AT3G53260	PAL2	Lignin	PAL		SR↑	SR↑
Manes.16G098200.v8.1	AT3G10340	PAL4	Lignin	PAL	Stem X	SR↓	SR↓, Stem X	MYB46
Manes.02G227200.v8.1	AT2G30490	C4H	Lignin	C4H	NA	NA	NA	NA
Manes.18G126900.v8.1	AT2G30490	C4H	Lignin	C4H	NA	NA	NA	NA
Manes.04G059336.v8.1	AT1G51680	4CL1	Lignin	4CL	NA	NA	NA	NA
Manes.04G095300.v8.1	AT3G21240	4CL3	Lignin	4CL	SR X, Stem X	SR↓	SR↓, SR X, Stem X	MYB46
Manes.11G071800.v8.1	AT3G21240	4CL3	Lignin	4CL	SR X, Stem X		SR X, Stem X
Manes.14G151400.v8.1	AT3G21240	4CL3	Lignin	4CL	NA	NA	NA	NA
Manes.08G066200.v8.1	AT1G65060	4CL3	Lignin	4CL	NA	NA	NA	NA
Manes.09G127000.v8.1	AT1G65060	4CL3	Lignin	4CL	SR P	SR↑	SR↑, SR P
Manes.04G103200.v8.1	AT1G15950	CCR1_IRX4	Lignin	CCR	Stem P		Stem P
Manes.11G065500.v8.1	AT1G15950	CCR1_IRX4	Lignin	CCR	NA	NA	NA	NA
Manes.14G152700.v8.1	AT1G72680	CAD1	Lignin	CAD	Stem X	SR↓	SR↓, Stem X	MYB46
Manes.16G057118.v8.1	AT1G72680	CAD1	Lignin	CAD	SR P/X, Stem P/X		SR P/X, Stem P/X
Manes.07G069780.v8.1	AT3G19450	CAD4	Lignin	CAD	SR P, Stem X		SR P, Stem X
Manes.10G076700.v8.1	AT3G19450	CAD4	Lignin	CAD	SR P, Stem X	SR↓	SR↓, SR P, Stem X
Manes.13G117800.v8.1	AT3G19450	CAD4	Lignin	CAD	SR P, Stem P/C	SR↑	SR↑, SR P, Stem P/C
Manes.13G102400.v8.1	AT4G37970	CAD6	Lignin	CAD	SR P, Stem P	SR↓	SR↓, SR P, Stem P
Manes.13G102500.v8.1	AT4G37970	CAD6	Lignin	CAD	Stem C/X	SR↑	SR↑, Stem C/X
Manes.02G206300.v8.1	AT4G37980	CAD7	Lignin	CAD	Stem X		Stem X	MYB46
Manes.02G206700.v8.1	AT4G37980	CAD7	Lignin	CAD	SR P, Stem P	SR↑	SR↑, SR P, Stem P
Manes.12G124000.v8.1	AT4G37980	CAD7	Lignin	CAD	SR P	SR↑	SR↑, SR P
Manes.02G206400.v8.1	AT4G37990	CAD8	Lignin	CAD	SR X, Stem X	SR↓	SR↓, SR X, Stem X	MYB46
Manes.02G206500.v8.1	AT4G37990	CAD8	Lignin	CAD	SR P, Stem P	SR↑	SR↑, SR P, Stem P
Manes.02G206600.v8.1	AT4G37990	CAD8	Lignin	CAD	NA	NA	NA	NA
Manes.02G206800.v8.1	AT4G37990	CAD8	Lignin	CAD	SR P, Stem P	SR↑	SR↑, SR P, Stem P
Manes.13G102200.v8.1	AT4G37990	CAD8	Lignin	CAD	SR P, Stem P	SR↑	SR↑, SR P, Stem P
Manes.13G102300.v8.1	AT4G37990	CAD8	Lignin	CAD	NA	NA	NA	NA
Manes.05G144200.v8.1	AT4G39330	CAD9	Lignin	CAD	SR X, Stem C/X		SR X, Stem C/X
Manes.12G122600.v8.1	AT4G39330	CAD9	Lignin	CAD		SR↑	SR↑
Manes.12G149800.v8.1	AT4G39330	CAD9	Lignin	CAD	SR C/X, Stem C/X	SR↓	SR↓, SR C/X, Stem C/X
Manes.13G081900.v8.1	AT4G39330	CAD9	Lignin	CAD	NA	NA	NA	NA
Manes.04G011100.v8.1	AT5G48930	HCT	Lignin	HCT	NA	NA	NA	NA
Manes.04G011200.v8.1	AT5G48930	HCT	Lignin	HCT	NA	NA	NA	NA
Manes.04G011300.v8.1	AT5G48930	HCT	Lignin	HCT	NA	NA	NA	NA
Manes.04G101700.v8.1	AT5G48930	HCT	Lignin	HCT	SR X, Stem X	SR↓	SR↓, SR X, Stem X	MYB46
Manes.06G033850.v8.1	AT5G48930	HCT	Lignin	HCT	NA	NA	NA	NA
Manes.06G034601.v8.1	AT5G48930	HCT	Lignin	HCT	NA	NA	NA	NA
Manes.06G034800.v8.1	AT5G48930	HCT	Lignin	HCT	NA	NA	NA	NA
Manes.06G034900.v8.1	AT5G48930	HCT	Lignin	HCT	NA	NA	NA	NA
Manes.11G067800.v8.1	AT5G48930	HCT	Lignin	HCT	SR P, Stem X	SR↓	SR↓, SR P, Stem X
Manes.11G155000.v8.1	AT5G48930	HCT	Lignin	HCT	NA	NA	NA	NA
Manes.08G063400.v8.1	AT2G40890	C3H	Lignin	C3H	SR X, Stem X	SR↓	SR↓, SR X, Stem X	MYB46
Manes.10G025100.v8.1	AT1G67980	CCoAMT	Lignin	CCoAMT	NA	NA	NA	NA
Manes.15G136300.v8.1	AT1G67980	CCoAMT	Lignin	CCoAMT	SR P, Stem P		SR P, Stem P
Manes.15G136400.v8.1	AT1G67980	CCoAMT	Lignin	CCoAMT	NA	NA	NA	NA
Manes.17G085500.v8.1	AT1G67980	CCoAMT	Lignin	CCoAMT	Stem X	SR↓	SR↓, Stem X	MYB46
Manes.01G011432.v8.1	AT4G36220	F5H	Lignin	F5H	NA	NA	NA	NA
Manes.01G012847.v8.1	AT4G36220	F5H	Lignin	F5H	NA	NA	NA	NA
Manes.01G142400.v8.1	AT4G36220	F5H	Lignin	F5H	Stem X	SR↓	SR↓, Stem X	MYB46
Manes.02G100800.v8.1	AT4G36220	F5H	Lignin	F5H	Stem X	SR↓	SR↓, Stem X	MYB46
Manes.04G084200.v8.1	AT4G36220	F5H	Lignin	F5H	NA	NA	NA	NA
Manes.04G084300.v8.1	AT4G36220	F5H	Lignin	F5H	NA	NA	NA	NA
Manes.12G140900.v8.1	AT4G36220	F5H	Lignin	F5H	Stem P	SR↓	SR↓, Stem P
Manes.14G088900.v8.1	AT4G36220	F5H	Lignin	F5H	NA	NA	NA	NA
Manes.01G043600.v8.1	AT5G54160	COMT	Lignin	COMT	Stem X	SR↓	SR↓, Stem X	MYB46
Manes.01G043700.v8.1	AT5G54160	COMT	Lignin	COMT	SR X, Stem X	SR↓	SR↓, SR X, Stem X	MYB46
Manes.02G000500.v8.1	AT5G54160	COMT	Lignin	COMT	NA	NA	NA	NA
Manes.08G154900.v8.1	AT5G54160	COMT	Lignin	COMT	NA	NA	NA	NA
Manes.08G155100.v8.1	AT5G54160	COMT	Lignin	COMT	NA	NA	NA	NA
Manes.08G155200.v8.1	AT5G54160	COMT	Lignin	COMT	NA	NA	NA	NA
Manes.08G155400.v8.1	AT5G54160	COMT	Lignin	COMT		SR↑	SR↑
Manes.11G003300.v8.1	AT5G54160	COMT	Lignin	COMT	NA	NA	NA	NA
Manes.11G005000.v8.1	AT5G54160	COMT	Lignin	COMT	NA	NA	NA	NA
Manes.18G083570.v8.1	AT5G54160	COMT	Lignin	COMT	SR P, Stem P	SR↓	SR↓, SR P, Stem P
Manes.18G085770.v8.1	AT5G54160	COMT	Lignin	COMT	NA	NA	NA	NA
Manes.12G157800.v8.1	AT1G52760	CSE	Lignin	CSE	NA	NA	NA	NA
Manes.01G144500.v8.1	AT2G18060	VND1	SCW_TF	VND	SR X, Stem X		SR X, Stem X
Manes.02G102300.v8.1	AT2G18060	VND1	SCW_TF	VND	Stem X	SR↓	SR↓, Stem X	MYB46
Manes.05G091800.v8.1	AT5G66300	VND3	SCW_TF	VND	SR P/X		SR P/X	KNOX1
Manes.01G076000.v8.1	AT1G12260	VND4	SCW_TF	VND	SR X, Stem X	SR↓	SR↓, SR X, Stem X	MYB46
Manes.02G035400.v8.1	AT1G12260	VND4	SCW_TF	VND	SR X, Stem X	SR↓	SR↓, SR X, Stem X	MYB46
Manes.06G135700.v8.1	AT1G12260	VND4	SCW_TF	VND	SR X, Stem X	SR↓	SR↓, SR X, Stem X	MYB46
Manes.06G086600.v8.1	AT5G62380	VND6	SCW_TF	VND	NA	NA	NA	NA
Manes.14G084400.v8.1	AT5G62380	VND6	SCW_TF	VND	NA	NA	NA	NA
Manes.02G191900.v8.1	AT1G71930	VND7	SCW_TF	VND	NA	NA	NA	NA
Manes.18G100800.v8.1	AT1G71930	VND7	SCW_TF	VND	Stem P		Stem P
Manes.01G055400.v8.1	AT2G46770	NST1	SCW_TF	FibreNAC	SR X, Stem X		SR X, Stem X
Manes.01G240800.v8.1	AT2G46770	NST1	SCW_TF	FibreNAC	SR X, Stem X	SR↓	SR↓, SR X, Stem X	MYB46
Manes.02G001600.v8.1	AT2G46770	NST1	SCW_TF	FibreNAC	SR X, Stem X	SR↓	SR↓, SR X, Stem X	MYB46
Manes.05G017100.v8.1	AT2G46770	NST1	SCW_TF	FibreNAC	SR X, Stem X	SR↓	SR↓, SR X, Stem X	MYB46
Manes.06G164800.v8.1	AT5G12870	MYB46	SCW_TF	masterMYB	SR X, Stem X	SR↓	SR↓, SR X, Stem X	MYB46
Manes.14G002400.v8.1	AT5G12870	MYB46	SCW_TF	masterMYB	SR X, Stem X	SR↓	SR↓, SR X, Stem X	MYB46
Manes.07G005800.v8.1	AT3G08500	MYB83	SCW_TF	masterMYB	SR X, Stem X	SR↓	SR↓, SR X, Stem X	MYB46
Manes.10G143200.v8.1	AT3G08500	MYB83	SCW_TF	masterMYB	Stem X	SR↓	SR↓, Stem X	MYB46
Manes.01G147500.v8.1	AT4G38620	MYB4	SCW_TF	repressorMYB	NA	NA	NA	NA
Manes.02G074300.v8.1	AT4G38620	MYB4	SCW_TF	repressorMYB	NA	NA	NA	NA
Manes.04G074900.v8.1	AT4G38620	MYB4	SCW_TF	repressorMYB	Stem X	SR↓	SR↓, Stem X	MYB46
Manes.11G094800.v8.1	AT4G38620	MYB4	SCW_TF	repressorMYB	NA	NA	NA	NA
Manes.12G083100.v8.1	AT4G38620	MYB4	SCW_TF	repressorMYB	NA	NA	NA	NA
Manes.16G085250.v8.1	AT4G38620	MYB4	SCW_TF	repressorMYB	SR P/X, Stem P	SR↑	SR↑, SR P/X, Stem P	KNOX1
Manes.13G075100.v8.1	AT2G16720	MYB7	SCW_TF	repressorMYB	NA	NA	NA	NA
Manes.13G075201.v8.1	AT2G16720	MYB7	SCW_TF	repressorMYB	NA	NA	NA	NA
Manes.06G175200.v8.1	AT1G16490	MYB58	SCW_TF	ligninMYB	Stem X	SR↓	SR↓, Stem X	MYB46
Manes.14G011000.v8.1	AT1G79180	MYB63	SCW_TF	ligninMYB	Stem X	SR↓	SR↓, Stem X	MYB46
Manes.06G136500.v8.1	AT4G22680	MYB85	SCW_TF	ligninMYB	SR X, Stem X	SR↓	SR↓, SR X, Stem X	MYB46
Manes.12G090500.v8.1	AT4G28500	SND2	SCW_TF	activatorNAC	Stem X	SR↓	SR↓, Stem X	MYB46
Manes.13G141600.v8.1	AT4G28500	SND2	SCW_TF	activatorNAC	Stem X	SR↓	SR↓, Stem X	MYB46
Manes.17G049900.v8.1	AT4G28500	SND2	SCW_TF	activatorNAC	SR P, Stem P		SR P, Stem P
Manes.16G032500.v8.1	AT1G28470	SND3	SCW_TF	activatorNAC	SR P, Stem X	SR↓	SR↓, SR P, Stem X
Manes.01G074400.v8.1	AT4G12350	MYB42	SCW_TF	activatorMYB	SR X, Stem X	SR↓	SR↓, SR X, Stem X	MYB46
Manes.02G034300.v8.1	AT4G12350	MYB42	SCW_TF	activatorMYB	Stem X	SR↓	SR↓, Stem X	MYB46
Manes.14G034400.v8.1	AT4G12350	MYB42	SCW_TF	activatorMYB	Stem X		Stem X	MYB46
Manes.01G118700.v8.1	AT5G16600	MYB43	SCW_TF	activatorMYB	NA	NA	NA	NA
Manes.02G077400.v8.1	AT5G16600	MYB43	SCW_TF	activatorMYB	Stem X	SR↓	SR↓, Stem X	MYB46
Manes.02G173200.v8.1	AT1G17950	MYB52	SCW_TF	activatorMYB	Stem X	SR↓	SR↓, Stem X	MYB46
Manes.11G127600.v8.1	AT1G17950	MYB52	SCW_TF	activatorMYB	Stem X	SR↓	SR↓, Stem X	MYB46
Manes.18G085635.v8.1	AT1G17950	MYB52	SCW_TF	activatorMYB	Stem X	SR↓	SR↓, Stem X	MYB46
Manes.12G155900.v8.1	AT4G33450	MYB69	SCW_TF	activatorMYB	Stem X	SR↓	SR↓, Stem X	MYB46
Manes.01G057200.v8.1	AT1G63910	MYB103	SCW_TF	activatorMYB	SR X, Stem X	SR↓	SR↓, SR X, Stem X	MYB46
Manes.02G017401.v8.1	AT1G63910	MYB103	SCW_TF	activatorMYB	SR C/X, Stem X	SR↓	SR↓, SR C/X, Stem X	WOX14
Manes.02G030500.v8.1	AT1G62990	KNAT7	SCW_TF	KNAT7	NA	NA	NA	NA
Manes.03G072000.v8.1	AT4G13195	CLE44	VC	CLE41	NA	NA	NA	NA
Manes.03G148900.v8.1	AT4G13195	CLE44	VC	CLE41	SR P, Stem P		SR P, Stem P
Manes.12G052002.v8.1	AT4G13195	CLE44	VC	CLE41	SR P, Stem P		SR P, Stem P
Manes.13G045100.v8.1	AT3G24770	CLE41	VC	CLE41	SR P, Stem P		SR P, Stem P
Manes.05G175700.v8.1	AT1G46480	WOX4	VC	WOX4	SR C/X, Stem C/X		SR C/X, Stem C/X
Manes.18G040300.v8.1	AT1G46480	WOX4	VC	WOX4	SR C/X, Stem C/X		SR C/X, Stem C/X
Manes.05G184900.v8.1	AT4G08150	BP_KNAT1	VC	BP	SR P/X, Stem P	SR↓	SR↓, SR P/X, Stem P	KNOX1
Manes.06G003100.v8.1	AT4G08150	BP_KNAT1	VC	BP	SR P, Stem P	SR↑	SR↑, SR P, Stem P
Manes.15G136200.v8.1	AT4G08150	BP_KNAT1	VC	BP	NA	NA	NA	NA
Manes.18G052901.v8.1	AT4G08150	BP_KNAT1	VC	BP	SR P/X, Stem P	SR↑	SR↑, SR P/X, Stem P	KNOX1
Manes.06G133300.v8.1	AT5G61480	PXY	VC	PXY	SR C/X, Stem C/X		SR C/X, Stem C/X
Manes.14G037000.v8.1	AT5G61480	PXY	VC	PXY	SR C/X, Stem C/X	SR↓	SR↓, SR C/X, Stem C/X
Manes.08G141300.v8.1	AT1G08590	PXL1	VC	PXL	NA	NA	NA	NA
Manes.12G037900.v8.1	AT4G28650	PXL2	VC	PXL	NA	NA	NA	NA
Manes.13G039700.v8.1	AT4G28650	PXL2	VC	PXL	SR X, Stem X		SR X, Stem X
Manes.18G015400.v8.1	AT1G19850	MP	VC	ARF	SR C/X, Stem C/X		SR C/X, Stem C/X
Manes.02G226900.v8.1	AT1G19220	ARF19	VC	ARF	SR P, Stem P/C		SR P, Stem P/C
Manes.03G043900.v8.1	AT1G19220	ARF19	VC	ARF	SR C/X, Stem C/X	SR↑	SR↑, SR C/X, Stem C/X
Manes.16G091200.v8.1	AT1G19220	ARF19	VC	ARF	SR C/X	SR↑	SR↑, SR C/X	WOX14
Manes.06G072600.v8.1	AT1G68810	T5L	VC	TMO5	SR X, Stem X	SR↓	SR↓, SR X, Stem X	MYB46
Manes.14G097100.v8.1	AT1G68810	T5L	VC	TMO5	SR X, Stem X		SR X, Stem X
Manes.16G038200.v8.1	AT1G68810	T5L	VC	TMO5		SR↓	SR↓
Manes.17G055000.v8.1	AT1G68810	T5L	VC	TMO5	NA	NA	NA	NA
Manes.02G004800.v8.1	AT2G27230	LHW	VC	LHW	SR C/X, Stem C/X		SR C/X, Stem C/X
Manes.04G060100.v8.1	AT2G27230	LHW	VC	LHW	SR C/X, Stem C/X		SR C/X, Stem C/X
Manes.09G095700.v8.1	AT2G27230	LHW	VC	LHW	SR P/X		SR P/X	KNOX1
Manes.12G031000.v8.1	AT1G06150	LHL1	VC	LHW	SR C/X, Stem C/X	SR↑	SR↑, SR C/X, Stem C/X
Manes.03G053600.v8.1	AT2G26330	ERECTA	VC	ERECTA	SR X, Stem C/X	SR↓	SR↓, SR X, Stem C/X
Manes.16G086000.v8.1	AT2G26330	ERECTA	VC	ERECTA	Stem C/X	SR↓	SR↓, Stem C/X
Manes.06G138900.v8.1	AT5G62230	ER-LIKE1	VC	ERECTA	Stem P	SR↓	SR↓, Stem P
Manes.03G173400.v8.1	AT4G14723	EPFL4	VC	EPFL	SR C/X, Stem P/C	SR↑	SR↑, SR C/X, Stem P/C
Manes.07G058600.v8.1	AT4G14723	EPFL4	VC	EPFL	NA	NA	NA	NA
Manes.15G032700.v8.1	AT4G14723	EPFL4	VC	EPFL	SR P, Stem P		SR P, Stem P
Manes.18G139700.v8.1	AT2G30370	EPFL6	VC	EPFL	SR P, Stem P		SR P, Stem P
Manes.06G112200.v8.1	AT2G31880	SOBIR1	VC	SOBIR1	Stem C/X	SR↓	SR↓, Stem C/X
Manes.14G057400.v8.1	AT2G31880	SOBIR1	VC	SOBIR1	SR P, Stem P	SR↓	SR↓, SR P, Stem P
Manes.06G040500.v8.1	AT5G51350	MOL1	VC	MOL1	SR P/C, Stem P/C		SR P/C, Stem P/C
Manes.03G059200.v8.1	AT4G32880	HB8	VC	HDZIPIII	SR C/X, Stem C/X		SR C/X, Stem C/X
Manes.04G133100.v8.1	AT1G52150	CRN	VC	HDZIPIII	SR C/X, Stem C/X		SR C/X, Stem C/X
Manes.11G034600.v8.1	AT1G52150	CRN	VC	HDZIPIII	SR C/X, Stem C/X		SR C/X, Stem C/X
Manes.16G074600.v8.1	AT1G52150	CRN	VC	HDZIPIII	SR C/X, Stem C/X		SR C/X, Stem C/X
Manes.04G020100.v8.1	AT5G60690	REV	VC	HDZIPIII	SR C/X, Stem C/X	SR↓	SR↓, SR C/X, Stem C/X
Manes.11G146000.v8.1	AT5G60690	REV	VC	HDZIPIII	SR C/X, Stem C/X	SR↓	SR↓, SR C/X, Stem C/X
Manes.06G055000.v8.1	AT2G34710	PHB	VC	HDZIPIII	SR C/X, Stem C/X		SR C/X, Stem C/X
Manes.14G122900.v8.1	AT2G34710	PHB	VC	HDZIPIII	SR C/X, Stem C/X	SR↓	SR↓, SR C/X, Stem C/X
Manes.11G125900.v8.1	AT4G37650	SHR	VC	SHR	SR P, Stem P	SR↓	SR↓, SR P, Stem P
Manes.12G114100.v8.1	AT4G37650	SHR	VC	SHR	SR P/C, Stem P	SR↑	SR↑, SR P/C, Stem P
Manes.13G111600.v8.1	AT4G37650	SHR	VC	SHR	SR X, Stem X	SR↓	SR↓, SR X, Stem X	MYB46
Manes.02G190600.v8.1	AT3G54220	SCR	VC	BIRDS	NA	NA	NA	NA
Manes.08G165800.v8.1	AT3G54220	SCR	VC	BIRDS	SR P/X, Stem P	SR↓	SR↓, SR P/X, Stem P	KNOX1
Manes.09G119400.v8.1	AT3G54220	SCR	VC	BIRDS	Stem P	SR↓	SR↓, Stem P
Manes.11G083500.v8.1	AT3G54220	SCR	VC	BIRDS	NA	NA	NA	NA
Manes.12G034000.v8.1	AT3G54220	SCR	VC	BIRDS	NA	NA	NA	NA
Manes.08G005700.v8.1	AT5G03150	JKD	VC	BIRDS	NA	NA	NA	NA
Manes.09G069600.v8.1	AT5G03150	JKD	VC	BIRDS	Stem P	SR↓	SR↓, Stem P
Manes.12G086200.v8.1	AT1G03840	MGP	VC	BIRDS	SR P, Stem P	SR↓	SR↓, SR P, Stem P
Manes.13G141500.v8.1	AT1G03840	MGP	VC	BIRDS	SR P, Stem P	SR↑	SR↑, SR P, Stem P
Manes.08G077701.v8.1	AT2G37590	PEAR1	VC	PEAR	SR P, Stem P		SR P, Stem P
Manes.09G089922.v8.1	AT2G37590	PEAR1	VC	PEAR	Stem P	SR↓	SR↓, Stem P
Manes.06G105100.v8.1	AT5G62940	HCA2	VC	PEAR	SR P, Stem P	SR↑	SR↑, SR P, Stem P
Manes.14G065600.v8.1	AT5G62940	HCA2	VC	PEAR	SR P, Stem P/C	SR↑	SR↑, SR P, Stem P/C
Manes.01G121700.v8.1	AT5G16560	KAN1	VC	KANADI	NA	NA	NA	NA
Manes.02G079700.v8.1	AT5G16560	KAN1	VC	KANADI	SR P, Stem P		SR P, Stem P
Manes.06G001800.v8.1	AT5G16560	KAN1	VC	KANADI	SR P, Stem P	SR↑	SR↑, SR P, Stem P
Manes.14G173600.v8.1	AT5G16560	KAN1	VC	KANADI	SR P, Stem P		SR P, Stem P
Manes.15G185500.v8.1	AT1G32240	KAN2	VC	KANADI	SR P, Stem P	SR↑	SR↑, SR P, Stem P
Manes.17G010300.v8.1	AT1G32240	KAN2	VC	KANADI	SR P, Stem P		SR P, Stem P
Manes.05G168600.v8.1	AT5G42630	KAN4	VC	KANADI	NA	NA	NA	NA
Manes.18G025800.v8.1	AT5G42630	KAN4	VC	KANADI	NA	NA	NA	NA
Manes.06G067100.v8.1	AT1G68460	IPT1	VC	IPT	NA	NA	NA	NA
Manes.14G103300.v8.1	AT1G68460	IPT1	VC	IPT	NA	NA	NA	NA
Manes.01G209100.v8.1	AT3G63110	IPT3	VC	IPT	Stem P		Stem P
Manes.05G074300.v8.1	AT3G63110	IPT3	VC	IPT	NA	NA	NA	NA
Manes.03G185000.v8.1	AT5G19040	IPT5	VC	IPT	SR P, Stem P		SR P, Stem P
Manes.15G022800.v8.1	AT5G19040	IPT5	VC	IPT	SR P		SR P
Manes.15G148500.v8.1	AT5G19040	IPT5	VC	IPT	SR C/X	SR↑	SR↑, SR C/X	WOX14
Manes.08G007800.v8.1	AT3G53450	LOG4	VC	LOG	SR C/X	SR↑	SR↑, SR C/X	WOX14
Manes.09G068100.v8.1	AT3G53450	LOG4	VC	LOG	SR C/X, Stem C/X	SR↓	SR↓, SR C/X, Stem C/X
Manes.04G112850.v8.1	AT1G80100	AHP6	VC	AHP	NA	NA	NA	NA
Manes.11G056700.v8.1	AT1G80100	AHP6	VC	AHP		SR↑	SR↑
Manes.17G057800.v8.1	AT4G18710	BIN2	VC	BIN2	SR C/X		SR C/X	WOX14
Manes.09G035700.v8.1	AT2G42080	BIL1	VC	BIL1	NA	NA	NA	NA
Manes.05G163000.v8.1	AT1G75080	BZR1	VC	BES1_BZR1	SR P, Stem P		SR P, Stem P
Manes.13G136500.v8.1	AT1G75080	BZR1	VC	BES1_BZR1	NA	NA	NA	NA
Manes.18G029600.v8.1	AT1G75080	BZR1	VC	BES1_BZR1	SR P/X, Stem P		SR P/X, Stem P	KNOX1
Manes.03G052500.v8.1	AT5G19530	ACL5	VC	ACL5	NA	NA	NA	NA
Manes.15G028000.v8.1	AT5G19530	ACL5	VC	ACL5	SR C/X, Stem C/X	SR↑	SR↑, SR C/X, Stem C/X
Manes.16G084600.v8.1	AT5G19530	ACL5	VC	ACL5	SR C/X, Stem X		SR C/X, Stem X	WOX14
Manes.04G025300.v8.1	AT1G07900	LBD1	VC	LBD1_11	NA	NA	NA	NA
Manes.07G102200.v8.1	AT1G07900	LBD1	VC	LBD1_11	NA	NA	NA	NA
Manes.10G042900.v8.1	AT1G07900	LBD1	VC	LBD1_11	NA	NA	NA	NA
Manes.11G140800.v8.1	AT1G07900	LBD1	VC	LBD1_11	SR C/X, Stem C/X		SR C/X, Stem C/X
Manes.06G173400.v8.1	AT1G31320	LBD4	VC	LBD3_4	SR P, Stem P	SR↑	SR↑, SR P, Stem P
Manes.14G012200.v8.1	AT1G31320	LBD4	VC	LBD3_4	Stem C/X	SR↑	SR↑, Stem C/X
Manes.16G057100.v8.1	AT1G31320	LBD4	VC	LBD3_4	SR P/C, Stem P/C	SR↓	SR↓, SR P/C, Stem P/C
Manes.02G114200.v8.1	NA	WOX14	VC	WOX14	NA	NA	NA	NA
Manes.05G124300.v8.1	NA	WOX14	VC	WOX14	SR C/X, Stem X	SR↓	SR↓, SR C/X, Stem X	WOX14
Manes.14G071300.v8.1	NA	ARR	VC	ARR	SR P, Stem P		SR P, Stem P
Manes.06G099700.v8.1	NA	ARR	VC	ARR	SR P, Stem P		SR P, Stem P
