# Supplementary material for: High-resolution transcriptomics of stem and storage root vascular cambia highlight regulatory processes for xylem parenchyma differentiation in cassava
Source: BMC Genomics. 2025 Dec 9;26:1095. doi: 10.1186/s12864-025-12076-w (PMC12690950; doi:10.1186/s12864-025-12076-w)
Supplement: Supplementary file 7 — Supplementary Material 7 [file 12864_2025_12076_MOESM7_ESM.xlsx]

## Sheet: Sheet1
waldClusterIntersection	Ontology	ID	Description	GeneRatio	BgRatio	pvalue	p.adjust	qvalue	geneID	Count
SR High, SR P/X	BP	GO:0009733	response to auxin	12/171	534/28566	9.63672e-05	0.0279893	0.0249827	Manes.01G049616.v8.1/Manes.02G034000.v8.1/Manes.04G080700.v8.1/Manes.04G080800.v8.1/Manes.04G081350.v8.1/Manes.04G081628.v8.1/Manes.04G081740.v8.1/Manes.04G081800.v8.1/Manes.11G067901.v8.1/Manes.11G068000.v8.1/Manes.11G068100.v8.1/Manes.15G036200.v8.1	12
SR High, SR P/X	BP	GO:0009409	response to cold	15/171	837/28566	0.00016368	0.0279893	0.0249827	Manes.01G162300.v8.1/Manes.04G080700.v8.1/Manes.04G080800.v8.1/Manes.04G081350.v8.1/Manes.04G081628.v8.1/Manes.04G081740.v8.1/Manes.04G081800.v8.1/Manes.05G137682.v8.1/Manes.07G028900.v8.1/Manes.10G139300.v8.1/Manes.11G067901.v8.1/Manes.11G068000.v8.1/Manes.11G068100.v8.1/Manes.13G010500.v8.1/Manes.18G040400.v8.1	15
