# Supplementary material for: High-resolution transcriptomics of stem and storage root vascular cambia highlight regulatory processes for xylem parenchyma differentiation in cassava
Source: BMC Genomics. 2025 Dec 9;26:1095. doi: 10.1186/s12864-025-12076-w (PMC12690950; doi:10.1186/s12864-025-12076-w)
Supplement: Supplementary file 8 — Supplementary Material 8 [file 12864_2025_12076_MOESM8_ESM.xlsx]

## Sheet: Sheet2
					VST Expression [mean ± sd]
Geneid	Stem Cluster	SR Cluster	Wald Group	Pattern	Stem P	Stem P/C	Stem C/X	Stem X	SR P	SR P/C	SR C/X	SR X
Manes.01G000031.v8.1	Stem P	SR C/X			11.42 ± 0.14	11.31 ± 0.09	11.26 ± 0.04	11.21 ± 0.1	11.2 ± 0.08	11.3 ± 0.07	11.37 ± 0.06	11.29 ± 0.08
Manes.01G000093.v8.1	Stem P	SR P	SR High		6.54 ± 0.39	6.25 ± 0.24	5.84 ± 0.12	5.9 ± 0.2	8.44 ± 0.51	7.86 ± 0.32	7.31 ± 0.6	6.71 ± 0.33
Manes.01G000124.v8.1	Stem P	SR P			10.47 ± 0.25	9.94 ± 0.16	9.74 ± 0.16	9.66 ± 0.16	10.31 ± 0.11	9.98 ± 0.12	9.89 ± 0.09	9.92 ± 0.1
Manes.01G000155.v8.1	Stem P	SR P			10.48 ± 0.17	9.62 ± 0.2	9.55 ± 0.16	9.85 ± 0.32	10.52 ± 0.16	10.05 ± 0.13	9.81 ± 0.14	9.81 ± 0.1
Manes.01G000186.v8.1	Stem P	SR P/X		KNOX1	9.2 ± 0.35	8.3 ± 0.23	8.05 ± 0.2	8.03 ± 0.24	9.4 ± 0.5	8.3 ± 0.2	8.16 ± 0.3	8.95 ± 0.31
Manes.01G000248.v8.1		SR C/X			9.99 ± 0.29	9.88 ± 0.1	9.93 ± 0.09	9.9 ± 0.11	9.64 ± 0.13	9.81 ± 0.07	9.9 ± 0.12	9.88 ± 0.15
Manes.01G000279.v8.1	Stem P		SR Low		10.61 ± 0.5	9.46 ± 0.27	9.22 ± 0.21	9.33 ± 0.18	9.18 ± 0.26	9.07 ± 0.14	9.11 ± 0.15	9.23 ± 0.19
Manes.01G000300.v8.1	Stem P	SR P			12.45 ± 0.27	11.45 ± 0.24	11.2 ± 0.07	11.77 ± 0.31	11.65 ± 0.16	11.33 ± 0.07	11.21 ± 0.16	11.2 ± 0.06
Manes.01G000341.v8.1	Stem P	SR P	SR Low		11.78 ± 0.75	9.73 ± 0.91	7.73 ± 0.51	7.39 ± 0.57	9.4 ± 0.58	8.59 ± 0.56	7.56 ± 0.78	7.41 ± 0.5
Manes.01G000400.v8.1	Stem P/C	SR C/X			10.62 ± 0.53	10.95 ± 0.38	9.9 ± 0.29	8.76 ± 0.59	9.61 ± 0.75	10.63 ± 0.21	10.23 ± 0.37	9.58 ± 0.22
Manes.01G000403.v8.1	Stem P	SR C/X			8.9 ± 0.22	8.61 ± 0.13	8.46 ± 0.15	8.57 ± 0.17	8.82 ± 0.18	9.05 ± 0.11	9.06 ± 0.16	9.03 ± 0.12
Manes.01G000465.v8.1		SR X			8.26 ± 0.28	8.41 ± 0.16	8.5 ± 0.11	8.27 ± 0.25	8.06 ± 0.15	8.3 ± 0.14	8.38 ± 0.19	8.48 ± 0.13
Manes.01G000500.v8.1	Stem P	SR P			8.57 ± 0.82	7.71 ± 0.76	6.6 ± 0.36	6.54 ± 0.7	8.85 ± 0.67	8.07 ± 0.46	7.07 ± 0.76	6.7 ± 0.37
Manes.01G000527.v8.1	Stem C/X		SR High		6.81 ± 0.63	7.74 ± 0.11	7.44 ± 0.18	7.08 ± 0.35	7.94 ± 0.23	8.12 ± 0.16	8.02 ± 0.14	7.67 ± 0.24
Manes.01G001100.v8.1	Stem X			MYB46	9.76 ± 0.41	9.86 ± 0.23	10.22 ± 0.26	11.31 ± 0.28	10.41 ± 0.11	10.3 ± 0.09	10.26 ± 0.07	10.26 ± 0.1
Manes.01G001200.v8.1			SR High		7.79 ± 0.6	7.92 ± 0.11	8.03 ± 0.1	7.95 ± 0.28	8.42 ± 0.13	8.33 ± 0.15	8.49 ± 0.12	8.59 ± 0.15
Manes.01G001400.v8.1	Stem X	SR X	SR Low	MYB46	7.16 ± 0.69	8.37 ± 1.28	11.13 ± 0.49	11.48 ± 0.37	6.56 ± 0.61	6.84 ± 0.79	7.75 ± 0.68	8 ± 0.82
Manes.01G001700.v8.1	Stem P	SR X			11.46 ± 0.18	11.3 ± 0.06	11.26 ± 0.06	11.25 ± 0.13	11.07 ± 0.09	11.13 ± 0.09	11.22 ± 0.08	11.16 ± 0.1
Manes.01G001800.v8.1	Stem X	SR X			7.91 ± 0.48	8.27 ± 0.25	8.66 ± 0.23	8.98 ± 0.18	8.54 ± 0.2	8.84 ± 0.15	9.03 ± 0.12	8.95 ± 0.11
Manes.01G001900.v8.1	Stem P/X	SR P/X	SR High		8.51 ± 0.68	7.85 ± 0.25	8.06 ± 0.36	8.2 ± 0.21	10.02 ± 0.31	9.32 ± 0.18	9.64 ± 0.27	10.5 ± 0.14
Manes.01G002051.v8.1	Stem X	SR X	SR Low	MYB46	9.23 ± 0.3	9.27 ± 0.26	9.74 ± 0.16	10.44 ± 0.23	8.62 ± 0.18	8.6 ± 0.1	8.85 ± 0.14	9.06 ± 0.17
Manes.01G002300.v8.1	Stem X	SR P/X	SR High		8.52 ± 0.58	7.6 ± 0.3	8.34 ± 0.29	9.35 ± 0.47	10.41 ± 0.4	9.68 ± 0.2	9.78 ± 0.23	10.47 ± 0.27
Manes.01G002500.v8.1	Stem X	SR C/X			11.04 ± 0.15	11.24 ± 0.16	11.53 ± 0.13	11.85 ± 0.09	11.01 ± 0.16	11.29 ± 0.1	11.37 ± 0.1	11.33 ± 0.04
Manes.01G002901.v8.1	Stem P/C				10.35 ± 0.25	10.49 ± 0.09	10.35 ± 0.09	10.19 ± 0.13	10.31 ± 0.13	10.24 ± 0.1	10.25 ± 0.09	10.28 ± 0.11
Manes.01G003100.v8.1	Stem C/X	SR X			9.8 ± 0.25	10.24 ± 0.16	10.46 ± 0.07	10.44 ± 0.11	10.16 ± 0.15	10.37 ± 0.11	10.63 ± 0.07	10.63 ± 0.13
Manes.01G003200.v8.1	Stem P	SR P/X	SR High	KNOX1	10.7 ± 0.2	10.36 ± 0.22	10.25 ± 0.21	9.89 ± 0.26	11 ± 0.16	10.47 ± 0.17	10.82 ± 0.2	11.35 ± 0.15
Manes.01G003300.v8.1	Stem C/X	SR C/X	SR High		7.7 ± 0.66	8.79 ± 0.18	8.71 ± 0.24	8.25 ± 0.24	8.96 ± 0.26	9.53 ± 0.19	9.43 ± 0.17	9.2 ± 0.24
Manes.01G003500.v8.1	Stem P/X				10.48 ± 0.13	10.14 ± 0.11	10.17 ± 0.15	10.41 ± 0.11	10.14 ± 0.12	10.06 ± 0.06	10.11 ± 0.1	10.09 ± 0.09
Manes.01G003700.v8.1	Stem X	SR X			10.8 ± 0.21	10.86 ± 0.13	11.14 ± 0.1	11.5 ± 0.12	11.09 ± 0.11	11.21 ± 0.09	11.31 ± 0.09	11.28 ± 0.08
Manes.01G003800.v8.1	Stem P/C	SR C/X			14.34 ± 0.27	14.42 ± 0.24	14.01 ± 0.12	13.52 ± 0.22	13.73 ± 0.23	14.17 ± 0.11	14.11 ± 0.12	13.86 ± 0.07
Manes.01G003900.v8.1	Stem X	SR P/X			9.23 ± 0.34	9.09 ± 0.13	9.18 ± 0.11	9.62 ± 0.16	9.33 ± 0.15	9.17 ± 0.12	9.13 ± 0.12	9.16 ± 0.06
Manes.01G004100.v8.1	Stem X			MYB46	8.28 ± 0.32	8.39 ± 0.12	8.36 ± 0.16	8.63 ± 0.18	8.29 ± 0.18	8.44 ± 0.11	8.54 ± 0.11	8.48 ± 0.18
Manes.01G004200.v8.1		SR P			6.07 ± 0.37	6.04 ± 0.23	5.85 ± 0.12	5.87 ± 0.16	6.39 ± 0.27	6.27 ± 0.26	6.02 ± 0.23	5.89 ± 0.1
Manes.01G004300.v8.1	Stem C/X	SR C/X	SR High		6.66 ± 0.71	8.1 ± 0.52	8.83 ± 0.51	8.44 ± 0.42	7.43 ± 0.5	9.15 ± 0.38	9.58 ± 0.35	9.71 ± 0.28
Manes.01G004466.v8.1	Stem C/X	SR C/X			8.64 ± 1.51	11.53 ± 0.35	11.26 ± 0.46	10.18 ± 0.72	9.77 ± 0.8	11.47 ± 0.19	11.45 ± 0.43	10.73 ± 0.23
Manes.01G004532.v8.1			SR Low		6.02 ± 0.28	6.27 ± 0.23	5.92 ± 0.17	5.92 ± 0.2	5.9 ± 0.16	5.96 ± 0.17	5.86 ± 0.11	5.78 ± 0
Manes.01G004860.v8.1	Stem P	SR P			9.65 ± 0.42	9 ± 0.31	8.5 ± 0.28	8.1 ± 0.28	9.1 ± 0.46	9.25 ± 0.19	8.91 ± 0.18	8.51 ± 0.26
Manes.01G004880.v8.1	Stem P	SR P			9.4 ± 0.43	8.83 ± 0.24	8.53 ± 0.18	8.6 ± 0.22	9.23 ± 0.2	8.96 ± 0.09	8.75 ± 0.14	8.67 ± 0.17
Manes.01G005000.v8.1	Stem X	SR C/X			9.95 ± 0.23	10.21 ± 0.1	10.45 ± 0.07	10.42 ± 0.11	10.01 ± 0.18	10.12 ± 0.14	10.26 ± 0.07	10.24 ± 0.06
Manes.01G005033.v8.1		SR C/X			7.95 ± 0.21	8.1 ± 0.27	8.12 ± 0.13	7.85 ± 0.27	7.85 ± 0.25	8.42 ± 0.15	8.57 ± 0.18	8.28 ± 0.06
Manes.01G005066.v8.1	Stem X			MYB46	11.26 ± 0.16	10.98 ± 0.08	11.18 ± 0.1	11.49 ± 0.11	10.91 ± 0.12	10.78 ± 0.07	10.78 ± 0.07	10.84 ± 0.06
Manes.01G005100.v8.1	Stem C/X	SR P/X	SR Low		9.25 ± 0.37	9.79 ± 0.3	9.73 ± 0.23	9.94 ± 0.34	9.05 ± 0.48	8.41 ± 0.29	8.68 ± 0.23	8.93 ± 0.21
Manes.01G005233.v8.1	Stem X			MYB46	5.97 ± 0.33	6.31 ± 0.46	7.36 ± 0.26	7.31 ± 0.28	6.55 ± 0.29	6.32 ± 0.31	6.15 ± 0.18	6.42 ± 0.41
Manes.01G005500.v8.1	Stem P	SR P/X		KNOX1	11 ± 0.26	10.54 ± 0.12	10.5 ± 0.16	10.56 ± 0.19	11.34 ± 0.14	10.93 ± 0.11	10.83 ± 0.12	10.96 ± 0.12
Manes.01G005512.v8.1		SR X	SR High		6.75 ± 0.47	7.17 ± 0.25	7.3 ± 0.19	6.95 ± 0.45	7.83 ± 0.24	7.97 ± 0.15	8.25 ± 0.24	8.26 ± 0.3
Manes.01G006000.v8.1	Stem P/X				9.77 ± 0.15	9.63 ± 0.13	9.61 ± 0.07	9.88 ± 0.17	9.54 ± 0.13	9.52 ± 0.13	9.54 ± 0.14	9.67 ± 0.17
Manes.01G006100.v8.1	Stem P	SR P			11.1 ± 0.31	10.35 ± 0.19	10.06 ± 0.11	10.19 ± 0.15	11.11 ± 0.19	10.66 ± 0.13	10.5 ± 0.15	10.52 ± 0.09
Manes.01G006300.v8.1	Stem X	SR X	SR High		9.07 ± 0.44	9.63 ± 0.22	10.07 ± 0.23	10.37 ± 0.18	10.07 ± 0.21	10.49 ± 0.17	10.72 ± 0.08	10.83 ± 0.06
Manes.01G006600.v8.1			SR High		5.83 ± 0.15	5.91 ± 0.18	5.95 ± 0.16	5.99 ± 0.2	6.28 ± 0.25	6.06 ± 0.33	6.06 ± 0.25	6.07 ± 0.24
Manes.01G006975.v8.1	Stem P				6.43 ± 0.17	6.19 ± 0.13	6.1 ± 0.11	6.12 ± 0.18	6.21 ± 0.12	6.2 ± 0.22	6.2 ± 0.18	6.17 ± 0.2
Manes.01G007000.v8.1	Stem C/X	SR C/X			7.36 ± 0.86	8.82 ± 0.18	8.5 ± 0.24	7.89 ± 0.32	7.87 ± 0.29	8.52 ± 0.16	8.36 ± 0.24	8.03 ± 0.16
Manes.01G007050.v8.1	Stem C/X				6.23 ± 0.31	6.84 ± 0.26	6.83 ± 0.22	6.65 ± 0.08	6.33 ± 0.37	6.8 ± 0.24	6.86 ± 0.25	6.67 ± 0.22
Manes.01G007100.v8.1	Stem X	SR C/X			8.42 ± 0.39	8.78 ± 0.18	8.99 ± 0.15	9.24 ± 0.12	8.8 ± 0.23	9.12 ± 0.08	9.13 ± 0.2	9.02 ± 0.18
Manes.01G007400.v8.1	Stem C/X				10.34 ± 0.14	10.58 ± 0.08	10.58 ± 0.06	10.39 ± 0.13	10.67 ± 0.13	10.68 ± 0.09	10.74 ± 0.09	10.65 ± 0.14
Manes.01G007500.v8.1	Stem X	SR C/X	SR Low		6.5 ± 0.5	7.83 ± 0.54	8.33 ± 0.53	9.43 ± 0.37	6.32 ± 0.46	7.67 ± 0.17	7.67 ± 0.39	7.18 ± 0.21
Manes.01G007600.v8.1	Stem X	SR X			9.98 ± 0.33	10.41 ± 0.2	10.87 ± 0.18	11.06 ± 0.14	9.9 ± 0.24	10.21 ± 0.24	10.68 ± 0.19	10.79 ± 0.11
Manes.01G007700.v8.1	Stem C/X	SR C/X			8.36 ± 1.09	10.83 ± 0.34	11.09 ± 0.31	10.62 ± 0.41	9.31 ± 0.46	10.28 ± 0.22	10.51 ± 0.28	10.24 ± 0.2
Manes.01G007800.v8.1	Stem P				11.37 ± 0.17	11.28 ± 0.09	11.12 ± 0.08	11.02 ± 0.09	10.99 ± 0.11	11 ± 0.09	10.98 ± 0.06	10.79 ± 0.07
Manes.01G007900.v8.1	Stem P				10.34 ± 0.22	10.13 ± 0.1	10.04 ± 0.1	10.1 ± 0.11	10.04 ± 0.09	9.97 ± 0.07	9.97 ± 0.07	10.05 ± 0.08
Manes.01G008000.v8.1	Stem P	SR P/X		KNOX1	11.89 ± 0.27	11.43 ± 0.12	11.29 ± 0.09	11.36 ± 0.18	11.33 ± 0.14	10.88 ± 0.14	10.8 ± 0.13	11.01 ± 0.09
Manes.01G008100.v8.1		SR P	SR High		5.92 ± 0.23	5.81 ± 0.1	5.8 ± 0.04	5.79 ± 0.04	7.2 ± 0.27	6.61 ± 0.35	6.43 ± 0.37	6.19 ± 0.21
Manes.01G008200.v8.1	Stem P/C	SR P			9.25 ± 0.17	9.24 ± 0.12	9.22 ± 0.14	8.93 ± 0.14	9.49 ± 0.12	9.24 ± 0.12	9.15 ± 0.13	9.17 ± 0.16
Manes.01G008250.v8.1		SR C/X			8.06 ± 0.4	8.3 ± 0.15	8.33 ± 0.15	8.13 ± 0.2	7.98 ± 0.18	8.21 ± 0.12	8.25 ± 0.17	8.11 ± 0.15
Manes.01G008400.v8.1	Stem P				7.33 ± 0.3	6.98 ± 0.15	7.02 ± 0.16	6.94 ± 0.12	7.16 ± 0.16	6.91 ± 0.12	6.89 ± 0.19	6.92 ± 0.25
Manes.01G008500.v8.1	Stem P/C				8.63 ± 0.2	8.75 ± 0.1	8.61 ± 0.13	8.41 ± 0.11	8.8 ± 0.13	8.77 ± 0.16	8.81 ± 0.1	8.75 ± 0.16
Manes.01G008800.v8.1	Stem X	SR C/X			10.7 ± 0.48	11.45 ± 0.48	12.39 ± 0.33	13.58 ± 0.45	11.5 ± 0.2	11.84 ± 0.13	12.07 ± 0.12	12.07 ± 0.11
Manes.01G008900.v8.1	Stem C/X	SR C/X			9.75 ± 0.16	10.05 ± 0.14	10.13 ± 0.11	10.03 ± 0.1	9.63 ± 0.14	9.97 ± 0.08	10.03 ± 0.1	9.92 ± 0.11
Manes.01G009100.v8.1		SR P/X		KNOX1	9.08 ± 0.41	8.78 ± 0.21	9.06 ± 0.18	9.05 ± 0.36	9.66 ± 0.19	9.06 ± 0.13	9.05 ± 0.12	9.35 ± 0.3
Manes.01G009200.v8.1			SR High		6.16 ± 0.68	7.11 ± 0.18	6.62 ± 0.35	6.56 ± 0.29	7 ± 0.22	7.31 ± 0.3	7.25 ± 0.31	6.9 ± 0.11
Manes.01G009300.v8.1	Stem P		SR Low		7.28 ± 0.37	7.17 ± 0.2	7.02 ± 0.17	6.73 ± 0.25	6.82 ± 0.3	6.89 ± 0.25	6.82 ± 0.17	6.76 ± 0.13
Manes.01G009451.v8.1		SR P/X		KNOX1	11.31 ± 0.39	11.14 ± 0.14	11.03 ± 0.07	11.09 ± 0.19	11.13 ± 0.11	10.88 ± 0.09	10.93 ± 0.07	10.9 ± 0.14
Manes.01G009500.v8.1	Stem P/X	SR P	SR Low		7.62 ± 0.39	7.09 ± 0.31	6.82 ± 0.26	7.5 ± 0.39	7.23 ± 0.18	7.05 ± 0.15	6.77 ± 0.26	6.77 ± 0.12
Manes.01G009601.v8.1	Stem P	SR P	SR Low		10.92 ± 0.68	8.98 ± 0.76	7.77 ± 0.64	7.53 ± 0.41	8.81 ± 0.64	7.95 ± 0.32	7.64 ± 0.5	7.07 ± 0.23
Manes.01G009700.v8.1	Stem P/C				9.11 ± 0.29	9.06 ± 0.09	9.09 ± 0.09	8.69 ± 0.21	8.79 ± 0.19	8.77 ± 0.13	8.93 ± 0.11	8.99 ± 0.14
Manes.01G009800.v8.1			SR High		5.94 ± 0.26	5.94 ± 0.16	5.81 ± 0.06	5.84 ± 0.12	6.14 ± 0.3	6.15 ± 0.25	6.05 ± 0.21	5.96 ± 0.22
Manes.01G009900.v8.1	Stem P/C				9.59 ± 0.31	9.72 ± 0.09	9.59 ± 0.09	9.25 ± 0.19	9.88 ± 0.1	9.82 ± 0.06	9.81 ± 0.13	9.76 ± 0.08
Manes.01G010000.v8.1	Stem X		SR Low	MYB46	12.29 ± 0.16	12.13 ± 0.13	12.37 ± 0.1	12.69 ± 0.11	11.65 ± 0.06	11.6 ± 0.07	11.62 ± 0.06	11.65 ± 0.08
Manes.01G010100.v8.1	Stem X			MYB46	9.03 ± 0.4	9.45 ± 0.24	9.86 ± 0.22	10.24 ± 0.14	9.38 ± 0.17	9.38 ± 0.1	9.57 ± 0.1	9.51 ± 0.1
Manes.01G010150.v8.1	Stem P/C				7.92 ± 0.37	7.88 ± 0.16	7.82 ± 0.11	7.48 ± 0.23	7.39 ± 0.15	7.54 ± 0.31	7.67 ± 0.16	7.62 ± 0.17
Manes.01G010200.v8.1	Stem C/X	SR C/X			8.53 ± 0.37	9.22 ± 0.14	9.07 ± 0.15	8.54 ± 0.22	8.29 ± 0.2	8.61 ± 0.19	8.7 ± 0.16	8.56 ± 0.15
Manes.01G010300.v8.1	Stem C/X		SR High		8.55 ± 0.47	9.39 ± 0.17	9.34 ± 0.22	9.08 ± 0.16	9.64 ± 0.14	9.65 ± 0.11	9.78 ± 0.12	9.84 ± 0.1
Manes.01G011000.v8.1		SR X	SR Low		10.07 ± 0.15	10.12 ± 0.14	10.29 ± 0.1	10.16 ± 0.13	9.39 ± 0.14	9.5 ± 0.12	9.68 ± 0.12	9.83 ± 0.08
Manes.01G011100.v8.1	Stem X			MYB46	9.41 ± 0.17	9.67 ± 0.13	9.81 ± 0.11	9.97 ± 0.14	9.51 ± 0.15	9.58 ± 0.1	9.64 ± 0.11	9.57 ± 0.09
Manes.01G011113.v8.1	Stem P		SR Low		7.43 ± 0.33	6.94 ± 0.36	6.51 ± 0.29	6.29 ± 0.26	6.61 ± 0.31	6.72 ± 0.15	6.53 ± 0.26	6.21 ± 0.28
Manes.01G011184.v8.1	Stem X	SR P	SR Low		7.36 ± 0.34	7.19 ± 0.24	7.21 ± 0.28	8.34 ± 0.53	6.75 ± 0.28	6.42 ± 0.17	6.41 ± 0.16	6.28 ± 0.29
Manes.01G011300.v8.1	Stem P	SR P	SR High		10.14 ± 0.53	8.89 ± 0.64	7.53 ± 0.44	6.82 ± 0.27	10.08 ± 0.4	9.37 ± 0.3	8.62 ± 0.49	8.15 ± 0.26
Manes.01G011400.v8.1	Stem P	SR P	SR Low		13 ± 0.24	12.54 ± 0.38	11.71 ± 0.27	11.52 ± 0.26	11.91 ± 0.3	11.68 ± 0.17	11.14 ± 0.12	10.85 ± 0.23
Manes.01G011500.v8.1	Stem C/X		SR Low		10.22 ± 0.3	11.06 ± 0.4	11.98 ± 0.14	11.66 ± 0.37	7.41 ± 0.4	7.69 ± 0.21	7.43 ± 0.14	7.23 ± 0.17
Manes.01G011600.v8.1	Stem X		SR High		7.07 ± 0.47	7.21 ± 0.12	7.27 ± 0.11	7.69 ± 0.29	7.92 ± 0.18	7.92 ± 0.17	7.92 ± 0.16	7.99 ± 0.18
Manes.01G011800.v8.1	Stem P/X	SR P/X			10.13 ± 0.22	9.9 ± 0.11	9.98 ± 0.09	10.34 ± 0.19	10.64 ± 0.19	10.42 ± 0.14	10.43 ± 0.07	10.66 ± 0.13
Manes.01G012100.v8.1	Stem P				10.35 ± 0.18	10.03 ± 0.14	9.96 ± 0.09	10.03 ± 0.11	9.9 ± 0.12	9.78 ± 0.11	9.76 ± 0.09	9.82 ± 0.07
Manes.01G012200.v8.1	Stem X			MYB46	6.39 ± 0.39	6.75 ± 0.31	7.27 ± 0.21	7.34 ± 0.25	6.63 ± 0.3	6.68 ± 0.33	6.73 ± 0.22	6.9 ± 0.22
Manes.01G012300.v8.1	Stem P	SR P/X		KNOX1	9.61 ± 0.54	8.86 ± 0.32	8.51 ± 0.2	8.46 ± 0.28	9.51 ± 0.36	8.72 ± 0.25	8.66 ± 0.37	8.81 ± 0.21
Manes.01G012400.v8.1	Stem P	SR P			10.88 ± 0.45	9.54 ± 0.44	8.75 ± 0.21	8.83 ± 0.39	10.21 ± 0.31	9.42 ± 0.31	8.85 ± 0.42	8.88 ± 0.17
Manes.01G012425.v8.1	Stem C/X				5.91 ± 0.2	6.31 ± 0.16	6.54 ± 0.23	6.52 ± 0.15	6.01 ± 0.2	6.05 ± 0.18	6.31 ± 0.16	6.13 ± 0.26
Manes.01G012500.v8.1		SR P/X		KNOX1	8.63 ± 0.82	8.35 ± 0.22	8.22 ± 0.18	8.23 ± 0.31	8.75 ± 0.23	8.31 ± 0.18	8.16 ± 0.13	8.41 ± 0.08
Manes.01G012600.v8.1	Stem P/X	SR P	SR Low		9.11 ± 0.27	8.42 ± 0.13	8.51 ± 0.17	9.04 ± 0.3	8.5 ± 0.26	8.02 ± 0.17	8.05 ± 0.2	8.03 ± 0.24
Manes.01G012700.v8.1	Stem C/X	SR C/X			9.72 ± 0.35	10.3 ± 0.13	10.62 ± 0.16	10.71 ± 0.12	10.29 ± 0.17	10.67 ± 0.08	10.76 ± 0.1	10.61 ± 0.14
Manes.01G012900.v8.1	Stem X	SR C/X			9.66 ± 0.23	9.95 ± 0.2	10.24 ± 0.16	10.74 ± 0.2	9.71 ± 0.14	9.89 ± 0.14	9.99 ± 0.06	9.9 ± 0.14
Manes.01G013500.v8.1	Stem P/X				9.84 ± 0.14	9.58 ± 0.12	9.62 ± 0.09	9.93 ± 0.14	9.72 ± 0.08	9.68 ± 0.09	9.73 ± 0.05	9.8 ± 0.13
Manes.01G013600.v8.1	Stem C/X	SR C/X			10.94 ± 0.19	11.4 ± 0.09	11.55 ± 0.07	11.55 ± 0.08	10.66 ± 0.13	10.9 ± 0.05	10.99 ± 0.11	10.96 ± 0.09
Manes.01G013800.v8.1	Stem X	SR P	SR High		6.47 ± 0.41	6.08 ± 0.39	6.28 ± 0.39	8.18 ± 0.55	7.86 ± 0.29	7.05 ± 0.36	6.63 ± 0.37	6.57 ± 0.27
Manes.01G014000.v8.1	Stem P	SR P/X		KNOX1	9.81 ± 0.5	8.74 ± 0.22	8.4 ± 0.16	8.73 ± 0.33	9.74 ± 0.31	9.03 ± 0.22	8.92 ± 0.18	9.23 ± 0.21
Manes.01G014100.v8.1			SR High		6.35 ± 0.59	7.29 ± 0.24	7.48 ± 0.26	6.94 ± 0.48	8.15 ± 0.3	8.1 ± 0.17	8.46 ± 0.28	8.35 ± 0.22
Manes.01G014400.v8.1	Stem C/X				5.84 ± 0.2	6.09 ± 0.13	6.24 ± 0.19	6.17 ± 0.24	5.83 ± 0.11	6.02 ± 0.32	5.92 ± 0.12	5.91 ± 0.18
Manes.01G014500.v8.1	Stem P/C		SR Low		6.28 ± 0.51	6.47 ± 0.19	5.92 ± 0.18	5.92 ± 0.19	6.03 ± 0.2	5.9 ± 0.17	5.84 ± 0.12	5.85 ± 0.19
Manes.01G014700.v8.1		SR X	SR High		6.59 ± 0.83	8.25 ± 0.21	8.29 ± 0.51	7.69 ± 0.54	9.24 ± 0.26	9.59 ± 0.15	10.03 ± 0.2	9.74 ± 0.22
Manes.01G014800.v8.1	Stem P/C	SR C/X	SR High		11.83 ± 0.55	12.8 ± 0.35	11.99 ± 0.3	11.23 ± 0.3	12.16 ± 0.55	13.97 ± 0.19	13.99 ± 0.43	13.34 ± 0.23
Manes.01G015000.v8.1	Stem X	SR P/X	SR High		6.25 ± 0.4	6.3 ± 0.35	6.96 ± 0.33	7.99 ± 0.25	7.38 ± 0.19	6.92 ± 0.26	6.98 ± 0.21	7.05 ± 0.3
Manes.01G015100.v8.1	Stem P				8.5 ± 0.44	8.16 ± 0.1	8.09 ± 0.14	8.15 ± 0.18	7.91 ± 0.19	7.88 ± 0.28	7.88 ± 0.14	7.79 ± 0.16
Manes.01G015200.v8.1	Stem C/X				6.91 ± 0.55	7.36 ± 0.12	7.42 ± 0.17	7.58 ± 0.15	7.04 ± 0.22	7.18 ± 0.22	7.21 ± 0.21	7.11 ± 0.19
Manes.01G015300.v8.1	Stem X	SR P/C			8.4 ± 0.38	8.92 ± 0.32	9.11 ± 0.24	9.76 ± 0.24	9.24 ± 0.19	9.27 ± 0.09	9.15 ± 0.08	8.94 ± 0.11
Manes.01G015400.v8.1	Stem X			MYB46	8.7 ± 0.32	9.22 ± 0.24	9.73 ± 0.11	9.77 ± 0.14	9.26 ± 0.18	9.28 ± 0.12	9.29 ± 0.15	9.14 ± 0.17
Manes.01G015600.v8.1	Stem X	SR P	SR Low		6.04 ± 0.44	6.89 ± 0.55	7.91 ± 0.23	8.22 ± 0.19	6.89 ± 0.29	6.43 ± 0.23	6.42 ± 0.15	6.27 ± 0.31
Manes.01G015700.v8.1		SR P	SR Low		8.72 ± 0.33	8.45 ± 0.17	8.65 ± 0.34	8.67 ± 0.18	8.25 ± 0.19	8.2 ± 0.08	8.03 ± 0.13	7.95 ± 0.15
Manes.01G015800.v8.1	Stem P/X				11.23 ± 0.16	10.92 ± 0.1	10.91 ± 0.08	11.02 ± 0.16	10.78 ± 0.12	10.63 ± 0.06	10.69 ± 0.07	10.67 ± 0.08
Manes.01G016100.v8.1	Stem P				7.06 ± 0.33	6.96 ± 0.16	6.84 ± 0.19	6.71 ± 0.25	6.78 ± 0.21	6.76 ± 0.12	6.74 ± 0.21	6.7 ± 0.07
Manes.01G016300.v8.1	Stem C/X	SR C/X			9.96 ± 0.18	10.39 ± 0.16	10.48 ± 0.11	10.35 ± 0.13	10.25 ± 0.19	10.76 ± 0.12	10.82 ± 0.12	10.63 ± 0.13
Manes.01G016600.v8.1		SR P/X		KNOX1	10.66 ± 0.15	10.58 ± 0.08	10.55 ± 0.08	10.52 ± 0.1	10.7 ± 0.1	10.45 ± 0.08	10.36 ± 0.11	10.63 ± 0.12
Manes.01G016800.v8.1	Stem C/X	SR C/X	SR High		8.09 ± 1.07	11.27 ± 0.39	11.31 ± 0.69	10.33 ± 0.76	11.16 ± 0.2	11.86 ± 0.19	12.08 ± 0.23	11.81 ± 0.2
Manes.01G016900.v8.1		SR C/X			9.97 ± 0.31	10.06 ± 0.09	10.07 ± 0.13	9.92 ± 0.11	9.75 ± 0.14	10.05 ± 0.09	10.04 ± 0.13	10.03 ± 0.09
Manes.01G017000.v8.1	Stem C/X	SR C/X			12.15 ± 0.29	12.68 ± 0.11	12.6 ± 0.1	12.11 ± 0.31	12.02 ± 0.36	12.94 ± 0.12	12.9 ± 0.24	12.58 ± 0.07
Manes.01G017151.v8.1			SR Low		6.81 ± 0.48	7.16 ± 0.16	7.13 ± 0.16	6.92 ± 0.18	6.7 ± 0.21	6.74 ± 0.14	6.84 ± 0.14	6.76 ± 0.12
Manes.01G017200.v8.1	Stem X			MYB46	8.89 ± 0.38	9.07 ± 0.23	9.6 ± 0.21	10.29 ± 0.18	9.37 ± 0.12	9.41 ± 0.12	9.44 ± 0.15	9.53 ± 0.16
Manes.01G017300.v8.1	Stem X			MYB46	10.3 ± 0.19	10.54 ± 0.13	10.53 ± 0.09	10.71 ± 0.11	10.59 ± 0.15	10.69 ± 0.05	10.68 ± 0.05	10.54 ± 0.07
Manes.01G017500.v8.1	Stem P				10.01 ± 0.16	9.66 ± 0.11	9.51 ± 0.15	9.55 ± 0.13	9.71 ± 0.16	9.61 ± 0.11	9.56 ± 0.12	9.56 ± 0.18
Manes.01G017600.v8.1	Stem C/X	SR C/X			9.29 ± 0.98	11.19 ± 0.29	11.07 ± 0.24	9.93 ± 0.51	9.31 ± 0.58	10.19 ± 0.23	10.34 ± 0.23	9.97 ± 0.12
Manes.01G017700.v8.1	Stem C/X				8.42 ± 0.41	8.74 ± 0.15	8.92 ± 0.14	8.92 ± 0.13	8.79 ± 0.16	8.76 ± 0.11	8.95 ± 0.11	8.97 ± 0.15
Manes.01G018200.v8.1			SR Low		6.29 ± 0.42	6.25 ± 0.2	6.11 ± 0.21	6.09 ± 0.23	5.88 ± 0.18	5.84 ± 0.13	5.94 ± 0.21	5.81 ± 0.1
Manes.01G018300.v8.1	Stem X	SR C/X			9.63 ± 0.28	9.99 ± 0.23	10.35 ± 0.08	10.49 ± 0.31	9.8 ± 0.19	10.14 ± 0.08	10.2 ± 0.11	9.99 ± 0.09
Manes.01G018400.v8.1	Stem P				7.3 ± 0.6	6.65 ± 0.28	6.43 ± 0.19	6.54 ± 0.22	6.57 ± 0.25	6.83 ± 0.14	6.92 ± 0.21	6.81 ± 0.21
Manes.01G018500.v8.1	Stem C/X				9.23 ± 0.21	9.48 ± 0.1	9.51 ± 0.1	9.13 ± 0.23	9.85 ± 0.11	9.77 ± 0.12	9.61 ± 0.12	9.82 ± 0.22
Manes.01G018600.v8.1	Stem P/X	SR P/X			11.26 ± 0.24	10.7 ± 0.22	10.85 ± 0.15	11.93 ± 0.6	12.01 ± 0.29	11.23 ± 0.16	10.94 ± 0.23	11.32 ± 0.13
Manes.01G018700.v8.1			SR Low		7.28 ± 0.48	7.48 ± 0.15	7.37 ± 0.2	7.24 ± 0.14	5.88 ± 0.2	5.94 ± 0.19	5.96 ± 0.2	5.81 ± 0.06
Manes.01G018800.v8.1	Stem P	SR P	SR High		12.93 ± 0.24	12.67 ± 0.4	11.87 ± 0.29	10.93 ± 0.42	14.32 ± 0.14	13.73 ± 0.1	13.42 ± 0.21	13.65 ± 0.24
Manes.01G019600.v8.1	Stem P	SR P/X		KNOX1	10.89 ± 0.19	10.52 ± 0.14	10.43 ± 0.12	10.49 ± 0.14	10.87 ± 0.15	10.45 ± 0.11	10.44 ± 0.16	10.62 ± 0.08
Manes.01G019700.v8.1			SR Low		5.95 ± 0.28	6.29 ± 0.27	6.29 ± 0.17	6.27 ± 0.26	5.82 ± 0.1	5.96 ± 0.2	5.94 ± 0.21	6.01 ± 0.2
Manes.01G020100.v8.1	Stem P	SR P			10.39 ± 0.21	9.83 ± 0.16	9.68 ± 0.14	9.88 ± 0.2	10 ± 0.18	9.41 ± 0.13	9.27 ± 0.24	9.45 ± 0.15
Manes.01G020200.v8.1	Stem C/X				7.75 ± 0.33	8.18 ± 0.11	8.07 ± 0.21	8 ± 0.2	8.16 ± 0.15	8.34 ± 0.16	8.37 ± 0.13	8.46 ± 0.19
Manes.01G020400.v8.1	Stem C/X	SR C/X			10.21 ± 0.13	10.45 ± 0.11	10.5 ± 0.13	10.43 ± 0.09	10.09 ± 0.14	10.25 ± 0.1	10.38 ± 0.08	10.31 ± 0.05
Manes.01G020500.v8.1	Stem P	SR P/X		KNOX1	11.2 ± 0.21	10.35 ± 0.24	9.97 ± 0.25	10.17 ± 0.21	10.29 ± 0.2	9.81 ± 0.15	9.72 ± 0.15	10.2 ± 0.2
Manes.01G020600.v8.1	Stem C/X	SR C/X	SR High		8.73 ± 0.63	9.92 ± 0.15	9.43 ± 0.44	8.67 ± 0.38	9.38 ± 0.36	10.28 ± 0.16	10.38 ± 0.22	9.97 ± 0.18
Manes.01G020800.v8.1	Stem P	SR P			10.35 ± 0.21	10.13 ± 0.16	9.91 ± 0.1	9.62 ± 0.19	10.32 ± 0.12	10.03 ± 0.1	10.02 ± 0.12	10.06 ± 0.06
Manes.01G021200.v8.1		SR C/X			9.62 ± 0.31	9.82 ± 0.1	9.79 ± 0.09	9.73 ± 0.14	9.67 ± 0.14	9.88 ± 0.06	9.95 ± 0.13	9.84 ± 0.12
Manes.01G021400.v8.1	Stem P/X	SR P/X			9.84 ± 0.22	9.54 ± 0.2	9.31 ± 0.19	9.8 ± 0.26	9.71 ± 0.34	9.18 ± 0.17	9.01 ± 0.21	9.23 ± 0.17
Manes.01G021500.v8.1	Stem P/X	SR P/X			9.75 ± 0.27	9.1 ± 0.12	9.13 ± 0.08	9.9 ± 0.3	10.05 ± 0.21	9.74 ± 0.08	9.63 ± 0.06	9.83 ± 0.19
Manes.01G021600.v8.1		SR P			6.34 ± 0.31	6.23 ± 0.24	5.97 ± 0.23	6.03 ± 0.24	6.5 ± 0.19	6.28 ± 0.15	6.08 ± 0.13	6.04 ± 0.14
Manes.01G021700.v8.1		SR C/X			9.36 ± 0.26	9.46 ± 0.09	9.43 ± 0.11	9.28 ± 0.11	9.71 ± 0.12	9.94 ± 0.07	9.91 ± 0.1	9.82 ± 0.13
Manes.01G021900.v8.1	Stem C/X	SR C/X	SR High		6.64 ± 0.8	8.1 ± 0.19	8.14 ± 0.44	7.65 ± 0.61	8.17 ± 0.32	8.7 ± 0.22	8.9 ± 0.17	8.55 ± 0.12
Manes.01G022000.v8.1		SR P/C			7.92 ± 0.98	8.78 ± 0.58	8.1 ± 0.45	8.22 ± 0.39	8.7 ± 0.62	9.14 ± 0.21	8.67 ± 0.27	8.25 ± 0.2
Manes.01G022100.v8.1	Stem P	SR P/X		KNOX1	10.84 ± 0.24	9.87 ± 0.22	9.71 ± 0.14	10.04 ± 0.2	10.17 ± 0.26	9.62 ± 0.17	9.52 ± 0.14	9.65 ± 0.08
Manes.01G022300.v8.1	Stem P/C				9.82 ± 0.29	9.98 ± 0.16	9.62 ± 0.13	9.06 ± 0.23	9.52 ± 0.17	9.57 ± 0.14	9.73 ± 0.1	9.76 ± 0.1
Manes.01G022400.v8.1	Stem P	SR P	SR High		7.6 ± 0.53	6.8 ± 0.36	6.14 ± 0.37	6.11 ± 0.26	7.98 ± 0.45	7.21 ± 0.23	6.74 ± 0.26	6.68 ± 0.28
Manes.01G022500.v8.1		SR P/X	SR High	KNOX1	5.9 ± 0.2	6.1 ± 0.18	5.96 ± 0.24	5.96 ± 0.18	7.35 ± 0.32	6.85 ± 0.24	7.02 ± 0.23	7.66 ± 0.22
Manes.01G022750.v8.1	Stem P/X	SR P/X	SR Low		10.48 ± 0.15	10.15 ± 0.06	10.12 ± 0.11	10.38 ± 0.23	9.83 ± 0.18	9.41 ± 0.08	9.36 ± 0.12	9.57 ± 0.11
Manes.01G022900.v8.1		SR P/X		KNOX1	10.12 ± 0.56	10.23 ± 0.11	10.26 ± 0.11	10.41 ± 0.18	10.32 ± 0.17	9.99 ± 0.12	10.04 ± 0.11	10.26 ± 0.13
Manes.01G023200.v8.1	Stem X	SR C/X	SR High		7.58 ± 0.74	8.69 ± 0.37	9.29 ± 0.3	9.69 ± 0.18	8.97 ± 0.28	9.36 ± 0.16	9.47 ± 0.13	9.33 ± 0.17
Manes.01G023300.v8.1	Stem P				8.36 ± 0.31	7.94 ± 0.24	7.71 ± 0.18	7.54 ± 0.16	8.1 ± 0.21	7.88 ± 0.13	7.95 ± 0.2	7.89 ± 0.26
Manes.01G023400.v8.1	Stem C/X	SR X	SR High		7.75 ± 0.47	8.55 ± 0.21	8.53 ± 0.33	8.23 ± 0.43	8.61 ± 0.31	8.89 ± 0.19	9.27 ± 0.23	9.15 ± 0.14
Manes.01G023700.v8.1		SR C/X			8.86 ± 0.32	9.07 ± 0.16	9.02 ± 0.11	8.91 ± 0.19	9.19 ± 0.24	9.44 ± 0.13	9.49 ± 0.11	9.42 ± 0.12
Manes.01G023900.v8.1	Stem X	SR P/X	SR High		9.08 ± 0.23	9.24 ± 0.22	9.65 ± 0.15	9.84 ± 0.2	10.1 ± 0.15	9.89 ± 0.1	9.85 ± 0.14	10.1 ± 0.15
Manes.01G024000.v8.1	Stem X	SR C/X			7.99 ± 0.51	8.65 ± 0.26	9.14 ± 0.22	9.57 ± 0.19	8.06 ± 0.4	8.73 ± 0.14	8.78 ± 0.24	8.7 ± 0.15
Manes.01G024400.v8.1	Stem P/C				9.8 ± 0.21	9.96 ± 0.06	9.84 ± 0.09	9.69 ± 0.16	9.65 ± 0.13	9.72 ± 0.12	9.65 ± 0.11	9.61 ± 0.06
Manes.01G024700.v8.1	Stem X	SR X			7.28 ± 0.29	7.48 ± 0.21	7.57 ± 0.28	8.07 ± 0.41	7.3 ± 0.19	7.5 ± 0.18	7.64 ± 0.12	7.79 ± 0.28
Manes.01G025000.v8.1	Stem P/X				9.82 ± 0.4	9.51 ± 0.14	9.35 ± 0.13	9.54 ± 0.21	9.47 ± 0.14	9.34 ± 0.09	9.28 ± 0.12	9.31 ± 0.15
Manes.01G025100.v8.1	Stem P	SR P	SR High		6.92 ± 0.39	6.43 ± 0.27	6.06 ± 0.29	5.94 ± 0.07	7.36 ± 0.18	7.14 ± 0.21	7.01 ± 0.18	7.1 ± 0.15
Manes.01G025200.v8.1	Stem P/C				6.76 ± 0.52	7.48 ± 0.14	7.12 ± 0.22	6.63 ± 0.3	6.89 ± 0.37	6.76 ± 0.25	6.69 ± 0.18	6.72 ± 0.17
Manes.01G025300.v8.1	Stem C/X	SR P			6.92 ± 0.57	8.37 ± 0.21	7.87 ± 0.2	7.03 ± 0.41	7.6 ± 0.23	7.35 ± 0.16	7.24 ± 0.18	7.11 ± 0.14
Manes.01G025400.v8.1	Stem P/C	SR C/X			10.11 ± 0.3	10.35 ± 0.16	10.27 ± 0.11	9.89 ± 0.18	10.17 ± 0.2	10.51 ± 0.1	10.47 ± 0.14	10.25 ± 0.11
Manes.01G025500.v8.1	Stem C/X	SR C/X	SR Low		6.78 ± 0.84	9.55 ± 0.61	9.83 ± 0.39	8.94 ± 0.39	6.84 ± 0.65	8.25 ± 0.31	8.07 ± 0.42	7.68 ± 0.18
Manes.01G025900.v8.1	Stem C/X				8.3 ± 1.02	10.35 ± 0.58	11.11 ± 0.39	10.43 ± 0.42	10.22 ± 0.31	10.5 ± 0.15	10.44 ± 0.16	10.22 ± 0.13
Manes.01G026000.v8.1	Stem C/X				7.84 ± 0.29	8.66 ± 0.18	8.62 ± 0.15	8.24 ± 0.18	8.45 ± 0.18	8.57 ± 0.14	8.66 ± 0.15	8.48 ± 0.19
Manes.01G026200.v8.1		SR C/X	SR High		6.63 ± 0.75	7.78 ± 0.21	7.62 ± 0.33	7.19 ± 0.43	7.21 ± 0.37	8.04 ± 0.19	8.14 ± 0.18	7.83 ± 0.22
Manes.01G026300.v8.1	Stem C/X	SR C/X	SR High		8.74 ± 0.62	10.26 ± 0.22	10.39 ± 0.39	10 ± 0.37	10.09 ± 0.62	11.41 ± 0.18	11.33 ± 0.32	10.79 ± 0.18
Manes.01G026500.v8.1	Stem X	SR C/X	SR High		7.39 ± 0.56	7.77 ± 0.29	8.21 ± 0.27	8.54 ± 0.2	8.15 ± 0.21	8.59 ± 0.09	8.66 ± 0.15	8.59 ± 0.1
Manes.01G026600.v8.1	Stem P				9.38 ± 0.3	9.13 ± 0.16	8.85 ± 0.18	8.66 ± 0.18	8.8 ± 0.19	8.8 ± 0.18	8.83 ± 0.09	8.67 ± 0.09
Manes.01G026700.v8.1		SR C/X			7.89 ± 0.34	8.14 ± 0.18	8.13 ± 0.15	7.83 ± 0.27	7.71 ± 0.26	8.14 ± 0.12	8.12 ± 0.12	8.13 ± 0.11
Manes.01G026800.v8.1	Stem X		SR Low	MYB46	10.93 ± 0.15	10.85 ± 0.17	11.23 ± 0.11	11.41 ± 0.17	10.19 ± 0.13	10.16 ± 0.07	10.07 ± 0.11	10.06 ± 0.14
Manes.01G026850.v8.1	Stem P	SR C/X			8 ± 0.55	7.9 ± 0.16	7.75 ± 0.16	7.56 ± 0.21	7.56 ± 0.2	7.95 ± 0.17	8.04 ± 0.32	7.66 ± 0.15
Manes.01G026900.v8.1	Stem X	SR C/X			9.32 ± 0.82	10.4 ± 0.46	11.38 ± 0.35	12.45 ± 0.31	10.22 ± 0.21	10.55 ± 0.15	10.56 ± 0.13	10.45 ± 0.15
Manes.01G027000.v8.1		SR C/X			8.26 ± 0.73	8.58 ± 0.15	8.59 ± 0.11	8.93 ± 0.27	8.22 ± 0.19	8.49 ± 0.13	8.48 ± 0.15	8.49 ± 0.16
Manes.01G027100.v8.1	Stem P/C	SR X			11.48 ± 0.22	11.55 ± 0.08	11.58 ± 0.11	11.26 ± 0.19	11.92 ± 0.09	11.8 ± 0.06	11.93 ± 0.08	12.04 ± 0.12
Manes.01G027200.v8.1		SR P/X	SR High	KNOX1	8.27 ± 0.29	8.34 ± 0.24	8.19 ± 0.14	7.99 ± 0.21	9.61 ± 0.23	8.97 ± 0.1	8.98 ± 0.23	9.42 ± 0.11
Manes.01G027400.v8.1	Stem C/X	SR C/X			9.81 ± 0.23	9.98 ± 0.07	10.17 ± 0.09	10.13 ± 0.13	10.26 ± 0.2	10.46 ± 0.09	10.57 ± 0.09	10.49 ± 0.07
Manes.01G027500.v8.1	Stem C/X	SR C/X			8.74 ± 0.71	10.72 ± 0.22	10.54 ± 0.21	9.56 ± 0.51	9.61 ± 0.48	10.79 ± 0.17	10.64 ± 0.29	10.19 ± 0.09
Manes.01G027600.v8.1	Stem P/C				7.99 ± 0.33	8.34 ± 0.11	8.22 ± 0.14	7.69 ± 0.27	7.81 ± 0.2	7.66 ± 0.23	7.75 ± 0.16	7.6 ± 0.26
Manes.01G027800.v8.1	Stem P	SR P			8.37 ± 0.49	7.13 ± 0.42	6.31 ± 0.29	6.26 ± 0.39	7.46 ± 0.32	6.73 ± 0.38	6.46 ± 0.27	6.48 ± 0.23
Manes.01G027900.v8.1	Stem C/X	SR P	SR High		9.56 ± 0.2	10.13 ± 0.18	10.12 ± 0.08	9.81 ± 0.18	10.84 ± 0.15	10.52 ± 0.15	10.36 ± 0.15	10.44 ± 0.12
Manes.01G028100.v8.1	Stem P/C	SR P/X	SR High		8.74 ± 0.23	8.7 ± 0.14	8.63 ± 0.12	8.38 ± 0.23	9.65 ± 0.19	9.35 ± 0.11	9.31 ± 0.11	9.45 ± 0.12
Manes.01G028200.v8.1			SR Low		7.04 ± 0.67	7.5 ± 0.27	7.84 ± 0.16	7.62 ± 0.28	6.55 ± 0.26	6.8 ± 0.15	6.79 ± 0.21	6.96 ± 0.24
Manes.01G028300.v8.1	Stem X	SR P/X			11.01 ± 0.42	11.18 ± 0.35	12.18 ± 0.22	12.82 ± 0.2	11.44 ± 0.29	11.1 ± 0.13	11.31 ± 0.14	11.68 ± 0.15
Manes.01G028400.v8.1	Stem C/X	SR C/X			10.47 ± 0.18	10.85 ± 0.06	10.88 ± 0.06	10.57 ± 0.15	10.46 ± 0.18	10.83 ± 0.08	10.9 ± 0.12	10.73 ± 0.09
Manes.01G028500.v8.1	Stem P/X	SR P	SR Low		9.35 ± 0.24	8.9 ± 0.13	8.76 ± 0.13	9.39 ± 0.48	8.71 ± 0.19	8.49 ± 0.12	8.4 ± 0.09	8.47 ± 0.12
Manes.01G028600.v8.1		SR P/X	SR High	KNOX1	5.98 ± 0.28	6.09 ± 0.19	6.13 ± 0.26	6.03 ± 0.23	7.12 ± 0.25	6.79 ± 0.13	6.72 ± 0.22	7.1 ± 0.23
Manes.01G028700.v8.1	Stem X	SR X			9.1 ± 0.39	9.82 ± 0.43	10.85 ± 0.33	11.62 ± 0.21	9.7 ± 0.17	10.07 ± 0.17	10.28 ± 0.11	10.33 ± 0.12
Manes.01G028800.v8.1	Stem X			MYB46	10.11 ± 0.12	10.01 ± 0.1	10.12 ± 0.11	10.43 ± 0.12	10.01 ± 0.09	9.94 ± 0.07	9.9 ± 0.07	10 ± 0.07
Manes.01G028900.v8.1		SR P			6.17 ± 0.42	6.28 ± 0.3	6.57 ± 0.19	6.41 ± 0.3	6.84 ± 0.3	6.56 ± 0.23	6.47 ± 0.26	6.41 ± 0.28
Manes.01G029100.v8.1	Stem X			MYB46	9.36 ± 0.36	9.24 ± 0.13	9.41 ± 0.11	9.62 ± 0.17	9.52 ± 0.1	9.47 ± 0.07	9.52 ± 0.1	9.59 ± 0.11
Manes.01G029200.v8.1	Stem X			MYB46	5.83 ± 0.14	5.93 ± 0.22	6.26 ± 0.25	6.74 ± 0.38	6.15 ± 0.24	6.09 ± 0.24	6.25 ± 0.21	6.16 ± 0.23
Manes.01G029300.v8.1	Stem P	SR P/X		KNOX1	8.19 ± 0.46	7.2 ± 0.28	7.08 ± 0.15	7.56 ± 0.29	8.15 ± 0.28	7.41 ± 0.18	7.47 ± 0.18	7.74 ± 0.33
Manes.01G029400.v8.1	Stem X	SR P/X			11.37 ± 0.35	11.33 ± 0.33	12.1 ± 0.24	13.52 ± 0.38	11.66 ± 0.16	11.36 ± 0.19	11.49 ± 0.12	11.98 ± 0.11
Manes.01G029700.v8.1	Stem P				7.19 ± 0.47	6.97 ± 0.17	6.83 ± 0.23	6.72 ± 0.29	6.73 ± 0.28	6.82 ± 0.17	6.78 ± 0.19	6.7 ± 0.26
Manes.01G029800.v8.1	Stem X	SR X			9.16 ± 0.22	9.07 ± 0.17	9.44 ± 0.18	9.85 ± 0.13	9.24 ± 0.12	9.36 ± 0.08	9.43 ± 0.11	9.49 ± 0.14
Manes.01G029900.v8.1	Stem P	SR P	SR High		8.47 ± 1.4	8.34 ± 0.8	6.8 ± 0.64	6.52 ± 0.75	9.95 ± 0.46	9.16 ± 0.56	7.99 ± 0.84	7.54 ± 0.4
Manes.01G030100.v8.1	Stem P	SR X	SR Low		11.86 ± 0.41	11.35 ± 0.21	11.11 ± 0.22	10.8 ± 0.28	8.2 ± 0.28	8.02 ± 0.27	7.92 ± 0.25	9 ± 0.45
Manes.01G030200.v8.1	Stem P	SR P/X		KNOX1	11.09 ± 0.31	10.54 ± 0.11	10.47 ± 0.14	10.66 ± 0.16	10.59 ± 0.15	10.31 ± 0.15	10.29 ± 0.11	10.38 ± 0.14
Manes.01G030400.v8.1	Stem P				9.09 ± 0.24	8.83 ± 0.13	8.87 ± 0.18	8.83 ± 0.14	9.09 ± 0.13	8.94 ± 0.1	8.94 ± 0.09	8.99 ± 0.1
Manes.01G030500.v8.1	Stem P				7.69 ± 0.21	7.42 ± 0.2	7.27 ± 0.2	7.23 ± 0.22	7.18 ± 0.31	7.31 ± 0.16	7.28 ± 0.14	7.26 ± 0.15
Manes.01G030700.v8.1	Stem P/X	SR P	SR Low		10.17 ± 0.26	9.75 ± 0.1	9.73 ± 0.09	10.03 ± 0.16	9.63 ± 0.11	9.29 ± 0.12	9.29 ± 0.1	9.24 ± 0.08
Manes.01G030900.v8.1	Stem P	SR P			9.12 ± 0.31	8.58 ± 0.12	8.49 ± 0.16	8.79 ± 0.19	8.92 ± 0.18	8.62 ± 0.18	8.53 ± 0.14	8.62 ± 0.13
Manes.01G031100.v8.1	Stem X	SR P/X	SR High		11.14 ± 0.25	11.05 ± 0.21	11.44 ± 0.12	11.45 ± 0.18	12.14 ± 0.22	11.73 ± 0.1	11.86 ± 0.15	12.24 ± 0.11
Manes.01G031200.v8.1	Stem P				8.34 ± 0.35	8.05 ± 0.09	8.07 ± 0.15	8.08 ± 0.15	8.25 ± 0.15	8.37 ± 0.14	8.34 ± 0.09	8.13 ± 0.13
Manes.01G031300.v8.1		SR C/X	SR High		6.32 ± 0.64	7.11 ± 0.23	7.02 ± 0.34	6.73 ± 0.3	6.71 ± 0.38	7.26 ± 0.28	7.61 ± 0.24	7.47 ± 0.25
Manes.01G031400.v8.1	Stem P	SR P/X		KNOX1	9.9 ± 0.27	9.81 ± 0.12	9.76 ± 0.06	9.6 ± 0.19	9.91 ± 0.17	9.66 ± 0.11	9.79 ± 0.08	9.82 ± 0.11
Manes.01G031600.v8.1		SR X			7.42 ± 0.43	7.25 ± 0.25	7.42 ± 0.21	7.22 ± 0.3	7.41 ± 0.25	7.22 ± 0.15	7.5 ± 0.18	7.76 ± 0.19
Manes.01G031700.v8.1	Stem C/X		SR High		6.17 ± 0.44	6.88 ± 0.27	6.73 ± 0.33	6.99 ± 0.21	7.32 ± 0.29	7.52 ± 0.2	7.49 ± 0.16	7.18 ± 0.23
Manes.01G031800.v8.1	Stem X	SR X			10.11 ± 0.57	11.4 ± 0.6	12.68 ± 0.3	12.57 ± 0.31	10.81 ± 0.25	11.2 ± 0.24	11.88 ± 0.23	12.32 ± 0.16
Manes.01G031900.v8.1		SR P			8.76 ± 0.82	8.61 ± 0.21	8.45 ± 0.27	8.48 ± 0.18	9.04 ± 0.28	8.6 ± 0.16	8.42 ± 0.15	8.51 ± 0.21
Manes.01G032000.v8.1	Stem X			MYB46	8.13 ± 0.49	8.61 ± 0.2	8.98 ± 0.14	9.32 ± 0.15	8.92 ± 0.14	8.9 ± 0.18	8.91 ± 0.08	8.92 ± 0.19
Manes.01G032300.v8.1	Stem C/X	SR C/X			7.06 ± 0.94	9.14 ± 0.42	8.65 ± 0.2	7.68 ± 0.29	7.03 ± 0.63	8.36 ± 0.22	8.54 ± 0.36	7.9 ± 0.25
Manes.01G032400.v8.1	Stem P	SR P/X		KNOX1	9.15 ± 0.24	9.05 ± 0.23	9.04 ± 0.08	8.44 ± 0.23	8.89 ± 0.15	8.62 ± 0.18	8.61 ± 0.14	8.63 ± 0.18
Manes.01G032500.v8.1	Stem C/X	SR C/X	SR High		9.72 ± 0.23	10.09 ± 0.17	10.29 ± 0.2	10.38 ± 0.15	10.46 ± 0.16	10.74 ± 0.13	10.74 ± 0.1	10.66 ± 0.08
Manes.01G032600.v8.1	Stem C/X	SR C/X			8.99 ± 0.62	10.34 ± 0.29	10.66 ± 0.1	10.26 ± 0.26	9.44 ± 0.39	10.02 ± 0.18	10.22 ± 0.23	10.05 ± 0.14
Manes.01G032800.v8.1	Stem C/X	SR C/X			10.15 ± 0.54	11.02 ± 0.18	11.22 ± 0.14	11.06 ± 0.15	10.43 ± 0.18	10.72 ± 0.13	10.8 ± 0.12	10.66 ± 0.12
Manes.01G032900.v8.1	Stem X			MYB46	8.44 ± 0.2	8.57 ± 0.32	9 ± 0.26	9.96 ± 0.28	8.73 ± 0.15	8.69 ± 0.16	8.72 ± 0.11	8.81 ± 0.19
Manes.01G033000.v8.1	Stem X		SR Low	MYB46	8.49 ± 0.58	8.84 ± 0.34	9.1 ± 0.29	9.31 ± 0.19	8.06 ± 0.2	8.14 ± 0.13	8.24 ± 0.19	7.99 ± 0.26
Manes.01G033100.v8.1		SR X			10.07 ± 0.24	9.9 ± 0.11	10.07 ± 0.09	10.2 ± 0.15	10.1 ± 0.2	10.24 ± 0.15	10.3 ± 0.14	10.39 ± 0.14
Manes.01G033200.v8.1	Stem X	SR C/X			8.8 ± 0.73	9.86 ± 0.35	10.44 ± 0.31	10.87 ± 0.29	9.25 ± 0.22	9.79 ± 0.12	10.05 ± 0.17	9.97 ± 0.13
Manes.01G033300.v8.1	Stem P				8.27 ± 0.32	8.08 ± 0.24	8.01 ± 0.22	7.75 ± 0.23	8.15 ± 0.18	8.01 ± 0.16	8.06 ± 0.17	8.1 ± 0.13
Manes.01G033400.v8.1		SR C/X			7.36 ± 0.2	7.46 ± 0.17	7.58 ± 0.18	7.38 ± 0.22	7.49 ± 0.22	7.88 ± 0.16	7.87 ± 0.17	7.8 ± 0.1
Manes.01G033600.v8.1			SR High		9.07 ± 0.16	9.15 ± 0.1	9.29 ± 0.13	9.31 ± 0.2	9.68 ± 0.12	9.76 ± 0.1	9.75 ± 0.11	9.85 ± 0.1
Manes.01G033700.v8.1	Stem X	SR P			8.64 ± 0.38	8.61 ± 0.13	8.78 ± 0.13	9.32 ± 0.18	9.05 ± 0.21	8.65 ± 0.14	8.63 ± 0.12	8.64 ± 0.16
Manes.01G033800.v8.1	Stem C/X		SR High		9.17 ± 0.32	9.6 ± 0.1	9.7 ± 0.13	9.59 ± 0.2	9.99 ± 0.12	10.06 ± 0.1	10.04 ± 0.12	10.16 ± 0.07
Manes.01G034000.v8.1	Stem P/C	SR C/X			10.32 ± 0.23	10.72 ± 0.1	10.53 ± 0.13	10.26 ± 0.08	10.28 ± 0.25	10.83 ± 0.12	10.84 ± 0.14	10.63 ± 0.12
Manes.01G034100.v8.1	Stem C/X	SR X	SR High		6.41 ± 0.46	7.23 ± 0.24	7.32 ± 0.37	7.02 ± 0.38	7.74 ± 0.28	7.97 ± 0.28	8.29 ± 0.31	8.16 ± 0.16
Manes.01G034200.v8.1	Stem X			MYB46	10.4 ± 0.21	10.51 ± 0.08	10.63 ± 0.08	10.77 ± 0.12	10.53 ± 0.13	10.57 ± 0.12	10.67 ± 0.09	10.57 ± 0.1
Manes.01G034300.v8.1	Stem C/X	SR X			9.47 ± 0.26	9.81 ± 0.16	9.76 ± 0.13	9.52 ± 0.21	9.91 ± 0.14	10.03 ± 0.11	10.22 ± 0.16	10.22 ± 0.12
Manes.01G034400.v8.1	Stem P				8.92 ± 0.18	8.9 ± 0.06	8.82 ± 0.11	8.7 ± 0.13	8.81 ± 0.14	8.91 ± 0.12	9.04 ± 0.15	8.99 ± 0.12
Manes.01G034500.v8.1	Stem C/X	SR P/X	SR High		8.74 ± 0.95	9.87 ± 0.43	10.41 ± 0.13	9.79 ± 0.51	12.39 ± 0.39	11.34 ± 0.17	10.93 ± 0.29	11.34 ± 0.15
Manes.01G034600.v8.1		SR P/X		KNOX1	7.39 ± 0.47	7.3 ± 0.14	7.36 ± 0.11	7.61 ± 0.18	7.87 ± 0.19	7.37 ± 0.16	7.37 ± 0.15	7.63 ± 0.09
Manes.01G035000.v8.1	Stem P	SR P	SR High		6.25 ± 0.36	6.14 ± 0.22	5.81 ± 0.2	5.82 ± 0.17	6.57 ± 0.27	6.08 ± 0.2	6.09 ± 0.3	6.04 ± 0.19
Manes.01G035100.v8.1	Stem P	SR P	SR High		9.49 ± 0.29	9.04 ± 0.38	8.06 ± 0.26	7.52 ± 0.34	9.77 ± 0.18	9.58 ± 0.14	9.3 ± 0.15	9.13 ± 0.17
Manes.01G036200.v8.1	Stem P/X	SR P/X	SR Low		10.73 ± 0.45	9.25 ± 0.35	9.23 ± 0.18	10.68 ± 0.63	9.45 ± 0.34	8.54 ± 0.26	8.16 ± 0.37	8.67 ± 0.23
Manes.01G036300.v8.1	Stem X	SR C/X			9.7 ± 0.52	10.16 ± 0.25	10.62 ± 0.14	11.14 ± 0.11	9.8 ± 0.12	10.01 ± 0.12	9.98 ± 0.15	9.98 ± 0.13
Manes.01G036500.v8.1	Stem P	SR P	SR Low		9.91 ± 0.48	8.75 ± 0.34	8.05 ± 0.16	7.84 ± 0.3	8.32 ± 0.22	8.03 ± 0.13	7.81 ± 0.14	7.63 ± 0.21
Manes.01G036600.v8.1	Stem P	SR P			10.39 ± 0.23	9.8 ± 0.12	9.55 ± 0.15	9.68 ± 0.16	9.77 ± 0.14	9.44 ± 0.14	9.26 ± 0.16	9.37 ± 0.09
Manes.01G036800.v8.1	Stem P	SR P/X		KNOX1	9.71 ± 0.26	9.05 ± 0.13	9.08 ± 0.16	9.19 ± 0.16	9.53 ± 0.23	9.1 ± 0.1	9.13 ± 0.1	9.17 ± 0.13
Manes.01G037000.v8.1	Stem X	SR X	SR Low	MYB46	8.42 ± 0.24	8.85 ± 0.28	9.24 ± 0.2	9.29 ± 0.23	8.01 ± 0.2	8.26 ± 0.18	8.45 ± 0.15	8.59 ± 0.18
Manes.01G037100.v8.1			SR Low		8.82 ± 0.22	8.66 ± 0.14	8.62 ± 0.17	8.81 ± 0.25	7.7 ± 0.2	7.38 ± 0.15	7.51 ± 0.16	7.36 ± 0.19
Manes.01G037200.v8.1	Stem C/X	SR C/X			10.52 ± 0.28	10.98 ± 0.13	11.17 ± 0.11	11.01 ± 0.11	10.88 ± 0.18	11.12 ± 0.04	11.21 ± 0.13	11.13 ± 0.09
Manes.01G037400.v8.1	Stem X	SR C/X			10.97 ± 0.41	11.73 ± 0.32	12.43 ± 0.25	12.84 ± 0.17	11.81 ± 0.25	12.27 ± 0.14	12.19 ± 0.09	12.1 ± 0.09
Manes.01G037500.v8.1	Stem P				8.65 ± 0.49	8.41 ± 0.3	7.7 ± 0.2	7.35 ± 0.32	7.72 ± 0.17	7.94 ± 0.23	7.91 ± 0.18	7.54 ± 0.21
Manes.01G037600.v8.1	Stem P/X	SR P/X			10.21 ± 0.22	9.83 ± 0.06	9.92 ± 0.09	10.31 ± 0.21	10.18 ± 0.1	9.97 ± 0.07	9.98 ± 0.11	10.04 ± 0.15
Manes.01G037700.v8.1	Stem X	SR C/X			9.95 ± 0.37	10.59 ± 0.19	10.94 ± 0.14	11.26 ± 0.11	10.23 ± 0.16	10.49 ± 0.11	10.65 ± 0.12	10.58 ± 0.09
Manes.01G037900.v8.1	Stem X		SR High		5.87 ± 0.18	5.79 ± 0.09	5.82 ± 0.07	6.26 ± 0.49	6.11 ± 0.24	6.05 ± 0.3	6.09 ± 0.22	6.68 ± 0.31
Manes.01G038000.v8.1	Stem P				9.22 ± 0.29	9.02 ± 0.15	9 ± 0.11	8.9 ± 0.17	9.39 ± 0.15	9.39 ± 0.15	9.29 ± 0.1	9.29 ± 0.14
Manes.01G038033.v8.1	Stem P/C	SR C/X			7.7 ± 0.32	8.3 ± 0.15	8 ± 0.3	7.36 ± 0.32	7.86 ± 0.33	8.33 ± 0.18	8.33 ± 0.28	7.97 ± 0.3
Manes.01G038100.v8.1	Stem X	SR P	SR Low		9.87 ± 0.54	8.96 ± 0.48	10.38 ± 0.51	11.67 ± 0.39	9.22 ± 0.48	8.19 ± 0.38	7.66 ± 0.48	7.88 ± 0.43
Manes.01G038200.v8.1	Stem X	SR C/X			9.51 ± 0.17	9.59 ± 0.16	9.97 ± 0.15	10.2 ± 0.14	9.4 ± 0.16	9.74 ± 0.1	9.86 ± 0.13	9.83 ± 0.12
Manes.01G038300.v8.1		SR P			10.26 ± 0.7	9.84 ± 0.31	9.48 ± 0.22	10.12 ± 0.46	11.09 ± 0.42	10.36 ± 0.27	9.94 ± 0.34	9.83 ± 0.17
Manes.01G038400.v8.1		SR P			8.12 ± 0.84	7.97 ± 0.4	7.79 ± 0.37	7.41 ± 0.5	9.02 ± 0.46	8.27 ± 0.36	7.86 ± 0.38	7.74 ± 0.24
Manes.01G038700.v8.1	Stem X	SR P/X			11.52 ± 0.27	11.46 ± 0.1	11.58 ± 0.06	12.05 ± 0.29	12.06 ± 0.17	11.72 ± 0.09	11.75 ± 0.13	12.02 ± 0.13
Manes.01G038900.v8.1			SR Low		7.1 ± 0.5	6.91 ± 0.26	6.74 ± 0.22	7.14 ± 0.41	6.76 ± 0.33	6.57 ± 0.21	6.62 ± 0.24	6.28 ± 0.32
Manes.01G039200.v8.1	Stem P	SR P			10.28 ± 0.22	10.07 ± 0.11	10.01 ± 0.1	10.1 ± 0.14	10.75 ± 0.13	10.41 ± 0.06	10.38 ± 0.1	10.37 ± 0.05
Manes.01G039300.v8.1		SR C/X	SR High		6.46 ± 0.67	7.34 ± 0.25	7.26 ± 0.24	6.86 ± 0.31	6.91 ± 0.35	7.7 ± 0.16	7.81 ± 0.34	7.48 ± 0.11
Manes.01G039500.v8.1		SR P			9.3 ± 0.3	9.62 ± 0.28	9.51 ± 0.23	9.72 ± 0.12	9.97 ± 0.22	9.75 ± 0.22	9.5 ± 0.14	9.21 ± 0.18
Manes.01G039600.v8.1	Stem X			MYB46	7.84 ± 0.7	8.46 ± 0.18	8.87 ± 0.24	9.3 ± 0.16	8.69 ± 0.17	8.88 ± 0.12	8.86 ± 0.14	8.87 ± 0.2
Manes.01G040000.v8.1	Stem P/C	SR P	SR High		7.7 ± 1.44	7.39 ± 0.58	6.46 ± 0.21	6.21 ± 0.67	9.66 ± 0.63	9 ± 0.45	8.15 ± 0.69	7.53 ± 0.46
Manes.01G040200.v8.1	Stem C/X	SR C/X			9.87 ± 0.37	10.43 ± 0.2	10.81 ± 0.13	10.82 ± 0.09	10.45 ± 0.13	10.74 ± 0.12	10.86 ± 0.08	10.85 ± 0.04
Manes.01G040400.v8.1	Stem X	SR C/X			9.97 ± 0.53	10.48 ± 0.15	10.79 ± 0.21	11.06 ± 0.11	10.47 ± 0.14	10.61 ± 0.06	10.74 ± 0.06	10.62 ± 0.11
Manes.01G040500.v8.1	Stem C/X				7.73 ± 0.55	8.35 ± 0.18	8.6 ± 0.15	8.64 ± 0.19	8.01 ± 0.1	8.14 ± 0.17	8.11 ± 0.1	8.14 ± 0.13
Manes.01G040700.v8.1			SR Low		7.17 ± 0.33	7.07 ± 0.18	7.24 ± 0.15	7.07 ± 0.23	6.77 ± 0.25	6.83 ± 0.2	6.76 ± 0.2	6.97 ± 0.14
Manes.01G041151.v8.1	Stem X			MYB46	6.22 ± 0.31	5.97 ± 0.24	6.33 ± 0.26	7.57 ± 0.59	6.4 ± 0.21	6.17 ± 0.22	6.11 ± 0.17	6.04 ± 0.24
Manes.01G041200.v8.1	Stem X	SR P	SR Low		8.16 ± 0.53	7.1 ± 0.5	7.7 ± 0.5	10.91 ± 0.93	7.97 ± 0.4	7.79 ± 0.23	7.17 ± 0.38	7.1 ± 0.44
Manes.01G041300.v8.1		SR C/X			11.22 ± 0.14	11.37 ± 0.08	11.26 ± 0.09	11.25 ± 0.13	11.4 ± 0.1	11.5 ± 0.05	11.56 ± 0.07	11.49 ± 0.06
Manes.01G041400.v8.1		SR C/X			8.06 ± 0.38	8.24 ± 0.17	8.27 ± 0.15	8.14 ± 0.19	7.4 ± 0.23	8.09 ± 0.25	8.14 ± 0.2	8.05 ± 0.12
Manes.01G041500.v8.1	Stem C/X		SR High		8.85 ± 0.29	9.14 ± 0.1	9.25 ± 0.15	9.32 ± 0.22	9.72 ± 0.24	9.67 ± 0.16	9.73 ± 0.12	9.9 ± 0.19
Manes.01G041700.v8.1			SR Low		8.18 ± 0.43	8.04 ± 0.31	7.73 ± 0.48	7.71 ± 0.44	7.77 ± 0.23	7.52 ± 0.26	7.5 ± 0.32	7.33 ± 0.37
Manes.01G041800.v8.1		SR P	SR Low		7.94 ± 0.45	7.66 ± 0.26	7.99 ± 0.14	7.7 ± 0.24	7.36 ± 0.17	6.93 ± 0.16	6.66 ± 0.26	6.81 ± 0.24
Manes.01G041900.v8.1	Stem C/X	SR P/C			7.76 ± 0.99	9.01 ± 0.18	8.53 ± 0.27	7.73 ± 0.44	8.45 ± 0.6	9.02 ± 0.23	8.61 ± 0.27	8.05 ± 0.27
Manes.01G042100.v8.1	Stem P	SR P			9 ± 0.3	8.49 ± 0.14	8.32 ± 0.16	8.29 ± 0.18	8.71 ± 0.17	8.43 ± 0.21	8.3 ± 0.11	8.39 ± 0.12
Manes.01G042200.v8.1	Stem P	SR P/X		KNOX1	9.64 ± 0.96	7.95 ± 0.57	7.15 ± 0.32	7.33 ± 0.66	8.93 ± 0.48	7.86 ± 0.5	7.5 ± 0.62	7.99 ± 0.58
Manes.01G042400.v8.1	Stem C/X				11.16 ± 0.27	11.42 ± 0.08	11.47 ± 0.05	11.39 ± 0.12	11.41 ± 0.15	11.4 ± 0.08	11.38 ± 0.08	11.33 ± 0.08
Manes.01G042700.v8.1	Stem P				9.75 ± 0.33	9.47 ± 0.17	9.19 ± 0.2	8.76 ± 0.23	9.19 ± 0.18	9.13 ± 0.13	9.1 ± 0.12	9.02 ± 0.14
Manes.01G042800.v8.1	Stem P		SR Low		12.04 ± 0.31	11.62 ± 0.12	11.42 ± 0.07	11.44 ± 0.14	10.99 ± 0.17	11.01 ± 0.11	10.98 ± 0.07	11.02 ± 0.11
Manes.01G042900.v8.1	Stem X		SR Low	MYB46	6.67 ± 0.53	6.58 ± 0.26	6.88 ± 0.34	7.26 ± 0.28	6.37 ± 0.17	6.4 ± 0.25	6.44 ± 0.22	6.68 ± 0.33
Manes.01G043000.v8.1	Stem X	SR P/X			8.07 ± 0.37	7.85 ± 0.29	8.06 ± 0.2	8.43 ± 0.28	8.05 ± 0.23	7.79 ± 0.16	7.65 ± 0.16	7.95 ± 0.21
Manes.01G043100.v8.1			SR Low		9.31 ± 0.49	9.63 ± 0.15	9.45 ± 0.09	9.56 ± 0.12	9.09 ± 0.13	8.98 ± 0.1	8.92 ± 0.13	8.9 ± 0.13
Manes.01G043200.v8.1	Stem P	SR P	SR Low		11.1 ± 0.44	10.09 ± 0.34	9.57 ± 0.18	9.46 ± 0.23	7.15 ± 0.21	6.92 ± 0.14	6.9 ± 0.19	6.8 ± 0.17
Manes.01G043300.v8.1	Stem P	SR P			10.16 ± 0.41	9.29 ± 0.41	8.38 ± 0.27	8.37 ± 0.36	10.19 ± 0.36	9.6 ± 0.26	9.1 ± 0.22	8.76 ± 0.18
Manes.01G043600.v8.1	Stem X		SR Low	MYB46	7.18 ± 0.73	7.29 ± 0.62	8.75 ± 0.53	11.29 ± 0.69	6.64 ± 0.18	6.63 ± 0.2	6.7 ± 0.16	7.04 ± 0.37
Manes.01G043700.v8.1	Stem X	SR X	SR Low	MYB46	7.96 ± 1.14	9.16 ± 1.19	12.23 ± 0.76	15.04 ± 0.79	7.67 ± 0.36	8 ± 0.29	8.77 ± 0.24	9.83 ± 0.79
Manes.01G043800.v8.1			SR High		6.04 ± 0.27	6.33 ± 0.2	6.42 ± 0.23	6.22 ± 0.32	6.6 ± 0.21	6.61 ± 0.17	6.86 ± 0.28	6.77 ± 0.26
Manes.01G043900.v8.1		SR C/X			11.14 ± 0.32	11.44 ± 0.09	11.42 ± 0.13	11.21 ± 0.21	11.24 ± 0.15	11.56 ± 0.08	11.63 ± 0.11	11.6 ± 0.13
Manes.01G044100.v8.1	Stem X	SR P			10.75 ± 0.22	10.78 ± 0.06	10.84 ± 0.03	11.02 ± 0.11	11.09 ± 0.13	10.79 ± 0.1	10.75 ± 0.12	10.77 ± 0.1
Manes.01G044200.v8.1		SR P/X	SR High	KNOX1	5.95 ± 0.25	6.03 ± 0.21	6.01 ± 0.2	5.87 ± 0.14	7.03 ± 0.22	6.64 ± 0.13	6.62 ± 0.17	6.76 ± 0.12
Manes.01G044300.v8.1	Stem P	SR P	SR High		7.68 ± 0.49	6.61 ± 0.24	6.21 ± 0.29	6.07 ± 0.39	9.28 ± 0.4	8.21 ± 0.34	7.5 ± 0.41	7.26 ± 0.32
Manes.01G044400.v8.1	Stem X	SR P/X	SR High		7.48 ± 0.91	7.48 ± 0.54	8.82 ± 0.53	10.43 ± 0.4	12.75 ± 0.25	12.15 ± 0.18	12.48 ± 0.22	12.8 ± 0.1
Manes.01G044600.v8.1	Stem P	SR P/X		KNOX1	12.48 ± 0.39	11.64 ± 0.19	11.34 ± 0.19	11.23 ± 0.15	11.78 ± 0.21	11.43 ± 0.1	11.39 ± 0.08	11.54 ± 0.12
Manes.01G044700.v8.1	Stem P				9.87 ± 0.18	9.73 ± 0.16	9.54 ± 0.09	9.36 ± 0.19	9.41 ± 0.14	9.5 ± 0.13	9.5 ± 0.07	9.42 ± 0.08
Manes.01G044801.v8.1	Stem X			MYB46	6.62 ± 0.5	6.96 ± 0.3	7.21 ± 0.32	7.87 ± 0.4	6.95 ± 0.26	6.89 ± 0.16	6.93 ± 0.15	6.87 ± 0.19
Manes.01G045000.v8.1			SR High		6.13 ± 0.37	6.6 ± 0.23	6.73 ± 0.2	6.63 ± 0.35	6.84 ± 0.16	6.9 ± 0.21	6.92 ± 0.17	6.96 ± 0.19
Manes.01G045165.v8.1	Stem X	SR C/X			10.33 ± 0.5	10.62 ± 0.32	11.03 ± 0.33	12.55 ± 0.54	10.99 ± 0.1	11.13 ± 0.11	11.19 ± 0.07	11.08 ± 0.1
Manes.01G045195.v8.1	Stem X	SR C/X			10.57 ± 0.1	10.75 ± 0.29	11.23 ± 0.19	11.84 ± 0.16	11.2 ± 0.13	11.36 ± 0.05	11.35 ± 0.08	11.27 ± 0.11
Manes.01G045300.v8.1	Stem P	SR P	SR High		8.24 ± 0.72	7.52 ± 0.44	6.8 ± 0.37	6.74 ± 0.23	8.36 ± 0.54	8.16 ± 0.29	7.7 ± 0.33	7.17 ± 0.26
Manes.01G045500.v8.1	Stem X	SR X			7.61 ± 0.47	7.63 ± 0.53	9.17 ± 0.48	9.53 ± 0.32	7.88 ± 0.29	7.83 ± 0.25	8.39 ± 0.25	8.73 ± 0.18
Manes.01G045515.v8.1	Stem X	SR X			8.41 ± 0.36	9.04 ± 0.24	9.36 ± 0.15	9.49 ± 0.22	8.61 ± 0.17	8.75 ± 0.14	8.9 ± 0.15	8.9 ± 0.15
Manes.01G045600.v8.1		SR P			10.07 ± 0.23	9.9 ± 0.12	9.8 ± 0.09	9.94 ± 0.19	10.04 ± 0.18	9.85 ± 0.09	9.79 ± 0.11	9.8 ± 0.08
Manes.01G045650.v8.1	Stem C/X	SR C/X			6.77 ± 0.63	7.77 ± 0.18	7.76 ± 0.25	7.61 ± 0.18	7.32 ± 0.25	7.75 ± 0.14	7.86 ± 0.17	7.75 ± 0.16
Manes.01G045900.v8.1	Stem C/X		SR High		7.32 ± 0.62	8.38 ± 0.28	8.4 ± 0.29	8.02 ± 0.2	9.42 ± 0.14	9.6 ± 0.11	9.66 ± 0.12	9.57 ± 0.15
Manes.01G046200.v8.1	Stem P		SR Low		7.05 ± 0.44	6.7 ± 0.32	6.47 ± 0.17	6.17 ± 0.26	6.53 ± 0.17	6.42 ± 0.17	6.35 ± 0.21	6.23 ± 0.2
Manes.01G046700.v8.1	Stem C/X	SR C/X			7.5 ± 1.14	10.22 ± 0.41	10.61 ± 0.47	10.09 ± 0.5	8.58 ± 0.75	10.46 ± 0.37	10.69 ± 0.4	10.32 ± 0.07
Manes.01G047000.v8.1	Stem C/X	SR C/X	SR High		6.85 ± 0.53	7.77 ± 0.13	7.56 ± 0.32	7.07 ± 0.24	7.01 ± 0.37	7.99 ± 0.13	8.05 ± 0.27	7.6 ± 0.19
Manes.01G047100.v8.1	Stem P	SR P			15.99 ± 1.11	13.43 ± 1.19	11.07 ± 0.46	10.23 ± 1.02	15.62 ± 0.89	13.64 ± 0.87	11.66 ± 1.65	11.22 ± 1.05
Manes.01G047200.v8.1		SR P	SR High		5.98 ± 0.36	5.91 ± 0.15	5.85 ± 0.12	5.83 ± 0.13	6.95 ± 0.18	6.49 ± 0.23	6.35 ± 0.25	6.17 ± 0.27
Manes.01G047400.v8.1	Stem C/X		SR Low		6.46 ± 0.46	7.33 ± 0.33	7.55 ± 0.14	7.36 ± 0.2	6.08 ± 0.18	6.34 ± 0.27	6.45 ± 0.15	6.38 ± 0.35
Manes.01G047800.v8.1	Stem X		SR Low	MYB46	7.83 ± 0.64	7.85 ± 0.44	8.68 ± 0.47	10.85 ± 0.52	8.23 ± 0.19	8.04 ± 0.1	8 ± 0.1	8.07 ± 0.3
Manes.01G047820.v8.1			SR Low		8.37 ± 0.3	8.32 ± 0.17	8.45 ± 0.18	8.35 ± 0.18	7.31 ± 0.18	7.34 ± 0.17	7.5 ± 0.17	7.46 ± 0.13
Manes.01G048000.v8.1	Stem C/X	SR C/X			7.52 ± 0.35	8.47 ± 0.29	8.55 ± 0.32	7.99 ± 0.35	7.62 ± 0.4	8.6 ± 0.15	8.55 ± 0.41	8.05 ± 0.26
Manes.01G048130.v8.1			SR High		5.84 ± 0.11	5.86 ± 0.09	5.84 ± 0.07	5.87 ± 0.13	5.97 ± 0.15	5.9 ± 0.12	6.04 ± 0.18	6.02 ± 0.16
Manes.01G048145.v8.1			SR High		5.86 ± 0.13	5.97 ± 0.16	5.88 ± 0.15	5.87 ± 0.13	6.03 ± 0.25	6.02 ± 0.23	6.11 ± 0.1	6.11 ± 0.16
Manes.01G048400.v8.1	Stem C/X	SR X			9.12 ± 0.18	9.33 ± 0.15	9.52 ± 0.13	9.38 ± 0.17	9.18 ± 0.18	9.37 ± 0.13	9.38 ± 0.12	9.49 ± 0.11
Manes.01G048600.v8.1		SR X			6.72 ± 0.46	6.61 ± 0.19	6.98 ± 0.21	6.95 ± 0.22	6.6 ± 0.2	6.4 ± 0.29	6.88 ± 0.29	7.24 ± 0.1
Manes.01G048766.v8.1	Stem X	SR C/X			6.6 ± 0.65	7.39 ± 0.33	7.59 ± 0.39	8.29 ± 0.25	7.2 ± 0.27	7.59 ± 0.2	7.64 ± 0.17	7.58 ± 0.22
Manes.01G048900.v8.1	Stem X		SR Low	MYB46	6.37 ± 0.73	6.67 ± 0.37	7.68 ± 0.5	9.74 ± 0.51	6.07 ± 0.23	6.27 ± 0.18	6.38 ± 0.19	6.13 ± 0.3
Manes.01G048966.v8.1	Stem P				6.23 ± 0.39	6.04 ± 0.22	5.8 ± 0.12	5.86 ± 0.12	5.96 ± 0.19	5.93 ± 0.27	5.79 ± 0.09	5.83 ± 0.04
Manes.01G049100.v8.1		SR C/X			9.47 ± 0.47	9.91 ± 0.16	9.7 ± 0.31	9.63 ± 0.15	9.91 ± 0.17	10.36 ± 0.14	10.33 ± 0.14	10.11 ± 0.09
Manes.01G049300.v8.1	Stem P	SR P			9.81 ± 0.28	9.54 ± 0.14	9.43 ± 0.11	9.6 ± 0.15	9.49 ± 0.12	9.31 ± 0.12	9.19 ± 0.14	9.18 ± 0.14
Manes.01G049330.v8.1	Stem C/X	SR P/C	SR Low		8.72 ± 0.52	9.43 ± 0.13	9.47 ± 0.14	8.87 ± 0.28	8.55 ± 0.29	8.9 ± 0.21	8.75 ± 0.16	8.37 ± 0.16
Manes.01G049360.v8.1	Stem P/C	SR C/X	SR High		9.49 ± 0.91	10.19 ± 0.27	9.52 ± 0.31	8.73 ± 0.33	10.57 ± 0.76	11.54 ± 0.23	11.21 ± 0.33	10.55 ± 0.21
Manes.01G049601.v8.1	Stem C/X	SR P/X	SR High		9.62 ± 0.25	9.82 ± 0.09	9.85 ± 0.1	9.9 ± 0.14	10.47 ± 0.15	10.2 ± 0.1	10.36 ± 0.14	10.68 ± 0.1
Manes.01G049616.v8.1		SR P/X	SR High	KNOX1	9.58 ± 0.3	9.68 ± 0.12	9.71 ± 0.16	9.38 ± 0.23	11.98 ± 0.24	11.43 ± 0.15	11.56 ± 0.2	12.04 ± 0.14
Manes.01G049631.v8.1		SR X			11.69 ± 0.43	11.96 ± 0.1	12.12 ± 0.14	11.78 ± 0.31	12.28 ± 0.23	12.06 ± 0.14	12.24 ± 0.13	12.63 ± 0.09
Manes.01G049700.v8.1	Stem X	SR C/X			10.25 ± 0.18	10.69 ± 0.19	10.99 ± 0.21	11.2 ± 0.09	10.72 ± 0.16	11.07 ± 0.11	11.15 ± 0.09	10.95 ± 0.07
Manes.01G049800.v8.1	Stem X	SR X			9.84 ± 0.21	10.39 ± 0.29	11.01 ± 0.17	11.3 ± 0.17	10.38 ± 0.12	10.46 ± 0.09	10.53 ± 0.11	10.66 ± 0.04
Manes.01G049900.v8.1	Stem P	SR P			6.59 ± 0.36	6.09 ± 0.21	5.81 ± 0.18	5.81 ± 0.2	6.47 ± 0.3	6.19 ± 0.29	6 ± 0.25	5.8 ± 0.27
Manes.01G050300.v8.1		SR X	SR Low		11.31 ± 0.21	11.38 ± 0.2	11.51 ± 0.1	11.4 ± 0.16	9.52 ± 0.17	9.91 ± 0.21	10.15 ± 0.16	10.22 ± 0.17
Manes.01G050400.v8.1		SR P			7.74 ± 0.9	7.4 ± 0.55	6.94 ± 0.49	7.18 ± 0.54	8.91 ± 0.58	8.12 ± 0.41	7.26 ± 0.64	7.21 ± 0.21
Manes.01G050500.v8.1	Stem P	SR P	SR Low		9.55 ± 0.28	9.04 ± 0.19	8.95 ± 0.14	8.8 ± 0.2	8.62 ± 0.21	8.5 ± 0.14	8.24 ± 0.16	7.99 ± 0.3
Manes.01G050600.v8.1	Stem P	SR P			8.07 ± 0.54	7.25 ± 0.31	6.79 ± 0.26	6.74 ± 0.21	7.41 ± 0.3	7.28 ± 0.34	7.07 ± 0.32	6.81 ± 0.22
Manes.01G050700.v8.1	Stem X	SR X	SR Low	MYB46	6.78 ± 0.97	8 ± 1.45	11.46 ± 0.49	12.57 ± 0.3	7.44 ± 0.45	7.85 ± 0.28	8.18 ± 0.17	8.73 ± 0.33
Manes.01G050733.v8.1		SR C/X			7.24 ± 0.57	7.63 ± 0.09	7.76 ± 0.16	7.47 ± 0.34	7.4 ± 0.26	7.73 ± 0.2	7.79 ± 0.19	7.69 ± 0.21
Manes.01G050900.v8.1	Stem C/X	SR C/X			9.01 ± 0.26	9.69 ± 0.13	9.83 ± 0.2	9.62 ± 0.16	9.45 ± 0.2	9.9 ± 0.08	9.94 ± 0.15	9.81 ± 0.09
Manes.01G051000.v8.1	Stem P/X				8.72 ± 0.26	8.55 ± 0.18	8.69 ± 0.18	8.95 ± 0.17	8.66 ± 0.13	8.61 ± 0.13	8.6 ± 0.11	8.63 ± 0.17
Manes.01G051400.v8.1			SR Low		8.78 ± 0.37	8.79 ± 0.09	8.66 ± 0.1	8.46 ± 0.22	7.41 ± 0.24	7.58 ± 0.14	7.52 ± 0.24	7.46 ± 0.15
Manes.01G051500.v8.1		SR C/X			8.21 ± 0.72	8.67 ± 0.16	8.57 ± 0.2	8.35 ± 0.2	8.5 ± 0.23	8.9 ± 0.09	8.88 ± 0.13	8.83 ± 0.12
Manes.01G051530.v8.1	Stem P	SR P			9.48 ± 0.51	7.68 ± 0.57	6.93 ± 0.51	6.83 ± 0.32	8.28 ± 0.37	7.6 ± 0.19	7.18 ± 0.47	6.96 ± 0.29
Manes.01G051545.v8.1	Stem P	SR P/X	SR High	KNOX1	7.48 ± 0.38	7.04 ± 0.26	6.88 ± 0.38	7.09 ± 0.27	9.54 ± 0.3	8.76 ± 0.2	8.61 ± 0.31	9.41 ± 0.27
Manes.01G051600.v8.1	Stem C/X	SR C/X			10.48 ± 0.27	10.92 ± 0.16	11.13 ± 0.14	10.96 ± 0.23	10.24 ± 0.11	10.5 ± 0.12	10.64 ± 0.15	10.55 ± 0.11
Manes.01G051700.v8.1	Stem X	SR C/X			10.27 ± 0.31	10.78 ± 0.21	11.11 ± 0.12	11.35 ± 0.15	10.55 ± 0.17	10.76 ± 0.1	10.83 ± 0.09	10.8 ± 0.08
Manes.01G051800.v8.1	Stem C/X	SR C/X	SR High		6.05 ± 0.32	6.62 ± 0.18	6.72 ± 0.16	6.5 ± 0.25	6.46 ± 0.32	7.03 ± 0.3	7.18 ± 0.19	6.94 ± 0.21
Manes.01G051900.v8.1			SR High		6.97 ± 0.72	7.1 ± 0.23	6.81 ± 0.16	6.91 ± 0.24	8.44 ± 0.2	8.29 ± 0.22	8.11 ± 0.19	8.49 ± 0.1
Manes.01G052100.v8.1	Stem X	SR X			9.72 ± 0.3	10.23 ± 0.19	10.59 ± 0.14	10.75 ± 0.12	10.16 ± 0.12	10.43 ± 0.08	10.53 ± 0.08	10.54 ± 0.11
Manes.01G052104.v8.1	Stem X	SR C/X			10.92 ± 0.27	10.86 ± 0.17	10.93 ± 0.15	11.25 ± 0.17	10.55 ± 0.11	10.74 ± 0.07	10.81 ± 0.09	10.8 ± 0.09
Manes.01G052112.v8.1	Stem X		SR Low	MYB46	9.78 ± 0.25	9.5 ± 0.2	10.01 ± 0.17	10.84 ± 0.31	9.49 ± 0.2	9.42 ± 0.13	9.36 ± 0.11	9.54 ± 0.15
Manes.01G052200.v8.1	Stem P/C		SR Low		8.75 ± 0.21	8.93 ± 0.18	8.88 ± 0.18	8.61 ± 0.15	8.05 ± 0.19	8.15 ± 0.16	8.12 ± 0.12	8.08 ± 0.17
Manes.01G052400.v8.1	Stem C/X	SR C/X	SR Low		10.2 ± 0.38	10.92 ± 0.17	11.22 ± 0.14	11.21 ± 0.18	10.07 ± 0.09	10.31 ± 0.08	10.31 ± 0.09	10.39 ± 0.14
Manes.01G052500.v8.1	Stem P/X	SR P	SR Low		12.57 ± 0.35	10.98 ± 0.43	10.63 ± 0.13	12.16 ± 0.66	10.78 ± 0.31	9.99 ± 0.26	9.4 ± 0.38	9.21 ± 0.3
Manes.01G052600.v8.1	Stem X	SR P	SR Low		9.21 ± 0.38	8.63 ± 0.32	9.21 ± 0.4	10.31 ± 0.24	8.81 ± 0.16	8.66 ± 0.24	8.52 ± 0.12	8.41 ± 0.18
Manes.01G053000.v8.1	Stem P	SR P			9.72 ± 0.23	9.22 ± 0.14	9.08 ± 0.18	9.2 ± 0.22	9.46 ± 0.19	9.2 ± 0.11	9.1 ± 0.14	8.96 ± 0.1
Manes.01G053200.v8.1	Stem X	SR X			10.49 ± 0.47	11.65 ± 0.38	12.16 ± 0.26	12.6 ± 0.22	11.64 ± 0.09	11.81 ± 0.11	12.05 ± 0.09	12.1 ± 0.09
Manes.01G053300.v8.1	Stem X	SR C/X			11 ± 0.37	11.38 ± 0.33	12.03 ± 0.25	12.34 ± 0.21	11.11 ± 0.27	11.72 ± 0.18	11.68 ± 0.15	11.48 ± 0.14
Manes.01G053400.v8.1	Stem X			MYB46	8.13 ± 0.74	8.62 ± 0.17	8.85 ± 0.12	9.11 ± 0.17	8.69 ± 0.22	8.63 ± 0.13	8.6 ± 0.12	8.71 ± 0.2
Manes.01G053600.v8.1	Stem C/X	SR X			7.73 ± 0.54	8.96 ± 0.54	9.64 ± 0.29	9.24 ± 0.45	9.08 ± 0.23	8.97 ± 0.2	9.42 ± 0.17	9.42 ± 0.1
Manes.01G053700.v8.1	Stem C/X	SR P	SR Low		9.75 ± 0.49	9.88 ± 0.82	10.93 ± 0.29	10.54 ± 0.4	9.44 ± 0.21	8.9 ± 0.24	8.84 ± 0.23	8.53 ± 0.18
Manes.01G053800.v8.1	Stem C/X	SR C/X			8.95 ± 0.32	9.43 ± 0.16	9.34 ± 0.2	9.05 ± 0.21	9.08 ± 0.16	9.51 ± 0.16	9.6 ± 0.12	9.35 ± 0.08
Manes.01G053950.v8.1	Stem C/X		SR High		6.08 ± 0.53	7.04 ± 0.41	6.65 ± 0.24	6.14 ± 0.26	6.78 ± 0.89	7.84 ± 0.37	7.53 ± 0.39	6.66 ± 0.48
Manes.01G054300.v8.1	Stem P				6.76 ± 0.52	6.55 ± 0.25	6.09 ± 0.28	6.05 ± 0.32	6.8 ± 0.38	6.81 ± 0.22	6.68 ± 0.34	6.27 ± 0.23
Manes.01G054400.v8.1	Stem C/X	SR C/X	SR High		7.2 ± 0.97	8.68 ± 0.26	8.42 ± 0.47	7.66 ± 0.5	8.13 ± 0.55	9.31 ± 0.27	9.49 ± 0.28	8.94 ± 0.19
Manes.01G054600.v8.1	Stem X	SR C/X			11.63 ± 0.17	11.77 ± 0.17	12.03 ± 0.09	12.2 ± 0.12	11.55 ± 0.12	11.7 ± 0.07	11.79 ± 0.1	11.72 ± 0.09
Manes.01G054800.v8.1	Stem C/X	SR P/X			9.84 ± 0.4	10.21 ± 0.11	10.34 ± 0.11	10.4 ± 0.17	10.74 ± 0.12	10.56 ± 0.12	10.58 ± 0.11	10.63 ± 0.1
Manes.01G054900.v8.1	Stem P				11.47 ± 0.09	11.42 ± 0.13	11.27 ± 0.11	11.02 ± 0.17	11.08 ± 0.11	10.92 ± 0.08	10.89 ± 0.08	11.04 ± 0.11
Manes.01G055000.v8.1	Stem P		SR Low		9.95 ± 0.44	9 ± 0.3	8.52 ± 0.23	8.7 ± 0.36	7.45 ± 0.27	7.24 ± 0.21	7.2 ± 0.24	7.17 ± 0.25
Manes.01G055100.v8.1	Stem P		SR Low		7.85 ± 0.55	7.16 ± 0.21	6.82 ± 0.34	6.94 ± 0.45	6.34 ± 0.35	6.23 ± 0.22	6.18 ± 0.2	6.38 ± 0.18
Manes.01G055200.v8.1	Stem X		SR Low	MYB46	8.73 ± 0.24	9.04 ± 0.21	9.25 ± 0.2	9.66 ± 0.24	8.49 ± 0.18	8.61 ± 0.13	8.55 ± 0.16	8.59 ± 0.1
Manes.01G055300.v8.1		SR C/X	SR High		6.39 ± 0.74	7.06 ± 0.25	7 ± 0.4	6.76 ± 0.38	7.17 ± 0.29	7.72 ± 0.2	7.77 ± 0.18	7.63 ± 0.21
Manes.01G055400.v8.1	Stem X	SR X			5.94 ± 0.32	6.62 ± 0.64	7.85 ± 0.19	7.73 ± 0.31	5.96 ± 0.22	6.64 ± 0.41	7.26 ± 0.22	7.16 ± 0.24
Manes.01G055500.v8.1	Stem C/X	SR C/X			11.11 ± 0.23	11.52 ± 0.09	11.67 ± 0.07	11.7 ± 0.11	11.41 ± 0.09	11.53 ± 0.09	11.62 ± 0.06	11.54 ± 0.05
Manes.01G055512.v8.1		SR C/X	SR High		6.24 ± 0.37	6.1 ± 0.12	6.16 ± 0.18	6.2 ± 0.17	6.43 ± 0.3	6.99 ± 0.13	6.89 ± 0.28	6.83 ± 0.16
Manes.01G055600.v8.1	Stem P				10.69 ± 0.15	10.47 ± 0.08	10.48 ± 0.1	10.48 ± 0.12	10.22 ± 0.16	10.11 ± 0.07	10.11 ± 0.1	10.22 ± 0.11
Manes.01G055708.v8.1	Stem P				11.55 ± 0.34	11.01 ± 0.17	10.76 ± 0.15	10.69 ± 0.13	10.74 ± 0.17	10.61 ± 0.19	10.62 ± 0.07	10.64 ± 0.14
Manes.01G056000.v8.1	Stem C/X	SR C/X			10.77 ± 0.57	11.52 ± 0.14	11.64 ± 0.11	11.17 ± 0.43	11.49 ± 0.25	11.87 ± 0.18	11.85 ± 0.12	11.73 ± 0.15
Manes.01G056200.v8.1	Stem P				7.59 ± 0.5	7.17 ± 0.41	6.57 ± 0.33	6.28 ± 0.22	6.89 ± 0.61	7.42 ± 0.35	7.13 ± 0.34	6.52 ± 0.39
Manes.01G056204.v8.1	Stem P	SR P			9.99 ± 0.48	9 ± 0.56	7.99 ± 0.41	7.66 ± 0.29	9.36 ± 0.39	9.28 ± 0.25	8.75 ± 0.21	8.25 ± 0.24
Manes.01G056450.v8.1	Stem X	SR X	SR High		9.59 ± 0.22	9.65 ± 0.2	9.99 ± 0.12	10.1 ± 0.21	10.3 ± 0.16	10.06 ± 0.13	10.51 ± 0.19	10.98 ± 0.04
Manes.01G056600.v8.1	Stem P				10.4 ± 0.26	10.24 ± 0.15	10 ± 0.14	9.95 ± 0.09	10.07 ± 0.14	9.96 ± 0.14	9.83 ± 0.17	9.86 ± 0.12
Manes.01G056800.v8.1	Stem C/X	SR C/X			8.98 ± 0.41	9.79 ± 0.25	10.22 ± 0.16	9.94 ± 0.26	9.58 ± 0.26	10.18 ± 0.16	10.25 ± 0.16	10.16 ± 0.05
Manes.01G056900.v8.1		SR C/X			8.66 ± 0.32	8.75 ± 0.16	8.78 ± 0.12	8.9 ± 0.1	8.89 ± 0.13	9.1 ± 0.1	9.14 ± 0.13	9.14 ± 0.14
Manes.01G057000.v8.1	Stem C/X	SR C/X	SR Low		6.64 ± 0.38	7.43 ± 0.33	7.63 ± 0.24	7.42 ± 0.16	6.43 ± 0.33	6.94 ± 0.19	7.15 ± 0.19	6.89 ± 0.17
Manes.01G057200.v8.1	Stem X	SR X	SR Low	MYB46	7.31 ± 0.77	8.04 ± 0.79	9.98 ± 0.61	12.56 ± 0.65	5.81 ± 0.12	5.95 ± 0.18	5.91 ± 0.19	6.54 ± 0.52
Manes.01G057300.v8.1		SR P			7.71 ± 0.86	7.86 ± 0.27	7.48 ± 0.37	7.44 ± 0.3	7.79 ± 0.16	7.63 ± 0.25	7.29 ± 0.21	7.22 ± 0.27
Manes.01G057400.v8.1	Stem X	SR P/X			10.7 ± 0.18	10.43 ± 0.14	10.82 ± 0.13	11.37 ± 0.11	10.99 ± 0.14	10.6 ± 0.09	10.72 ± 0.11	10.86 ± 0.12
Manes.01G057800.v8.1	Stem X	SR X	SR Low	MYB46	7.98 ± 0.47	7.81 ± 0.31	8.46 ± 0.16	9.5 ± 0.54	7.31 ± 0.31	7.08 ± 0.22	7.31 ± 0.15	7.73 ± 0.19
Manes.01G057900.v8.1	Stem P				9.77 ± 0.23	9.59 ± 0.11	9.43 ± 0.1	9.44 ± 0.15	9.38 ± 0.17	9.45 ± 0.12	9.54 ± 0.07	9.47 ± 0.12
Manes.01G058000.v8.1		SR C/X			6.47 ± 0.6	7.04 ± 0.29	7.17 ± 0.25	6.87 ± 0.21	6.72 ± 0.33	7.06 ± 0.31	7.52 ± 0.26	7.3 ± 0.18
Manes.01G058100.v8.1		SR P/X	SR High	KNOX1	7.9 ± 1.12	8.67 ± 0.22	8.53 ± 0.33	8.29 ± 0.39	10.26 ± 0.19	9.72 ± 0.26	9.91 ± 0.28	10.82 ± 0.15
Manes.01G058200.v8.1	Stem P	SR P			7.61 ± 0.65	7.12 ± 0.38	6.81 ± 0.21	6.86 ± 0.28	7.35 ± 0.31	7.11 ± 0.29	6.85 ± 0.19	6.78 ± 0.23
Manes.01G058300.v8.1	Stem P	SR P	SR High		9.49 ± 0.79	9.01 ± 0.65	7.94 ± 0.34	7.48 ± 0.63	10.37 ± 0.4	9.78 ± 0.31	8.99 ± 0.47	8.53 ± 0.25
Manes.01G058450.v8.1	Stem X	SR C/X			6 ± 0.18	6.39 ± 0.13	6.51 ± 0.15	6.61 ± 0.21	6.13 ± 0.17	6.46 ± 0.1	6.54 ± 0.13	6.36 ± 0.14
Manes.01G058600.v8.1	Stem C/X	SR C/X	SR High		9.03 ± 0.66	10.55 ± 0.15	10.53 ± 0.14	9.77 ± 0.5	10.12 ± 0.21	10.61 ± 0.13	10.69 ± 0.12	10.62 ± 0.12
Manes.01G058700.v8.1		SR P/X	SR High	KNOX1	5.9 ± 0.19	5.92 ± 0.15	5.83 ± 0.07	5.79 ± 0.05	7.19 ± 0.22	6.66 ± 0.2	6.41 ± 0.29	6.73 ± 0.21
Manes.01G058800.v8.1	Stem X	SR C/X			9.17 ± 0.62	10.32 ± 0.3	10.67 ± 0.32	11.14 ± 0.32	10.03 ± 0.25	10.53 ± 0.13	10.63 ± 0.14	10.49 ± 0.08
Manes.01G058900.v8.1	Stem C/X	SR P/C	SR High		8.12 ± 0.67	8.97 ± 0.28	8.54 ± 0.22	8.36 ± 0.2	9.64 ± 0.4	10 ± 0.14	9.58 ± 0.21	9.23 ± 0.18
Manes.01G059200.v8.1	Stem X			MYB46	9.48 ± 0.24	9.71 ± 0.25	10.14 ± 0.26	10.97 ± 0.21	10.14 ± 0.1	10.3 ± 0.05	10.25 ± 0.07	10.19 ± 0.13
Manes.01G059400.v8.1	Stem P	SR P/C			7.61 ± 0.38	7.62 ± 0.24	6.9 ± 0.17	6.5 ± 0.29	7.21 ± 0.57	7.83 ± 0.26	7.53 ± 0.29	7.01 ± 0.22
Manes.01G059500.v8.1	Stem P	SR P/X		KNOX1	12.77 ± 0.25	12.16 ± 0.14	12.12 ± 0.15	12.25 ± 0.22	13.14 ± 0.26	12.33 ± 0.14	12.16 ± 0.2	12.62 ± 0.17
Manes.01G059600.v8.1	Stem P/C	SR C/X			12.07 ± 0.4	12.58 ± 0.2	12.23 ± 0.26	11.4 ± 0.48	11.65 ± 0.21	12.03 ± 0.12	11.86 ± 0.14	11.59 ± 0.06
Manes.01G059900.v8.1	Stem P/X	SR P	SR Low		7.66 ± 0.69	6.84 ± 0.27	6.61 ± 0.25	7.85 ± 0.61	7.16 ± 0.25	6.6 ± 0.15	6.39 ± 0.24	6.54 ± 0.12
Manes.01G060200.v8.1	Stem X			MYB46	9.01 ± 0.38	9.07 ± 0.24	9.26 ± 0.11	9.46 ± 0.21	9.18 ± 0.1	9.05 ± 0.2	9.21 ± 0.12	9.15 ± 0.09
Manes.01G060300.v8.1	Stem P	SR P/X		KNOX1	12.33 ± 0.28	11.6 ± 0.31	11.13 ± 0.22	10.83 ± 0.17	11.45 ± 0.15	11.08 ± 0.1	11.11 ± 0.1	11.39 ± 0.12
Manes.01G060400.v8.1	Stem P	SR P/X		KNOX1	10.64 ± 0.23	10.08 ± 0.13	9.99 ± 0.13	10.13 ± 0.11	10.27 ± 0.17	10.03 ± 0.09	10 ± 0.08	10.13 ± 0.12
Manes.01G060500.v8.1		SR P	SR High		5.84 ± 0.2	5.82 ± 0.08	5.84 ± 0.15	5.81 ± 0.06	6.94 ± 0.29	6.78 ± 0.21	6.57 ± 0.18	6.58 ± 0.17
Manes.01G060875.v8.1	Stem P	SR P	SR High		8.31 ± 0.34	7.66 ± 0.37	7.21 ± 0.42	7.13 ± 0.36	8.41 ± 0.33	8.21 ± 0.18	7.94 ± 0.2	7.69 ± 0.15
Manes.01G061050.v8.1	Stem P/C	SR X			10.32 ± 0.22	10.53 ± 0.09	10.52 ± 0.12	10.23 ± 0.18	10.47 ± 0.17	10.51 ± 0.14	10.71 ± 0.12	10.73 ± 0.11
Manes.01G061200.v8.1	Stem P/C	SR X	SR High		11.15 ± 0.18	11.3 ± 0.1	11.12 ± 0.1	10.73 ± 0.17	11.41 ± 0.18	11.75 ± 0.19	12.25 ± 0.13	12.28 ± 0.18
Manes.01G061400.v8.1	Stem X	SR X			10.46 ± 0.47	10.79 ± 0.59	12.28 ± 0.65	14.26 ± 0.49	11.48 ± 0.29	11.48 ± 0.34	12.31 ± 0.23	12.9 ± 0.11
Manes.01G061500.v8.1	Stem P	SR P			11.75 ± 0.7	10.17 ± 0.39	9.16 ± 0.25	9.37 ± 0.36	10.76 ± 0.32	9.95 ± 0.33	9.87 ± 0.25	9.83 ± 0.15
Manes.01G061600.v8.1	Stem P/X	SR P/X			9.56 ± 0.41	9.06 ± 0.2	9.06 ± 0.17	9.4 ± 0.22	9.43 ± 0.15	8.99 ± 0.17	9 ± 0.17	9.07 ± 0.12
Manes.01G061850.v8.1	Stem P				6.47 ± 0.39	6.26 ± 0.19	6.16 ± 0.13	5.95 ± 0.23	6.13 ± 0.29	6.35 ± 0.12	6.11 ± 0.23	5.99 ± 0.19
Manes.01G062000.v8.1	Stem P/C	SR C/X			9.29 ± 0.32	9.72 ± 0.15	9.57 ± 0.09	9.12 ± 0.2	9.35 ± 0.17	9.59 ± 0.15	9.56 ± 0.12	9.23 ± 0.13
Manes.01G062400.v8.1	Stem P	SR P			12.53 ± 0.46	11.17 ± 0.62	9.83 ± 0.33	9.93 ± 0.34	12.37 ± 0.34	11.32 ± 0.33	10.58 ± 0.49	10.56 ± 0.26
Manes.01G062500.v8.1	Stem C/X				10.73 ± 0.24	11.11 ± 0.12	10.99 ± 0.12	10.71 ± 0.17	11.18 ± 0.1	11.23 ± 0.07	11.25 ± 0.06	11.25 ± 0.08
Manes.01G062600.v8.1	Stem P	SR P/X		KNOX1	11.11 ± 0.23	10.58 ± 0.15	10.46 ± 0.16	10.43 ± 0.12	10.78 ± 0.17	10.47 ± 0.1	10.48 ± 0.1	10.73 ± 0.12
Manes.01G062700.v8.1	Stem P	SR P/X		KNOX1	11.69 ± 0.41	10.08 ± 0.37	9.82 ± 0.42	9.8 ± 0.31	11.21 ± 0.26	10.39 ± 0.25	10.27 ± 0.29	10.62 ± 0.08
Manes.01G062800.v8.1	Stem P	SR P	SR Low		8.77 ± 0.39	8.12 ± 0.4	7.28 ± 0.28	7.07 ± 0.28	7.72 ± 0.2	7.48 ± 0.27	6.97 ± 0.17	7.03 ± 0.22
Manes.01G063000.v8.1	Stem P/C	SR C/X			9.95 ± 0.17	10.17 ± 0.1	10.11 ± 0.11	9.82 ± 0.17	9.82 ± 0.19	10.11 ± 0.09	10.15 ± 0.13	10.05 ± 0.14
Manes.01G063100.v8.1	Stem C/X				8.63 ± 0.44	9.42 ± 0.15	9.57 ± 0.17	9.19 ± 0.3	9.18 ± 0.19	9.37 ± 0.11	9.33 ± 0.16	9.08 ± 0.17
Manes.01G063300.v8.1	Stem P		SR Low		7.37 ± 0.5	6.62 ± 0.31	6.24 ± 0.23	6.26 ± 0.32	6.24 ± 0.18	5.94 ± 0.08	5.9 ± 0.13	6.13 ± 0.32
Manes.01G063600.v8.1	Stem X	SR X	SR High		9.19 ± 0.61	9.71 ± 0.19	9.97 ± 0.2	10.25 ± 0.27	10.3 ± 0.18	10.12 ± 0.14	10.43 ± 0.13	10.6 ± 0.06
Manes.01G063966.v8.1	Stem X			MYB46	5.96 ± 0.34	6.22 ± 0.16	6.32 ± 0.2	6.67 ± 0.23	6.15 ± 0.24	6.4 ± 0.32	6.44 ± 0.19	6.34 ± 0.17
Manes.01G064000.v8.1		SR C/X			8.52 ± 0.23	8.66 ± 0.17	8.74 ± 0.16	8.83 ± 0.19	8.66 ± 0.26	9.1 ± 0.12	9.08 ± 0.16	8.93 ± 0.17
Manes.01G064200.v8.1	Stem P	SR P			8.65 ± 0.86	7.56 ± 0.52	6.78 ± 0.49	6.78 ± 0.29	7.88 ± 0.57	7.48 ± 0.19	7.2 ± 0.24	6.78 ± 0.37
Manes.01G064500.v8.1	Stem P	SR P			9.26 ± 0.65	7.84 ± 0.57	7.04 ± 0.5	6.87 ± 0.25	8.39 ± 0.49	8.26 ± 0.17	7.91 ± 0.34	7.37 ± 0.37
Manes.01G064600.v8.1	Stem P/X	SR P/X			9.71 ± 0.21	9.12 ± 0.16	9.07 ± 0.18	9.45 ± 0.24	9.18 ± 0.17	8.85 ± 0.17	8.81 ± 0.12	8.87 ± 0.11
Manes.01G065100.v8.1	Stem X	SR P/X			10.53 ± 0.27	11.11 ± 0.48	11.84 ± 0.21	11.84 ± 0.14	12.14 ± 0.26	11.53 ± 0.12	11.65 ± 0.19	12.03 ± 0.1
Manes.01G065200.v8.1	Stem P/X	SR P/X			11.33 ± 0.37	10.18 ± 0.17	10.2 ± 0.16	10.88 ± 0.35	10.32 ± 0.21	9.94 ± 0.12	10.08 ± 0.16	10.53 ± 0.14
Manes.01G065300.v8.1	Stem P		SR Low		9.07 ± 0.57	8.19 ± 0.42	7.52 ± 0.25	8.11 ± 0.39	7.42 ± 0.12	7.46 ± 0.25	7.54 ± 0.14	7.57 ± 0.16
Manes.01G065400.v8.1	Stem P/C				11.14 ± 0.25	11.47 ± 0.16	10.98 ± 0.12	10.5 ± 0.2	11.33 ± 0.17	11.43 ± 0.13	11.27 ± 0.1	11.02 ± 0.19
Manes.01G065600.v8.1	Stem X	SR C/X			10.55 ± 0.54	10.95 ± 0.12	11.12 ± 0.13	11.36 ± 0.15	10.83 ± 0.25	11.42 ± 0.11	11.37 ± 0.17	11.26 ± 0.12
Manes.01G065700.v8.1			SR Low		7.32 ± 0.5	7.14 ± 0.25	7.17 ± 0.27	6.94 ± 0.17	6.6 ± 0.2	6.69 ± 0.16	6.59 ± 0.16	6.65 ± 0.18
Manes.01G065800.v8.1			SR High		6.2 ± 0.48	6.13 ± 0.32	6.09 ± 0.26	5.91 ± 0.22	6.54 ± 0.29	6.71 ± 0.18	6.81 ± 0.2	6.93 ± 0.19
Manes.01G065900.v8.1	Stem X		SR Low	MYB46	7.03 ± 0.66	7.23 ± 0.23	7.31 ± 0.17	8.33 ± 0.82	6.17 ± 0.41	6.53 ± 0.13	6.57 ± 0.18	6.42 ± 0.31
Manes.01G066000.v8.1	Stem C/X	SR C/X			6.96 ± 0.78	9.03 ± 0.38	9.01 ± 0.21	8.62 ± 0.34	7.89 ± 0.13	8.35 ± 0.12	8.59 ± 0.22	8.28 ± 0.14
Manes.01G066100.v8.1	Stem X	SR C/X			9.94 ± 0.27	10.09 ± 0.15	10.28 ± 0.09	10.31 ± 0.07	9.8 ± 0.16	10.12 ± 0.06	10.23 ± 0.11	10.12 ± 0.14
Manes.01G066200.v8.1	Stem P	SR P			11.72 ± 0.23	11.08 ± 0.13	10.92 ± 0.1	11.05 ± 0.16	11.04 ± 0.1	10.88 ± 0.07	10.83 ± 0.08	10.8 ± 0.05
Manes.01G066400.v8.1	Stem C/X	SR C/X	SR High		6.8 ± 0.79	8.68 ± 0.26	8.37 ± 0.55	7.62 ± 0.59	8.88 ± 0.26	9.46 ± 0.23	9.56 ± 0.24	9.32 ± 0.26
Manes.01G066500.v8.1	Stem P				6.24 ± 0.42	6.07 ± 0.21	6 ± 0.21	5.87 ± 0.09	6.19 ± 0.23	6.15 ± 0.2	6.02 ± 0.18	6.03 ± 0.17
Manes.01G066600.v8.1	Stem P	SR P/X	SR Low	KNOX1	9.77 ± 0.36	8.57 ± 0.31	8.15 ± 0.32	8.04 ± 0.32	7.01 ± 0.15	6.71 ± 0.24	6.74 ± 0.16	7.32 ± 0.41
Manes.01G066700.v8.1	Stem P				9.61 ± 0.17	9.45 ± 0.11	9.37 ± 0.09	9.31 ± 0.1	9.47 ± 0.15	9.39 ± 0.14	9.42 ± 0.1	9.42 ± 0.12
Manes.01G066800.v8.1		SR P			9.46 ± 0.39	9.4 ± 0.17	9.52 ± 0.17	9.7 ± 0.13	9.73 ± 0.22	9.73 ± 0.12	9.64 ± 0.17	9.45 ± 0.1
Manes.01G066900.v8.1		SR P	SR Low		6.9 ± 0.66	6.65 ± 0.27	6.51 ± 0.28	6.28 ± 0.34	6.7 ± 0.19	6.46 ± 0.19	6.19 ± 0.25	6.21 ± 0.16
Manes.01G067700.v8.1	Stem C/X	SR C/X	SR High		6.01 ± 0.31	6.82 ± 0.19	6.68 ± 0.25	6.29 ± 0.27	6.35 ± 0.29	6.85 ± 0.24	6.82 ± 0.17	6.61 ± 0.21
Manes.01G067900.v8.1	Stem P/C	SR P	SR High		8.06 ± 0.56	8.06 ± 0.28	7.58 ± 0.21	7.6 ± 0.14	8.84 ± 0.32	8.83 ± 0.15	8.56 ± 0.12	8.47 ± 0.17
Manes.01G068100.v8.1	Stem X			MYB46	9.73 ± 0.33	9.65 ± 0.24	10.28 ± 0.2	10.95 ± 0.23	9.74 ± 0.15	9.74 ± 0.16	9.82 ± 0.07	9.86 ± 0.06
Manes.01G068400.v8.1	Stem X	SR P	SR High		8.48 ± 0.39	8.81 ± 0.24	9.25 ± 0.2	9.77 ± 0.16	10.54 ± 0.19	9.99 ± 0.17	9.81 ± 0.16	9.97 ± 0.16
Manes.01G068600.v8.1		SR P	SR High		5.84 ± 0.14	5.84 ± 0.1	5.79 ± 0.01	5.79 ± 0.01	6.61 ± 0.24	6.3 ± 0.18	6.18 ± 0.19	6.16 ± 0.18
Manes.01G068800.v8.1	Stem P	SR P	SR Low		8.6 ± 0.49	7.44 ± 0.45	6.72 ± 0.33	6.41 ± 0.38	6.93 ± 0.17	6.5 ± 0.2	6.28 ± 0.29	6.21 ± 0.15
Manes.01G069000.v8.1	Stem C/X	SR P/C			8.67 ± 0.38	9.23 ± 0.16	8.98 ± 0.14	8.67 ± 0.21	9.35 ± 0.22	9.55 ± 0.09	9.33 ± 0.17	9.16 ± 0.17
Manes.01G069300.v8.1	Stem X	SR C/X	SR High		9.9 ± 0.45	10.53 ± 0.27	10.92 ± 0.28	11.54 ± 0.28	10.97 ± 0.18	11.42 ± 0.09	11.54 ± 0.12	11.42 ± 0.07
Manes.01G069400.v8.1	Stem C/X	SR C/X	SR High		6.76 ± 0.64	7.8 ± 0.19	7.96 ± 0.47	7.56 ± 0.5	7.72 ± 0.54	8.99 ± 0.29	9.23 ± 0.25	8.9 ± 0.17
Manes.01G069500.v8.1		SR P	SR High		6.7 ± 0.54	6.76 ± 0.15	6.6 ± 0.23	6.47 ± 0.18	7.37 ± 0.26	6.96 ± 0.12	6.88 ± 0.17	6.81 ± 0.22
Manes.01G069600.v8.1	Stem P				9.2 ± 0.19	9.07 ± 0.14	8.94 ± 0.13	8.96 ± 0.13	8.93 ± 0.12	8.83 ± 0.12	8.85 ± 0.13	8.95 ± 0.12
Manes.01G069700.v8.1	Stem X		SR Low	MYB46	5.86 ± 0.17	5.9 ± 0.23	6.03 ± 0.17	6.33 ± 0.21	5.85 ± 0.12	5.81 ± 0.05	5.79 ± 0.03	5.83 ± 0.12
Manes.01G069800.v8.1	Stem C/X				9.08 ± 0.37	9.7 ± 0.24	9.95 ± 0.09	9.85 ± 0.14	9.26 ± 0.15	9.24 ± 0.14	9.35 ± 0.11	9.52 ± 0.13
Manes.01G069900.v8.1	Stem C/X	SR C/X	SR Low		6.25 ± 0.45	7.44 ± 0.43	8.07 ± 0.25	7.88 ± 0.31	6.33 ± 0.42	7.02 ± 0.26	7.03 ± 0.25	6.89 ± 0.22
Manes.01G070000.v8.1	Stem P		SR Low		8.76 ± 0.23	8.25 ± 0.21	8.4 ± 0.28	8.21 ± 0.26	5.84 ± 0.14	5.96 ± 0.17	5.87 ± 0.13	5.93 ± 0.16
Manes.01G070200.v8.1		SR P			6.49 ± 0.78	6.4 ± 0.28	6.5 ± 0.28	6.29 ± 0.29	7.59 ± 0.63	6.96 ± 0.43	6.56 ± 0.44	6.48 ± 0.47
Manes.01G070300.v8.1	Stem P	SR P	SR Low		7.7 ± 0.42	7.04 ± 0.18	6.75 ± 0.19	6.78 ± 0.18	6.95 ± 0.25	6.69 ± 0.3	6.47 ± 0.2	6.32 ± 0.25
Manes.01G070700.v8.1		SR C/X			8.75 ± 0.26	8.82 ± 0.12	8.84 ± 0.11	8.64 ± 0.21	8.62 ± 0.11	8.8 ± 0.1	8.87 ± 0.11	8.83 ± 0.11
Manes.01G070900.v8.1	Stem X			MYB46	8.92 ± 0.47	9.44 ± 0.27	9.97 ± 0.18	10.26 ± 0.18	9.42 ± 0.2	9.61 ± 0.15	9.57 ± 0.13	9.54 ± 0.09
Manes.01G071000.v8.1			SR High		5.84 ± 0.12	6.03 ± 0.17	5.97 ± 0.17	5.87 ± 0.2	6.23 ± 0.23	6.33 ± 0.13	6.29 ± 0.21	6.17 ± 0.19
Manes.01G071051.v8.1	Stem C/X		SR High		6.03 ± 0.28	6.52 ± 0.14	6.32 ± 0.28	5.98 ± 0.2	6.73 ± 0.33	6.83 ± 0.16	6.68 ± 0.12	6.46 ± 0.21
Manes.01G071100.v8.1	Stem P	SR P			8.87 ± 0.29	8.64 ± 0.14	8.41 ± 0.16	8.52 ± 0.13	8.99 ± 0.22	8.74 ± 0.09	8.5 ± 0.15	8.58 ± 0.16
Manes.01G071200.v8.1	Stem C/X		SR High		9.23 ± 0.25	9.63 ± 0.14	9.73 ± 0.12	9.46 ± 0.18	10.03 ± 0.1	9.99 ± 0.09	10 ± 0.09	10.08 ± 0.09
Manes.01G071300.v8.1	Stem X	SR P			6.61 ± 0.62	6.57 ± 0.49	6.55 ± 0.42	8.53 ± 1.01	6.94 ± 0.22	6.6 ± 0.23	6.51 ± 0.29	6.44 ± 0.33
Manes.01G071400.v8.1	Stem P/X	SR P/X	SR High		10.53 ± 0.49	10.31 ± 0.11	10.23 ± 0.1	10.8 ± 0.3	11.51 ± 0.13	11.2 ± 0.09	11.06 ± 0.11	11.29 ± 0.1
Manes.01G071500.v8.1	Stem X		SR Low	MYB46	9.76 ± 0.48	9.67 ± 0.44	10.33 ± 0.33	12.06 ± 0.5	9.61 ± 0.1	9.6 ± 0.12	9.52 ± 0.16	9.44 ± 0.1
Manes.01G071700.v8.1	Stem X	SR X			8.19 ± 0.63	9.35 ± 0.5	10.07 ± 0.26	10.55 ± 0.21	9.76 ± 0.19	9.53 ± 0.1	9.71 ± 0.11	9.97 ± 0.12
Manes.01G071800.v8.1	Stem C/X	SR X	SR High		9.69 ± 0.5	11.06 ± 0.23	11.04 ± 0.13	10.72 ± 0.31	11.36 ± 0.17	11.59 ± 0.14	11.65 ± 0.12	11.76 ± 0.16
Manes.01G071900.v8.1	Stem C/X				9.42 ± 0.14	9.72 ± 0.09	9.66 ± 0.15	9.51 ± 0.14	9.81 ± 0.11	9.92 ± 0.05	9.92 ± 0.08	9.86 ± 0.1
Manes.01G072000.v8.1	Stem C/X	SR C/X			8.86 ± 0.34	9.71 ± 0.24	9.7 ± 0.06	9.55 ± 0.19	9.01 ± 0.17	9.45 ± 0.06	9.5 ± 0.15	9.21 ± 0.09
Manes.01G072100.v8.1	Stem C/X	SR C/X			10.33 ± 0.54	12.11 ± 0.31	11.72 ± 0.3	10.68 ± 0.48	10.92 ± 0.35	11.91 ± 0.09	11.77 ± 0.38	11.22 ± 0.11
Manes.01G072200.v8.1	Stem C/X	SR P/C	SR Low		10.04 ± 0.54	11.31 ± 0.28	11.55 ± 0.12	10.89 ± 0.3	10.12 ± 0.27	10.34 ± 0.12	10.18 ± 0.24	9.96 ± 0.12
Manes.01G072400.v8.1	Stem C/X		SR Low		6.89 ± 0.53	7.68 ± 0.28	7.71 ± 0.34	7.71 ± 0.32	6.91 ± 0.44	7.37 ± 0.23	7.33 ± 0.27	7.03 ± 0.12
Manes.01G072801.v8.1	Stem X			MYB46	9.38 ± 0.35	9.23 ± 0.17	9.65 ± 0.17	10.35 ± 0.23	9.62 ± 0.16	9.53 ± 0.08	9.57 ± 0.12	9.5 ± 0.11
Manes.01G073100.v8.1	Stem X		SR Low	MYB46	10.07 ± 0.26	10.1 ± 0.15	10.19 ± 0.18	10.42 ± 0.21	9.55 ± 0.12	9.57 ± 0.13	9.55 ± 0.12	9.58 ± 0.09
Manes.01G073112.v8.1	Stem X		SR Low	MYB46	5.84 ± 0.31	5.97 ± 0.32	6.37 ± 0.34	6.54 ± 0.2	5.98 ± 0.22	5.81 ± 0.1	6.04 ± 0.17	5.92 ± 0.17
Manes.01G073125.v8.1	Stem X	SR P/X			10.45 ± 0.25	10.39 ± 0.1	10.48 ± 0.05	10.8 ± 0.18	10.74 ± 0.12	10.56 ± 0.1	10.61 ± 0.05	10.64 ± 0.08
Manes.01G073300.v8.1	Stem X	SR X			9.83 ± 0.17	9.82 ± 0.16	10.21 ± 0.08	10.49 ± 0.12	10.26 ± 0.13	10.39 ± 0.09	10.49 ± 0.09	10.48 ± 0.07
Manes.01G073400.v8.1	Stem P/X	SR P/X			11.54 ± 0.43	10.95 ± 0.15	10.86 ± 0.12	11.24 ± 0.19	11.42 ± 0.18	11 ± 0.11	10.89 ± 0.13	11.06 ± 0.11
Manes.01G073500.v8.1	Stem P				8.84 ± 0.43	8.45 ± 0.11	8.21 ± 0.2	7.94 ± 0.1	8.24 ± 0.2	8.21 ± 0.11	8.17 ± 0.14	8.06 ± 0.1
Manes.01G073700.v8.1	Stem P/X	SR P/X			10.25 ± 0.21	9.8 ± 0.14	9.88 ± 0.17	10.12 ± 0.17	10.48 ± 0.17	10.14 ± 0.13	10.05 ± 0.09	10.31 ± 0.17
Manes.01G073750.v8.1			SR High		5.89 ± 0.17	5.9 ± 0.17	5.94 ± 0.15	6.06 ± 0.2	6.13 ± 0.24	6.12 ± 0.23	6.25 ± 0.16	6.29 ± 0.2
Manes.01G073800.v8.1	Stem P	SR P	SR High		9.78 ± 0.49	9.51 ± 0.29	8.91 ± 0.26	8.41 ± 0.32	10.66 ± 0.2	10.43 ± 0.13	10.36 ± 0.12	10.14 ± 0.19
Manes.01G073900.v8.1	Stem C/X	SR C/X			10.48 ± 0.36	11.53 ± 0.22	11.74 ± 0.2	11.76 ± 0.19	11.13 ± 0.19	11.56 ± 0.13	11.56 ± 0.16	11.45 ± 0.14
Manes.01G074000.v8.1	Stem X	SR X	SR Low	MYB46	9.15 ± 0.54	9.95 ± 0.63	11.44 ± 0.37	12.62 ± 0.4	9.64 ± 0.18	9.86 ± 0.22	9.96 ± 0.15	10.12 ± 0.2
Manes.01G074100.v8.1	Stem X	SR P/X	SR Low		9.5 ± 0.8	7.74 ± 0.6	8.91 ± 0.76	11.44 ± 0.65	6.8 ± 0.27	6.18 ± 0.27	6.21 ± 0.21	6.75 ± 0.37
Manes.01G074300.v8.1	Stem X	SR C/X			8.03 ± 0.71	8.49 ± 0.14	8.89 ± 0.17	9.14 ± 0.18	8.68 ± 0.21	8.99 ± 0.13	9.1 ± 0.14	9.01 ± 0.19
Manes.01G074400.v8.1	Stem X	SR X	SR Low	MYB46	6.11 ± 0.64	5.9 ± 0.67	6.9 ± 0.81	10.75 ± 1.23	5.81 ± 0.13	5.81 ± 0.05	5.89 ± 0.21	6.4 ± 0.52
Manes.01G074500.v8.1		SR C/X			12.31 ± 0.26	12.47 ± 0.1	12.44 ± 0.15	12.32 ± 0.12	11.96 ± 0.14	12.22 ± 0.1	12.21 ± 0.08	12.09 ± 0.1
Manes.01G074700.v8.1	Stem P	SR P/X	SR Low	KNOX1	8.91 ± 0.34	8.19 ± 0.24	8.06 ± 0.2	8.03 ± 0.21	7.83 ± 0.23	7.48 ± 0.2	7.46 ± 0.21	7.74 ± 0.17
Manes.01G074800.v8.1	Stem P/C	SR P	SR High		8.23 ± 1.55	8.45 ± 0.66	7.41 ± 0.46	6.8 ± 0.48	9.71 ± 0.83	9.24 ± 0.46	8.5 ± 0.53	7.93 ± 0.38
Manes.01G074850.v8.1	Stem P	SR P	SR High		6.31 ± 0.35	6.16 ± 0.2	5.88 ± 0.14	5.87 ± 0.08	6.97 ± 0.26	6.45 ± 0.26	6.32 ± 0.2	6.29 ± 0.23
Manes.01G075000.v8.1	Stem P				10.28 ± 0.16	10.03 ± 0.11	10.01 ± 0.14	9.75 ± 0.14	9.54 ± 0.1	9.52 ± 0.14	9.51 ± 0.16	9.69 ± 0.11
Manes.01G075100.v8.1	Stem P/C	SR X			11.58 ± 0.25	11.73 ± 0.14	11.62 ± 0.15	11.4 ± 0.13	11.53 ± 0.1	11.62 ± 0.08	11.7 ± 0.05	11.73 ± 0.14
Manes.01G075700.v8.1	Stem P/X	SR P/X			10.08 ± 0.42	8.88 ± 0.47	8.57 ± 0.39	10.53 ± 0.87	10.1 ± 0.37	9.08 ± 0.21	8.76 ± 0.38	9.13 ± 0.23
Manes.01G075900.v8.1	Stem P				6.61 ± 0.48	6.29 ± 0.22	5.95 ± 0.16	6.17 ± 0.2	6.29 ± 0.33	6.24 ± 0.26	6.1 ± 0.17	6.1 ± 0.26
Manes.01G076000.v8.1	Stem X	SR X	SR Low	MYB46	5.86 ± 0.28	5.99 ± 0.19	6.63 ± 0.49	7.13 ± 0.4	5.82 ± 0.16	5.93 ± 0.21	6.32 ± 0.3	6.4 ± 0.32
Manes.01G076100.v8.1	Stem P	SR P	SR Low		8.38 ± 0.41	7.95 ± 0.12	8 ± 0.13	7.89 ± 0.23	7.34 ± 0.29	7.07 ± 0.27	6.84 ± 0.17	6.74 ± 0.35
Manes.01G076300.v8.1	Stem C/X		SR Low		5.79 ± 0.12	6.19 ± 0.18	6.1 ± 0.17	6.02 ± 0.21	5.82 ± 0.1	5.9 ± 0.17	5.87 ± 0.11	5.83 ± 0.06
Manes.01G076400.v8.1	Stem C/X	SR C/X	SR High		8.82 ± 1.2	11.8 ± 0.51	12.22 ± 0.48	11.38 ± 0.6	11.16 ± 0.47	12.75 ± 0.21	12.99 ± 0.31	12.52 ± 0.17
Manes.01G076500.v8.1	Stem C/X	SR C/X			6.94 ± 0.82	10.05 ± 0.55	10.36 ± 0.58	9.44 ± 0.51	7.68 ± 0.51	9.66 ± 0.36	10.41 ± 0.35	10.39 ± 0.35
Manes.01G076600.v8.1	Stem P	SR C/X			10.92 ± 0.34	10.85 ± 0.19	10.56 ± 0.11	9.96 ± 0.32	10.45 ± 0.17	10.64 ± 0.1	10.56 ± 0.11	10.42 ± 0.1
Manes.01G077000.v8.1	Stem C/X	SR P/X			9.64 ± 0.32	10 ± 0.09	10.08 ± 0.19	9.74 ± 0.17	10.53 ± 0.15	10.04 ± 0.08	10 ± 0.15	10.19 ± 0.15
Manes.01G077200.v8.1	Stem P/C				9.38 ± 0.26	9.41 ± 0.12	9.35 ± 0.11	9.01 ± 0.24	9.41 ± 0.21	9.33 ± 0.13	9.36 ± 0.07	9.34 ± 0.11
Manes.01G077300.v8.1	Stem P	SR P	SR High		7.04 ± 0.64	6.35 ± 0.35	6.01 ± 0.25	6.44 ± 0.47	7.65 ± 0.36	6.94 ± 0.17	6.62 ± 0.38	6.76 ± 0.16
Manes.01G077400.v8.1	Stem C/X	SR C/X			6.33 ± 0.72	8.91 ± 0.53	9.06 ± 0.48	8.2 ± 0.43	6.48 ± 0.61	8.27 ± 0.25	8.41 ± 0.47	7.87 ± 0.17
Manes.01G077500.v8.1	Stem C/X	SR X			7.57 ± 0.86	8.69 ± 0.29	9.11 ± 0.25	9.04 ± 0.15	8.47 ± 0.2	8.82 ± 0.12	9.02 ± 0.07	8.93 ± 0.13
Manes.01G077700.v8.1	Stem C/X	SR C/X	SR Low		7.61 ± 0.73	9.98 ± 0.62	10.36 ± 0.42	9.92 ± 0.2	8.04 ± 0.48	9.15 ± 0.12	9.31 ± 0.31	8.96 ± 0.14
Manes.01G078000.v8.1	Stem C/X		SR Low		5.84 ± 0.16	6.7 ± 0.34	7.22 ± 0.21	7.04 ± 0.32	6.07 ± 0.29	6.13 ± 0.16	6.24 ± 0.17	6.41 ± 0.36
Manes.01G078100.v8.1	Stem C/X	SR C/X	SR Low		7.88 ± 1.68	11.36 ± 0.66	12.39 ± 0.36	11.76 ± 0.66	8.03 ± 0.84	10.01 ± 0.49	10.59 ± 0.45	10.74 ± 0.33
Manes.01G078200.v8.1	Stem C/X	SR X	SR High		6.57 ± 0.61	9.02 ± 1.47	11.22 ± 0.28	10.79 ± 0.74	10.26 ± 0.58	10.91 ± 0.81	12.82 ± 0.63	14.05 ± 0.25
Manes.01G078301.v8.1	Stem C/X	SR C/X	SR High		5.8 ± 0.07	6.08 ± 0.21	6.09 ± 0.22	5.93 ± 0.16	6.3 ± 0.43	7.61 ± 0.29	8.2 ± 0.43	8.1 ± 0.29
Manes.01G078400.v8.1		SR X	SR High		5.8 ± 0.04	5.88 ± 0.16	5.84 ± 0.08	5.87 ± 0.15	6.09 ± 0.34	7.52 ± 0.73	8.81 ± 0.34	8.63 ± 0.3
Manes.01G079000.v8.1	Stem X			MYB46	10.31 ± 0.21	10.5 ± 0.15	10.66 ± 0.13	11.14 ± 0.17	10.76 ± 0.12	10.77 ± 0.04	10.79 ± 0.07	10.91 ± 0.08
Manes.01G079100.v8.1		SR P/C	SR Low		6.68 ± 0.59	6.88 ± 0.32	6.81 ± 0.3	7.33 ± 0.43	6.48 ± 0.28	6.7 ± 0.13	6.57 ± 0.14	6.24 ± 0.15
Manes.01G079200.v8.1	Stem P	SR P			9.92 ± 0.36	9.78 ± 0.1	9.66 ± 0.12	9.41 ± 0.15	9.61 ± 0.14	9.48 ± 0.13	9.34 ± 0.1	9.43 ± 0.12
Manes.01G079500.v8.1	Stem X		SR Low	MYB46	7.95 ± 0.59	8.11 ± 0.46	9.16 ± 0.38	9.85 ± 0.27	7.9 ± 0.15	7.76 ± 0.22	8.1 ± 0.16	8.3 ± 0.21
Manes.01G079800.v8.1	Stem X			MYB46	9.61 ± 0.4	9.93 ± 0.12	10.21 ± 0.14	10.58 ± 0.14	10.13 ± 0.1	10.13 ± 0.07	10.12 ± 0.11	10.15 ± 0.09
Manes.01G080000.v8.1	Stem P	SR P			9.3 ± 0.66	8.27 ± 0.46	7.53 ± 0.18	7.53 ± 0.21	8.95 ± 0.27	8.51 ± 0.23	8.01 ± 0.38	7.82 ± 0.24
Manes.01G080100.v8.1	Stem P	SR P	SR High		7.19 ± 0.72	6.66 ± 0.43	6.11 ± 0.22	6.32 ± 0.47	7.8 ± 0.36	7.33 ± 0.41	6.74 ± 0.44	6.39 ± 0.41
Manes.01G080200.v8.1	Stem P				8.91 ± 0.4	8.77 ± 0.14	8.53 ± 0.14	8.17 ± 0.25	8.67 ± 0.14	8.83 ± 0.14	8.7 ± 0.12	8.73 ± 0.17
Manes.01G080300.v8.1	Stem P	SR P			10.22 ± 0.41	9.62 ± 0.19	9.16 ± 0.16	9.03 ± 0.16	9.36 ± 0.11	9.18 ± 0.12	9.16 ± 0.09	9.15 ± 0.07
Manes.01G080400.v8.1	Stem P	SR P	SR Low		9.99 ± 0.37	8.84 ± 0.49	7.93 ± 0.46	7.51 ± 0.32	8.65 ± 0.23	8.04 ± 0.21	7.57 ± 0.25	7.85 ± 0.31
Manes.01G080500.v8.1	Stem P				6.28 ± 0.33	6.17 ± 0.18	5.94 ± 0.11	5.99 ± 0.18	6.03 ± 0.2	6.11 ± 0.18	6.1 ± 0.13	5.98 ± 0.09
Manes.01G080600.v8.1	Stem P/X	SR P			8.54 ± 0.78	8.23 ± 0.24	7.96 ± 0.18	8.17 ± 0.19	8.86 ± 0.19	8.62 ± 0.15	8.39 ± 0.17	8.34 ± 0.2
Manes.01G080700.v8.1	Stem P/X				8.9 ± 0.24	8.63 ± 0.19	8.59 ± 0.16	8.92 ± 0.22	8.88 ± 0.12	8.67 ± 0.22	8.63 ± 0.16	8.63 ± 0.19
Manes.01G080900.v8.1	Stem X	SR X			10.69 ± 0.2	10.82 ± 0.26	11.3 ± 0.11	11.94 ± 0.2	10.8 ± 0.14	10.79 ± 0.14	11.01 ± 0.1	11.09 ± 0.14
Manes.01G080964.v8.1	Stem C/X	SR C/X			9.8 ± 0.14	10.04 ± 0.09	10.09 ± 0.07	10.14 ± 0.11	9.48 ± 0.13	9.76 ± 0.06	9.88 ± 0.07	9.8 ± 0.12
Manes.01G081000.v8.1	Stem X		SR Low	MYB46	7.77 ± 0.56	8.36 ± 0.37	8.88 ± 0.3	9.85 ± 0.3	8.1 ± 0.12	8.21 ± 0.13	8.16 ± 0.11	8.05 ± 0.15
Manes.01G081100.v8.1	Stem X		SR Low	MYB46	5.83 ± 0.16	6.31 ± 0.2	6.42 ± 0.28	6.77 ± 0.22	5.81 ± 0.06	6.02 ± 0.2	6.1 ± 0.15	6.05 ± 0.28
Manes.01G081200.v8.1	Stem C/X	SR C/X	SR High		7.58 ± 0.29	8.08 ± 0.14	8.14 ± 0.17	8 ± 0.19	8.09 ± 0.23	8.55 ± 0.14	8.61 ± 0.16	8.47 ± 0.09
Manes.01G081500.v8.1	Stem P	SR P	SR High		7.21 ± 0.43	6.85 ± 0.17	6.69 ± 0.21	6.6 ± 0.24	7.57 ± 0.25	7.29 ± 0.15	7.22 ± 0.18	7.17 ± 0.18
Manes.01G081600.v8.1			SR High		5.88 ± 0.27	6.01 ± 0.23	6.09 ± 0.16	6.07 ± 0.14	6.11 ± 0.23	6.28 ± 0.21	6.42 ± 0.14	6.34 ± 0.16
Manes.01G081800.v8.1	Stem P	SR P			9.23 ± 0.47	8.78 ± 0.41	7.85 ± 0.25	7.26 ± 0.28	8.64 ± 0.3	8.1 ± 0.34	7.7 ± 0.19	7.62 ± 0.24
Manes.01G081900.v8.1	Stem X	SR C/X			8.14 ± 0.32	8.53 ± 0.17	8.74 ± 0.22	8.94 ± 0.18	8.02 ± 0.2	8.38 ± 0.2	8.45 ± 0.15	8.35 ± 0.14
Manes.01G082200.v8.1	Stem P				9.04 ± 0.33	8.88 ± 0.11	8.76 ± 0.14	8.63 ± 0.13	8.53 ± 0.12	8.72 ± 0.15	8.76 ± 0.15	8.73 ± 0.15
Manes.01G082300.v8.1		SR P			8.91 ± 0.26	9 ± 0.08	8.98 ± 0.15	8.92 ± 0.13	9.63 ± 0.14	9.36 ± 0.11	9.36 ± 0.11	9.36 ± 0.09
Manes.01G082400.v8.1	Stem C/X	SR C/X			9.45 ± 0.44	10.47 ± 0.25	10.51 ± 0.17	10.31 ± 0.23	9.72 ± 0.2	9.97 ± 0.15	10.12 ± 0.13	9.98 ± 0.18
Manes.01G082600.v8.1	Stem C/X	SR C/X			11.84 ± 0.32	12.57 ± 0.1	12.58 ± 0.11	12.25 ± 0.26	12.48 ± 0.18	12.94 ± 0.1	12.97 ± 0.16	12.9 ± 0.1
Manes.01G082700.v8.1	Stem C/X				10.01 ± 0.24	10.39 ± 0.09	10.49 ± 0.1	10.27 ± 0.13	10.61 ± 0.1	10.76 ± 0.1	10.75 ± 0.12	10.74 ± 0.08
Manes.01G082800.v8.1	Stem P/X	SR P/X			10.53 ± 0.19	10.24 ± 0.08	10.36 ± 0.08	10.68 ± 0.17	10.56 ± 0.1	10.35 ± 0.06	10.34 ± 0.07	10.44 ± 0.08
Manes.01G083200.v8.1	Stem C/X	SR C/X	SR High		7.54 ± 0.84	8.85 ± 0.21	8.61 ± 0.31	8.13 ± 0.4	8.08 ± 0.38	9.08 ± 0.19	9.2 ± 0.15	8.8 ± 0.12
Manes.01G083350.v8.1		SR P/C			6.16 ± 0.42	6.64 ± 0.21	6.3 ± 0.17	6.11 ± 0.25	6.48 ± 0.41	6.88 ± 0.15	6.63 ± 0.18	6.28 ± 0.21
Manes.01G083600.v8.1	Stem C/X	SR C/X	SR High		6.49 ± 0.57	8.54 ± 0.46	8.76 ± 0.37	8.04 ± 0.4	9.89 ± 0.44	10.95 ± 0.22	11.21 ± 0.3	10.83 ± 0.1
Manes.01G083700.v8.1	Stem C/X				9.59 ± 0.23	10.03 ± 0.18	10.11 ± 0.16	9.78 ± 0.23	10.12 ± 0.09	10.04 ± 0.06	9.98 ± 0.07	10.05 ± 0.17
Manes.01G083800.v8.1	Stem X			MYB46	8.77 ± 0.54	9.01 ± 0.14	9.18 ± 0.12	9.58 ± 0.13	8.94 ± 0.19	9.01 ± 0.14	9.01 ± 0.11	9.06 ± 0.08
Manes.01G083900.v8.1			SR Low		11.79 ± 0.23	11.84 ± 0.09	11.76 ± 0.07	11.61 ± 0.15	10.78 ± 0.09	10.72 ± 0.07	10.7 ± 0.1	10.78 ± 0.08
Manes.01G084100.v8.1	Stem P/X				8.96 ± 0.32	8.64 ± 0.11	8.74 ± 0.18	8.84 ± 0.12	8.75 ± 0.12	8.87 ± 0.15	8.94 ± 0.13	8.81 ± 0.14
Manes.01G084200.v8.1	Stem P	SR X			9.87 ± 0.12	9.85 ± 0.11	9.77 ± 0.08	9.67 ± 0.09	9.94 ± 0.13	10.05 ± 0.1	10.18 ± 0.09	10.11 ± 0.1
Manes.01G084300.v8.1	Stem X	SR X			8.97 ± 0.29	9.01 ± 0.24	9.34 ± 0.17	10.26 ± 0.35	9.77 ± 0.14	9.54 ± 0.07	9.67 ± 0.12	10.04 ± 0.1
Manes.01G084500.v8.1	Stem P	SR P/X	SR High	KNOX1	9.75 ± 0.49	8.37 ± 0.42	7.69 ± 0.38	7.48 ± 0.4	11.34 ± 0.41	10.17 ± 0.21	10.07 ± 0.4	10.97 ± 0.19
Manes.01G084600.v8.1	Stem X	SR P/X			10.47 ± 0.25	9.97 ± 0.25	10.22 ± 0.19	11.36 ± 0.41	10.75 ± 0.23	10.11 ± 0.13	10.07 ± 0.16	10.4 ± 0.13
Manes.01G084800.v8.1		SR P			7.79 ± 0.37	7.18 ± 0.26	7.08 ± 0.32	7.51 ± 0.49	7.81 ± 0.5	7.51 ± 0.29	7.11 ± 0.36	6.9 ± 0.27
Manes.01G084900.v8.1	Stem X	SR P			10.38 ± 0.19	10.36 ± 0.15	10.52 ± 0.1	10.75 ± 0.13	10.48 ± 0.1	10.36 ± 0.08	10.31 ± 0.07	10.35 ± 0.12
Manes.01G085000.v8.1	Stem X			MYB46	5.91 ± 0.29	6.17 ± 0.19	6.4 ± 0.25	6.47 ± 0.23	5.94 ± 0.24	5.95 ± 0.22	6.29 ± 0.23	6.17 ± 0.22
Manes.01G085100.v8.1			SR Low		6.35 ± 0.31	6.22 ± 0.16	6.21 ± 0.16	6.17 ± 0.2	5.96 ± 0.21	5.94 ± 0.18	5.86 ± 0.11	5.85 ± 0.13
Manes.01G085200.v8.1	Stem X	SR P/X	SR Low		8.92 ± 0.35	8.66 ± 0.14	9.02 ± 0.27	9.4 ± 0.16	7.72 ± 0.26	7.32 ± 0.21	7.23 ± 0.3	7.42 ± 0.16
Manes.01G085300.v8.1	Stem P/C	SR C/X	SR Low		7.5 ± 0.31	7.65 ± 0.15	7.44 ± 0.21	7.1 ± 0.22	6.31 ± 0.16	6.69 ± 0.19	6.66 ± 0.17	6.39 ± 0.22
Manes.01G085400.v8.1	Stem P		SR Low		7.94 ± 0.34	7.54 ± 0.27	7.11 ± 0.16	6.77 ± 0.27	6.73 ± 0.18	6.59 ± 0.16	6.63 ± 0.18	6.72 ± 0.17
Manes.01G085600.v8.1	Stem P				6.47 ± 0.48	6.13 ± 0.16	6.05 ± 0.18	5.81 ± 0.1	6.08 ± 0.24	6.1 ± 0.18	6.07 ± 0.19	6 ± 0.17
Manes.01G085700.v8.1	Stem P	SR P			10.18 ± 0.49	9.35 ± 0.3	8.68 ± 0.19	8.39 ± 0.17	9.96 ± 0.22	9.86 ± 0.11	9.63 ± 0.12	9.33 ± 0.13
Manes.01G085900.v8.1	Stem P/X	SR P/X			8.73 ± 0.26	8.31 ± 0.14	8.45 ± 0.13	8.72 ± 0.17	8.77 ± 0.21	8.44 ± 0.11	8.46 ± 0.12	8.71 ± 0.12
Manes.01G086000.v8.1	Stem X		SR Low	MYB46	9.05 ± 0.42	9 ± 0.19	9.31 ± 0.12	9.95 ± 0.21	8.83 ± 0.21	8.78 ± 0.13	8.86 ± 0.13	8.83 ± 0.08
Manes.01G086100.v8.1	Stem P	SR P	SR Low		9.34 ± 0.49	8.88 ± 0.43	7.91 ± 0.27	7.61 ± 0.17	7.49 ± 0.33	7.11 ± 0.14	6.87 ± 0.19	6.53 ± 0.29
Manes.01G086200.v8.1	Stem C/X	SR C/X			11.54 ± 0.24	12.02 ± 0.12	12.07 ± 0.11	12.09 ± 0.1	11.67 ± 0.24	12.32 ± 0.1	12.33 ± 0.19	12.16 ± 0.06
Manes.01G086400.v8.1	Stem X			MYB46	9.15 ± 0.37	9.24 ± 0.32	9.89 ± 0.29	11.12 ± 0.31	10.14 ± 0.1	10.13 ± 0.11	10.16 ± 0.12	10.23 ± 0.09
Manes.01G086500.v8.1	Stem X		SR Low	MYB46	7.47 ± 0.35	7.56 ± 0.24	7.79 ± 0.21	8.24 ± 0.23	7.44 ± 0.22	7.47 ± 0.16	7.44 ± 0.1	7.15 ± 0.12
Manes.01G086700.v8.1	Stem P				8.56 ± 0.48	8.2 ± 0.18	8.14 ± 0.12	8.28 ± 0.28	8.57 ± 0.35	8.49 ± 0.15	8.37 ± 0.15	8.29 ± 0.17
Manes.01G086800.v8.1	Stem C/X	SR X	SR High		6.49 ± 0.42	7.65 ± 0.56	8.14 ± 0.35	7.76 ± 0.63	6.62 ± 0.49	7.84 ± 0.64	9.02 ± 0.44	8.91 ± 0.45
Manes.01G086900.v8.1		SR P/X		KNOX1	7.02 ± 0.62	7.4 ± 0.17	7.37 ± 0.23	7.53 ± 0.31	7.39 ± 0.36	6.9 ± 0.22	6.98 ± 0.29	7.17 ± 0.21
Manes.01G087050.v8.1		SR X			9.88 ± 0.29	10.16 ± 0.11	10.09 ± 0.07	10.11 ± 0.09	9.92 ± 0.1	10 ± 0.12	10.08 ± 0.12	10.25 ± 0.14
Manes.01G087200.v8.1	Stem X	SR C/X			8.94 ± 0.46	9.71 ± 0.35	10.15 ± 0.35	10.99 ± 0.33	9.02 ± 0.27	9.7 ± 0.13	9.75 ± 0.19	9.54 ± 0.14
Manes.01G087300.v8.1		SR C/X	SR High		8.01 ± 1.09	9.15 ± 0.33	8.92 ± 0.54	8.45 ± 0.44	8.52 ± 0.44	9.67 ± 0.19	10.02 ± 0.22	9.59 ± 0.25
Manes.01G087400.v8.1	Stem P/X				11.71 ± 0.23	11.34 ± 0.12	11.41 ± 0.08	11.68 ± 0.12	11.64 ± 0.18	11.57 ± 0.13	11.56 ± 0.08	11.66 ± 0.13
Manes.01G087500.v8.1	Stem P	SR P			10.89 ± 0.15	10.21 ± 0.35	9.45 ± 0.28	9.18 ± 0.28	10.2 ± 0.14	9.87 ± 0.1	9.66 ± 0.15	9.59 ± 0.13
Manes.01G087600.v8.1	Stem C/X	SR C/X			7.89 ± 0.41	8.47 ± 0.23	8.14 ± 0.3	8.03 ± 0.18	7.62 ± 0.2	8.45 ± 0.14	8.46 ± 0.25	8.21 ± 0.21
Manes.01G087900.v8.1	Stem P	SR P			10.28 ± 0.17	10.03 ± 0.17	9.81 ± 0.07	9.66 ± 0.14	10.56 ± 0.08	10.47 ± 0.09	10.33 ± 0.08	10.27 ± 0.14
Manes.01G088500.v8.1	Stem X			MYB46	6.38 ± 0.55	6.77 ± 0.33	6.94 ± 0.29	8.04 ± 0.49	6.86 ± 0.2	6.88 ± 0.16	6.77 ± 0.15	6.88 ± 0.15
Manes.01G088600.v8.1	Stem X		SR Low	MYB46	6.38 ± 0.61	5.97 ± 0.74	6.97 ± 0.84	10.85 ± 0.85	5.81 ± 0.09	5.84 ± 0.08	5.9 ± 0.17	5.97 ± 0.42
Manes.01G088800.v8.1	Stem P/C				9.75 ± 0.37	9.82 ± 0.06	9.75 ± 0.16	9.45 ± 0.2	9.44 ± 0.25	9.51 ± 0.13	9.58 ± 0.12	9.57 ± 0.18
Manes.01G089000.v8.1	Stem P/C	SR P	SR High		10.51 ± 0.19	10.58 ± 0.08	10.46 ± 0.06	10.27 ± 0.13	11.18 ± 0.11	11.08 ± 0.14	11.01 ± 0.06	10.94 ± 0.06
Manes.01G089100.v8.1	Stem P/C	SR P/C	SR High		8.53 ± 0.76	9.56 ± 0.38	9.22 ± 0.36	8.39 ± 0.51	12.28 ± 0.31	12.52 ± 0.12	12.44 ± 0.23	11.89 ± 0.15
Manes.01G089200.v8.1	Stem C/X	SR C/X	SR High		7.55 ± 0.93	10 ± 0.37	10.11 ± 0.4	9.54 ± 0.55	9.44 ± 0.48	10.54 ± 0.25	10.6 ± 0.4	9.99 ± 0.14
Manes.01G089300.v8.1		SR P	SR High		5.84 ± 0.16	5.86 ± 0.12	5.83 ± 0.09	5.82 ± 0.08	8.86 ± 0.86	8.85 ± 0.46	8.29 ± 0.27	7.78 ± 0.26
Manes.01G089500.v8.1			SR High		5.83 ± 0.17	5.95 ± 0.15	6 ± 0.22	5.86 ± 0.13	6.11 ± 0.26	6.22 ± 0.19	6.11 ± 0.23	6.12 ± 0.18
Manes.01G089600.v8.1		SR P			8.77 ± 0.81	8.73 ± 0.21	8.43 ± 0.27	8.63 ± 0.22	9.35 ± 0.1	9.14 ± 0.13	8.98 ± 0.15	8.99 ± 0.16
Manes.01G089700.v8.1	Stem P				9.81 ± 0.29	9.74 ± 0.06	9.55 ± 0.08	9.49 ± 0.09	9.64 ± 0.15	9.65 ± 0.13	9.67 ± 0.11	9.64 ± 0.05
Manes.01G089800.v8.1	Stem C/X		SR High		8.65 ± 0.34	9.47 ± 0.17	9.38 ± 0.16	9.38 ± 0.19	9.81 ± 0.12	9.86 ± 0.09	9.75 ± 0.09	9.79 ± 0.14
Manes.01G089900.v8.1		SR C/X	SR High		6.53 ± 0.98	7.94 ± 0.38	7.81 ± 0.48	7.56 ± 0.24	6.9 ± 0.91	9.13 ± 0.26	9.15 ± 0.38	8.52 ± 0.19
Manes.01G090100.v8.1	Stem C/X				8.19 ± 0.29	8.54 ± 0.11	8.53 ± 0.17	8.07 ± 0.27	8.07 ± 0.33	8.3 ± 0.1	8.43 ± 0.12	8.26 ± 0.13
Manes.01G090400.v8.1		SR C/X			10.41 ± 0.29	10.59 ± 0.08	10.49 ± 0.1	10.31 ± 0.2	10.19 ± 0.26	10.96 ± 0.15	10.87 ± 0.25	10.7 ± 0.12
Manes.01G090500.v8.1	Stem X	SR P	SR Low		8.04 ± 0.4	7.05 ± 0.6	7.58 ± 0.48	10.05 ± 0.62	7.47 ± 0.32	7.02 ± 0.33	6.82 ± 0.29	6.65 ± 0.39
Manes.01G090800.v8.1	Stem P		SR Low		7.39 ± 0.52	6.67 ± 0.28	6.22 ± 0.29	6.17 ± 0.31	6.02 ± 0.23	6.04 ± 0.16	5.97 ± 0.2	5.95 ± 0.01
Manes.01G090900.v8.1	Stem X		SR Low	MYB46	9.44 ± 0.27	9.14 ± 0.3	9.91 ± 0.24	10.65 ± 0.37	5.99 ± 0.26	6.05 ± 0.14	6.06 ± 0.25	6 ± 0.27
Manes.01G091100.v8.1	Stem C/X	SR C/X			8.38 ± 1.06	11.18 ± 0.72	12 ± 0.42	11.43 ± 0.62	10.18 ± 0.48	11.51 ± 0.31	11.76 ± 0.36	11.46 ± 0.18
Manes.01G091400.v8.1	Stem C/X	SR P/X	SR High		6.24 ± 0.44	7.31 ± 0.26	7.72 ± 0.2	7.8 ± 0.27	7.98 ± 0.26	7.66 ± 0.12	7.52 ± 0.3	7.76 ± 0.18
Manes.01G091600.v8.1	Stem X	SR P	SR Low		8 ± 0.71	7.67 ± 0.56	8.88 ± 0.49	10.57 ± 0.35	7.61 ± 0.22	7.33 ± 0.2	7.16 ± 0.19	7.17 ± 0.22
Manes.01G091700.v8.1	Stem X	SR C/X			7.02 ± 0.63	8.14 ± 0.5	9.24 ± 0.37	9.75 ± 0.17	7.83 ± 0.25	8.11 ± 0.25	8.31 ± 0.22	8.24 ± 0.34
Manes.01G092000.v8.1	Stem P/X	SR P/X			8.28 ± 0.41	7.75 ± 0.16	7.57 ± 0.23	8.09 ± 0.29	8.54 ± 0.26	8.02 ± 0.18	7.81 ± 0.26	8.11 ± 0.14
Manes.01G092100.v8.1	Stem C/X		SR Low		7.02 ± 0.46	7.63 ± 0.17	7.65 ± 0.25	7.43 ± 0.23	7.24 ± 0.21	7.1 ± 0.19	7.04 ± 0.2	6.85 ± 0.23
Manes.01G092300.v8.1			SR Low		6.55 ± 0.41	6.47 ± 0.21	6.6 ± 0.3	6.81 ± 0.22	5.96 ± 0.19	5.91 ± 0.17	6 ± 0.16	6.12 ± 0.19
Manes.01G092400.v8.1		SR X			8.38 ± 0.39	8.47 ± 0.21	8.74 ± 0.13	8.78 ± 0.13	8.68 ± 0.15	8.69 ± 0.14	8.8 ± 0.09	8.99 ± 0.11
Manes.01G092600.v8.1		SR X			5.79 ± 0.01	5.79 ± 0.02	5.81 ± 0.05	5.81 ± 0.07	5.84 ± 0.14	5.81 ± 0.12	5.92 ± 0.16	6.4 ± 0.29
Manes.01G092700.v8.1	Stem P/X				10.32 ± 0.18	10.08 ± 0.1	10.09 ± 0.12	10.15 ± 0.18	9.96 ± 0.08	9.96 ± 0.14	10.04 ± 0.11	10.07 ± 0.11
Manes.01G092900.v8.1	Stem P	SR P			8.22 ± 0.16	8.09 ± 0.15	8.07 ± 0.14	7.85 ± 0.24	8.3 ± 0.17	8.04 ± 0.1	8.05 ± 0.19	8.09 ± 0.09
Manes.01G093200.v8.1	Stem P	SR P	SR High		6.32 ± 0.43	6.02 ± 0.23	5.81 ± 0.09	5.81 ± 0.1	6.47 ± 0.25	6.31 ± 0.22	6.09 ± 0.27	5.95 ± 0.12
Manes.01G093400.v8.1	Stem X	SR C/X			10.44 ± 0.31	11.15 ± 0.28	11.62 ± 0.13	11.76 ± 0.12	11.48 ± 0.13	11.68 ± 0.11	11.97 ± 0.11	11.84 ± 0.08
Manes.01G093475.v8.1			SR Low		6.28 ± 0.44	6.07 ± 0.15	5.9 ± 0.16	5.84 ± 0.17	5.85 ± 0.11	5.81 ± 0.06	5.9 ± 0.14	5.78 ± 0.01
Manes.01G093550.v8.1		SR P/X	SR High	KNOX1	6.41 ± 0.38	6.28 ± 0.16	6.12 ± 0.17	5.98 ± 0.16	6.77 ± 0.2	6.44 ± 0.22	6.31 ± 0.2	6.5 ± 0.21
Manes.01G093700.v8.1	Stem P	SR P	SR High		6.93 ± 0.41	6.62 ± 0.22	6.22 ± 0.27	6.17 ± 0.26	7.34 ± 0.34	6.84 ± 0.13	6.66 ± 0.33	6.59 ± 0.26
Manes.01G094100.v8.1		SR P	SR High		5.83 ± 0.11	5.87 ± 0.15	5.94 ± 0.17	5.93 ± 0.13	7.7 ± 0.36	6.85 ± 0.31	6.36 ± 0.44	6.47 ± 0.25
Manes.01G094300.v8.1	Stem P	SR P/X		KNOX1	10.27 ± 0.28	9.65 ± 0.13	9.62 ± 0.07	9.8 ± 0.17	10.3 ± 0.12	10.06 ± 0.09	10.13 ± 0.06	10.16 ± 0.1
Manes.01G094500.v8.1	Stem C/X	SR C/X			8.37 ± 0.4	8.87 ± 0.11	8.83 ± 0.1	8.37 ± 0.24	8.63 ± 0.24	8.99 ± 0.11	8.97 ± 0.16	8.85 ± 0.09
Manes.01G094600.v8.1	Stem X	SR P/X	SR High		7.35 ± 0.56	7.37 ± 0.45	7.59 ± 0.43	8.44 ± 0.49	10.83 ± 0.25	9.88 ± 0.22	9.4 ± 0.44	10.07 ± 0.3
Manes.01G094700.v8.1	Stem P/C	SR C/X			10.72 ± 0.16	10.89 ± 0.08	10.73 ± 0.11	10.45 ± 0.13	10.56 ± 0.14	10.88 ± 0.1	10.87 ± 0.11	10.73 ± 0.07
Manes.01G094800.v8.1	Stem P	SR P	SR High		10.62 ± 0.37	9.39 ± 0.59	8.27 ± 0.34	7.66 ± 0.43	10.98 ± 0.31	10.08 ± 0.27	9.4 ± 0.43	9.1 ± 0.29
Manes.01G094950.v8.1		SR P	SR High		9.44 ± 0.43	9.44 ± 0.24	9.72 ± 0.34	9.2 ± 0.29	11.81 ± 0.4	10.96 ± 0.19	10.48 ± 0.35	10.61 ± 0.2
Manes.01G095400.v8.1	Stem P				6.33 ± 0.42	6.09 ± 0.19	5.89 ± 0.19	5.95 ± 0.24	6.23 ± 0.27	6.24 ± 0.2	6.21 ± 0.15	5.98 ± 0.13
Manes.01G095500.v8.1	Stem C/X	SR C/X			9.93 ± 0.27	10.24 ± 0.08	10.33 ± 0.09	10.17 ± 0.16	9.75 ± 0.17	9.98 ± 0.09	10.02 ± 0.1	9.81 ± 0.1
Manes.01G095700.v8.1	Stem C/X		SR Low		6.13 ± 0.33	6.69 ± 0.15	6.84 ± 0.22	6.68 ± 0.21	6.15 ± 0.23	6.37 ± 0.3	6.4 ± 0.11	6.15 ± 0.19
Manes.01G095800.v8.1	Stem P/C				8.14 ± 0.27	8.29 ± 0.23	7.94 ± 0.17	7.66 ± 0.22	7.82 ± 0.29	8.05 ± 0.19	7.92 ± 0.16	7.68 ± 0.2
Manes.01G095900.v8.1			SR High		5.79 ± 0.01	5.81 ± 0.07	5.79 ± 0.01	5.79 ± 0.01	5.94 ± 0.2	5.95 ± 0.14	5.98 ± 0.15	6.09 ± 0.21
Manes.01G096000.v8.1	Stem C/X		SR High		6.28 ± 0.51	7.24 ± 0.14	7.24 ± 0.36	7.1 ± 0.43	8.28 ± 0.4	8.19 ± 0.21	8.5 ± 0.28	8.57 ± 0.22
Manes.01G096300.v8.1	Stem X			MYB46	9.01 ± 0.21	8.81 ± 0.15	8.92 ± 0.1	9.51 ± 0.33	8.58 ± 0.13	8.64 ± 0.07	8.72 ± 0.16	8.7 ± 0.08
Manes.01G097000.v8.1		SR P/X	SR High	KNOX1	6.41 ± 0.31	6.62 ± 0.26	6.44 ± 0.21	6.72 ± 0.19	7.92 ± 0.26	7.53 ± 0.19	7.37 ± 0.17	7.68 ± 0.2
Manes.01G097200.v8.1	Stem C/X				6.42 ± 0.51	7.28 ± 0.24	7.35 ± 0.32	7.08 ± 0.32	6.97 ± 0.2	7.27 ± 0.19	7.23 ± 0.22	7.17 ± 0.15
Manes.01G097400.v8.1	Stem P				10.87 ± 0.24	10.67 ± 0.11	10.61 ± 0.14	10.59 ± 0.13	10.44 ± 0.1	10.36 ± 0.1	10.46 ± 0.09	10.41 ± 0.1
Manes.01G097500.v8.1	Stem C/X	SR C/X			7.21 ± 0.71	7.93 ± 0.21	8.47 ± 0.2	8.34 ± 0.27	7.3 ± 0.27	7.82 ± 0.14	7.91 ± 0.17	7.9 ± 0.17
Manes.01G097600.v8.1	Stem C/X	SR C/X	SR High		10.35 ± 0.16	10.59 ± 0.11	10.71 ± 0.2	10.79 ± 0.13	11.01 ± 0.17	11.29 ± 0.09	11.33 ± 0.11	11.23 ± 0.12
Manes.01G097700.v8.1	Stem C/X	SR C/X			10.68 ± 0.44	11.38 ± 0.11	11.49 ± 0.15	11.25 ± 0.27	11 ± 0.29	11.74 ± 0.12	11.7 ± 0.2	11.48 ± 0.1
Manes.01G097800.v8.1	Stem C/X	SR X	SR High		6.85 ± 0.56	7.92 ± 0.24	8.1 ± 0.49	7.74 ± 0.46	8.68 ± 0.32	8.96 ± 0.19	9.49 ± 0.29	9.25 ± 0.18
Manes.01G097900.v8.1	Stem X	SR C/X			11.65 ± 0.65	12.24 ± 0.59	13.71 ± 0.44	14.89 ± 0.31	12.2 ± 0.23	12.7 ± 0.16	12.85 ± 0.13	12.84 ± 0.12
Manes.01G098000.v8.1	Stem X			MYB46	9.15 ± 0.16	8.89 ± 0.08	9 ± 0.14	9.41 ± 0.14	9.02 ± 0.12	8.9 ± 0.15	8.86 ± 0.14	8.96 ± 0.14
Manes.01G098200.v8.1		SR C/X			8.6 ± 0.29	8.57 ± 0.1	8.47 ± 0.13	8.38 ± 0.17	8.72 ± 0.14	8.98 ± 0.13	9.07 ± 0.08	8.87 ± 0.14
Manes.01G098400.v8.1	Stem X	SR C/X			8.44 ± 0.53	9.12 ± 0.37	9.96 ± 0.28	10.48 ± 0.17	9.5 ± 0.18	9.78 ± 0.07	9.83 ± 0.09	9.65 ± 0.16
Manes.01G098500.v8.1	Stem X	SR P			8.83 ± 0.23	8.87 ± 0.38	9.79 ± 0.32	10.5 ± 0.21	9.69 ± 0.16	9.17 ± 0.19	8.88 ± 0.22	8.72 ± 0.2
Manes.01G098600.v8.1	Stem P	SR P/X		KNOX1	9.92 ± 0.29	9.47 ± 0.1	9.37 ± 0.12	9.31 ± 0.21	9.68 ± 0.22	9.25 ± 0.13	9.29 ± 0.16	9.41 ± 0.16
Manes.01G098700.v8.1	Stem C/X				8.06 ± 0.33	8.54 ± 0.22	8.44 ± 0.16	8.03 ± 0.23	8.53 ± 0.19	8.61 ± 0.12	8.53 ± 0.13	8.47 ± 0.13
Manes.01G098800.v8.1	Stem X	SR P/X			9.69 ± 0.18	9.66 ± 0.22	9.98 ± 0.17	10.47 ± 0.21	10.67 ± 0.18	10.21 ± 0.12	10.19 ± 0.16	10.46 ± 0.08
Manes.01G099000.v8.1	Stem X	SR P	SR Low		9 ± 0.58	9.06 ± 0.39	9.96 ± 0.21	10.64 ± 0.18	9.37 ± 0.24	8.99 ± 0.11	9 ± 0.12	8.92 ± 0.18
Manes.01G099100.v8.1	Stem P	SR P			8.11 ± 0.4	7.73 ± 0.16	7.58 ± 0.17	7.47 ± 0.24	8.13 ± 0.23	7.6 ± 0.25	7.36 ± 0.27	7.46 ± 0.19
Manes.01G099300.v8.1	Stem X	SR X	SR High		7.37 ± 0.66	7.14 ± 0.34	7.97 ± 0.75	8.18 ± 0.42	10.06 ± 0.39	9.29 ± 0.25	10.01 ± 0.27	11 ± 0.17
Manes.01G099600.v8.1	Stem P		SR Low		7.3 ± 0.3	7.2 ± 0.14	7.08 ± 0.18	6.95 ± 0.22	6.86 ± 0.25	6.88 ± 0.2	6.93 ± 0.19	6.9 ± 0.2
Manes.01G099900.v8.1	Stem X	SR P			9.72 ± 0.43	10.16 ± 0.49	11.3 ± 0.36	12.5 ± 0.33	10.92 ± 0.15	10.61 ± 0.11	10.5 ± 0.09	10.42 ± 0.22
Manes.01G100000.v8.1	Stem C/X	SR C/X	SR High		8.79 ± 0.53	9.84 ± 0.35	10.42 ± 0.19	10.07 ± 0.38	10.19 ± 0.16	10.75 ± 0.15	10.94 ± 0.15	10.95 ± 0.14
Manes.01G100100.v8.1	Stem C/X	SR C/X			8.65 ± 0.27	9 ± 0.12	8.96 ± 0.15	8.71 ± 0.22	8.91 ± 0.18	9.26 ± 0.1	9.26 ± 0.11	9.09 ± 0.09
Manes.01G100300.v8.1			SR High		6.38 ± 0.42	6.37 ± 0.2	6.4 ± 0.14	6.39 ± 0.17	6.54 ± 0.24	6.68 ± 0.21	6.71 ± 0.21	6.53 ± 0.14
Manes.01G100400.v8.1	Stem P		SR Low		7.93 ± 0.29	7.28 ± 0.24	6.98 ± 0.23	6.78 ± 0.28	6.46 ± 0.24	6.44 ± 0.18	6.37 ± 0.22	6.37 ± 0.22
Manes.01G100500.v8.1	Stem C/X	SR C/X			8.62 ± 0.74	9.63 ± 0.35	9.41 ± 0.31	9.43 ± 0.23	9.34 ± 0.55	9.96 ± 0.2	9.7 ± 0.28	9.34 ± 0.17
Manes.01G100700.v8.1	Stem C/X	SR X			8.3 ± 0.53	8.96 ± 0.19	8.83 ± 0.17	8.68 ± 0.25	8.81 ± 0.16	9.11 ± 0.11	9.26 ± 0.16	9.47 ± 0.16
Manes.01G100800.v8.1	Stem P/X		SR Low		6.77 ± 0.47	6.17 ± 0.19	6.35 ± 0.18	6.57 ± 0.18	6.2 ± 0.3	6.22 ± 0.15	6.02 ± 0.21	6.11 ± 0.21
Manes.01G100900.v8.1		SR P/X		KNOX1	10.59 ± 0.12	10.4 ± 0.09	10.46 ± 0.1	10.49 ± 0.12	10.46 ± 0.1	10.26 ± 0.06	10.23 ± 0.08	10.32 ± 0.07
Manes.01G101300.v8.1	Stem P	SR P/X		KNOX1	7.8 ± 0.34	7.43 ± 0.19	7.33 ± 0.19	7.34 ± 0.25	8.17 ± 0.22	7.68 ± 0.18	7.51 ± 0.19	7.84 ± 0.11
Manes.01G101600.v8.1	Stem C/X	SR C/X			8.12 ± 1.15	10.08 ± 0.35	10.51 ± 0.28	10.07 ± 0.52	8.95 ± 0.4	9.76 ± 0.25	9.97 ± 0.31	9.81 ± 0.1
Manes.01G101700.v8.1	Stem P	SR P/X	SR High	KNOX1	9.61 ± 0.52	8.3 ± 0.56	7.17 ± 0.31	6.97 ± 0.21	10.54 ± 0.45	9.35 ± 0.23	8.71 ± 0.44	9.72 ± 0.41
Manes.01G102466.v8.1	Stem P	SR P/X	SR High	KNOX1	7.56 ± 0.4	6.84 ± 0.28	6.55 ± 0.14	6.6 ± 0.18	8.22 ± 0.31	7.4 ± 0.11	7.14 ± 0.28	7.58 ± 0.32
Manes.01G102500.v8.1	Stem P	SR P	SR Low		7.51 ± 0.41	6.76 ± 0.24	6.5 ± 0.16	6.46 ± 0.34	6.54 ± 0.33	6.13 ± 0.15	6.02 ± 0.22	6 ± 0.23
Manes.01G102600.v8.1	Stem X		SR Low	MYB46	6.51 ± 0.47	6.05 ± 0.33	6.15 ± 0.29	7.63 ± 0.82	5.98 ± 0.22	5.85 ± 0.09	5.87 ± 0.13	5.83 ± 0.14
Manes.01G102700.v8.1	Stem P/X	SR P	SR Low		7.99 ± 0.33	7.31 ± 0.39	6.82 ± 0.37	8.78 ± 0.79	7.53 ± 0.3	7.34 ± 0.19	7.15 ± 0.15	6.97 ± 0.34
Manes.01G102900.v8.1	Stem C/X	SR C/X			7.17 ± 1.21	9.97 ± 0.42	9.56 ± 0.52	8.78 ± 0.39	7.78 ± 1.5	10.61 ± 0.29	10.23 ± 0.63	9.42 ± 0.27
Manes.01G103000.v8.1	Stem C/X	SR C/X			8.34 ± 0.3	8.7 ± 0.12	8.76 ± 0.13	8.41 ± 0.24	8.5 ± 0.25	9.11 ± 0.14	9.12 ± 0.11	8.93 ± 0.2
Manes.01G103200.v8.1	Stem C/X		SR Low		5.84 ± 0.24	6.19 ± 0.17	6.32 ± 0.25	6.37 ± 0.25	5.81 ± 0.1	5.81 ± 0.1	5.92 ± 0.2	5.85 ± 0.09
Manes.01G103300.v8.1	Stem X	SR C/X			9.31 ± 0.26	9.14 ± 0.1	9.21 ± 0.11	9.56 ± 0.16	8.83 ± 0.18	8.97 ± 0.14	9.06 ± 0.14	9.05 ± 0.09
Manes.01G103400.v8.1	Stem X	SR P/X			8.42 ± 0.33	7.93 ± 0.22	8.05 ± 0.24	9.32 ± 0.59	8.45 ± 0.13	8.19 ± 0.11	8.15 ± 0.13	8.28 ± 0.14
Manes.01G103500.v8.1	Stem P/X	SR P			10.31 ± 0.23	9.92 ± 0.1	9.85 ± 0.1	10.25 ± 0.16	10.47 ± 0.14	9.93 ± 0.1	9.68 ± 0.18	9.77 ± 0.12
Manes.01G103600.v8.1	Stem X	SR C/X			8.81 ± 0.37	9.52 ± 0.34	10.12 ± 0.23	10.38 ± 0.18	9.22 ± 0.22	9.55 ± 0.13	9.7 ± 0.07	9.62 ± 0.14
Manes.01G103700.v8.1			SR High		6 ± 0.28	6 ± 0.21	5.93 ± 0.19	5.82 ± 0.1	6.3 ± 0.28	6.17 ± 0.15	6.14 ± 0.21	6.24 ± 0.22
Manes.01G103800.v8.1	Stem X			MYB46	7.76 ± 0.53	7.7 ± 0.14	8.06 ± 0.25	8.43 ± 0.21	7.83 ± 0.15	7.72 ± 0.18	7.8 ± 0.15	7.73 ± 0.15
Manes.01G104000.v8.1	Stem C/X	SR C/X			10.82 ± 0.34	11.22 ± 0.1	11.1 ± 0.09	10.79 ± 0.25	10.87 ± 0.2	11.38 ± 0.09	11.35 ± 0.12	11.17 ± 0.11
Manes.01G104100.v8.1	Stem X			MYB46	8.81 ± 0.48	9.49 ± 0.31	9.82 ± 0.3	10.52 ± 0.77	9.37 ± 0.17	9.4 ± 0.15	9.51 ± 0.13	9.49 ± 0.17
Manes.01G104200.v8.1	Stem P				9.19 ± 0.22	9.01 ± 0.14	9.01 ± 0.1	8.92 ± 0.13	9.26 ± 0.1	9.28 ± 0.1	9.32 ± 0.11	9.31 ± 0.09
Manes.01G104300.v8.1	Stem P	SR P/X	SR Low	KNOX1	11.13 ± 0.2	10.25 ± 0.28	9.91 ± 0.18	10.28 ± 0.3	10.32 ± 0.18	9.7 ± 0.11	9.56 ± 0.2	9.77 ± 0.14
Manes.01G104400.v8.1	Stem P	SR X			9.91 ± 0.28	9.78 ± 0.19	9.64 ± 0.21	9.46 ± 0.2	8.8 ± 0.33	9.08 ± 0.24	9.83 ± 0.23	10.06 ± 0.12
Manes.01G104600.v8.1	Stem X	SR X			7.94 ± 0.43	8.35 ± 0.23	8.79 ± 0.17	9.18 ± 0.17	8.25 ± 0.19	8.44 ± 0.18	8.72 ± 0.12	8.7 ± 0.16
Manes.01G104700.v8.1	Stem C/X	SR X			9.49 ± 0.19	9.91 ± 0.19	10.14 ± 0.15	10.19 ± 0.14	9.9 ± 0.13	10.02 ± 0.11	10.15 ± 0.11	10.19 ± 0.11
Manes.01G104800.v8.1	Stem P/X				9.97 ± 0.21	9.62 ± 0.06	9.72 ± 0.12	9.88 ± 0.2	9.68 ± 0.12	9.49 ± 0.12	9.57 ± 0.12	9.65 ± 0.08
Manes.01G104801.v8.1	Stem X			MYB46	11.29 ± 0.16	11.36 ± 0.08	11.52 ± 0.08	11.56 ± 0.09	11.42 ± 0.12	11.38 ± 0.07	11.47 ± 0.06	11.49 ± 0.09
Manes.01G105000.v8.1	Stem X	SR P/X			9.55 ± 0.22	9.3 ± 0.25	9.77 ± 0.23	10.42 ± 0.24	9.61 ± 0.19	9.32 ± 0.12	9.42 ± 0.16	9.62 ± 0.1
Manes.01G105100.v8.1	Stem X	SR C/X			9.68 ± 0.23	9.74 ± 0.31	9.98 ± 0.34	11.29 ± 0.48	9.58 ± 0.12	9.72 ± 0.1	9.75 ± 0.09	9.74 ± 0.11
Manes.01G105101.v8.1	Stem X	SR P	SR Low		7.84 ± 0.39	7.41 ± 0.29	7.42 ± 0.26	9.02 ± 0.57	7.38 ± 0.18	7.22 ± 0.17	7.06 ± 0.23	7.01 ± 0.09
Manes.01G105300.v8.1	Stem P/X		SR Low		8.83 ± 0.23	8.6 ± 0.1	8.61 ± 0.17	8.95 ± 0.31	8 ± 0.2	7.95 ± 0.14	7.96 ± 0.2	7.87 ± 0.12
Manes.01G105400.v8.1	Stem P		SR Low		8.24 ± 0.36	7.2 ± 0.36	6.58 ± 0.41	6.5 ± 0.31	6.43 ± 0.18	6.32 ± 0.18	6.25 ± 0.17	6.25 ± 0.14
Manes.01G105500.v8.1	Stem X	SR C/X	SR High		8.73 ± 0.27	9.05 ± 0.18	9.36 ± 0.19	9.55 ± 0.2	9.44 ± 0.14	9.77 ± 0.15	9.83 ± 0.11	9.6 ± 0.08
Manes.01G105600.v8.1	Stem X	SR P			10.08 ± 0.27	9.92 ± 0.18	10.17 ± 0.18	10.8 ± 0.28	10.7 ± 0.09	10.6 ± 0.08	10.53 ± 0.13	10.49 ± 0.14
Manes.01G105700.v8.1			SR Low		6.39 ± 0.44	6.32 ± 0.21	6.26 ± 0.22	6.58 ± 0.27	6.24 ± 0.3	6.1 ± 0.24	6.14 ± 0.19	6 ± 0.16
Manes.01G105900.v8.1	Stem P/C		SR Low		6.99 ± 0.55	7.03 ± 0.31	6.7 ± 0.24	6.32 ± 0.26	6.64 ± 0.34	6.63 ± 0.26	6.5 ± 0.22	6.21 ± 0.22
Manes.01G106000.v8.1	Stem X			MYB46	9.3 ± 0.42	9.22 ± 0.12	9.42 ± 0.14	9.61 ± 0.1	9.57 ± 0.15	9.29 ± 0.16	9.45 ± 0.11	9.63 ± 0.08
Manes.01G106100.v8.1		SR P			6.47 ± 0.68	6.32 ± 0.46	6.11 ± 0.3	6.12 ± 0.5	7.5 ± 0.47	6.91 ± 0.28	6.42 ± 0.41	6.07 ± 0.27
Manes.01G106150.v8.1		SR P	SR Low		6.89 ± 0.42	7.13 ± 0.21	6.91 ± 0.22	6.84 ± 0.23	6.8 ± 0.16	6.65 ± 0.18	6.48 ± 0.19	6.51 ± 0.2
Manes.01G106200.v8.1	Stem P/C	SR P	SR Low		7.23 ± 0.26	7.35 ± 0.17	7.13 ± 0.16	6.81 ± 0.28	6.87 ± 0.19	6.61 ± 0.2	6.48 ± 0.17	6.45 ± 0.22
Manes.01G106300.v8.1	Stem P/C	SR P/C	SR High		9.69 ± 0.65	10.52 ± 0.38	9.51 ± 0.24	8.54 ± 0.62	10.96 ± 0.51	11.34 ± 0.16	10.87 ± 0.3	10.22 ± 0.19
Manes.01G106400.v8.1		SR C/X			8.71 ± 0.23	8.93 ± 0.13	8.96 ± 0.11	8.71 ± 0.19	8.71 ± 0.2	9.1 ± 0.14	9.1 ± 0.17	9.06 ± 0.12
Manes.01G106500.v8.1	Stem P	SR P			11.06 ± 0.32	10.52 ± 0.27	9.97 ± 0.22	9.59 ± 0.19	11.01 ± 0.09	10.8 ± 0.16	10.56 ± 0.09	10.36 ± 0.09
Manes.01G106600.v8.1	Stem P	SR P	SR High		13.79 ± 0.34	12.33 ± 0.6	11.1 ± 0.34	10.81 ± 0.29	14.7 ± 0.33	13.58 ± 0.27	12.78 ± 0.53	12.83 ± 0.17
Manes.01G106700.v8.1	Stem P	SR P	SR High		10.52 ± 0.44	9.8 ± 0.47	8.84 ± 0.3	8.5 ± 0.27	11.9 ± 0.27	10.85 ± 0.26	10.18 ± 0.5	10.24 ± 0.5
Manes.01G106800.v8.1	Stem P	SR P			10.28 ± 0.24	9.87 ± 0.18	9.67 ± 0.09	9.52 ± 0.11	10.22 ± 0.11	9.9 ± 0.07	9.85 ± 0.12	9.91 ± 0.1
Manes.01G106900.v8.1			SR Low		7.2 ± 0.47	7.42 ± 0.21	7.3 ± 0.15	7.15 ± 0.28	6.93 ± 0.19	7 ± 0.16	7.17 ± 0.1	6.95 ± 0.25
Manes.01G107100.v8.1		SR C/X	SR High		6.78 ± 0.86	7.98 ± 0.41	7.99 ± 0.53	7.97 ± 0.31	7.67 ± 0.37	8.51 ± 0.27	8.78 ± 0.19	8.5 ± 0.21
Manes.01G107200.v8.1	Stem P	SR P			9.38 ± 0.59	8.29 ± 0.38	7.67 ± 0.27	7.34 ± 0.19	8.91 ± 0.37	7.98 ± 0.28	7.55 ± 0.33	7.62 ± 0.22
Manes.01G107300.v8.1	Stem P	SR P			11.1 ± 0.2	11.05 ± 0.15	10.81 ± 0.14	10.47 ± 0.19	10.6 ± 0.11	10.59 ± 0.07	10.45 ± 0.08	10.36 ± 0.11
Manes.01G107400.v8.1	Stem C/X	SR C/X			10.45 ± 0.44	11.08 ± 0.12	11.17 ± 0.15	11.07 ± 0.17	10.4 ± 0.28	10.86 ± 0.15	10.98 ± 0.14	10.92 ± 0.08
Manes.01G107500.v8.1			SR Low		10.43 ± 0.22	10.65 ± 0.11	10.68 ± 0.08	10.48 ± 0.15	9.93 ± 0.15	9.86 ± 0.07	10.02 ± 0.11	10.05 ± 0.18
Manes.01G107700.v8.1	Stem X			MYB46	8.8 ± 0.31	9.03 ± 0.12	9.31 ± 0.12	9.51 ± 0.18	9.36 ± 0.17	9.43 ± 0.11	9.42 ± 0.12	9.32 ± 0.14
Manes.01G107800.v8.1	Stem X			MYB46	10.57 ± 0.29	10.52 ± 0.12	10.68 ± 0.12	10.99 ± 0.11	11.02 ± 0.12	11.13 ± 0.09	11.12 ± 0.09	10.96 ± 0.13
Manes.01G108000.v8.1	Stem P	SR P			12.27 ± 0.51	11.59 ± 0.25	11.16 ± 0.18	10.87 ± 0.24	12.07 ± 0.14	11.8 ± 0.08	11.64 ± 0.11	11.72 ± 0.12
Manes.01G108300.v8.1	Stem P	SR P	SR High		9.35 ± 0.61	9.11 ± 0.43	8.04 ± 0.34	7.44 ± 0.31	9.83 ± 0.3	9.62 ± 0.24	9.07 ± 0.2	8.76 ± 0.11
Manes.01G108500.v8.1	Stem P	SR X			8.84 ± 0.42	8.45 ± 0.14	8.4 ± 0.12	8.57 ± 0.26	8.42 ± 0.19	8.51 ± 0.17	8.73 ± 0.11	8.63 ± 0.11
Manes.01G108600.v8.1			SR High		6 ± 0.34	6.01 ± 0.15	6.07 ± 0.2	5.96 ± 0.19	6.33 ± 0.21	6.36 ± 0.19	6.16 ± 0.16	6.18 ± 0.24
Manes.01G108700.v8.1	Stem C/X	SR C/X	SR High		10.68 ± 0.23	11.09 ± 0.14	11.44 ± 0.09	11.4 ± 0.18	11.74 ± 0.16	12.01 ± 0.13	12.21 ± 0.09	12.08 ± 0.07
Manes.01G108800.v8.1	Stem X	SR C/X	SR High		7.74 ± 0.37	7.73 ± 0.12	7.91 ± 0.17	8.21 ± 0.18	8.28 ± 0.23	8.54 ± 0.18	8.6 ± 0.18	8.59 ± 0.13
Manes.01G108900.v8.1	Stem C/X	SR C/X			9.15 ± 0.42	10.03 ± 0.16	10.12 ± 0.23	9.78 ± 0.2	9.74 ± 0.34	10.5 ± 0.12	10.54 ± 0.16	10.28 ± 0.17
Manes.01G109100.v8.1	Stem C/X	SR C/X			11.02 ± 0.17	11.63 ± 0.13	11.66 ± 0.22	11.43 ± 0.18	11.06 ± 0.39	12.05 ± 0.12	12.12 ± 0.23	11.73 ± 0.07
Manes.01G109200.v8.1	Stem P/X				9.37 ± 0.24	9.06 ± 0.17	9.07 ± 0.08	9.25 ± 0.13	9.04 ± 0.11	9.02 ± 0.08	9.09 ± 0.07	9.1 ± 0.12
Manes.01G109600.v8.1	Stem P/C				10.67 ± 0.16	10.73 ± 0.07	10.7 ± 0.06	10.52 ± 0.12	10.75 ± 0.11	10.71 ± 0.08	10.68 ± 0.09	10.62 ± 0.09
Manes.01G109700.v8.1	Stem X	SR C/X			10.14 ± 0.19	10.33 ± 0.13	10.52 ± 0.07	10.71 ± 0.07	10.01 ± 0.19	10.35 ± 0.11	10.47 ± 0.15	10.35 ± 0.12
Manes.01G110000.v8.1		SR P/C	SR High		6.58 ± 0.64	7.11 ± 0.27	6.67 ± 0.27	6.36 ± 0.32	7.69 ± 0.3	7.91 ± 0.3	7.7 ± 0.15	7.45 ± 0.17
Manes.01G110100.v8.1			SR High		5.79 ± 0.02	5.85 ± 0.1	5.82 ± 0.08	5.79 ± 0.02	5.9 ± 0.16	6.01 ± 0.21	5.95 ± 0.17	6.01 ± 0.21
Manes.01G110300.v8.1	Stem P/X		SR Low		9.17 ± 0.42	8.62 ± 0.16	8.78 ± 0.13	9.3 ± 0.18	8.61 ± 0.18	8.42 ± 0.14	8.29 ± 0.18	8.38 ± 0.22
Manes.01G110400.v8.1	Stem P/X	SR P			8.46 ± 0.38	7.72 ± 0.21	7.41 ± 0.11	8.2 ± 0.44	8.82 ± 0.24	8.41 ± 0.2	7.97 ± 0.2	7.87 ± 0.23
Manes.01G110800.v8.1	Stem P	SR P			8.38 ± 0.44	7.74 ± 0.49	6.86 ± 0.44	6.74 ± 0.36	7.84 ± 0.37	7.78 ± 0.23	7.35 ± 0.34	6.86 ± 0.23
Manes.01G110900.v8.1	Stem C/X				8.55 ± 0.28	8.95 ± 0.24	9.16 ± 0.14	9.22 ± 0.15	8.83 ± 0.19	8.85 ± 0.14	8.8 ± 0.08	8.8 ± 0.15
Manes.01G111200.v8.1	Stem C/X	SR P/C			9.3 ± 0.46	10.26 ± 0.19	9.9 ± 0.16	9.09 ± 0.32	9.69 ± 0.17	9.95 ± 0.14	9.87 ± 0.11	9.4 ± 0.1
Manes.01G111300.v8.1	Stem C/X	SR C/X			6.81 ± 0.38	7.56 ± 0.2	7.66 ± 0.31	7.2 ± 0.32	6.81 ± 0.26	7.35 ± 0.21	7.24 ± 0.17	7.03 ± 0.25
Manes.01G111600.v8.1	Stem P	SR P			6.76 ± 0.61	6.27 ± 0.39	6.11 ± 0.24	6 ± 0.22	6.5 ± 0.25	6.41 ± 0.1	6.19 ± 0.29	6.12 ± 0.1
Manes.01G111700.v8.1	Stem P/C	SR P/X			10.48 ± 0.26	10.48 ± 0.13	10.26 ± 0.12	9.69 ± 0.29	10.8 ± 0.11	10.53 ± 0.08	10.56 ± 0.1	10.67 ± 0.1
Manes.01G111800.v8.1	Stem C/X	SR X	SR High		9.43 ± 0.26	9.97 ± 0.12	9.96 ± 0.12	9.6 ± 0.28	10.19 ± 0.12	10.42 ± 0.15	10.57 ± 0.12	10.58 ± 0.14
Manes.01G112100.v8.1	Stem P	SR P			10.66 ± 0.23	9.96 ± 0.21	9.63 ± 0.3	9.49 ± 0.22	10.95 ± 0.24	10.24 ± 0.23	10 ± 0.24	10.22 ± 0.13
Manes.01G112200.v8.1	Stem C/X		SR High		5.8 ± 0.04	6.16 ± 0.23	6.21 ± 0.07	6.22 ± 0.25	6.1 ± 0.26	6.23 ± 0.21	6.38 ± 0.23	6.32 ± 0.1
Manes.01G112900.v8.1	Stem X	SR C/X			9.95 ± 0.49	10.56 ± 0.28	10.99 ± 0.17	11.22 ± 0.2	10.13 ± 0.17	10.33 ± 0.08	10.48 ± 0.14	10.34 ± 0.15
Manes.01G113000.v8.1	Stem X	SR X			5.85 ± 0.26	6.09 ± 0.27	6.63 ± 0.22	6.86 ± 0.22	5.89 ± 0.2	6.06 ± 0.42	6.39 ± 0.31	6.37 ± 0.41
Manes.01G113200.v8.1	Stem X	SR X	SR Low	MYB46	6.21 ± 0.78	6.83 ± 1.17	9.96 ± 0.68	11.83 ± 0.27	6.06 ± 0.21	6 ± 0.4	6.06 ± 0.32	7.25 ± 0.56
Manes.01G113300.v8.1	Stem X		SR Low	MYB46	6.06 ± 0.3	6.38 ± 0.19	6.51 ± 0.19	6.63 ± 0.24	6.06 ± 0.22	6.23 ± 0.25	6.13 ± 0.22	5.97 ± 0.18
Manes.01G113700.v8.1	Stem P/X	SR P			10.57 ± 0.29	10.32 ± 0.13	10.18 ± 0.07	10.4 ± 0.12	10.69 ± 0.14	10.47 ± 0.07	10.38 ± 0.09	10.43 ± 0.15
Manes.01G113800.v8.1	Stem P/C	SR C/X	SR High		8.64 ± 0.29	8.94 ± 0.13	8.75 ± 0.14	8.42 ± 0.23	8.84 ± 0.18	9.38 ± 0.15	9.37 ± 0.13	9.23 ± 0.16
Manes.01G113900.v8.1		SR C/X			8.57 ± 0.3	8.65 ± 0.19	8.58 ± 0.35	9.01 ± 0.32	8.66 ± 0.21	9.09 ± 0.1	9.16 ± 0.12	8.94 ± 0.16
Manes.01G114000.v8.1	Stem X		SR Low	MYB46	5.92 ± 0.44	5.85 ± 0.61	6.77 ± 0.69	9.83 ± 0.79	5.78 ± 0.03	5.8 ± 0.03	5.83 ± 0.1	5.91 ± 0.21
Manes.01G114100.v8.1			SR Low		5.82 ± 0.17	5.94 ± 0.24	6.25 ± 0.23	6.13 ± 0.2	5.79 ± 0.01	5.79 ± 0.01	5.79 ± 0.01	5.84 ± 0.12
Manes.01G114500.v8.1	Stem X	SR X			9.62 ± 0.29	9.73 ± 0.24	10.3 ± 0.21	10.92 ± 0.22	10.27 ± 0.15	10.15 ± 0.1	10.34 ± 0.12	10.49 ± 0.11
Manes.01G114600.v8.1	Stem C/X	SR X			6.45 ± 0.59	7.08 ± 0.16	7.58 ± 0.3	7.31 ± 0.42	6.52 ± 0.3	6.75 ± 0.3	7.28 ± 0.19	7.16 ± 0.19
Manes.01G114800.v8.1	Stem P	SR P/X		KNOX1	7.93 ± 0.28	7.42 ± 0.14	7.53 ± 0.22	7.55 ± 0.24	7.95 ± 0.26	7.52 ± 0.18	7.5 ± 0.18	7.57 ± 0.33
Manes.01G114900.v8.1	Stem P	SR P			12.08 ± 0.51	11.14 ± 0.26	10.59 ± 0.23	10.26 ± 0.19	11.72 ± 0.18	11.25 ± 0.16	11.14 ± 0.16	11.16 ± 0.12
Manes.01G115000.v8.1	Stem P	SR P	SR High		9.05 ± 0.68	7.75 ± 0.42	6.81 ± 0.29	6.64 ± 0.39	8.91 ± 0.23	8.41 ± 0.24	8.2 ± 0.21	7.97 ± 0.11
Manes.01G115300.v8.1	Stem P				10.07 ± 0.24	9.65 ± 0.16	9.32 ± 0.14	9.07 ± 0.19	9.3 ± 0.17	9.16 ± 0.17	9.12 ± 0.17	9.12 ± 0.16
Manes.01G115400.v8.1		SR P	SR High		5.97 ± 0.46	5.78 ± 0.07	5.81 ± 0.06	5.79 ± 0.07	6.33 ± 0.39	6.02 ± 0.19	5.9 ± 0.18	5.88 ± 0.21
Manes.01G115500.v8.1	Stem P	SR P			9.41 ± 0.51	8.14 ± 0.33	7.61 ± 0.32	8.13 ± 0.45	8.83 ± 0.38	8.09 ± 0.56	7.6 ± 0.31	7.45 ± 0.27
Manes.01G115700.v8.1		SR P			7.21 ± 1.22	7.35 ± 0.43	7.14 ± 0.3	7.19 ± 0.37	8.19 ± 0.53	7.89 ± 0.36	7.28 ± 0.36	6.88 ± 0.28
Manes.01G115800.v8.1	Stem X	SR X			6.91 ± 0.53	8.36 ± 1.14	10.7 ± 0.32	10.83 ± 0.57	8.7 ± 0.19	8.71 ± 0.35	9.27 ± 0.18	9.44 ± 0.14
Manes.01G115900.v8.1	Stem P	SR P/X		KNOX1	10.93 ± 0.26	10.75 ± 0.09	10.6 ± 0.09	10.35 ± 0.17	10.73 ± 0.14	10.53 ± 0.08	10.58 ± 0.08	10.61 ± 0.1
Manes.01G116000.v8.1		SR C/X	SR Low		10.32 ± 0.26	10.24 ± 0.15	10.36 ± 0.18	10.2 ± 0.19	9.28 ± 0.23	9.42 ± 0.11	9.6 ± 0.1	9.43 ± 0.08
Manes.01G116100.v8.1	Stem P/C				9.21 ± 0.27	9.23 ± 0.1	9.07 ± 0.15	8.86 ± 0.2	8.91 ± 0.16	9.1 ± 0.11	9.01 ± 0.12	8.89 ± 0.15
Manes.01G116300.v8.1	Stem C/X	SR C/X			10.05 ± 0.43	10.79 ± 0.1	10.82 ± 0.16	10.58 ± 0.25	10.44 ± 0.33	11.29 ± 0.14	11.27 ± 0.23	11.07 ± 0.14
Manes.01G116400.v8.1	Stem P/C	SR P			8.42 ± 0.61	8.68 ± 0.23	8.36 ± 0.15	7.95 ± 0.26	9.16 ± 0.25	8.9 ± 0.21	8.51 ± 0.22	8.33 ± 0.21
Manes.01G116600.v8.1		SR P			9.68 ± 0.39	9.89 ± 0.15	10.05 ± 0.14	9.8 ± 0.14	10.32 ± 0.28	10.18 ± 0.18	9.87 ± 0.16	9.75 ± 0.13
Manes.01G116700.v8.1		SR P/C			9.14 ± 0.19	8.81 ± 0.25	8.84 ± 0.22	8.98 ± 0.18	8.92 ± 0.28	8.99 ± 0.18	8.62 ± 0.17	8.46 ± 0.22
Manes.01G116900.v8.1	Stem P	SR P	SR Low		9.29 ± 0.45	8 ± 0.44	7.37 ± 0.28	7.25 ± 0.32	8.01 ± 0.36	7.27 ± 0.29	6.9 ± 0.2	6.86 ± 0.23
Manes.01G117300.v8.1	Stem X			MYB46	8.76 ± 0.26	9 ± 0.18	9.16 ± 0.09	9.26 ± 0.15	8.89 ± 0.12	8.75 ± 0.09	8.83 ± 0.1	8.86 ± 0.1
Manes.01G117600.v8.1	Stem X			MYB46	8.22 ± 0.31	8.4 ± 0.1	8.53 ± 0.07	8.76 ± 0.18	8.53 ± 0.21	8.29 ± 0.14	8.31 ± 0.13	8.45 ± 0.2
Manes.01G117601.v8.1	Stem C/X	SR P	SR High		6.59 ± 0.62	8.23 ± 0.19	7.86 ± 0.48	7.43 ± 0.39	11.68 ± 0.38	11.56 ± 0.27	10.99 ± 0.17	10.61 ± 0.15
Manes.01G117900.v8.1	Stem C/X	SR P	SR Low		9.26 ± 0.18	9.54 ± 0.12	9.53 ± 0.11	9.41 ± 0.07	8.91 ± 0.14	8.79 ± 0.14	8.7 ± 0.15	8.48 ± 0.12
Manes.01G118000.v8.1	Stem C/X	SR C/X			10.97 ± 0.44	12.07 ± 0.16	12.02 ± 0.16	11.4 ± 0.27	10.73 ± 0.65	12.03 ± 0.15	12.02 ± 0.36	11.28 ± 0.19
Manes.01G118100.v8.1		SR C/X			8.83 ± 0.24	8.82 ± 0.15	8.74 ± 0.12	8.65 ± 0.13	8.26 ± 0.32	8.76 ± 0.24	8.66 ± 0.27	8.42 ± 0.16
Manes.01G118200.v8.1	Stem C/X	SR C/X	SR High		7.23 ± 0.86	8.49 ± 0.21	8.09 ± 0.28	7.67 ± 0.42	8.51 ± 0.41	9.31 ± 0.14	9.32 ± 0.17	8.78 ± 0.15
Manes.01G118300.v8.1	Stem P				10.44 ± 0.23	10.07 ± 0.18	9.76 ± 0.11	9.54 ± 0.16	9.57 ± 0.12	9.54 ± 0.12	9.63 ± 0.13	9.53 ± 0.09
Manes.01G118400.v8.1			SR Low		7.15 ± 0.38	6.91 ± 0.19	6.83 ± 0.28	6.87 ± 0.25	6.24 ± 0.22	6.1 ± 0.25	6.25 ± 0.19	6.39 ± 0.22
Manes.01G118500.v8.1	Stem P	SR P			12.29 ± 0.3	11.68 ± 0.13	11.66 ± 0.1	11.87 ± 0.15	11.64 ± 0.14	11.39 ± 0.14	11.38 ± 0.07	11.4 ± 0.1
Manes.01G118700.v8.1	Stem X	SR X	SR High		5.94 ± 0.38	6.4 ± 0.46	7.22 ± 0.38	7.85 ± 0.44	6.19 ± 0.27	7 ± 0.4	8.02 ± 0.34	8.19 ± 0.27
Manes.01G118800.v8.1	Stem P				9.22 ± 0.42	9.11 ± 0.25	8.75 ± 0.2	8.57 ± 0.19	8.48 ± 0.26	8.77 ± 0.12	8.83 ± 0.15	8.75 ± 0.22
Manes.01G118900.v8.1	Stem X	SR X			8.37 ± 0.93	8.77 ± 0.4	10.04 ± 0.36	11.36 ± 0.22	9.06 ± 0.2	8.89 ± 0.11	9.04 ± 0.16	9.35 ± 0.12
Manes.01G119000.v8.1	Stem P		SR Low		8.68 ± 0.4	7.91 ± 0.18	7.68 ± 0.18	7.83 ± 0.23	7.78 ± 0.27	7.61 ± 0.12	7.49 ± 0.19	7.6 ± 0.15
Manes.01G119001.v8.1	Stem X			MYB46	8.84 ± 0.23	8.78 ± 0.11	8.88 ± 0.09	9.13 ± 0.16	8.8 ± 0.15	8.65 ± 0.13	8.65 ± 0.13	8.73 ± 0.14
Manes.01G119400.v8.1		SR P	SR High		7.56 ± 0.5	7.44 ± 0.2	7.75 ± 0.16	7.85 ± 0.22	9.21 ± 0.3	8.41 ± 0.27	7.95 ± 0.39	7.99 ± 0.18
Manes.01G119500.v8.1	Stem X	SR C/X			10.1 ± 0.33	10.43 ± 0.53	10.31 ± 0.6	12.67 ± 0.91	9.14 ± 1.21	11.19 ± 0.24	11.02 ± 0.43	10.16 ± 0.3
Manes.01G119600.v8.1	Stem P/C	SR C/X			9.59 ± 0.15	9.9 ± 0.14	9.7 ± 0.1	9.34 ± 0.17	9.54 ± 0.2	9.79 ± 0.11	9.89 ± 0.16	9.69 ± 0.16
Manes.01G119800.v8.1		SR C/X			10.78 ± 0.15	10.87 ± 0.05	10.8 ± 0.13	10.69 ± 0.08	10.64 ± 0.12	10.9 ± 0.1	10.87 ± 0.09	10.72 ± 0.07
Manes.01G120000.v8.1		SR P/X	SR Low	KNOX1	8.04 ± 0.24	7.86 ± 0.26	8.59 ± 0.27	8.32 ± 0.27	7.83 ± 0.33	7.44 ± 0.28	7.56 ± 0.17	7.91 ± 0.18
Manes.01G120100.v8.1	Stem P	SR P/X	SR High	KNOX1	8.32 ± 0.43	7.75 ± 0.19	7.58 ± 0.21	7.45 ± 0.21	8.53 ± 0.23	8.11 ± 0.15	8.13 ± 0.11	8.31 ± 0.2
Manes.01G120200.v8.1	Stem P		SR Low		7.1 ± 0.51	6.61 ± 0.23	6.41 ± 0.27	6.41 ± 0.22	5.95 ± 0.19	5.83 ± 0.12	5.92 ± 0.14	5.95 ± 0.12
Manes.01G120300.v8.1	Stem P	SR P			8.15 ± 0.62	6.98 ± 0.41	6.68 ± 0.34	6.48 ± 0.32	8.05 ± 0.43	7.17 ± 0.37	6.73 ± 0.49	6.62 ± 0.22
Manes.01G120400.v8.1	Stem P	SR P			9.18 ± 0.34	7.96 ± 0.5	7.44 ± 0.36	7.17 ± 0.24	9.18 ± 0.38	8.03 ± 0.37	7.38 ± 0.59	7.18 ± 0.26
Manes.01G120500.v8.1	Stem P		SR Low		7.18 ± 0.41	6.41 ± 0.26	6.13 ± 0.3	5.96 ± 0.29	5.89 ± 0.18	5.78 ± 0.07	5.83 ± 0.11	5.83 ± 0.01
Manes.01G120800.v8.1	Stem P	SR P			8.38 ± 0.51	7.12 ± 0.44	6.44 ± 0.34	6.23 ± 0.28	7.73 ± 0.29	7.09 ± 0.15	6.54 ± 0.3	6.68 ± 0.26
Manes.01G121300.v8.1			SR Low		6.87 ± 0.52	6.74 ± 0.2	6.52 ± 0.33	6.72 ± 0.45	6.17 ± 0.22	6.13 ± 0.24	6.17 ± 0.16	5.93 ± 0.2
Manes.01G121400.v8.1	Stem C/X	SR X	SR High		9.58 ± 0.93	10.99 ± 0.18	11.24 ± 0.08	10.52 ± 0.38	11.37 ± 0.14	11.49 ± 0.16	11.66 ± 0.1	11.84 ± 0.1
Manes.01G121500.v8.1	Stem P	SR P	SR High		9.48 ± 0.26	8.85 ± 0.38	7.99 ± 0.38	7.71 ± 0.28	10.17 ± 0.18	9.77 ± 0.2	9.23 ± 0.19	8.84 ± 0.2
Manes.01G121600.v8.1	Stem C/X	SR C/X			9.3 ± 0.36	9.68 ± 0.15	9.73 ± 0.12	9.55 ± 0.2	9.77 ± 0.21	10.05 ± 0.13	10.01 ± 0.12	9.9 ± 0.08
Manes.01G121800.v8.1	Stem X		SR Low	MYB46	7.06 ± 0.48	7.21 ± 0.22	8.25 ± 0.46	9.28 ± 0.29	7.25 ± 0.21	7.15 ± 0.19	7.03 ± 0.12	6.99 ± 0.2
Manes.01G121900.v8.1	Stem X	SR X	SR Low	MYB46	6.96 ± 1.04	7.75 ± 1.5	11.56 ± 0.8	14.13 ± 0.43	5.81 ± 0.19	5.97 ± 0.14	5.94 ± 0.15	7.23 ± 1.11
Manes.01G122000.v8.1	Stem X			MYB46	9.52 ± 0.23	9.77 ± 0.17	10.11 ± 0.11	10.11 ± 0.19	9.54 ± 0.13	9.67 ± 0.11	9.68 ± 0.14	9.62 ± 0.12
Manes.01G122100.v8.1	Stem X			MYB46	8.94 ± 0.32	8.76 ± 0.12	8.84 ± 0.21	9.28 ± 0.22	8.67 ± 0.13	8.52 ± 0.17	8.58 ± 0.14	8.63 ± 0.13
Manes.01G122200.v8.1	Stem C/X	SR C/X	SR High		6.54 ± 0.61	7.71 ± 0.26	7.61 ± 0.19	7.15 ± 0.38	6.89 ± 0.57	8.15 ± 0.24	8.26 ± 0.32	7.91 ± 0.22
Manes.01G122300.v8.1	Stem P/C	SR C/X			11.14 ± 0.13	11.24 ± 0.12	11.1 ± 0.07	10.64 ± 0.2	10.9 ± 0.14	11.04 ± 0.08	11.07 ± 0.11	11.05 ± 0.09
Manes.01G122400.v8.1		SR C/X	SR Low		12.41 ± 0.26	12.44 ± 0.14	12.61 ± 0.11	12.62 ± 0.14	10.63 ± 0.5	11.88 ± 0.23	12.33 ± 0.25	12.49 ± 0.21
Manes.01G122600.v8.1	Stem P/C				8.65 ± 0.21	8.68 ± 0.14	8.55 ± 0.19	8.16 ± 0.2	8.07 ± 0.21	8.33 ± 0.18	8.3 ± 0.15	8.29 ± 0.13
Manes.01G122800.v8.1	Stem X	SR C/X			12.14 ± 0.21	12.4 ± 0.17	12.55 ± 0.14	13.15 ± 0.24	12.07 ± 0.22	12.62 ± 0.08	12.68 ± 0.14	12.56 ± 0.07
Manes.01G123000.v8.1	Stem X	SR C/X			9.71 ± 0.3	10.23 ± 0.29	10.57 ± 0.31	11.03 ± 0.15	10.3 ± 0.32	11.03 ± 0.15	11.14 ± 0.14	10.88 ± 0.07
Manes.01G123100.v8.1	Stem P/X		SR High		7.07 ± 0.63	6.7 ± 0.12	6.67 ± 0.29	7.42 ± 0.33	7.45 ± 0.2	7.4 ± 0.15	7.29 ± 0.19	7.27 ± 0.17
Manes.01G123200.v8.1	Stem C/X				7.85 ± 0.29	8.2 ± 0.13	8.17 ± 0.15	8.06 ± 0.16	8.21 ± 0.19	8.32 ± 0.16	8.36 ± 0.13	8.33 ± 0.14
Manes.01G123400.v8.1	Stem X	SR C/X			10.78 ± 0.21	11.47 ± 0.25	11.9 ± 0.17	12.17 ± 0.14	11.08 ± 0.19	11.54 ± 0.08	11.65 ± 0.13	11.55 ± 0.07
Manes.01G123500.v8.1	Stem X		SR Low	MYB46	6.6 ± 0.63	7.45 ± 0.6	8.4 ± 0.5	8.34 ± 0.26	5.91 ± 0.15	5.88 ± 0.16	5.99 ± 0.17	6.05 ± 0.22
Manes.01G123600.v8.1		SR P	SR High		6.66 ± 0.7	6.55 ± 0.45	6.05 ± 0.34	6.01 ± 0.46	7.51 ± 0.33	7.09 ± 0.31	6.6 ± 0.45	6.37 ± 0.25
Manes.01G123700.v8.1	Stem C/X	SR C/X			9.83 ± 0.35	10.75 ± 0.15	10.58 ± 0.2	9.82 ± 0.31	9.41 ± 0.46	10.34 ± 0.1	10.44 ± 0.26	10.03 ± 0.13
Manes.01G123800.v8.1		SR P	SR High		8.22 ± 1.46	8.29 ± 0.94	6.65 ± 0.89	6.63 ± 1.03	10.29 ± 0.72	9.38 ± 0.69	8.2 ± 1.07	7.47 ± 0.56
Manes.01G124000.v8.1	Stem P/C				9.04 ± 0.17	8.96 ± 0.14	8.95 ± 0.13	8.71 ± 0.23	8.77 ± 0.09	8.79 ± 0.09	8.84 ± 0.11	8.86 ± 0.16
Manes.01G124200.v8.1	Stem C/X	SR P/X			8.89 ± 0.34	9.24 ± 0.14	9.49 ± 0.09	9.26 ± 0.23	9.25 ± 0.22	8.79 ± 0.17	8.75 ± 0.14	8.87 ± 0.11
Manes.01G124300.v8.1			SR Low		6.9 ± 0.45	7.16 ± 0.18	6.99 ± 0.1	6.78 ± 0.22	6.79 ± 0.29	6.59 ± 0.22	6.42 ± 0.14	6.47 ± 0.26
Manes.01G124500.v8.1	Stem P/X	SR P	SR Low		10.46 ± 0.27	9.44 ± 0.19	9.53 ± 0.17	10.27 ± 0.25	9.64 ± 0.17	9.47 ± 0.17	9.22 ± 0.16	9.23 ± 0.19
Manes.01G124600.v8.1	Stem P	SR P			10.84 ± 0.3	10.21 ± 0.3	9.74 ± 0.19	9.47 ± 0.27	10.52 ± 0.14	10.38 ± 0.14	10.24 ± 0.12	10.24 ± 0.12
Manes.01G124801.v8.1	Stem P	SR P			9.45 ± 0.43	8.08 ± 0.54	7.06 ± 0.29	6.73 ± 0.28	8.6 ± 0.39	7.99 ± 0.29	7.39 ± 0.38	6.95 ± 0.31
Manes.01G124900.v8.1	Stem P	SR P			9.56 ± 0.39	8.22 ± 0.55	7.15 ± 0.38	6.82 ± 0.26	8.41 ± 0.36	8.06 ± 0.24	7.59 ± 0.45	6.91 ± 0.41
Manes.01G125000.v8.1	Stem P	SR C/X			11.66 ± 0.12	11.64 ± 0.1	11.35 ± 0.11	11.24 ± 0.13	11.11 ± 0.08	11.3 ± 0.1	11.29 ± 0.11	11.12 ± 0.13
Manes.01G125100.v8.1	Stem C/X				11.25 ± 0.3	11.51 ± 0.06	11.56 ± 0.09	11.45 ± 0.13	11.72 ± 0.18	11.65 ± 0.11	11.61 ± 0.07	11.77 ± 0.07
Manes.01G125200.v8.1	Stem P	SR P/X	SR Low	KNOX1	10.88 ± 0.3	10.14 ± 0.34	9.52 ± 0.27	8.91 ± 0.26	9.88 ± 0.21	9.12 ± 0.1	9 ± 0.2	9.28 ± 0.26
Manes.01G125400.v8.1	Stem P/X	SR P/X			10.65 ± 0.26	10.5 ± 0.08	10.49 ± 0.07	10.78 ± 0.16	10.45 ± 0.12	10.21 ± 0.11	10.2 ± 0.11	10.26 ± 0.08
Manes.01G125500.v8.1	Stem P/C	SR C/X			8.13 ± 0.27	8.39 ± 0.13	8.02 ± 0.32	7.95 ± 0.18	7.94 ± 0.28	8.54 ± 0.08	8.55 ± 0.2	8.33 ± 0.16
Manes.01G125700.v8.1	Stem C/X	SR X	SR High		6.16 ± 0.39	7.14 ± 0.25	7.29 ± 0.35	7.02 ± 0.36	7.39 ± 0.31	7.53 ± 0.31	7.96 ± 0.21	7.85 ± 0.26
Manes.01G125800.v8.1	Stem P		SR Low		9.27 ± 0.38	9.03 ± 0.17	8.79 ± 0.09	8.43 ± 0.25	6.79 ± 0.18	7 ± 0.15	6.9 ± 0.18	6.61 ± 0.26
Manes.01G126100.v8.1	Stem P	SR P			9.64 ± 0.66	7.67 ± 0.62	6.85 ± 0.41	6.87 ± 0.29	8.21 ± 0.67	7.7 ± 0.42	7.3 ± 0.36	7.06 ± 0.38
Manes.01G126500.v8.1	Stem P				10.34 ± 0.24	10.1 ± 0.14	10.09 ± 0.11	9.98 ± 0.1	9.96 ± 0.15	9.92 ± 0.1	9.92 ± 0.1	9.92 ± 0.11
Manes.01G126700.v8.1		SR C/X			10.81 ± 0.16	10.77 ± 0.2	10.89 ± 0.11	10.9 ± 0.14	10.41 ± 0.15	10.61 ± 0.17	10.68 ± 0.08	10.61 ± 0.15
Manes.01G126800.v8.1	Stem C/X				10.17 ± 0.17	10.31 ± 0.08	10.33 ± 0.1	10.13 ± 0.11	10.34 ± 0.09	10.37 ± 0.1	10.36 ± 0.1	10.36 ± 0.1
Manes.01G126900.v8.1	Stem P				9.8 ± 0.24	9.6 ± 0.1	9.52 ± 0.15	9.54 ± 0.12	9.59 ± 0.12	9.67 ± 0.09	9.72 ± 0.11	9.72 ± 0.19
Manes.01G127200.v8.1	Stem P	SR P	SR High		8.55 ± 0.48	7.94 ± 0.5	7.18 ± 0.38	6.88 ± 0.29	8.64 ± 0.53	8.66 ± 0.36	8.27 ± 0.44	7.72 ± 0.3
Manes.01G127500.v8.1	Stem P	SR P/X		KNOX1	10.48 ± 0.3	10.27 ± 0.13	10.08 ± 0.1	9.92 ± 0.16	10.57 ± 0.24	10.2 ± 0.16	10.04 ± 0.1	10.24 ± 0.15
Manes.01G127600.v8.1	Stem X	SR P/X			9.9 ± 0.34	9.46 ± 0.45	10.34 ± 0.5	12.38 ± 0.37	10.07 ± 0.14	9.77 ± 0.06	9.74 ± 0.13	9.96 ± 0.11
Manes.01G127700.v8.1	Stem P/X	SR P/X	SR High		8.65 ± 0.74	6.9 ± 0.41	6.58 ± 0.32	9.34 ± 1.21	8.85 ± 0.35	8.15 ± 0.22	8.07 ± 0.2	8.27 ± 0.17
Manes.01G127900.v8.1	Stem X	SR C/X			7.22 ± 0.85	8.12 ± 0.38	8.41 ± 0.42	9.41 ± 0.36	7.74 ± 0.47	8.53 ± 0.19	8.52 ± 0.24	8.15 ± 0.18
Manes.01G128050.v8.1	Stem X			MYB46	6.31 ± 0.39	6.55 ± 0.26	6.5 ± 0.31	7.65 ± 0.4	7.05 ± 0.2	6.83 ± 0.15	6.69 ± 0.18	6.85 ± 0.38
Manes.01G128100.v8.1	Stem P	SR C/X			11.89 ± 0.3	11.8 ± 0.15	11.69 ± 0.13	11.47 ± 0.15	11.64 ± 0.12	11.79 ± 0.1	11.76 ± 0.11	11.67 ± 0.07
Manes.01G128400.v8.1	Stem X	SR C/X			8.33 ± 0.78	8.82 ± 0.2	9.21 ± 0.17	9.52 ± 0.17	8.69 ± 0.26	8.94 ± 0.14	9.15 ± 0.14	8.97 ± 0.1
Manes.01G128600.v8.1	Stem X	SR C/X			9.6 ± 0.16	9.77 ± 0.14	9.97 ± 0.1	10.1 ± 0.12	9.75 ± 0.14	9.94 ± 0.11	10.01 ± 0.15	9.91 ± 0.1
Manes.01G128700.v8.1		SR X			8.96 ± 0.39	9.1 ± 0.18	9.2 ± 0.15	9.28 ± 0.14	8.87 ± 0.2	8.96 ± 0.13	9.13 ± 0.13	9.13 ± 0.09
Manes.01G128800.v8.1	Stem P				10.21 ± 0.18	9.99 ± 0.13	10.01 ± 0.08	10.07 ± 0.13	10.04 ± 0.1	9.97 ± 0.09	10.05 ± 0.1	10.07 ± 0.06
Manes.01G128900.v8.1	Stem P/C	SR P/X			7.89 ± 0.19	7.9 ± 0.17	7.82 ± 0.2	7.47 ± 0.23	7.75 ± 0.23	7.54 ± 0.17	7.4 ± 0.15	7.58 ± 0.21
Manes.01G129000.v8.1	Stem P	SR P/X		KNOX1	9.74 ± 0.15	9.3 ± 0.12	9.22 ± 0.12	9.31 ± 0.16	10.21 ± 0.18	9.71 ± 0.1	9.61 ± 0.19	9.8 ± 0.1
Manes.01G129200.v8.1	Stem X	SR X			10.15 ± 0.24	10.41 ± 0.23	10.81 ± 0.14	11.24 ± 0.18	10.54 ± 0.09	10.57 ± 0.1	10.7 ± 0.08	10.82 ± 0.09
Manes.01G129500.v8.1	Stem P				6.34 ± 0.35	5.93 ± 0.11	5.86 ± 0.23	5.85 ± 0.21	6.26 ± 0.32	5.95 ± 0.17	5.97 ± 0.23	5.85 ± 0.17
Manes.01G129501.v8.1	Stem X	SR X	SR Low	MYB46	6.57 ± 0.52	6.55 ± 0.41	7.94 ± 0.37	8.36 ± 0.18	6.81 ± 0.33	6.49 ± 0.32	6.69 ± 0.26	7.37 ± 0.24
Manes.01G129800.v8.1	Stem P		SR Low		8.95 ± 0.31	8.52 ± 0.14	8.46 ± 0.38	8.2 ± 0.29	5.95 ± 0.23	5.86 ± 0.12	6.02 ± 0.2	5.97 ± 0.21
Manes.01G129950.v8.1	Stem X	SR C/X	SR Low		8.22 ± 0.62	9.38 ± 0.62	10.86 ± 0.39	11.79 ± 0.25	8.83 ± 0.31	9.18 ± 0.21	9.3 ± 0.19	9.29 ± 0.23
Manes.01G130000.v8.1	Stem C/X				5.82 ± 0.1	6.28 ± 0.39	6.58 ± 0.24	6.36 ± 0.26	5.98 ± 0.2	6.13 ± 0.21	6.03 ± 0.25	6.02 ± 0.2
Manes.01G130100.v8.1		SR X	SR Low		8.21 ± 0.22	8.46 ± 0.24	8.56 ± 0.18	8.48 ± 0.26	7.02 ± 0.19	7.37 ± 0.12	7.5 ± 0.24	7.57 ± 0.08
Manes.01G130200.v8.1			SR Low		7.12 ± 0.41	7.06 ± 0.18	7.12 ± 0.13	7.18 ± 0.14	6.61 ± 0.19	6.62 ± 0.14	6.63 ± 0.18	6.64 ± 0.21
Manes.01G130300.v8.1	Stem C/X	SR C/X			9.82 ± 0.23	10.5 ± 0.19	10.97 ± 0.14	10.82 ± 0.16	10.16 ± 0.2	10.56 ± 0.12	10.67 ± 0.09	10.59 ± 0.06
Manes.01G130400.v8.1	Stem C/X		SR High		6.85 ± 0.61	7.99 ± 0.2	8.12 ± 0.43	7.66 ± 0.41	9.01 ± 0.13	9.1 ± 0.15	9.25 ± 0.17	9.04 ± 0.22
Manes.01G130500.v8.1	Stem X			MYB46	9.41 ± 0.46	10.46 ± 0.5	11.3 ± 0.29	11.82 ± 0.37	10.29 ± 0.2	10.21 ± 0.1	10.32 ± 0.12	10.26 ± 0.08
Manes.01G130600.v8.1	Stem C/X				6.29 ± 0.55	6.97 ± 0.2	7.04 ± 0.1	7.17 ± 0.38	6.62 ± 0.52	7.28 ± 0.23	7.1 ± 0.3	7.01 ± 0.23
Manes.01G130700.v8.1	Stem P	SR P	SR High		8.39 ± 0.21	7.6 ± 0.26	7.31 ± 0.19	7.47 ± 0.16	9.12 ± 0.22	8.47 ± 0.18	8.23 ± 0.19	8.33 ± 0.2
Manes.01G130800.v8.1	Stem P/X				10.9 ± 0.22	10.57 ± 0.06	10.62 ± 0.11	10.8 ± 0.11	10.47 ± 0.1	10.39 ± 0.08	10.44 ± 0.08	10.46 ± 0.12
Manes.01G130900.v8.1	Stem P	SR P	SR High		8.24 ± 0.39	7.95 ± 0.21	7.79 ± 0.21	7.64 ± 0.29	11.47 ± 0.48	10.38 ± 0.32	9.4 ± 0.64	9.41 ± 0.3
Manes.01G131000.v8.1	Stem X	SR X			7.14 ± 0.62	7.7 ± 0.44	7.96 ± 0.66	8.94 ± 0.46	7.6 ± 0.31	8.05 ± 0.25	8.4 ± 0.28	8.19 ± 0.18
Manes.01G131100.v8.1		SR C/X			7.09 ± 0.51	7.13 ± 0.14	7.09 ± 0.14	7.1 ± 0.12	6.77 ± 0.25	7.35 ± 0.13	7.21 ± 0.16	6.8 ± 0.2
Manes.01G131200.v8.1		SR P/X		KNOX1	10.63 ± 0.13	10.55 ± 0.08	10.63 ± 0.07	10.52 ± 0.12	10.81 ± 0.1	10.61 ± 0.06	10.65 ± 0.11	10.72 ± 0.07
Manes.01G131300.v8.1	Stem C/X		SR Low		7.47 ± 0.31	7.87 ± 0.17	8.06 ± 0.13	7.71 ± 0.28	5.82 ± 0.07	5.82 ± 0.04	5.83 ± 0.11	5.86 ± 0.19
Manes.01G131400.v8.1	Stem P/C				10.1 ± 0.21	10.34 ± 0.11	10.25 ± 0.1	9.72 ± 0.32	10.02 ± 0.11	10.05 ± 0.1	10.03 ± 0.07	9.95 ± 0.12
Manes.01G131500.v8.1	Stem P	SR P/X		KNOX1	10.01 ± 0.39	9.35 ± 0.2	9.08 ± 0.17	8.87 ± 0.13	9.7 ± 0.21	9.33 ± 0.05	9.19 ± 0.11	9.42 ± 0.11
Manes.01G131600.v8.1	Stem C/X	SR C/X	SR High		6.37 ± 0.62	8.09 ± 0.28	8.07 ± 0.39	7.78 ± 0.2	7.58 ± 0.56	8.72 ± 0.15	8.78 ± 0.32	8.23 ± 0.17
Manes.01G131702.v8.1	Stem P				9.58 ± 0.43	8.75 ± 0.12	8.64 ± 0.12	8.99 ± 0.25	8.93 ± 0.25	8.8 ± 0.15	8.67 ± 0.15	8.71 ± 0.16
Manes.01G132000.v8.1	Stem C/X	SR P/X	SR High		7.18 ± 0.76	8.27 ± 0.49	8.98 ± 0.26	9.08 ± 0.26	11.32 ± 0.19	10.82 ± 0.12	10.68 ± 0.16	10.94 ± 0.09
Manes.01G132100.v8.1		SR C/X			9.66 ± 0.18	9.62 ± 0.12	9.78 ± 0.07	9.79 ± 0.12	9.87 ± 0.15	10.08 ± 0.1	10.14 ± 0.12	10.14 ± 0.09
Manes.01G132200.v8.1	Stem C/X	SR C/X			8.32 ± 0.58	9.16 ± 0.1	9.15 ± 0.18	8.81 ± 0.22	8.7 ± 0.15	9.24 ± 0.09	9.38 ± 0.14	9.26 ± 0.13
Manes.01G132300.v8.1	Stem P				10.56 ± 0.17	10.3 ± 0.07	10.25 ± 0.08	10.18 ± 0.11	10.68 ± 0.1	10.63 ± 0.1	10.61 ± 0.07	10.56 ± 0.07
Manes.01G132400.v8.1	Stem X	SR C/X			9.52 ± 0.28	10.11 ± 0.22	10.44 ± 0.19	10.64 ± 0.17	9.93 ± 0.23	10.15 ± 0.09	10.32 ± 0.1	10.22 ± 0.14
Manes.01G132500.v8.1	Stem P				10.2 ± 0.22	9.67 ± 0.13	9.64 ± 0.14	9.64 ± 0.18	9.89 ± 0.16	9.74 ± 0.1	9.7 ± 0.11	9.72 ± 0.15
Manes.01G132600.v8.1	Stem P	SR P	SR High		8.52 ± 0.38	7.92 ± 0.37	7.53 ± 0.27	7.22 ± 0.27	9.49 ± 0.23	8.88 ± 0.14	8.39 ± 0.32	8.54 ± 0.19
Manes.01G132900.v8.1			SR High		5.92 ± 0.2	6.08 ± 0.18	5.9 ± 0.17	5.93 ± 0.17	6.4 ± 0.28	6.47 ± 0.23	6.36 ± 0.22	6.27 ± 0.12
Manes.01G133000.v8.1	Stem P	SR P	SR Low		11.16 ± 0.76	9.36 ± 0.75	7.96 ± 0.34	7.28 ± 0.47	9.28 ± 0.27	8.53 ± 0.31	8.15 ± 0.18	7.84 ± 0.33
Manes.01G133100.v8.1	Stem C/X	SR C/X			10.39 ± 0.26	10.87 ± 0.16	10.97 ± 0.09	10.99 ± 0.09	10.83 ± 0.15	11.06 ± 0.1	11.13 ± 0.12	11.14 ± 0.11
Manes.01G133200.v8.1	Stem C/X				7.32 ± 0.68	8.34 ± 0.15	8.09 ± 0.17	7.6 ± 0.27	8.04 ± 0.26	8.28 ± 0.15	8.28 ± 0.14	8.16 ± 0.17
Manes.01G133300.v8.1			SR High		6.13 ± 0.37	6.29 ± 0.13	6.19 ± 0.13	6.13 ± 0.2	7.7 ± 0.24	7.42 ± 0.18	7.31 ± 0.16	7.18 ± 0.26
Manes.01G133400.v8.1	Stem C/X		SR High		8.6 ± 0.89	9.54 ± 0.18	9.14 ± 0.23	8.44 ± 0.46	10.72 ± 0.16	10.67 ± 0.18	10.62 ± 0.13	10.69 ± 0.13
Manes.01G133500.v8.1	Stem C/X	SR C/X	SR High		6.56 ± 0.75	8.6 ± 0.26	8.19 ± 0.29	7.39 ± 0.39	7.62 ± 0.97	9.42 ± 0.23	9.23 ± 0.51	8.58 ± 0.31
Manes.01G133800.v8.1	Stem C/X	SR C/X			7.19 ± 0.5	7.79 ± 0.19	8.02 ± 0.19	7.93 ± 0.14	7.4 ± 0.21	7.99 ± 0.07	7.98 ± 0.16	7.92 ± 0.1
Manes.01G133900.v8.1	Stem P	SR P/X		KNOX1	10.4 ± 0.2	9.84 ± 0.17	9.72 ± 0.15	9.83 ± 0.17	10.16 ± 0.14	9.87 ± 0.13	9.84 ± 0.09	9.86 ± 0.21
Manes.01G134000.v8.1			SR Low		7.21 ± 0.45	7.03 ± 0.18	7.08 ± 0.24	6.9 ± 0.25	5.81 ± 0.09	5.85 ± 0.17	5.94 ± 0.17	5.99 ± 0.2
Manes.01G134300.v8.1	Stem P				8.16 ± 0.31	7.99 ± 0.21	7.85 ± 0.17	7.54 ± 0.24	7.53 ± 0.2	7.65 ± 0.15	7.68 ± 0.2	7.66 ± 0.16
Manes.01G134400.v8.1	Stem P				12.91 ± 0.27	12.57 ± 0.11	12.51 ± 0.06	12.59 ± 0.16	12.51 ± 0.18	12.38 ± 0.13	12.43 ± 0.05	12.57 ± 0.13
Manes.01G134500.v8.1		SR X	SR High		6.66 ± 0.72	6.83 ± 0.17	7.06 ± 0.34	7.15 ± 0.39	7.21 ± 0.3	7.09 ± 0.36	7.58 ± 0.31	8.62 ± 0.32
Manes.01G134600.v8.1	Stem C/X	SR C/X	SR High		8.08 ± 1.2	10.19 ± 0.28	9.57 ± 0.49	8.68 ± 0.64	10.51 ± 0.43	11.44 ± 0.1	11.4 ± 0.19	10.93 ± 0.11
Manes.01G134700.v8.1	Stem X			MYB46	7.5 ± 0.28	7.59 ± 0.15	7.76 ± 0.12	7.94 ± 0.2	7.54 ± 0.15	7.5 ± 0.14	7.66 ± 0.1	7.51 ± 0.2
Manes.01G134800.v8.1	Stem C/X		SR High		11.43 ± 0.34	11.91 ± 0.08	11.84 ± 0.08	11.81 ± 0.07	12.42 ± 0.14	12.48 ± 0.08	12.47 ± 0.06	12.42 ± 0.08
Manes.01G134900.v8.1	Stem C/X	SR C/X			9.8 ± 0.38	10.49 ± 0.15	10.48 ± 0.13	9.96 ± 0.28	10.35 ± 0.18	10.66 ± 0.14	10.74 ± 0.15	10.54 ± 0.09
Manes.01G135000.v8.1			SR High		5.86 ± 0.15	5.82 ± 0.07	5.81 ± 0.06	5.81 ± 0.06	5.94 ± 0.17	6.09 ± 0.18	6.13 ± 0.15	6.02 ± 0.21
Manes.01G135300.v8.1	Stem P				9.86 ± 0.23	9.53 ± 0.12	9.47 ± 0.15	9.4 ± 0.18	9.16 ± 0.2	8.93 ± 0.14	9.11 ± 0.11	9.17 ± 0.12
Manes.01G135900.v8.1	Stem P/C				6.72 ± 0.94	6.97 ± 0.41	6.52 ± 0.23	6.14 ± 0.28	7.09 ± 0.6	7.07 ± 0.23	6.72 ± 0.29	6.46 ± 0.37
Manes.01G136100.v8.1	Stem X			MYB46	9.09 ± 0.21	8.79 ± 0.14	8.96 ± 0.13	9.41 ± 0.21	8.82 ± 0.14	8.96 ± 0.13	8.92 ± 0.15	8.87 ± 0.14
Manes.01G136300.v8.1	Stem P	SR P	SR Low		9.61 ± 0.27	9.12 ± 0.17	9.04 ± 0.12	9.05 ± 0.22	8.88 ± 0.25	8.56 ± 0.19	8.39 ± 0.18	8.27 ± 0.2
Manes.01G136400.v8.1	Stem P	SR C/X			9.24 ± 0.23	9.02 ± 0.09	8.91 ± 0.1	8.96 ± 0.12	8.84 ± 0.17	9.04 ± 0.11	9.2 ± 0.12	9.01 ± 0.18
Manes.01G136700.v8.1	Stem X			MYB46	10.29 ± 0.24	10.11 ± 0.2	10.27 ± 0.17	10.54 ± 0.2	10.17 ± 0.18	9.96 ± 0.13	9.95 ± 0.09	10 ± 0.15
Manes.01G136800.v8.1			SR High		5.81 ± 0.07	5.92 ± 0.18	5.85 ± 0.1	5.86 ± 0.17	6.06 ± 0.25	6.18 ± 0.24	6.13 ± 0.17	6.11 ± 0.27
Manes.01G136850.v8.1	Stem P/X	SR P/X			9.58 ± 0.22	8.9 ± 0.13	8.9 ± 0.14	9.52 ± 0.27	9.34 ± 0.22	8.87 ± 0.14	8.72 ± 0.16	9 ± 0.14
Manes.01G136900.v8.1	Stem P/C	SR X			8.42 ± 0.25	8.6 ± 0.14	8.67 ± 0.14	8.33 ± 0.17	8.6 ± 0.2	8.78 ± 0.1	8.9 ± 0.12	9.02 ± 0.05
Manes.01G137100.v8.1	Stem P				10.17 ± 0.24	10.06 ± 0.1	9.82 ± 0.14	9.84 ± 0.18	9.76 ± 0.16	9.65 ± 0.11	9.64 ± 0.12	9.56 ± 0.08
Manes.01G137500.v8.1	Stem P		SR Low		9.58 ± 0.37	8.79 ± 0.19	8.85 ± 0.35	8.65 ± 0.33	8.61 ± 0.22	8.55 ± 0.2	8.62 ± 0.15	8.44 ± 0.18
Manes.01G137600.v8.1	Stem C/X	SR P/C	SR Low		10.43 ± 0.65	11.21 ± 0.23	11.64 ± 0.06	11.66 ± 0.16	10.56 ± 0.25	10.78 ± 0.08	10.82 ± 0.17	10.37 ± 0.1
Manes.01G137800.v8.1	Stem P/X	SR P/X	SR Low		9.5 ± 0.22	8.82 ± 0.19	8.6 ± 0.13	9.7 ± 0.34	8.91 ± 0.18	8.54 ± 0.2	8.47 ± 0.18	8.59 ± 0.13
Manes.01G137900.v8.1	Stem X			MYB46	6.08 ± 0.27	6.25 ± 0.23	6.12 ± 0.24	6.65 ± 0.17	5.94 ± 0.21	6.32 ± 0.12	6.12 ± 0.22	6.09 ± 0.17
Manes.01G138000.v8.1	Stem C/X	SR C/X			11.25 ± 0.21	11.62 ± 0.07	11.66 ± 0.12	11.36 ± 0.16	11.34 ± 0.14	11.66 ± 0.14	11.66 ± 0.09	11.44 ± 0.07
Manes.01G138100.v8.1	Stem C/X	SR P			8.72 ± 0.9	10.61 ± 0.23	10.51 ± 0.32	9.61 ± 0.53	10.5 ± 0.17	10.34 ± 0.13	10.16 ± 0.09	10.34 ± 0.13
Manes.01G138300.v8.1		SR P/X		KNOX1	7.05 ± 0.3	6.94 ± 0.11	6.75 ± 0.29	6.93 ± 0.14	7.36 ± 0.27	7.04 ± 0.23	6.88 ± 0.18	7.05 ± 0.13
Manes.01G138400.v8.1		SR P	SR High		5.93 ± 0.25	6.12 ± 0.25	6.08 ± 0.24	6.21 ± 0.26	7.58 ± 0.35	6.93 ± 0.29	6.77 ± 0.26	6.63 ± 0.15
Manes.01G139000.v8.1	Stem P	SR P	SR High		8.04 ± 0.54	7.16 ± 0.36	6.4 ± 0.36	6.39 ± 0.54	8.49 ± 0.27	7.86 ± 0.33	7.36 ± 0.24	7.06 ± 0.33
Manes.01G139100.v8.1	Stem P	SR P	SR High		6.43 ± 0.47	6.42 ± 0.15	5.9 ± 0.26	5.94 ± 0.22	6.81 ± 0.2	6.6 ± 0.23	6.44 ± 0.19	6.37 ± 0.19
Manes.01G139300.v8.1	Stem P				9.04 ± 0.22	8.93 ± 0.14	8.83 ± 0.18	8.58 ± 0.22	8.52 ± 0.14	8.74 ± 0.14	8.72 ± 0.18	8.61 ± 0.19
Manes.01G139400.v8.1	Stem C/X	SR C/X			8.54 ± 0.34	9.16 ± 0.18	9.43 ± 0.22	9.56 ± 0.11	9.09 ± 0.33	9.87 ± 0.15	9.85 ± 0.18	9.62 ± 0.14
Manes.01G139500.v8.1	Stem P	SR P	SR High		9.8 ± 0.41	8.6 ± 0.49	7.62 ± 0.33	7.41 ± 0.34	10.83 ± 0.27	9.83 ± 0.22	9.24 ± 0.41	9.36 ± 0.23
Manes.01G139600.v8.1	Stem C/X	SR C/X			9.86 ± 0.2	10.05 ± 0.06	10 ± 0.14	10.07 ± 0.09	9.86 ± 0.15	10.09 ± 0.1	10.13 ± 0.12	10.06 ± 0.12
Manes.01G139700.v8.1	Stem X			MYB46	7.78 ± 0.45	8.25 ± 0.13	8.42 ± 0.11	8.48 ± 0.1	8.01 ± 0.15	8.13 ± 0.19	8.2 ± 0.19	8.19 ± 0.12
Manes.01G139800.v8.1	Stem P	SR P	SR High		6.97 ± 0.56	6.43 ± 0.27	6.12 ± 0.17	5.95 ± 0.15	8.9 ± 0.29	8.08 ± 0.35	7.52 ± 0.42	7.08 ± 0.29
Manes.01G139900.v8.1	Stem P				10.27 ± 0.36	9.83 ± 0.13	9.68 ± 0.16	9.62 ± 0.1	9.74 ± 0.12	9.77 ± 0.08	9.78 ± 0.08	9.72 ± 0.14
Manes.01G140100.v8.1	Stem X	SR P/X	SR Low		6.05 ± 0.52	5.99 ± 0.33	7.43 ± 0.74	8.81 ± 0.3	6.51 ± 0.3	6.22 ± 0.12	6.02 ± 0.26	6.21 ± 0.21
Manes.01G140200.v8.1	Stem P	SR C/X			10.24 ± 0.3	10.25 ± 0.1	10 ± 0.09	9.84 ± 0.11	9.68 ± 0.18	10.11 ± 0.05	10.04 ± 0.17	9.86 ± 0.09
Manes.01G140600.v8.1	Stem P/C	SR C/X			8.7 ± 0.22	8.98 ± 0.13	8.77 ± 0.16	8.46 ± 0.2	8.21 ± 0.24	8.54 ± 0.14	8.71 ± 0.12	8.6 ± 0.13
Manes.01G140700.v8.1	Stem P	SR P/X		KNOX1	10.42 ± 0.32	10.04 ± 0.13	9.81 ± 0.14	9.8 ± 0.18	10.16 ± 0.17	9.83 ± 0.14	9.75 ± 0.1	9.89 ± 0.1
Manes.01G140800.v8.1	Stem P	SR P			11.61 ± 0.49	10.31 ± 0.28	9.89 ± 0.22	10.08 ± 0.29	10.75 ± 0.22	10.18 ± 0.22	9.74 ± 0.17	9.73 ± 0.07
Manes.01G140900.v8.1		SR C/X			9.21 ± 0.26	9.31 ± 0.11	9.28 ± 0.08	9.35 ± 0.15	9.12 ± 0.16	9.37 ± 0.11	9.4 ± 0.17	9.3 ± 0.07
Manes.01G141100.v8.1	Stem C/X	SR C/X			8.81 ± 0.2	9.22 ± 0.23	9.47 ± 0.12	9.48 ± 0.2	9.34 ± 0.18	9.58 ± 0.11	9.64 ± 0.15	9.58 ± 0.1
Manes.01G141200.v8.1	Stem C/X	SR C/X			10.11 ± 1.11	12.73 ± 0.54	13.19 ± 0.39	12.38 ± 0.65	11.76 ± 0.41	12.79 ± 0.19	12.85 ± 0.3	12.43 ± 0.13
Manes.01G141300.v8.1	Stem P	SR P	SR High		6.96 ± 0.44	6.73 ± 0.26	6.46 ± 0.26	6.22 ± 0.28	7.7 ± 0.26	7.28 ± 0.18	6.94 ± 0.21	6.94 ± 0.28
Manes.01G141400.v8.1	Stem X			MYB46	10.04 ± 0.22	9.86 ± 0.15	10 ± 0.1	10.32 ± 0.16	9.72 ± 0.11	9.83 ± 0.14	9.87 ± 0.11	9.95 ± 0.2
Manes.01G141700.v8.1	Stem P/X				9.25 ± 0.22	8.88 ± 0.07	8.89 ± 0.11	9.22 ± 0.17	9.28 ± 0.24	9.04 ± 0.13	9.11 ± 0.1	9.2 ± 0.12
Manes.01G142000.v8.1	Stem P/X	SR P			9.76 ± 0.25	9.48 ± 0.19	9.51 ± 0.18	9.83 ± 0.23	10.07 ± 0.16	9.62 ± 0.14	9.41 ± 0.16	9.51 ± 0.09
Manes.01G142100.v8.1	Stem X	SR C/X	SR Low		8.75 ± 0.93	10.09 ± 0.35	10.82 ± 0.22	11.07 ± 0.22	8.07 ± 0.41	9.25 ± 0.37	9.29 ± 0.29	9.15 ± 0.17
Manes.01G142200.v8.1			SR Low		7.52 ± 0.83	8.25 ± 0.27	7.97 ± 0.23	7.53 ± 0.29	6.7 ± 0.21	6.95 ± 0.16	6.92 ± 0.13	7.05 ± 0.22
Manes.01G142201.v8.1			SR Low		5.89 ± 0.22	6.04 ± 0.16	6.06 ± 0.17	5.87 ± 0.17	5.79 ± 0.02	5.82 ± 0.1	5.83 ± 0.08	5.8 ± 0.01
Manes.01G142400.v8.1	Stem X		SR Low	MYB46	6.03 ± 0.5	5.82 ± 0.45	6.22 ± 0.53	8.85 ± 1.25	5.81 ± 0.12	5.88 ± 0.1	5.92 ± 0.18	5.92 ± 0.2
Manes.01G142500.v8.1	Stem P/X				9.96 ± 0.16	9.59 ± 0.09	9.59 ± 0.1	9.89 ± 0.17	9.59 ± 0.09	9.6 ± 0.12	9.66 ± 0.09	9.54 ± 0.08
Manes.01G142600.v8.1	Stem P				9.68 ± 0.24	9.37 ± 0.12	9.2 ± 0.11	9.41 ± 0.13	9.58 ± 0.17	9.44 ± 0.1	9.4 ± 0.08	9.49 ± 0.08
Manes.01G142700.v8.1	Stem C/X				10.15 ± 0.15	10.53 ± 0.11	10.55 ± 0.08	10.24 ± 0.15	10.27 ± 0.11	10.4 ± 0.08	10.35 ± 0.09	10.27 ± 0.08
Manes.01G142800.v8.1		SR P			9.77 ± 0.29	9.83 ± 0.09	9.87 ± 0.13	10.08 ± 0.25	10 ± 0.11	9.82 ± 0.06	9.86 ± 0.13	9.85 ± 0.08
Manes.01G142900.v8.1	Stem P/C				9.29 ± 0.17	9.41 ± 0.14	9.27 ± 0.14	9.11 ± 0.14	9.15 ± 0.11	9.27 ± 0.12	9.22 ± 0.09	9.19 ± 0.11
Manes.01G143100.v8.1			SR Low		6.47 ± 0.54	6.24 ± 0.18	6.43 ± 0.18	6.5 ± 0.23	5.89 ± 0.17	5.93 ± 0.19	6 ± 0.2	6 ± 0.26
Manes.01G143200.v8.1	Stem X	SR X			10.72 ± 0.27	10.55 ± 0.18	10.95 ± 0.12	11.62 ± 0.14	10.79 ± 0.14	10.82 ± 0.14	10.86 ± 0.07	11.11 ± 0.08
Manes.01G143300.v8.1	Stem X		SR Low	MYB46	6 ± 0.46	5.8 ± 0.41	7.41 ± 0.43	8.47 ± 0.25	5.79 ± 0.01	5.79 ± 0.01	5.82 ± 0.11	5.78 ± 0.01
Manes.01G143500.v8.1	Stem P	SR P	SR High		8.72 ± 0.53	8.05 ± 0.44	7.26 ± 0.29	7.38 ± 0.29	9.39 ± 0.63	9.37 ± 0.4	8.83 ± 0.5	8.2 ± 0.34
Manes.01G143900.v8.1	Stem X	SR P/X	SR Low		7.9 ± 0.52	8.38 ± 0.69	10.36 ± 0.58	11.57 ± 0.19	8.79 ± 0.18	8.33 ± 0.13	8.31 ± 0.17	8.4 ± 0.17
Manes.01G144400.v8.1	Stem X			MYB46	9.61 ± 0.36	9.86 ± 0.28	10.49 ± 0.23	11.2 ± 0.18	10.36 ± 0.2	10.41 ± 0.11	10.44 ± 0.11	10.64 ± 0.12
Manes.01G144500.v8.1	Stem X	SR X			5.88 ± 0.34	6.03 ± 0.33	6.67 ± 0.44	7.51 ± 0.5	5.86 ± 0.13	6.24 ± 0.32	6.71 ± 0.31	6.55 ± 0.23
Manes.01G144600.v8.1	Stem P	SR P/X	SR Low	KNOX1	15.72 ± 0.38	14.37 ± 0.55	13.38 ± 0.38	13.07 ± 0.24	14.1 ± 0.48	12.86 ± 0.25	12.29 ± 0.47	12.84 ± 0.26
Manes.01G144700.v8.1	Stem C/X	SR C/X	SR High		9.28 ± 0.41	10.05 ± 0.16	10.25 ± 0.13	10.1 ± 0.33	10.44 ± 0.25	10.72 ± 0.17	10.71 ± 0.08	10.74 ± 0.09
Manes.01G144800.v8.1	Stem X	SR C/X			10.27 ± 0.19	10.14 ± 0.14	10.35 ± 0.08	10.56 ± 0.15	9.71 ± 0.19	9.95 ± 0.11	10.04 ± 0.15	10.06 ± 0.15
Manes.01G145100.v8.1	Stem P				10.42 ± 0.16	10.32 ± 0.09	10.12 ± 0.1	10.13 ± 0.13	9.88 ± 0.12	9.87 ± 0.09	9.81 ± 0.09	9.75 ± 0.12
Manes.01G145200.v8.1		SR P	SR High		9.04 ± 0.41	9.12 ± 0.21	9.12 ± 0.19	8.66 ± 0.44	10.42 ± 0.18	10.15 ± 0.23	9.7 ± 0.13	9.49 ± 0.13
Manes.01G145600.v8.1	Stem C/X				11.8 ± 0.22	12.12 ± 0.11	12.21 ± 0.07	12.1 ± 0.15	11.56 ± 0.19	11.63 ± 0.09	11.77 ± 0.12	11.71 ± 0.12
Manes.01G145700.v8.1		SR X	SR High		6.72 ± 0.78	7.96 ± 0.22	8.19 ± 0.54	7.72 ± 0.63	9.03 ± 0.32	9.27 ± 0.19	9.7 ± 0.34	9.5 ± 0.21
Manes.01G145800.v8.1	Stem C/X	SR P			8.75 ± 0.46	9.47 ± 0.16	9.41 ± 0.12	8.9 ± 0.24	9.63 ± 0.19	9.39 ± 0.22	9.19 ± 0.17	8.98 ± 0.23
Manes.01G145900.v8.1		SR P/X		KNOX1	8.38 ± 0.29	8.39 ± 0.11	8.52 ± 0.08	8.44 ± 0.16	8.8 ± 0.11	8.64 ± 0.09	8.54 ± 0.11	8.66 ± 0.16
Manes.01G146100.v8.1	Stem P/X	SR P/X	SR Low		8.47 ± 0.37	8.01 ± 0.23	8.09 ± 0.2	9.13 ± 0.58	8.1 ± 0.26	7.62 ± 0.14	7.54 ± 0.25	7.97 ± 0.26
Manes.01G146200.v8.1	Stem C/X				8.21 ± 0.42	8.76 ± 0.21	8.87 ± 0.21	8.96 ± 0.27	8.89 ± 0.14	8.86 ± 0.16	8.83 ± 0.15	8.86 ± 0.11
Manes.01G146600.v8.1			SR Low		8.38 ± 0.22	8.43 ± 0.24	8.59 ± 0.15	8.32 ± 0.27	6.12 ± 0.22	6.25 ± 0.2	6.22 ± 0.17	6.1 ± 0.15
Manes.01G146700.v8.1	Stem P				9.19 ± 0.17	9.06 ± 0.11	9.05 ± 0.11	8.88 ± 0.13	9.11 ± 0.19	9.17 ± 0.14	9.04 ± 0.09	8.99 ± 0.11
Manes.01G146800.v8.1		SR P	SR High		6.47 ± 0.53	6.51 ± 0.17	6.35 ± 0.17	6.37 ± 0.23	8.84 ± 0.33	8.62 ± 0.24	8.4 ± 0.12	8.35 ± 0.16
Manes.01G146900.v8.1	Stem P/C	SR P	SR High		8.46 ± 1.06	8.4 ± 0.35	7.88 ± 0.3	7.62 ± 0.42	11.49 ± 0.27	10.7 ± 0.29	10.23 ± 0.25	10.75 ± 0.17
Manes.01G147000.v8.1	Stem C/X	SR C/X	SR High		8 ± 0.61	9.13 ± 0.3	8.98 ± 0.32	8.53 ± 0.36	8.5 ± 0.42	9.34 ± 0.24	9.53 ± 0.21	9.19 ± 0.28
Manes.01G147200.v8.1		SR P/C	SR High		7.25 ± 1.14	8.21 ± 0.36	7.53 ± 0.46	6.89 ± 0.5	8.13 ± 0.38	8.56 ± 0.24	8.39 ± 0.22	7.94 ± 0.14
Manes.01G147300.v8.1	Stem P	SR P	SR High		9.39 ± 1.37	8.78 ± 0.79	6.98 ± 0.58	6.73 ± 0.93	11.03 ± 0.58	10.12 ± 0.53	9.04 ± 0.83	8.27 ± 0.57
Manes.01G147400.v8.1			SR High		6.7 ± 0.82	7.62 ± 0.23	7.81 ± 0.49	7.51 ± 0.47	9.21 ± 0.39	8.93 ± 0.24	9.21 ± 0.39	9.19 ± 0.11
Manes.01G147600.v8.1	Stem P	SR P	SR Low		9.9 ± 0.84	8.57 ± 0.64	7.02 ± 0.37	6.63 ± 0.31	8.26 ± 0.29	7.39 ± 0.46	6.76 ± 0.48	6.68 ± 0.34
Manes.01G147700.v8.1	Stem X			MYB46	7.61 ± 0.23	7.3 ± 0.14	7.44 ± 0.21	7.99 ± 0.29	7.53 ± 0.26	7.39 ± 0.14	7.38 ± 0.13	7.52 ± 0.22
Manes.01G147800.v8.1	Stem P/C				9.51 ± 0.21	9.62 ± 0.1	9.48 ± 0.15	9.22 ± 0.2	9.29 ± 0.16	9.4 ± 0.12	9.45 ± 0.1	9.55 ± 0.17
Manes.01G147900.v8.1	Stem P	SR P/X	SR High	KNOX1	10.35 ± 0.3	9.92 ± 0.19	9.82 ± 0.21	9.77 ± 0.24	12.01 ± 0.36	11.23 ± 0.15	11.35 ± 0.27	12.21 ± 0.12
Manes.01G148000.v8.1	Stem P/X	SR P			8.18 ± 0.24	7.89 ± 0.2	7.81 ± 0.17	8.24 ± 0.21	8.91 ± 0.28	8.16 ± 0.18	7.96 ± 0.18	8.18 ± 0.15
Manes.01G148100.v8.1	Stem P				9.41 ± 0.3	9.2 ± 0.09	9.02 ± 0.11	8.95 ± 0.12	9.47 ± 0.24	9.24 ± 0.23	9.21 ± 0.12	9.32 ± 0.18
Manes.01G148200.v8.1	Stem X	SR P/X			11.76 ± 0.17	11.66 ± 0.08	11.82 ± 0.11	12.05 ± 0.1	12.24 ± 0.1	12.01 ± 0.07	11.97 ± 0.1	12.15 ± 0.12
Manes.01G148400.v8.1	Stem X		SR Low	MYB46	8.35 ± 0.26	8.18 ± 0.21	8.3 ± 0.2	9.29 ± 0.4	8.09 ± 0.13	7.91 ± 0.09	7.97 ± 0.16	8.19 ± 0.13
Manes.01G148500.v8.1	Stem P				8.93 ± 0.31	8.71 ± 0.15	8.6 ± 0.16	8.61 ± 0.13	8.7 ± 0.15	8.8 ± 0.1	8.79 ± 0.12	8.62 ± 0.14
Manes.01G148600.v8.1	Stem X			MYB46	9.24 ± 0.2	9.35 ± 0.1	9.45 ± 0.12	9.62 ± 0.08	9.48 ± 0.15	9.52 ± 0.12	9.6 ± 0.13	9.57 ± 0.15
Manes.01G148700.v8.1	Stem X			MYB46	10.67 ± 0.36	11.07 ± 0.22	11.26 ± 0.16	11.9 ± 0.22	11.67 ± 0.19	11.83 ± 0.07	11.74 ± 0.09	11.6 ± 0.08
Manes.01G148800.v8.1	Stem X			MYB46	10.79 ± 0.17	10.74 ± 0.09	10.86 ± 0.1	11.09 ± 0.08	10.69 ± 0.08	10.73 ± 0.04	10.74 ± 0.07	10.73 ± 0.08
Manes.01G149000.v8.1		SR X	SR High		5.82 ± 0.12	5.79 ± 0.01	5.79 ± 0.01	5.8 ± 0.05	6.25 ± 0.3	5.87 ± 0.14	6.16 ± 0.22	6.59 ± 0.32
Manes.01G149100.v8.1	Stem C/X	SR C/X	SR High		7.03 ± 1.14	9.13 ± 0.24	8.64 ± 0.61	7.87 ± 0.54	8.06 ± 0.59	9.48 ± 0.2	9.5 ± 0.26	9.08 ± 0.22
Manes.01G149200.v8.1	Stem X	SR C/X			9.54 ± 0.86	11.27 ± 0.55	11.95 ± 0.42	13.33 ± 0.39	10.17 ± 0.39	11.52 ± 0.2	11.87 ± 0.36	11.43 ± 0.13
Manes.01G149300.v8.1	Stem X		SR Low	MYB46	5.82 ± 0.15	6.13 ± 0.28	6.46 ± 0.19	6.67 ± 0.22	5.89 ± 0.12	5.94 ± 0.14	6.05 ± 0.12	6.07 ± 0.19
Manes.01G149500.v8.1	Stem X			MYB46	10.9 ± 0.48	11.16 ± 0.2	11.57 ± 0.12	12.35 ± 0.27	11.77 ± 0.15	11.83 ± 0.09	11.87 ± 0.08	11.84 ± 0.1
Manes.01G149600.v8.1	Stem P/X				8.13 ± 0.32	7.89 ± 0.19	7.64 ± 0.2	8.43 ± 0.39	7.86 ± 0.14	7.64 ± 0.2	7.71 ± 0.17	7.73 ± 0.15
Manes.01G149700.v8.1	Stem X		SR Low	MYB46	8.16 ± 0.38	7.49 ± 0.52	8.36 ± 0.59	11.03 ± 0.62	7.38 ± 0.28	7.3 ± 0.2	7.11 ± 0.19	7.45 ± 0.25
Manes.01G149800.v8.1	Stem P	SR P			8.71 ± 0.25	8.16 ± 0.31	7.68 ± 0.27	7.38 ± 0.19	8.01 ± 0.17	7.78 ± 0.15	7.56 ± 0.19	7.46 ± 0.2
Manes.01G149900.v8.1	Stem P/C		SR Low		7.97 ± 0.39	8.45 ± 0.19	8.14 ± 0.18	7.66 ± 0.25	7.41 ± 0.27	7.41 ± 0.22	7.14 ± 0.21	7.09 ± 0.13
Manes.01G150000.v8.1	Stem C/X	SR C/X			6.44 ± 0.57	7.99 ± 0.5	8.81 ± 0.3	8.98 ± 0.35	7.57 ± 0.24	8.31 ± 0.26	8.69 ± 0.23	8.65 ± 0.19
Manes.01G150100.v8.1	Stem C/X	SR X			8.07 ± 0.25	8.45 ± 0.18	8.4 ± 0.18	7.97 ± 0.28	8.43 ± 0.15	8.5 ± 0.1	8.71 ± 0.2	8.74 ± 0.11
Manes.01G150200.v8.1	Stem X	SR X	SR Low	MYB46	8 ± 0.49	8.28 ± 1.09	11.4 ± 0.53	11.84 ± 0.52	7.4 ± 0.13	7.37 ± 0.21	7.63 ± 0.24	7.72 ± 0.18
Manes.01G150300.v8.1	Stem C/X	SR C/X			7.97 ± 0.45	9.04 ± 0.28	9.65 ± 0.16	9.72 ± 0.28	8.26 ± 0.22	8.98 ± 0.31	9.38 ± 0.18	9.29 ± 0.18
Manes.01G150400.v8.1	Stem C/X				9.09 ± 0.27	9.68 ± 0.25	10.15 ± 0.12	10.11 ± 0.25	9.62 ± 0.12	9.52 ± 0.09	9.66 ± 0.11	9.68 ± 0.15
Manes.01G150500.v8.1	Stem X		SR Low	MYB46	6.61 ± 0.47	6.82 ± 0.44	7.02 ± 0.37	8.07 ± 0.36	6.44 ± 0.38	6.49 ± 0.22	6.33 ± 0.14	6.18 ± 0.27
Manes.01G150600.v8.1	Stem P/X	SR P/X	SR Low		9.39 ± 0.23	8.73 ± 0.21	9.06 ± 0.17	9.9 ± 0.25	8.78 ± 0.27	8.21 ± 0.15	8.19 ± 0.19	8.28 ± 0.17
Manes.01G150700.v8.1	Stem X	SR C/X			10.19 ± 0.25	10.2 ± 0.14	10.51 ± 0.12	11.05 ± 0.15	10.39 ± 0.16	10.66 ± 0.14	10.69 ± 0.1	10.73 ± 0.16
Manes.01G150900.v8.1	Stem P/X		SR Low		9.39 ± 0.3	8.71 ± 0.13	8.67 ± 0.1	9.18 ± 0.3	8.42 ± 0.21	8.28 ± 0.12	8.1 ± 0.16	8.24 ± 0.18
Manes.01G151000.v8.1	Stem C/X				11.3 ± 0.23	11.53 ± 0.07	11.57 ± 0.07	11.47 ± 0.1	11.21 ± 0.1	11.2 ± 0.05	11.27 ± 0.1	11.27 ± 0.11
Manes.01G151100.v8.1	Stem C/X	SR X			9.89 ± 0.27	10.67 ± 0.3	11.28 ± 0.17	10.99 ± 0.26	9.11 ± 0.35	9.66 ± 0.38	10.64 ± 0.37	11.3 ± 0.12
Manes.01G151200.v8.1	Stem P		SR Low		12.5 ± 0.23	11.9 ± 0.09	11.85 ± 0.06	12.11 ± 0.14	11.51 ± 0.09	11.51 ± 0.04	11.42 ± 0.06	11.41 ± 0.11
Manes.01G151300.v8.1	Stem P				9.4 ± 0.3	9.27 ± 0.12	9.12 ± 0.16	8.99 ± 0.11	9.07 ± 0.11	8.91 ± 0.13	8.89 ± 0.06	8.9 ± 0.18
Manes.01G151500.v8.1	Stem C/X				8.9 ± 0.21	9.25 ± 0.16	9.4 ± 0.1	9.12 ± 0.14	9.28 ± 0.12	9.23 ± 0.13	9.22 ± 0.1	9.19 ± 0.15
Manes.01G151800.v8.1	Stem X			MYB46	6.53 ± 0.48	6.34 ± 0.33	6.39 ± 0.26	7.68 ± 0.44	6.57 ± 0.21	6.46 ± 0.17	6.41 ± 0.15	6.47 ± 0.13
Manes.01G152100.v8.1		SR X	SR High		9.28 ± 0.73	9.84 ± 0.22	9.93 ± 0.27	9.78 ± 0.29	11.83 ± 0.14	11.67 ± 0.12	11.85 ± 0.11	12.2 ± 0.12
Manes.01G152200.v8.1			SR Low		7.02 ± 0.46	7.11 ± 0.15	7.11 ± 0.14	6.95 ± 0.21	6.67 ± 0.31	6.77 ± 0.25	6.71 ± 0.15	6.64 ± 0.24
Manes.01G152300.v8.1	Stem P		SR High		7.98 ± 0.52	7.62 ± 0.2	7.48 ± 0.09	7.52 ± 0.21	8.43 ± 0.17	8.35 ± 0.07	8.41 ± 0.18	8.67 ± 0.12
Manes.01G152400.v8.1	Stem P	SR P	SR Low		10.43 ± 0.25	10.14 ± 0.17	9.86 ± 0.11	9.76 ± 0.21	9.89 ± 0.12	9.53 ± 0.16	9.32 ± 0.15	9.42 ± 0.14
Manes.01G152500.v8.1		SR P	SR Low		8.82 ± 0.3	8.62 ± 0.23	8.7 ± 0.21	8.73 ± 0.24	8.35 ± 0.16	8.11 ± 0.19	7.9 ± 0.15	7.89 ± 0.12
Manes.01G152900.v8.1		SR C/X			8.65 ± 0.35	8.79 ± 0.15	8.7 ± 0.13	8.53 ± 0.22	8.57 ± 0.16	8.95 ± 0.13	8.89 ± 0.14	8.87 ± 0.18
Manes.01G153000.v8.1	Stem C/X	SR C/X	SR High		7.39 ± 0.88	9.45 ± 0.2	9.35 ± 0.26	8.56 ± 0.53	10.09 ± 0.23	10.58 ± 0.18	10.66 ± 0.19	10.38 ± 0.27
Manes.01G153100.v8.1	Stem C/X		SR High		5.81 ± 0.1	6.14 ± 0.25	6.14 ± 0.17	6.22 ± 0.22	6.56 ± 0.16	6.68 ± 0.21	6.72 ± 0.13	6.68 ± 0.2
Manes.01G153300.v8.1	Stem P				8.97 ± 0.37	8.7 ± 0.17	8.5 ± 0.15	8.36 ± 0.26	8.4 ± 0.17	8.45 ± 0.13	8.42 ± 0.07	8.37 ± 0.15
Manes.01G153401.v8.1	Stem P		SR Low		7.37 ± 0.27	7.1 ± 0.18	6.91 ± 0.11	7.07 ± 0.23	7.04 ± 0.28	6.88 ± 0.13	6.74 ± 0.19	6.81 ± 0.23
Manes.01G153500.v8.1	Stem P/X	SR P			8.13 ± 0.36	7.36 ± 0.19	7.09 ± 0.25	7.71 ± 0.41	7.81 ± 0.18	7.43 ± 0.23	7.14 ± 0.17	7.2 ± 0.2
Manes.01G153600.v8.1			SR High		8.74 ± 0.3	8.81 ± 0.12	8.87 ± 0.11	8.79 ± 0.18	9.25 ± 0.27	9.46 ± 0.11	9.41 ± 0.15	9.21 ± 0.1
Manes.01G153700.v8.1	Stem X			MYB46	10.4 ± 0.19	10.31 ± 0.17	10.6 ± 0.16	11.11 ± 0.15	10.3 ± 0.09	10.23 ± 0.12	10.35 ± 0.08	10.44 ± 0.09
Manes.01G153800.v8.1	Stem X			MYB46	10.51 ± 0.54	11.23 ± 0.14	11.49 ± 0.14	11.82 ± 0.21	11.16 ± 0.12	11.13 ± 0.11	11.12 ± 0.11	11.22 ± 0.13
Manes.01G153900.v8.1		SR X	SR High		6.83 ± 0.9	8.13 ± 0.26	8.42 ± 0.29	8.14 ± 0.59	9.11 ± 0.26	9.24 ± 0.14	9.55 ± 0.28	9.32 ± 0.25
Manes.01G154100.v8.1	Stem P				10.55 ± 0.22	10.3 ± 0.11	10.12 ± 0.12	9.9 ± 0.19	9.78 ± 0.12	9.85 ± 0.12	9.92 ± 0.1	9.85 ± 0.09
Manes.01G154200.v8.1	Stem X	SR P/X			11.22 ± 0.13	11.17 ± 0.08	11.25 ± 0.08	11.45 ± 0.14	11.41 ± 0.1	11.22 ± 0.05	11.19 ± 0.11	11.27 ± 0.06
Manes.01G154500.v8.1	Stem X	SR C/X			8.79 ± 0.38	9.48 ± 0.29	10.11 ± 0.23	10.37 ± 0.2	9.72 ± 0.26	10.24 ± 0.11	10.4 ± 0.17	10.27 ± 0.12
Manes.01G154600.v8.1		SR P			6 ± 0.29	5.96 ± 0.17	5.87 ± 0.14	5.89 ± 0.17	6.44 ± 0.29	6.11 ± 0.22	6.03 ± 0.25	5.99 ± 0.19
Manes.01G154800.v8.1	Stem C/X				8.87 ± 0.22	9.12 ± 0.14	9.19 ± 0.09	9.07 ± 0.25	8.87 ± 0.12	8.97 ± 0.07	9.11 ± 0.13	9.08 ± 0.18
Manes.01G154900.v8.1	Stem P				9.75 ± 0.42	9.62 ± 0.18	9.45 ± 0.2	9.14 ± 0.19	9.76 ± 0.18	9.75 ± 0.13	9.61 ± 0.13	9.65 ± 0.18
Manes.01G155000.v8.1	Stem P	SR P			10.21 ± 0.13	9.99 ± 0.16	9.83 ± 0.16	9.53 ± 0.15	10.06 ± 0.17	9.76 ± 0.16	9.6 ± 0.07	9.52 ± 0.13
Manes.01G155200.v8.1	Stem P	SR P/X		KNOX1	10.94 ± 0.21	10.35 ± 0.14	10.16 ± 0.08	10.49 ± 0.19	10.59 ± 0.16	10.47 ± 0.07	10.38 ± 0.12	10.44 ± 0.12
Manes.01G155300.v8.1	Stem P	SR X			9.4 ± 0.51	8.9 ± 0.23	8.55 ± 0.22	8.49 ± 0.26	9.11 ± 0.2	9.35 ± 0.1	9.49 ± 0.21	9.37 ± 0.14
Manes.01G155500.v8.1		SR P/X	SR High	KNOX1	7.35 ± 0.42	7.23 ± 0.18	7.36 ± 0.14	7.45 ± 0.25	9.74 ± 0.3	8.94 ± 0.15	9.06 ± 0.35	9.94 ± 0.21
Manes.01G155700.v8.1	Stem P	SR P/X		KNOX1	8.7 ± 0.21	8.3 ± 0.15	8.08 ± 0.18	8.41 ± 0.18	8.4 ± 0.23	8.17 ± 0.15	8.08 ± 0.14	8.24 ± 0.18
Manes.01G155800.v8.1	Stem X		SR Low	MYB46	7.06 ± 0.59	7.38 ± 0.61	8.16 ± 0.49	10.2 ± 0.54	6.87 ± 0.31	6.98 ± 0.29	7.26 ± 0.21	7.3 ± 0.12
Manes.01G155900.v8.1	Stem X	SR C/X			11.28 ± 0.31	11.86 ± 0.17	12.12 ± 0.15	12.33 ± 0.09	11.22 ± 0.17	11.46 ± 0.11	11.61 ± 0.07	11.58 ± 0.09
Manes.01G156000.v8.1	Stem X		SR Low	MYB46	7.11 ± 0.39	6.52 ± 0.42	7.08 ± 0.31	9.36 ± 0.54	6.77 ± 0.35	6.72 ± 0.25	6.62 ± 0.15	6.63 ± 0.22
Manes.01G156200.v8.1	Stem X		SR Low	MYB46	5.97 ± 0.31	5.95 ± 0.15	6.27 ± 0.31	7.05 ± 0.21	5.91 ± 0.17	6.12 ± 0.16	5.89 ± 0.14	5.8 ± 0.09
Manes.01G156300.v8.1	Stem C/X		SR Low		5.84 ± 0.14	6.61 ± 0.56	7.12 ± 0.31	6.63 ± 0.34	5.79 ± 0.01	5.81 ± 0.06	5.9 ± 0.15	5.81 ± 0.09
Manes.01G156500.v8.1	Stem P				10.74 ± 0.17	10.55 ± 0.07	10.51 ± 0.07	10.55 ± 0.13	10.49 ± 0.12	10.47 ± 0.1	10.55 ± 0.07	10.46 ± 0.08
Manes.01G156600.v8.1	Stem C/X	SR X	SR High		7.53 ± 0.58	9.03 ± 0.2	8.8 ± 0.32	7.96 ± 0.38	8.56 ± 0.26	8.73 ± 0.21	8.9 ± 0.17	9.25 ± 0.23
Manes.01G156800.v8.1	Stem P	SR P			10.76 ± 0.19	10.69 ± 0.16	10.48 ± 0.12	9.97 ± 0.22	10.49 ± 0.2	10.33 ± 0.14	10.19 ± 0.07	10.14 ± 0.08
Manes.01G156900.v8.1		SR X			8.19 ± 0.8	8.2 ± 0.13	8.29 ± 0.14	8.65 ± 0.31	8.24 ± 0.24	7.94 ± 0.1	8.34 ± 0.17	8.66 ± 0.17
Manes.01G157000.v8.1			SR Low		9.39 ± 0.26	9.5 ± 0.11	9.46 ± 0.08	9.37 ± 0.13	8.83 ± 0.2	8.69 ± 0.1	8.66 ± 0.14	8.68 ± 0.07
Manes.01G157100.v8.1	Stem P				11.06 ± 0.29	10.64 ± 0.22	10.54 ± 0.11	10.49 ± 0.14	10.54 ± 0.07	10.54 ± 0.08	10.46 ± 0.07	10.39 ± 0.04
Manes.01G157200.v8.1		SR P/X		KNOX1	10.09 ± 0.23	10.08 ± 0.17	10.21 ± 0.16	9.97 ± 0.2	10.16 ± 0.18	9.9 ± 0.12	10.08 ± 0.09	10.23 ± 0.1
Manes.01G157300.v8.1	Stem P				10.85 ± 0.21	10.73 ± 0.17	10.49 ± 0.12	10.17 ± 0.2	10.69 ± 0.13	10.52 ± 0.11	10.46 ± 0.1	10.65 ± 0.13
Manes.01G157400.v8.1	Stem P		SR Low		7.65 ± 0.46	6.96 ± 0.22	6.7 ± 0.14	7.21 ± 0.26	6.18 ± 0.23	6.16 ± 0.22	6.08 ± 0.19	6.11 ± 0.22
Manes.01G157500.v8.1		SR C/X	SR High		6.28 ± 0.34	6.37 ± 0.2	6.25 ± 0.13	6.08 ± 0.22	6.27 ± 0.2	6.57 ± 0.25	6.69 ± 0.21	6.65 ± 0.1
Manes.01G157600.v8.1		SR P/C	SR High		9.79 ± 0.44	10.22 ± 0.11	10.06 ± 0.19	9.83 ± 0.15	10.64 ± 0.15	10.84 ± 0.09	10.75 ± 0.06	10.55 ± 0.13
Manes.01G157700.v8.1		SR P	SR High		6.44 ± 0.58	6.79 ± 0.27	6.53 ± 0.35	6.58 ± 0.45	8.55 ± 0.29	7.74 ± 0.12	7.36 ± 0.3	7.48 ± 0.33
Manes.01G157900.v8.1	Stem P/X				10.27 ± 0.17	10.1 ± 0.09	10.09 ± 0.09	10.31 ± 0.11	9.87 ± 0.08	9.96 ± 0.09	10 ± 0.09	9.91 ± 0.14
Manes.01G158100.v8.1		SR P			5.94 ± 0.24	6.27 ± 0.25	6.03 ± 0.17	5.99 ± 0.15	6.36 ± 0.21	6.28 ± 0.2	6.19 ± 0.13	5.93 ± 0.18
Manes.01G158200.v8.1	Stem P	SR P/X		KNOX1	9.22 ± 0.32	8.69 ± 0.19	8.63 ± 0.08	8.83 ± 0.22	9.16 ± 0.2	8.85 ± 0.17	8.82 ± 0.16	8.93 ± 0.16
Manes.01G158400.v8.1	Stem C/X	SR X			5.99 ± 0.3	6.68 ± 0.39	7.08 ± 0.23	7.05 ± 0.23	6.5 ± 0.22	6.59 ± 0.2	6.93 ± 0.17	6.87 ± 0.21
Manes.01G158500.v8.1	Stem C/X	SR X			8.59 ± 0.48	10.51 ± 0.9	11.71 ± 0.23	11.2 ± 0.48	9.55 ± 0.38	10.75 ± 0.4	11.77 ± 0.34	11.7 ± 0.27
Manes.01G158600.v8.1	Stem P	SR P			8.66 ± 0.42	8.39 ± 0.25	8.13 ± 0.14	8.17 ± 0.11	8.39 ± 0.15	8.21 ± 0.15	8.16 ± 0.13	8.07 ± 0.18
Manes.01G158700.v8.1	Stem C/X	SR P/X	SR High		7.36 ± 0.51	7.91 ± 0.16	8.17 ± 0.19	8.04 ± 0.2	8.87 ± 0.18	8.56 ± 0.11	8.46 ± 0.21	8.68 ± 0.15
Manes.01G158800.v8.1	Stem X	SR X			9.88 ± 0.56	10.7 ± 0.32	11.26 ± 0.22	11.41 ± 0.23	10.79 ± 0.18	10.77 ± 0.09	11.07 ± 0.1	11.19 ± 0.06
Manes.01G159100.v8.1	Stem X			MYB46	8.65 ± 0.38	8.67 ± 0.14	8.88 ± 0.15	9.1 ± 0.14	8.7 ± 0.15	8.57 ± 0.12	8.58 ± 0.11	8.67 ± 0.12
Manes.01G159201.v8.1	Stem X	SR P			7.03 ± 0.28	6.93 ± 0.18	7 ± 0.28	7.78 ± 0.32	7.44 ± 0.18	7.18 ± 0.23	7.1 ± 0.12	7.03 ± 0.17
Manes.01G159500.v8.1	Stem X		SR High		8.4 ± 0.3	8.22 ± 0.25	8.26 ± 0.15	8.93 ± 0.29	9.02 ± 0.19	8.88 ± 0.08	8.88 ± 0.19	8.9 ± 0.16
Manes.01G159600.v8.1	Stem P	SR P			10.65 ± 0.33	9.95 ± 0.16	9.78 ± 0.14	9.81 ± 0.1	10.32 ± 0.21	9.96 ± 0.16	9.84 ± 0.15	9.89 ± 0.07
Manes.01G159800.v8.1			SR High		5.82 ± 0.12	5.79 ± 0.01	5.81 ± 0.06	5.81 ± 0.07	6.91 ± 0.28	6.68 ± 0.17	6.59 ± 0.22	6.76 ± 0.13
Manes.01G160100.v8.1		SR P	SR High		6.24 ± 0.45	6.32 ± 0.36	5.97 ± 0.27	6 ± 0.27	7.22 ± 0.34	6.77 ± 0.2	6.41 ± 0.37	6.17 ± 0.25
Manes.01G160200.v8.1	Stem P	SR P			10.93 ± 0.32	10.42 ± 0.14	10.23 ± 0.14	10.51 ± 0.2	11.03 ± 0.28	10.72 ± 0.14	10.48 ± 0.13	10.48 ± 0.14
Manes.01G160300.v8.1	Stem C/X		SR Low		6.12 ± 0.5	7.58 ± 0.89	8.47 ± 0.43	8.19 ± 0.26	5.94 ± 0.18	6.15 ± 0.28	6.17 ± 0.23	5.99 ± 0.23
Manes.01G160400.v8.1			SR Low		10.15 ± 0.29	10.3 ± 0.07	10.37 ± 0.11	10.37 ± 0.15	9.56 ± 0.15	9.76 ± 0.08	9.72 ± 0.13	9.57 ± 0.16
Manes.01G160501.v8.1		SR P			8.34 ± 0.44	8.5 ± 0.14	8.25 ± 0.22	8.11 ± 0.16	8.13 ± 0.16	8.04 ± 0.17	7.93 ± 0.16	7.77 ± 0.22
Manes.01G160602.v8.1	Stem P	SR P	SR High		8.77 ± 0.33	8.32 ± 0.4	7.54 ± 0.32	7.39 ± 0.25	9.81 ± 0.2	9.31 ± 0.15	8.91 ± 0.21	9.25 ± 0.15
Manes.01G160700.v8.1	Stem P/C	SR C/X	SR High		8.86 ± 0.55	9.13 ± 0.19	8.79 ± 0.28	8.32 ± 0.35	8.96 ± 0.63	9.97 ± 0.24	9.74 ± 0.31	9.15 ± 0.15
Manes.01G160800.v8.1	Stem P	SR P	SR Low		11.08 ± 0.16	10.32 ± 0.31	9.99 ± 0.18	9.8 ± 0.23	10.23 ± 0.2	9.81 ± 0.15	9.48 ± 0.14	9.4 ± 0.08
Manes.01G160900.v8.1	Stem P/C	SR X	SR High		7.43 ± 0.64	7.79 ± 0.3	7.19 ± 0.17	6.89 ± 0.23	8.2 ± 0.13	8.2 ± 0.17	8.19 ± 0.27	8.73 ± 0.15
Manes.01G161000.v8.1	Stem P	SR P			10.42 ± 0.98	9.2 ± 0.64	7.71 ± 0.39	7.14 ± 0.33	8.84 ± 0.38	8.58 ± 0.15	8.27 ± 0.26	8.03 ± 0.2
Manes.01G161200.v8.1	Stem C/X				6.51 ± 0.46	7.13 ± 0.27	7.16 ± 0.25	7.28 ± 0.23	6.97 ± 0.32	6.95 ± 0.12	7.17 ± 0.08	6.85 ± 0.23
Manes.01G161300.v8.1	Stem X			MYB46	11.48 ± 0.2	11.63 ± 0.12	11.92 ± 0.08	12 ± 0.15	12.08 ± 0.19	12.1 ± 0.1	12.1 ± 0.08	12.17 ± 0.1
Manes.01G161400.v8.1	Stem X		SR Low	MYB46	9.53 ± 0.65	10.06 ± 0.21	10.19 ± 0.2	10.9 ± 0.29	9.25 ± 0.17	9.25 ± 0.09	9.16 ± 0.13	9.12 ± 0.13
Manes.01G161500.v8.1	Stem P	SR P			12.46 ± 0.34	11.55 ± 0.18	11.24 ± 0.11	11.33 ± 0.22	11.86 ± 0.18	11.41 ± 0.17	11.22 ± 0.13	11.25 ± 0.08
Manes.01G161600.v8.1	Stem P	SR P			10.54 ± 0.29	9.77 ± 0.23	9.49 ± 0.14	9.85 ± 0.25	10.24 ± 0.28	9.65 ± 0.21	9.42 ± 0.22	9.39 ± 0.17
Manes.01G161700.v8.1	Stem P/X	SR P/X			9.46 ± 0.17	9.24 ± 0.11	9.14 ± 0.09	9.36 ± 0.14	9.59 ± 0.21	9.3 ± 0.14	9.25 ± 0.13	9.35 ± 0.21
Manes.01G161900.v8.1	Stem P	SR P	SR Low		9.07 ± 0.46	7.71 ± 0.52	6.92 ± 0.41	6.73 ± 0.21	7.49 ± 0.43	7.23 ± 0.2	6.81 ± 0.37	6.58 ± 0.32
Manes.01G162100.v8.1			SR Low		5.97 ± 0.28	6.16 ± 0.22	6.13 ± 0.19	6.35 ± 0.23	5.87 ± 0.14	5.89 ± 0.14	5.94 ± 0.16	5.85 ± 0.1
Manes.01G162300.v8.1		SR P/X	SR High	KNOX1	7.71 ± 0.98	7.76 ± 0.31	7.59 ± 0.29	7.5 ± 0.25	9.32 ± 0.3	8.95 ± 0.2	8.83 ± 0.21	9 ± 0.18
Manes.01G162500.v8.1		SR P			8.89 ± 0.36	8.92 ± 0.14	8.95 ± 0.11	8.86 ± 0.26	9.44 ± 0.22	9.12 ± 0.17	8.9 ± 0.14	8.77 ± 0.17
Manes.01G162600.v8.1	Stem C/X				9.26 ± 0.36	9.66 ± 0.11	9.7 ± 0.08	9.73 ± 0.15	9.91 ± 0.21	9.86 ± 0.12	9.91 ± 0.08	9.98 ± 0.14
Manes.01G162800.v8.1	Stem P				9.93 ± 0.23	9.84 ± 0.15	9.65 ± 0.06	9.41 ± 0.14	9.91 ± 0.12	9.71 ± 0.12	9.73 ± 0.09	9.8 ± 0.1
Manes.01G163000.v8.1		SR C/X	SR High		7.34 ± 1.02	8.76 ± 0.29	8.32 ± 0.55	7.7 ± 0.5	8.06 ± 0.54	9.14 ± 0.25	9.29 ± 0.28	8.88 ± 0.18
Manes.01G163200.v8.1	Stem P	SR P	SR High		9.26 ± 0.6	7.63 ± 0.53	6.82 ± 0.23	7.15 ± 0.49	10.32 ± 0.36	9.2 ± 0.36	8.49 ± 0.5	8.89 ± 0.21
Manes.01G163500.v8.1	Stem P	SR P			10.96 ± 0.33	10.94 ± 0.22	10.36 ± 0.19	9.64 ± 0.29	10.59 ± 0.22	10.07 ± 0.12	9.76 ± 0.19	9.88 ± 0.17
Manes.01G163700.v8.1	Stem X	SR P	SR High		7.08 ± 0.4	6.87 ± 0.34	7.71 ± 0.28	8.68 ± 0.36	9.19 ± 0.36	8.18 ± 0.17	7.69 ± 0.25	8.16 ± 0.42
Manes.01G163850.v8.1	Stem X	SR P	SR High		6.95 ± 0.65	6.85 ± 0.45	8.28 ± 0.35	9.16 ± 0.28	9.34 ± 0.27	8.28 ± 0.19	7.73 ± 0.44	7.78 ± 0.33
Manes.01G164000.v8.1	Stem X	SR P/X			9.46 ± 0.26	9.89 ± 0.22	10.34 ± 0.2	10.39 ± 0.16	10.2 ± 0.16	9.85 ± 0.14	9.78 ± 0.13	9.93 ± 0.06
Manes.01G164100.v8.1	Stem C/X				8.6 ± 0.35	8.93 ± 0.16	9.16 ± 0.12	9.12 ± 0.2	8.86 ± 0.18	8.88 ± 0.11	8.91 ± 0.12	9.01 ± 0.1
Manes.01G164200.v8.1	Stem P/C		SR Low		10.15 ± 0.32	10.13 ± 0.14	10.02 ± 0.17	9.37 ± 0.38	8.59 ± 0.23	8.56 ± 0.15	8.42 ± 0.08	8.56 ± 0.15
Manes.01G164300.v8.1	Stem P		SR Low		11.16 ± 0.24	10.98 ± 0.09	10.85 ± 0.14	10.72 ± 0.12	10.41 ± 0.12	10.43 ± 0.1	10.41 ± 0.08	10.35 ± 0.12
Manes.01G164600.v8.1	Stem C/X	SR P			9.17 ± 0.57	9.5 ± 0.15	9.53 ± 0.13	8.96 ± 0.26	9.75 ± 0.1	9.7 ± 0.13	9.52 ± 0.13	9.57 ± 0.1
Manes.01G164700.v8.1	Stem P				10.8 ± 0.18	10.67 ± 0.08	10.54 ± 0.09	10.39 ± 0.1	10.53 ± 0.12	10.37 ± 0.11	10.4 ± 0.11	10.32 ± 0.08
Manes.01G164800.v8.1	Stem P	SR P	SR High		9.31 ± 0.43	8.25 ± 0.55	7.29 ± 0.37	7.08 ± 0.29	10.23 ± 0.26	9.49 ± 0.24	8.93 ± 0.35	8.68 ± 0.17
Manes.01G164900.v8.1	Stem X	SR X	SR Low	MYB46	6.01 ± 0.84	6.57 ± 0.98	8.69 ± 0.95	10.48 ± 0.58	5.85 ± 0.17	5.92 ± 0.19	5.91 ± 0.22	7.24 ± 1.15
Manes.01G165000.v8.1	Stem P	SR P			7.63 ± 0.55	7.22 ± 0.37	6.96 ± 0.26	6.77 ± 0.38	7.61 ± 0.32	7.32 ± 0.23	7.17 ± 0.34	6.74 ± 0.25
Manes.01G165100.v8.1	Stem C/X	SR C/X			8.67 ± 0.42	9.53 ± 0.13	9.56 ± 0.14	9.28 ± 0.23	8.97 ± 0.2	9.22 ± 0.19	9.34 ± 0.23	9.29 ± 0.12
Manes.01G165200.v8.1	Stem P	SR P/X		KNOX1	9.6 ± 0.2	9.28 ± 0.11	9.21 ± 0.15	9.31 ± 0.15	9.68 ± 0.11	9.49 ± 0.13	9.44 ± 0.15	9.45 ± 0.15
Manes.01G165400.v8.1	Stem P	SR P	SR Low		9.86 ± 0.57	8.39 ± 0.56	7.54 ± 0.41	7.07 ± 0.39	8.39 ± 0.27	7.76 ± 0.22	7.32 ± 0.3	7.21 ± 0.16
Manes.01G165500.v8.1	Stem C/X	SR C/X	SR High		7.83 ± 1.13	9.72 ± 0.23	9.38 ± 0.59	8.81 ± 0.46	8.92 ± 0.63	10.35 ± 0.25	10.52 ± 0.29	9.94 ± 0.14
Manes.01G165700.v8.1	Stem C/X	SR C/X			10.09 ± 0.18	10.38 ± 0.11	10.46 ± 0.15	10.47 ± 0.13	9.95 ± 0.08	10.17 ± 0.14	10.23 ± 0.13	10.12 ± 0.13
Manes.01G165800.v8.1	Stem P	SR P			9.33 ± 0.24	8.67 ± 0.21	8.58 ± 0.16	8.84 ± 0.25	9.42 ± 0.26	8.76 ± 0.18	8.51 ± 0.27	8.57 ± 0.16
Manes.01G166100.v8.1	Stem C/X	SR X	SR High		7.1 ± 0.83	8.68 ± 0.18	8.93 ± 0.47	8.53 ± 0.37	9.73 ± 0.47	10.11 ± 0.29	10.57 ± 0.26	10.63 ± 0.15
Manes.01G166300.v8.1			SR High		5.95 ± 0.27	5.96 ± 0.16	5.97 ± 0.17	6.01 ± 0.22	6.2 ± 0.25	6.31 ± 0.16	6.34 ± 0.2	6.27 ± 0.16
Manes.01G166400.v8.1			SR High		6.69 ± 0.71	7.43 ± 0.24	7.45 ± 0.14	7.44 ± 0.23	7.78 ± 0.25	7.6 ± 0.16	7.52 ± 0.16	7.74 ± 0.27
Manes.01G166500.v8.1	Stem P				8.68 ± 0.22	8.43 ± 0.16	8.3 ± 0.14	8.25 ± 0.12	8.86 ± 0.26	8.78 ± 0.1	8.74 ± 0.13	8.66 ± 0.24
Manes.01G166700.v8.1	Stem C/X	SR C/X			7.99 ± 0.61	9.91 ± 0.33	10.09 ± 0.19	9.33 ± 0.47	8.73 ± 0.41	9.99 ± 0.26	10.33 ± 0.28	9.9 ± 0.12
Manes.01G166800.v8.1	Stem P/C	SR C/X	SR High		9.08 ± 0.47	9.54 ± 0.2	8.9 ± 0.17	8.16 ± 0.32	9.98 ± 0.29	10.35 ± 0.12	10.37 ± 0.24	10.01 ± 0.1
Manes.01G167200.v8.1	Stem P	SR P			7.92 ± 0.37	7.43 ± 0.16	7.48 ± 0.21	7.57 ± 0.19	7.52 ± 0.18	7.46 ± 0.16	7.15 ± 0.11	7.23 ± 0.19
Manes.01G167300.v8.1	Stem C/X	SR C/X			7.24 ± 0.83	8.39 ± 0.3	8 ± 0.26	7.44 ± 0.37	7.24 ± 0.42	8.28 ± 0.17	8.18 ± 0.34	7.74 ± 0.28
Manes.01G167608.v8.1	Stem X	SR P			10.58 ± 0.21	10.07 ± 0.25	10.24 ± 0.22	11.6 ± 0.47	10.43 ± 0.1	10.27 ± 0.12	10.25 ± 0.1	10.23 ± 0.05
Manes.01G167900.v8.1	Stem X	SR C/X			9.16 ± 0.3	8.83 ± 0.34	9.29 ± 0.26	10.71 ± 0.56	9 ± 0.16	9.15 ± 0.11	9.26 ± 0.09	9.13 ± 0.06
Manes.01G168000.v8.1		SR C/X	SR High		8.64 ± 0.2	8.82 ± 0.23	8.89 ± 0.17	8.81 ± 0.13	9.26 ± 0.13	9.48 ± 0.15	9.47 ± 0.1	9.48 ± 0.14
Manes.01G168300.v8.1	Stem X		SR High		6.79 ± 0.51	6.9 ± 0.15	7.21 ± 0.37	7.44 ± 0.18	7.81 ± 0.24	7.35 ± 0.27	7.51 ± 0.22	7.79 ± 0.26
Manes.01G168400.v8.1	Stem X	SR X	SR High		7 ± 0.63	8.12 ± 0.89	10.3 ± 0.37	10.76 ± 0.31	10.09 ± 0.37	9.75 ± 0.26	10.14 ± 0.25	10.5 ± 0.17
Manes.01G168500.v8.1	Stem C/X	SR C/X			8.47 ± 0.9	9.53 ± 0.18	9.84 ± 0.3	9.61 ± 0.3	9.5 ± 0.19	9.82 ± 0.14	9.8 ± 0.12	9.75 ± 0.11
Manes.01G168600.v8.1	Stem C/X	SR C/X	SR Low		7.36 ± 0.91	9.27 ± 0.24	9.16 ± 0.33	8.29 ± 0.52	6.63 ± 0.65	8.13 ± 0.13	8.28 ± 0.41	7.76 ± 0.14
Manes.01G168900.v8.1		SR C/X	SR High		6.91 ± 0.54	7.49 ± 0.23	7.41 ± 0.24	7.1 ± 0.27	7.24 ± 0.31	7.85 ± 0.21	7.96 ± 0.25	7.78 ± 0.24
Manes.01G169200.v8.1	Stem P		SR Low		9.46 ± 0.31	8.77 ± 0.17	8.74 ± 0.23	8.89 ± 0.21	8.47 ± 0.22	8.35 ± 0.22	8.22 ± 0.13	8.25 ± 0.24
Manes.01G169300.v8.1	Stem P				12.82 ± 0.26	12.54 ± 0.09	12.49 ± 0.1	12.61 ± 0.16	12.31 ± 0.13	12.3 ± 0.09	12.34 ± 0.07	12.36 ± 0.11
Manes.01G169400.v8.1	Stem P/X				10.55 ± 0.23	10.34 ± 0.06	10.28 ± 0.09	10.52 ± 0.12	10.37 ± 0.12	10.32 ± 0.11	10.36 ± 0.06	10.26 ± 0.06
Manes.01G169700.v8.1	Stem C/X		SR Low		6.4 ± 0.58	7.32 ± 0.34	7.42 ± 0.2	7.23 ± 0.27	6.78 ± 0.25	6.82 ± 0.17	6.77 ± 0.21	6.7 ± 0.17
Manes.01G169900.v8.1	Stem P/C	SR C/X			11.62 ± 0.16	11.9 ± 0.13	11.69 ± 0.13	11.16 ± 0.21	11.12 ± 0.11	11.33 ± 0.06	11.33 ± 0.06	11.24 ± 0.08
Manes.01G170000.v8.1	Stem P	SR P/X	SR Low	KNOX1	11.15 ± 0.33	10.82 ± 0.16	10.61 ± 0.17	10.53 ± 0.14	8.9 ± 0.22	8.63 ± 0.15	8.62 ± 0.16	8.87 ± 0.15
Manes.01G170100.v8.1	Stem P	SR P			8.72 ± 0.44	8.3 ± 0.22	7.94 ± 0.22	7.94 ± 0.19	8.57 ± 0.25	8.07 ± 0.22	7.83 ± 0.31	8 ± 0.27
Manes.01G170200.v8.1	Stem P/C	SR C/X			10.95 ± 0.11	11.03 ± 0.09	10.99 ± 0.07	10.71 ± 0.08	10.5 ± 0.2	10.85 ± 0.09	10.94 ± 0.12	10.8 ± 0.06
Manes.01G170300.v8.1		SR C/X			11.3 ± 0.21	11.23 ± 0.07	11.21 ± 0.09	11.1 ± 0.13	11.04 ± 0.15	11.22 ± 0.08	11.29 ± 0.13	11.11 ± 0.08
Manes.01G170400.v8.1	Stem X	SR X	SR Low	MYB46	9.39 ± 0.43	9.88 ± 0.53	10.96 ± 0.36	12.58 ± 0.34	9.46 ± 0.18	9.69 ± 0.16	9.93 ± 0.12	9.95 ± 0.15
Manes.01G170500.v8.1	Stem X		SR Low	MYB46	5.83 ± 0.13	5.78 ± 0.15	6.59 ± 0.33	7.22 ± 0.17	5.79 ± 0.01	5.81 ± 0.06	5.79 ± 0.02	5.82 ± 0.12
Manes.01G170600.v8.1	Stem X	SR X	SR Low	MYB46	6.14 ± 0.62	6.31 ± 0.71	8.41 ± 0.61	10.4 ± 0.69	5.83 ± 0.1	5.8 ± 0.04	5.81 ± 0.06	6.32 ± 0.53
Manes.01G170700.v8.1	Stem X			MYB46	5.87 ± 0.21	6.08 ± 0.28	6.1 ± 0.22	6.77 ± 0.44	5.96 ± 0.23	6.13 ± 0.21	6.04 ± 0.21	6.02 ± 0.22
Manes.01G170801.v8.1	Stem X		SR Low	MYB46	7.79 ± 0.48	7.7 ± 0.42	7.67 ± 0.29	8.95 ± 0.57	6.87 ± 0.22	6.98 ± 0.12	6.71 ± 0.15	6.65 ± 0.11
Manes.01G170900.v8.1	Stem C/X	SR C/X	SR Low		6.38 ± 0.6	8.12 ± 0.35	7.9 ± 0.3	7.68 ± 0.38	6.2 ± 0.45	6.92 ± 0.16	7.12 ± 0.14	7.02 ± 0.16
Manes.01G171100.v8.1	Stem P/C	SR C/X			9.01 ± 0.1	9.23 ± 0.11	9.2 ± 0.12	8.84 ± 0.17	8.8 ± 0.11	9.1 ± 0.14	9.14 ± 0.14	9.13 ± 0.11
Manes.01G171200.v8.1	Stem X			MYB46	10.21 ± 0.11	10.24 ± 0.15	10.39 ± 0.11	10.69 ± 0.21	10.83 ± 0.11	10.8 ± 0.05	10.85 ± 0.07	10.85 ± 0.14
Manes.01G171300.v8.1	Stem C/X		SR High		5.8 ± 0.06	6.18 ± 0.15	6.06 ± 0.23	6.04 ± 0.27	6.35 ± 0.3	6.3 ± 0.24	6.51 ± 0.14	6.5 ± 0.15
Manes.01G171400.v8.1	Stem X	SR C/X	SR High		6.56 ± 0.59	7.56 ± 0.34	7.98 ± 0.36	8.39 ± 0.23	7.51 ± 0.38	8.13 ± 0.17	8.2 ± 0.32	7.86 ± 0.15
Manes.01G171500.v8.1		SR P			7.08 ± 0.47	7.06 ± 0.22	7.09 ± 0.19	7.24 ± 0.28	7.42 ± 0.15	7.26 ± 0.22	7.08 ± 0.15	6.99 ± 0.11
Manes.01G171600.v8.1	Stem P				8.99 ± 0.2	8.7 ± 0.11	8.62 ± 0.1	8.73 ± 0.13	8.65 ± 0.19	8.68 ± 0.21	8.66 ± 0.14	8.61 ± 0.14
Manes.01G171700.v8.1	Stem P		SR Low		9.92 ± 0.37	9.22 ± 0.3	8.59 ± 0.29	8.05 ± 0.28	7.47 ± 0.18	7.28 ± 0.18	7.17 ± 0.21	7.15 ± 0.31
Manes.01G171900.v8.1	Stem P	SR C/X	SR Low		9.8 ± 0.4	9.87 ± 0.3	8.98 ± 0.22	8.26 ± 0.22	8.07 ± 0.3	8.57 ± 0.17	8.44 ± 0.18	8.05 ± 0.13
Manes.01G172000.v8.1	Stem P	SR P	SR Low		10.22 ± 0.2	9.95 ± 0.21	9.52 ± 0.18	9.43 ± 0.21	9.49 ± 0.09	9.2 ± 0.11	9.14 ± 0.13	9.16 ± 0.16
Manes.01G172100.v8.1	Stem P	SR P/X		KNOX1	11.02 ± 0.16	10.61 ± 0.13	10.47 ± 0.09	10.64 ± 0.21	10.71 ± 0.16	10.42 ± 0.08	10.48 ± 0.07	10.52 ± 0.16
Manes.01G172200.v8.1	Stem C/X				8.76 ± 0.59	9.11 ± 0.09	9.31 ± 0.13	9.35 ± 0.09	9.5 ± 0.1	9.54 ± 0.11	9.66 ± 0.13	9.65 ± 0.07
Manes.01G172300.v8.1	Stem P				10.31 ± 0.27	9.98 ± 0.12	9.94 ± 0.22	9.91 ± 0.16	9.75 ± 0.1	9.92 ± 0.16	9.93 ± 0.08	9.83 ± 0.18
Manes.01G172400.v8.1	Stem P/X	SR P/X			9.46 ± 0.28	9.1 ± 0.15	9.21 ± 0.15	9.42 ± 0.13	9.3 ± 0.16	9.1 ± 0.07	9.16 ± 0.09	9.27 ± 0.13
Manes.01G172500.v8.1	Stem C/X	SR C/X			6.61 ± 0.51	8.02 ± 0.28	8.3 ± 0.31	8.2 ± 0.29	7.39 ± 0.31	8.16 ± 0.21	8.35 ± 0.26	8.18 ± 0.16
Manes.01G172600.v8.1	Stem C/X	SR X	SR High		6.83 ± 0.77	8.25 ± 0.41	8.87 ± 0.26	8.34 ± 0.52	7.46 ± 0.55	8.42 ± 0.46	9.65 ± 0.37	10.09 ± 0.36
Manes.01G172650.v8.1		SR X			6.18 ± 0.57	6.13 ± 0.18	6.46 ± 0.23	6.28 ± 0.33	6.17 ± 0.2	6.21 ± 0.19	6.68 ± 0.22	7.04 ± 0.28
Manes.01G172700.v8.1	Stem C/X	SR C/X			11.38 ± 1.57	14.04 ± 0.53	14.73 ± 0.33	14.12 ± 0.61	13.65 ± 0.39	14.05 ± 0.3	14.15 ± 0.28	14.24 ± 0.06
Manes.01G172800.v8.1	Stem C/X	SR C/X	SR High		6.85 ± 0.55	7.62 ± 0.13	7.6 ± 0.3	7.21 ± 0.28	7.74 ± 0.27	8.57 ± 0.16	8.63 ± 0.2	8.58 ± 0.14
Manes.01G172900.v8.1	Stem P				9.11 ± 0.21	9.03 ± 0.15	8.91 ± 0.1	8.67 ± 0.13	8.63 ± 0.16	8.66 ± 0.1	8.66 ± 0.09	8.62 ± 0.13
Manes.01G173000.v8.1	Stem P	SR P			10.07 ± 0.58	9.1 ± 0.36	8.41 ± 0.2	8.37 ± 0.21	9.15 ± 0.23	8.79 ± 0.21	8.34 ± 0.32	8.2 ± 0.21
Manes.01G173100.v8.1	Stem C/X	SR X			9.31 ± 0.34	9.38 ± 0.19	9.76 ± 0.15	9.61 ± 0.18	9.67 ± 0.17	9.6 ± 0.16	9.96 ± 0.14	10.02 ± 0.11
Manes.01G173400.v8.1	Stem P		SR High		7.67 ± 0.32	7.64 ± 0.22	7.48 ± 0.12	7.22 ± 0.22	8.87 ± 0.28	8.59 ± 0.26	8.51 ± 0.16	8.54 ± 0.11
Manes.01G173500.v8.1	Stem X	SR X	SR High		11.65 ± 0.36	12.38 ± 0.23	12.74 ± 0.22	13.09 ± 0.17	12.87 ± 0.13	13.01 ± 0.11	13.02 ± 0.07	13.09 ± 0.14
Manes.01G173632.v8.1		SR P			10.1 ± 0.21	9.98 ± 0.08	9.92 ± 0.06	9.92 ± 0.12	10.2 ± 0.11	10.02 ± 0.12	9.93 ± 0.07	9.97 ± 0.09
Manes.01G173700.v8.1	Stem P/C	SR C/X	SR High		10.96 ± 0.49	11.65 ± 0.19	11.07 ± 0.17	10.32 ± 0.39	11.57 ± 0.26	12.09 ± 0.16	11.93 ± 0.14	11.56 ± 0.09
Manes.01G173800.v8.1	Stem P	SR P			12.96 ± 0.16	12.47 ± 0.17	12.24 ± 0.08	12.57 ± 0.18	12.31 ± 0.12	12.07 ± 0.09	11.93 ± 0.1	11.95 ± 0.09
Manes.01G173900.v8.1		SR C/X			8.56 ± 0.23	8.59 ± 0.11	8.6 ± 0.09	8.51 ± 0.23	8.82 ± 0.2	9.12 ± 0.11	9.08 ± 0.11	8.96 ± 0.18
Manes.01G174000.v8.1	Stem P	SR P/X	SR Low	KNOX1	10.59 ± 0.24	9.44 ± 0.43	9.6 ± 0.5	9.7 ± 0.32	9.45 ± 0.34	8.24 ± 0.28	7.66 ± 0.44	8.53 ± 0.66
Manes.01G174100.v8.1	Stem P				8.24 ± 0.21	7.85 ± 0.1	7.68 ± 0.08	7.67 ± 0.27	7.6 ± 0.26	7.61 ± 0.16	7.7 ± 0.12	7.5 ± 0.22
Manes.01G174200.v8.1	Stem P	SR P	SR Low		15.88 ± 0.39	14.36 ± 0.66	12.85 ± 0.37	13.03 ± 0.67	14.65 ± 0.54	13.23 ± 0.61	11.85 ± 0.98	11.21 ± 0.71
Manes.01G174266.v8.1	Stem P				7.47 ± 0.54	7.14 ± 0.18	6.83 ± 0.11	6.96 ± 0.27	6.9 ± 0.24	7 ± 0.21	6.9 ± 0.2	6.82 ± 0.16
Manes.01G174400.v8.1	Stem P	SR P	SR Low		16.86 ± 0.7	14.92 ± 0.84	13.07 ± 0.49	12.59 ± 0.42	14.72 ± 0.79	12.9 ± 0.73	11.16 ± 1.24	10.9 ± 0.69
Manes.01G174700.v8.1	Stem P/X				9.99 ± 0.2	9.73 ± 0.1	9.82 ± 0.09	10.09 ± 0.09	10.18 ± 0.11	10.09 ± 0.15	10.04 ± 0.08	9.97 ± 0.08
Manes.01G174800.v8.1		SR P	SR Low		12.02 ± 0.18	11.92 ± 0.11	11.87 ± 0.08	11.96 ± 0.08	11.25 ± 0.12	11.07 ± 0.06	10.95 ± 0.1	11.01 ± 0.06
Manes.01G175000.v8.1	Stem P	SR P			10.46 ± 0.16	9.93 ± 0.14	9.86 ± 0.11	10.09 ± 0.11	10.14 ± 0.12	10 ± 0.11	9.87 ± 0.14	9.83 ± 0.17
Manes.01G175100.v8.1	Stem P	SR P/X	SR Low	KNOX1	11.43 ± 0.26	11.18 ± 0.08	11.02 ± 0.11	11.25 ± 0.16	10.78 ± 0.11	10.49 ± 0.09	10.49 ± 0.07	10.54 ± 0.04
Manes.01G175200.v8.1	Stem P				8.69 ± 0.24	8.53 ± 0.09	8.4 ± 0.14	8.36 ± 0.07	8.37 ± 0.16	8.45 ± 0.11	8.35 ± 0.1	8.39 ± 0.14
Manes.01G175300.v8.1	Stem P	SR P/X		KNOX1	10.93 ± 0.24	10.28 ± 0.1	10.21 ± 0.09	10.54 ± 0.18	10.55 ± 0.19	10.13 ± 0.13	10.07 ± 0.14	10.33 ± 0.08
Manes.01G175400.v8.1	Stem P		SR Low		9.28 ± 0.33	8.92 ± 0.18	8.79 ± 0.13	9.04 ± 0.35	8.4 ± 0.14	8.38 ± 0.13	8.31 ± 0.09	8.4 ± 0.12
Manes.01G175500.v8.1	Stem P/X	SR P	SR High		9.73 ± 0.37	8.96 ± 0.2	8.75 ± 0.21	9.37 ± 0.47	11.53 ± 0.25	10.59 ± 0.27	10.12 ± 0.4	10.12 ± 0.21
Manes.01G175600.v8.1	Stem C/X		SR Low		10.94 ± 0.51	11.73 ± 0.24	12.13 ± 0.27	11.76 ± 0.48	6.09 ± 0.25	5.88 ± 0.12	5.94 ± 0.17	6.01 ± 0.18
Manes.01G175700.v8.1	Stem C/X		SR Low		9.85 ± 0.57	10.86 ± 0.28	11.08 ± 0.32	10.69 ± 0.37	6.02 ± 0.32	6.04 ± 0.24	6.08 ± 0.2	6.05 ± 0.14
Manes.01G175900.v8.1	Stem X			MYB46	7.95 ± 0.39	8.08 ± 0.19	8.15 ± 0.23	8.51 ± 0.26	8.42 ± 0.13	8.37 ± 0.14	8.4 ± 0.16	8.43 ± 0.18
Manes.01G176200.v8.1	Stem C/X	SR C/X			11.65 ± 0.41	12.6 ± 0.12	12.63 ± 0.15	12.22 ± 0.26	12.02 ± 0.35	12.94 ± 0.14	12.94 ± 0.24	12.7 ± 0.1
Manes.01G176300.v8.1		SR P	SR High		5.79 ± 0.01	5.81 ± 0.07	5.79 ± 0.01	5.79 ± 0.01	7.78 ± 0.3	7.14 ± 0.18	6.94 ± 0.23	7 ± 0.19
Manes.01G176400.v8.1	Stem X	SR P/X			8.63 ± 0.19	8.69 ± 0.09	8.87 ± 0.12	8.89 ± 0.12	9.36 ± 0.13	9.04 ± 0.14	9.01 ± 0.12	9.15 ± 0.21
Manes.01G176600.v8.1	Stem P				8.49 ± 0.46	7.71 ± 0.26	7.27 ± 0.29	7.11 ± 0.17	7.54 ± 0.21	7.45 ± 0.12	7.41 ± 0.18	7.4 ± 0.14
Manes.01G176900.v8.1			SR Low		5.98 ± 0.23	5.91 ± 0.16	5.94 ± 0.17	6.05 ± 0.22	5.85 ± 0.12	5.81 ± 0.08	5.8 ± 0.06	5.79 ± 0.06
Manes.01G177000.v8.1	Stem X	SR P	SR Low		8.19 ± 0.75	7.52 ± 0.23	7.64 ± 0.13	8.89 ± 0.43	7.3 ± 0.23	7.02 ± 0.13	6.93 ± 0.18	6.99 ± 0.18
Manes.01G177100.v8.1	Stem P/X				10.73 ± 0.23	10.22 ± 0.16	10.41 ± 0.13	11.22 ± 0.32	10.24 ± 0.12	10.17 ± 0.08	10.12 ± 0.07	10.23 ± 0.15
Manes.01G177200.v8.1	Stem P	SR P/X		KNOX1	9.18 ± 0.29	8.91 ± 0.13	8.82 ± 0.11	8.75 ± 0.15	9.18 ± 0.16	8.97 ± 0.1	8.93 ± 0.11	9.02 ± 0.13
Manes.01G177400.v8.1	Stem P	SR P			10.22 ± 0.21	9.98 ± 0.23	9.64 ± 0.19	9.4 ± 0.18	10.04 ± 0.11	9.59 ± 0.11	9.46 ± 0.12	9.6 ± 0.12
Manes.01G177500.v8.1	Stem X			MYB46	9.94 ± 0.21	9.91 ± 0.1	9.98 ± 0.16	10.16 ± 0.17	10.1 ± 0.19	10.15 ± 0.14	10.13 ± 0.07	10.13 ± 0.15
Manes.01G177800.v8.1	Stem X	SR P			9.22 ± 0.18	9.17 ± 0.19	9.2 ± 0.23	9.99 ± 0.37	9.65 ± 0.15	9.3 ± 0.14	9.25 ± 0.15	9.08 ± 0.14
Manes.01G177900.v8.1	Stem P/X	SR P/X			10.49 ± 0.36	9.67 ± 0.17	9.54 ± 0.14	10.49 ± 0.45	10.21 ± 0.25	9.91 ± 0.14	9.86 ± 0.08	9.96 ± 0.15
Manes.01G178000.v8.1	Stem P	SR P	SR High		6.56 ± 0.89	5.85 ± 0.18	5.89 ± 0.17	5.87 ± 0.19	7.93 ± 0.72	7.06 ± 0.58	6.45 ± 0.59	6.31 ± 0.56
Manes.01G178100.v8.1	Stem C/X				5.82 ± 0.09	6.15 ± 0.24	6.12 ± 0.19	6.13 ± 0.22	5.85 ± 0.12	6.13 ± 0.26	6.11 ± 0.17	6.11 ± 0.29
Manes.01G178200.v8.1	Stem P				9.8 ± 0.2	9.59 ± 0.09	9.55 ± 0.08	9.64 ± 0.13	9.53 ± 0.14	9.46 ± 0.11	9.43 ± 0.08	9.51 ± 0.1
Manes.01G178300.v8.1	Stem P	SR P			11.4 ± 0.24	10.72 ± 0.23	10.47 ± 0.1	10.91 ± 0.14	10.77 ± 0.24	10.39 ± 0.11	10.29 ± 0.1	10.31 ± 0.19
Manes.01G178400.v8.1	Stem P				9.31 ± 0.19	9.23 ± 0.09	9.17 ± 0.09	9.09 ± 0.1	8.9 ± 0.14	8.95 ± 0.1	8.93 ± 0.09	8.84 ± 0.1
Manes.01G178500.v8.1	Stem C/X	SR C/X			6.62 ± 0.74	7.83 ± 0.32	7.99 ± 0.24	8.18 ± 0.18	7.34 ± 0.24	7.88 ± 0.16	7.82 ± 0.18	7.59 ± 0.2
Manes.01G178600.v8.1	Stem X	SR X			10.57 ± 0.27	10.67 ± 0.15	10.97 ± 0.13	11.39 ± 0.2	10.48 ± 0.13	10.54 ± 0.17	10.76 ± 0.07	10.8 ± 0.14
Manes.01G178700.v8.1	Stem X			MYB46	7.5 ± 0.73	8.13 ± 0.33	8.89 ± 0.25	9.63 ± 0.22	8.31 ± 0.13	8.33 ± 0.14	8.19 ± 0.15	8.2 ± 0.14
Manes.01G178800.v8.1		SR P	SR High		5.79 ± 0.01	5.79 ± 0.01	5.81 ± 0.08	5.88 ± 0.15	6.35 ± 0.15	6.08 ± 0.23	5.89 ± 0.16	5.99 ± 0.14
Manes.01G179000.v8.1	Stem X	SR X			8.27 ± 0.63	9.25 ± 0.42	9.93 ± 0.31	10.81 ± 0.39	9.03 ± 0.18	9.35 ± 0.15	9.56 ± 0.13	9.6 ± 0.12
Manes.01G179500.v8.1	Stem C/X	SR C/X	SR High		8.16 ± 0.6	9.54 ± 0.29	9.86 ± 0.26	9.91 ± 0.23	9.58 ± 0.38	10.41 ± 0.16	10.65 ± 0.28	10.51 ± 0.14
Manes.01G179700.v8.1	Stem P	SR P			10 ± 0.27	9.53 ± 0.14	9.21 ± 0.13	9.11 ± 0.23	9.65 ± 0.09	9.52 ± 0.09	9.48 ± 0.08	9.38 ± 0.11
Manes.01G179800.v8.1	Stem X	SR C/X			10.58 ± 0.26	10.46 ± 0.12	10.53 ± 0.11	10.73 ± 0.08	10.55 ± 0.11	10.77 ± 0.1	10.86 ± 0.12	10.77 ± 0.08
Manes.01G179900.v8.1	Stem X	SR P/X			9.2 ± 0.32	9.24 ± 0.18	9.41 ± 0.14	10.18 ± 0.27	9.35 ± 0.12	9.13 ± 0.1	9.16 ± 0.12	9.32 ± 0.12
Manes.01G180100.v8.1	Stem P/C	SR P/X			9.44 ± 0.26	9.47 ± 0.11	9.35 ± 0.14	9.15 ± 0.14	9.58 ± 0.14	9.28 ± 0.11	9.3 ± 0.11	9.41 ± 0.13
Manes.01G180200.v8.1	Stem P	SR P	SR Low		7.59 ± 0.29	7.29 ± 0.18	7.16 ± 0.21	7.3 ± 0.27	7 ± 0.16	6.82 ± 0.17	6.71 ± 0.16	6.69 ± 0.1
Manes.01G180300.v8.1	Stem P/X				8.43 ± 0.32	7.99 ± 0.26	8.15 ± 0.24	8.79 ± 0.27	8.47 ± 0.19	8.11 ± 0.13	8.24 ± 0.17	8.16 ± 0.22
Manes.01G180500.v8.1			SR High		8.62 ± 0.26	8.59 ± 0.1	8.72 ± 0.16	8.9 ± 0.25	9.2 ± 0.2	9.14 ± 0.15	9.19 ± 0.08	9.31 ± 0.28
Manes.01G180600.v8.1	Stem X		SR Low	MYB46	7.67 ± 0.61	7.9 ± 0.16	8.04 ± 0.24	8.4 ± 0.22	7.63 ± 0.25	7.53 ± 0.16	7.66 ± 0.15	7.7 ± 0.16
Manes.01G180800.v8.1	Stem P	SR P/X		KNOX1	8.3 ± 0.22	8.18 ± 0.15	8 ± 0.16	7.92 ± 0.24	8.19 ± 0.22	7.93 ± 0.17	7.85 ± 0.18	8.21 ± 0.12
Manes.01G181200.v8.1	Stem P/X	SR P/X			9.64 ± 0.28	8.83 ± 0.15	8.85 ± 0.14	9.88 ± 0.37	9.85 ± 0.19	9.58 ± 0.09	9.53 ± 0.13	9.6 ± 0.14
Manes.01G181400.v8.1	Stem P				9.85 ± 0.2	9.88 ± 0.07	9.66 ± 0.12	9.46 ± 0.08	9.73 ± 0.17	9.56 ± 0.09	9.47 ± 0.1	9.57 ± 0.09
Manes.01G181500.v8.1	Stem X	SR P/X			9.04 ± 0.34	9.26 ± 0.12	9.6 ± 0.12	10.08 ± 0.14	9.85 ± 0.19	9.64 ± 0.11	9.67 ± 0.1	9.84 ± 0.15
Manes.01G181600.v8.1	Stem P				10.6 ± 0.29	10.14 ± 0.14	9.9 ± 0.16	9.75 ± 0.11	9.73 ± 0.14	9.64 ± 0.05	9.62 ± 0.1	9.57 ± 0.11
Manes.01G181700.v8.1	Stem P/C				7.81 ± 0.32	8.03 ± 0.16	7.76 ± 0.16	7.48 ± 0.23	7.51 ± 0.13	7.39 ± 0.13	7.48 ± 0.08	7.44 ± 0.13
Manes.01G181800.v8.1	Stem X			MYB46	11.31 ± 0.16	11.27 ± 0.09	11.32 ± 0.06	11.46 ± 0.13	11.24 ± 0.14	11.04 ± 0.07	11.15 ± 0.11	11.21 ± 0.06
Manes.01G181900.v8.1	Stem C/X	SR C/X			6.82 ± 0.5	7.53 ± 0.21	7.36 ± 0.25	7.29 ± 0.2	6.82 ± 0.35	7.3 ± 0.18	7.27 ± 0.29	7.16 ± 0.18
Manes.01G182000.v8.1		SR P	SR High		5.97 ± 0.38	5.83 ± 0.1	5.83 ± 0.1	5.79 ± 0.06	6.52 ± 0.45	6.06 ± 0.32	6.02 ± 0.25	5.9 ± 0.3
Manes.01G182200.v8.1	Stem C/X	SR C/X			6.06 ± 0.3	6.6 ± 0.31	6.87 ± 0.2	6.6 ± 0.28	6.09 ± 0.24	6.54 ± 0.15	6.54 ± 0.19	6.46 ± 0.25
Manes.01G182300.v8.1	Stem P/C				9.52 ± 0.25	9.52 ± 0.13	9.34 ± 0.07	8.92 ± 0.18	8.92 ± 0.16	8.8 ± 0.16	8.83 ± 0.08	8.91 ± 0.15
Manes.01G182400.v8.1	Stem C/X				9.03 ± 0.38	9.43 ± 0.14	9.64 ± 0.12	9.65 ± 0.09	9.34 ± 0.12	9.21 ± 0.1	9.25 ± 0.09	9.35 ± 0.05
Manes.01G182601.v8.1	Stem P				7.89 ± 0.37	7.66 ± 0.28	7.41 ± 0.14	7.28 ± 0.16	7.68 ± 0.2	7.54 ± 0.15	7.42 ± 0.17	7.37 ± 0.26
Manes.01G182700.v8.1	Stem X	SR P/X			11.64 ± 0.6	11.46 ± 0.27	12.12 ± 0.38	12.87 ± 0.34	12.12 ± 0.19	11.58 ± 0.11	11.41 ± 0.18	11.85 ± 0.12
Manes.01G182900.v8.1	Stem P				10.3 ± 0.19	9.96 ± 0.11	9.78 ± 0.08	9.89 ± 0.14	10 ± 0.09	9.91 ± 0.11	9.85 ± 0.07	9.88 ± 0.08
Manes.01G183000.v8.1	Stem X			MYB46	10.54 ± 0.2	10.11 ± 0.11	10.39 ± 0.1	10.84 ± 0.16	9.97 ± 0.15	9.89 ± 0.07	10 ± 0.13	10.09 ± 0.1
Manes.01G183100.v8.1	Stem C/X	SR X	SR High		7.45 ± 0.59	8.37 ± 0.2	8.51 ± 0.21	8.51 ± 0.16	8.74 ± 0.21	8.78 ± 0.1	9.04 ± 0.18	8.97 ± 0.1
Manes.01G183200.v8.1	Stem C/X	SR C/X			8.82 ± 0.32	9.22 ± 0.2	9.14 ± 0.19	8.85 ± 0.2	8.89 ± 0.28	9.48 ± 0.16	9.49 ± 0.16	9.27 ± 0.2
Manes.01G183300.v8.1	Stem X	SR P/X			10.02 ± 0.13	9.86 ± 0.1	9.94 ± 0.11	10.24 ± 0.13	10.04 ± 0.07	9.83 ± 0.1	9.74 ± 0.12	9.81 ± 0.11
Manes.01G183500.v8.1	Stem P	SR P	SR High		14.04 ± 0.65	13.75 ± 0.49	12.44 ± 0.32	11.2 ± 0.58	14.67 ± 0.24	14.19 ± 0.18	13.75 ± 0.23	13.61 ± 0.16
Manes.01G183800.v8.1	Stem X	SR P	SR High		8.82 ± 0.57	8.23 ± 0.43	8.64 ± 0.39	9.99 ± 0.37	10.45 ± 0.25	9.52 ± 0.17	9 ± 0.37	9.18 ± 0.19
Manes.01G183900.v8.1			SR High		9.29 ± 0.24	9.15 ± 0.16	9.37 ± 0.11	9.25 ± 0.14	9.76 ± 0.08	9.67 ± 0.05	9.78 ± 0.09	9.92 ± 0.14
Manes.01G184000.v8.1	Stem X	SR X	SR High		9.88 ± 0.28	9.92 ± 0.23	10.37 ± 0.18	10.51 ± 0.2	11.07 ± 0.21	10.68 ± 0.08	10.94 ± 0.16	11.47 ± 0.13
Manes.01G184100.v8.1	Stem X	SR P/X	SR High		9.65 ± 0.34	9.52 ± 0.15	9.7 ± 0.08	10.19 ± 0.31	10.59 ± 0.15	10.18 ± 0.13	10.24 ± 0.07	10.61 ± 0.13
Manes.01G184200.v8.1	Stem P	SR P			9.89 ± 0.23	9.54 ± 0.14	9.24 ± 0.06	9.45 ± 0.22	9.74 ± 0.11	9.52 ± 0.13	9.38 ± 0.14	9.35 ± 0.15
Manes.01G184300.v8.1		SR P/X	SR Low	KNOX1	7.73 ± 0.36	7.63 ± 0.22	7.66 ± 0.24	8.03 ± 0.38	7.44 ± 0.21	6.88 ± 0.17	6.77 ± 0.18	7.07 ± 0.22
Manes.01G184600.v8.1			SR High		6.08 ± 0.29	6.34 ± 0.15	6.29 ± 0.23	6.37 ± 0.28	6.61 ± 0.21	6.7 ± 0.19	6.68 ± 0.23	6.68 ± 0.16
Manes.01G184800.v8.1	Stem P	SR P			9.79 ± 0.23	9.26 ± 0.27	8.76 ± 0.25	8.62 ± 0.26	9.57 ± 0.26	9.08 ± 0.15	8.8 ± 0.11	8.8 ± 0.1
Manes.01G185000.v8.1	Stem P/X	SR P	SR High		9.35 ± 0.23	9.07 ± 0.2	8.97 ± 0.08	9.53 ± 0.31	12.04 ± 0.2	11.31 ± 0.15	11.03 ± 0.25	11.19 ± 0.15
Manes.01G185100.v8.1	Stem X			MYB46	9.95 ± 0.15	10.21 ± 0.17	10.48 ± 0.11	10.89 ± 0.12	10.16 ± 0.12	10.17 ± 0.08	10.26 ± 0.1	10.34 ± 0.09
Manes.01G185200.v8.1	Stem X			MYB46	10.48 ± 0.23	10.54 ± 0.08	10.75 ± 0.12	11.02 ± 0.14	10.62 ± 0.14	10.58 ± 0.07	10.58 ± 0.07	10.6 ± 0.11
Manes.01G185400.v8.1	Stem P/X	SR P/X			10.87 ± 0.22	10.36 ± 0.11	10.5 ± 0.1	11.19 ± 0.25	11.08 ± 0.18	10.77 ± 0.14	10.8 ± 0.09	11.01 ± 0.12
Manes.01G185800.v8.1	Stem P	SR P			7.47 ± 0.41	6.94 ± 0.3	6.59 ± 0.25	7.04 ± 0.73	7.88 ± 0.24	7.5 ± 0.22	7.08 ± 0.24	6.84 ± 0.14
Manes.01G185900.v8.1	Stem C/X	SR C/X			10.73 ± 0.31	11.74 ± 0.18	11.84 ± 0.14	11.47 ± 0.32	11.37 ± 0.26	12.11 ± 0.13	12.15 ± 0.19	12.02 ± 0.15
Manes.01G186200.v8.1	Stem C/X	SR C/X			9.81 ± 0.4	11.12 ± 0.27	11.19 ± 0.27	11.07 ± 0.19	10.62 ± 0.37	11.49 ± 0.17	11.39 ± 0.25	10.88 ± 0.15
Manes.01G186300.v8.1	Stem P		SR Low		6.46 ± 0.57	6.15 ± 0.14	6.07 ± 0.19	6.13 ± 0.26	5.97 ± 0.22	5.89 ± 0.16	6 ± 0.18	5.95 ± 0.19
Manes.01G186400.v8.1	Stem P	SR P/X		KNOX1	9.7 ± 0.25	9.25 ± 0.17	9.25 ± 0.12	9.36 ± 0.15	9.46 ± 0.18	9.12 ± 0.13	9.1 ± 0.13	9.25 ± 0.15
Manes.01G186500.v8.1		SR C/X	SR High		8.39 ± 0.65	8.68 ± 0.23	8.39 ± 0.42	7.97 ± 0.45	8.46 ± 0.43	9.24 ± 0.16	9.4 ± 0.18	9.05 ± 0.15
Manes.01G186600.v8.1	Stem P	SR P/X		KNOX1	10.53 ± 0.14	10.3 ± 0.12	10.08 ± 0.15	10 ± 0.11	10.31 ± 0.06	10.2 ± 0.04	10.23 ± 0.06	10.31 ± 0.08
Manes.01G186700.v8.1	Stem X			MYB46	9.26 ± 0.61	9.64 ± 0.1	9.82 ± 0.14	9.87 ± 0.12	9.64 ± 0.18	9.74 ± 0.14	9.84 ± 0.08	9.72 ± 0.12
Manes.01G186800.v8.1	Stem P	SR P/X		KNOX1	9.35 ± 0.49	8.37 ± 0.34	7.74 ± 0.26	7.48 ± 0.25	8.9 ± 0.18	8.51 ± 0.1	8.41 ± 0.17	8.53 ± 0.1
Manes.01G187000.v8.1	Stem P/C		SR Low		6.88 ± 0.37	7.08 ± 0.2	6.9 ± 0.09	6.52 ± 0.26	6.73 ± 0.37	6.61 ± 0.2	6.54 ± 0.22	6.51 ± 0.23
Manes.01G187100.v8.1	Stem P/C	SR P	SR High		9.73 ± 0.27	10.12 ± 0.28	9.5 ± 0.31	8.7 ± 0.43	10.64 ± 0.18	10.6 ± 0.13	10.36 ± 0.12	10.36 ± 0.1
Manes.01G187200.v8.1	Stem P/X				9.4 ± 0.3	9.16 ± 0.16	9.17 ± 0.15	9.6 ± 0.28	9.31 ± 0.12	9.23 ± 0.14	9.17 ± 0.1	9.29 ± 0.17
Manes.01G187400.v8.1	Stem P/C		SR Low		9.28 ± 0.19	9.25 ± 0.11	9.31 ± 0.21	8.97 ± 0.27	8.65 ± 0.25	8.64 ± 0.28	8.37 ± 0.17	8.22 ± 0.24
Manes.01G187600.v8.1	Stem P	SR P	SR High		9.94 ± 0.36	9.13 ± 0.25	8.91 ± 0.16	9.05 ± 0.13	10.4 ± 0.16	9.88 ± 0.13	9.77 ± 0.14	9.87 ± 0.16
Manes.01G187800.v8.1	Stem P/X	SR P/X			10.55 ± 0.17	10.19 ± 0.1	10.28 ± 0.1	10.7 ± 0.16	10.63 ± 0.22	10.21 ± 0.08	10.18 ± 0.15	10.41 ± 0.1
Manes.01G187900.v8.1	Stem P	SR P	SR Low		11.24 ± 0.56	9.5 ± 0.86	7.95 ± 0.55	7.21 ± 0.37	9.65 ± 0.44	8.25 ± 0.43	7.5 ± 0.75	7.39 ± 0.35
Manes.01G188000.v8.1	Stem C/X	SR C/X			7.63 ± 1.02	9.07 ± 0.26	8.95 ± 0.22	8.92 ± 0.41	8.1 ± 0.48	8.86 ± 0.31	9.18 ± 0.15	8.63 ± 0.2
Manes.01G188100.v8.1	Stem X	SR C/X			7.16 ± 0.5	7.66 ± 0.24	7.94 ± 0.19	8.43 ± 0.18	7.57 ± 0.32	8.01 ± 0.21	8.1 ± 0.13	8.02 ± 0.22
Manes.01G188200.v8.1		SR P	SR Low		9.02 ± 0.48	8.99 ± 0.14	9.12 ± 0.17	8.74 ± 0.33	7.98 ± 0.21	7.82 ± 0.19	7.66 ± 0.18	7.52 ± 0.21
Manes.01G188500.v8.1	Stem P	SR P/X		KNOX1	9.29 ± 0.15	8.91 ± 0.14	8.8 ± 0.14	8.88 ± 0.15	9.37 ± 0.23	9.11 ± 0.11	9.04 ± 0.08	9.14 ± 0.16
Manes.01G188700.v8.1			SR Low		7.26 ± 0.36	7.35 ± 0.22	7.16 ± 0.24	6.98 ± 0.28	6.78 ± 0.19	6.9 ± 0.15	6.97 ± 0.17	6.93 ± 0.16
Manes.01G189200.v8.1	Stem X	SR P			10.73 ± 0.16	10.7 ± 0.12	10.88 ± 0.13	11.32 ± 0.2	11.18 ± 0.14	11.12 ± 0.09	11.01 ± 0.07	10.94 ± 0.12
Manes.01G189300.v8.1	Stem P/C				9.8 ± 0.2	9.87 ± 0.12	9.8 ± 0.12	9.51 ± 0.22	9.63 ± 0.13	9.79 ± 0.14	9.81 ± 0.1	9.78 ± 0.12
Manes.01G189400.v8.1			SR Low		7.96 ± 0.47	7.99 ± 0.19	7.99 ± 0.09	7.73 ± 0.3	6.73 ± 0.17	6.9 ± 0.15	6.95 ± 0.17	6.84 ± 0.19
Manes.01G189500.v8.1	Stem P	SR P/X		KNOX1	10.8 ± 0.22	10.5 ± 0.11	10.3 ± 0.05	10.47 ± 0.13	10.44 ± 0.15	10.16 ± 0.1	10.18 ± 0.11	10.23 ± 0.15
Manes.01G189600.v8.1	Stem P		SR High		6.35 ± 0.39	6.15 ± 0.21	5.86 ± 0.16	5.87 ± 0.14	6.59 ± 0.31	6.54 ± 0.12	6.46 ± 0.25	6.22 ± 0.26
Manes.01G189800.v8.1	Stem P				9.87 ± 0.3	9.27 ± 0.29	8.82 ± 0.11	8.79 ± 0.37	9.08 ± 0.29	9.31 ± 0.29	9.32 ± 0.16	8.91 ± 0.23
Manes.01G189900.v8.1	Stem C/X	SR C/X			9.28 ± 0.25	9.65 ± 0.13	10.05 ± 0.18	9.75 ± 0.24	9.93 ± 0.27	10.18 ± 0.17	10.29 ± 0.09	10.27 ± 0.11
Manes.01G190000.v8.1	Stem P	SR P	SR Low		10.6 ± 0.19	10.1 ± 0.12	10.02 ± 0.14	9.96 ± 0.19	9.69 ± 0.24	9.13 ± 0.14	9.02 ± 0.18	8.93 ± 0.18
Manes.01G190050.v8.1	Stem X		SR High		6.37 ± 0.37	6.64 ± 0.16	6.74 ± 0.14	6.88 ± 0.26	7.14 ± 0.4	7.49 ± 0.13	7.36 ± 0.17	7.25 ± 0.26
Manes.01G190100.v8.1		SR P/C			9.8 ± 0.25	9.92 ± 0.1	9.7 ± 0.11	9.98 ± 0.16	9.83 ± 0.21	9.96 ± 0.09	9.88 ± 0.14	9.64 ± 0.09
Manes.01G190501.v8.1		SR P	SR High		9.39 ± 0.2	9.2 ± 0.13	9.05 ± 0.2	9.38 ± 0.39	10.11 ± 0.13	9.89 ± 0.17	9.8 ± 0.13	9.69 ± 0.13
Manes.01G190700.v8.1		SR X	SR Low		7.04 ± 0.86	7.38 ± 0.34	7.78 ± 0.52	7.53 ± 0.27	6.66 ± 0.36	6.6 ± 0.31	7.25 ± 0.39	8.42 ± 0.2
Manes.01G190800.v8.1		SR X	SR Low		7.83 ± 0.94	7.71 ± 0.24	8.01 ± 0.62	7.58 ± 0.42	6.54 ± 0.23	6.47 ± 0.33	7.17 ± 0.41	8.25 ± 0.22
Manes.01G191300.v8.1		SR X	SR Low		7.08 ± 0.62	7.2 ± 0.23	7.58 ± 0.45	7.25 ± 0.27	6.57 ± 0.41	6.34 ± 0.19	6.98 ± 0.26	8.05 ± 0.2
Manes.01G191500.v8.1	Stem P	SR P	SR Low		10.01 ± 0.29	8.68 ± 0.57	7.45 ± 0.39	7.21 ± 0.49	8.4 ± 0.41	7.52 ± 0.32	7.13 ± 0.53	7.23 ± 0.31
Manes.01G191600.v8.1	Stem P	SR P/X		KNOX1	12.37 ± 0.37	11.86 ± 0.21	11.41 ± 0.17	11.11 ± 0.18	11.79 ± 0.21	11.42 ± 0.18	11.34 ± 0.09	11.57 ± 0.13
Manes.01G191700.v8.1	Stem P				6.96 ± 0.54	6.61 ± 0.21	6.36 ± 0.18	6.46 ± 0.16	6.64 ± 0.25	6.56 ± 0.16	6.39 ± 0.18	6.38 ± 0.26
Manes.01G191800.v8.1	Stem P	SR P			8.88 ± 0.3	8.63 ± 0.22	8.38 ± 0.21	8.28 ± 0.19	8.34 ± 0.23	8.17 ± 0.14	8.1 ± 0.16	7.97 ± 0.17
Manes.01G192000.v8.1	Stem P/C				9.89 ± 0.33	10.22 ± 0.12	9.96 ± 0.11	9.32 ± 0.3	9.91 ± 0.15	10.08 ± 0.1	10.04 ± 0.12	9.98 ± 0.14
Manes.01G192100.v8.1	Stem P	SR P	SR High		11.56 ± 0.93	9.45 ± 0.97	7.54 ± 0.42	7.17 ± 0.51	11.83 ± 0.7	10.2 ± 0.8	8.73 ± 1.08	8.46 ± 0.74
Manes.01G192200.v8.1	Stem P/X	SR P/X	SR Low		9.29 ± 0.33	8.89 ± 0.17	9.08 ± 0.17	9.53 ± 0.23	8.47 ± 0.16	8.19 ± 0.16	8.18 ± 0.19	8.4 ± 0.14
Manes.01G192300.v8.1			SR Low		7.12 ± 0.46	7.15 ± 0.22	6.84 ± 0.25	6.75 ± 0.18	6.86 ± 0.25	6.76 ± 0.18	6.73 ± 0.22	6.72 ± 0.14
Manes.01G192400.v8.1	Stem C/X	SR C/X			8.6 ± 0.56	9.4 ± 0.17	9.35 ± 0.27	8.9 ± 0.37	8.31 ± 0.31	9.16 ± 0.14	9.25 ± 0.26	8.93 ± 0.15
Manes.01G192500.v8.1	Stem C/X	SR X			9.57 ± 0.81	10.42 ± 0.24	10.8 ± 0.33	10.25 ± 0.4	9.9 ± 0.17	10.27 ± 0.23	10.59 ± 0.15	10.77 ± 0.2
Manes.01G192600.v8.1	Stem P	SR X			9.79 ± 0.4	9.18 ± 0.18	9.16 ± 0.19	9.14 ± 0.17	9.53 ± 0.18	9.34 ± 0.15	9.51 ± 0.14	9.72 ± 0.11
Manes.01G192700.v8.1	Stem P	SR P	SR Low		10.21 ± 0.47	8.94 ± 0.56	7.76 ± 0.4	7.4 ± 0.27	8.23 ± 0.35	7.53 ± 0.26	7.18 ± 0.29	6.9 ± 0.24
Manes.01G192800.v8.1	Stem P	SR P	SR High		7.68 ± 0.49	7.1 ± 0.42	6.3 ± 0.24	6.15 ± 0.23	7.88 ± 0.33	7.18 ± 0.27	6.88 ± 0.26	6.54 ± 0.23
Manes.01G192900.v8.1	Stem P/C	SR P			8.32 ± 0.81	8.26 ± 0.29	7.72 ± 0.27	7.25 ± 0.31	8.32 ± 0.33	8.22 ± 0.15	8.15 ± 0.19	7.88 ± 0.16
Manes.01G193200.v8.1	Stem P				8.98 ± 0.32	8.53 ± 0.2	8.25 ± 0.11	8.25 ± 0.2	8.66 ± 0.13	8.27 ± 0.17	8.28 ± 0.16	8.56 ± 0.12
Manes.01G193300.v8.1	Stem P	SR P			9.97 ± 0.87	8.22 ± 0.55	7 ± 0.27	6.92 ± 0.28	8.33 ± 0.32	7.71 ± 0.17	7.39 ± 0.22	7.16 ± 0.26
Manes.01G193400.v8.1		SR X	SR High		7.92 ± 0.64	8.1 ± 0.35	8.49 ± 0.3	8.58 ± 0.26	8.52 ± 0.26	8.63 ± 0.41	9.24 ± 0.21	9.39 ± 0.17
Manes.01G193500.v8.1	Stem P				9.95 ± 0.4	9.61 ± 0.11	9.67 ± 0.2	9.66 ± 0.17	9.45 ± 0.12	9.3 ± 0.14	9.37 ± 0.08	9.36 ± 0.2
Manes.01G193600.v8.1	Stem P	SR P	SR Low		9.19 ± 0.55	7.58 ± 0.62	6.51 ± 0.57	6.31 ± 0.6	7.53 ± 0.42	6.91 ± 0.17	6.42 ± 0.43	6.53 ± 0.34
Manes.01G193700.v8.1	Stem X	SR X			10.09 ± 0.28	10.52 ± 0.19	10.79 ± 0.17	11.25 ± 0.1	10.9 ± 0.1	10.99 ± 0.05	11.07 ± 0.1	11.14 ± 0.05
Manes.01G193800.v8.1	Stem P/X	SR P			9.93 ± 0.33	9.56 ± 0.12	9.54 ± 0.08	9.67 ± 0.16	9.97 ± 0.2	9.77 ± 0.09	9.73 ± 0.11	9.72 ± 0.14
Manes.01G194000.v8.1	Stem P/X	SR P/X	SR High		10.9 ± 0.31	9.84 ± 0.25	9.92 ± 0.23	10.73 ± 0.4	12.57 ± 0.43	11.17 ± 0.35	10.91 ± 0.4	11.65 ± 0.22
Manes.01G194200.v8.1		SR P/X		KNOX1	9.41 ± 0.39	9.03 ± 0.16	9.14 ± 0.25	9.38 ± 0.34	8.98 ± 0.24	8.73 ± 0.18	8.85 ± 0.11	9.22 ± 0.1
Manes.01G194300.v8.1	Stem X	SR C/X			7.98 ± 1	9.68 ± 0.5	10.35 ± 0.43	11.25 ± 0.27	8.8 ± 0.33	9.61 ± 0.25	10.17 ± 0.23	9.94 ± 0.11
Manes.01G194400.v8.1	Stem X			MYB46	10.75 ± 0.25	10.95 ± 0.19	11.34 ± 0.14	11.73 ± 0.1	10.86 ± 0.13	10.82 ± 0.09	10.98 ± 0.09	11 ± 0.07
Manes.01G194500.v8.1	Stem X		SR High		9.48 ± 0.27	9.73 ± 0.24	10 ± 0.26	10.62 ± 0.31	10.52 ± 0.19	10.48 ± 0.12	10.53 ± 0.12	10.62 ± 0.13
Manes.01G194700.v8.1	Stem C/X	SR X			8.67 ± 0.62	9.64 ± 0.11	9.5 ± 0.15	8.9 ± 0.31	8.84 ± 0.34	9.52 ± 0.2	9.78 ± 0.19	9.91 ± 0.13
Manes.01G194800.v8.1	Stem X	SR X	SR Low	MYB46	6.06 ± 0.53	6.14 ± 0.36	7.37 ± 0.8	8.54 ± 0.85	5.95 ± 0.23	5.88 ± 0.35	6.1 ± 0.22	6.88 ± 0.48
Manes.01G194900.v8.1	Stem P	SR X			9.62 ± 0.36	9.33 ± 0.17	8.66 ± 0.23	8.75 ± 0.34	9.26 ± 0.26	9.3 ± 0.16	9.43 ± 0.12	9.83 ± 0.11
Manes.01G195000.v8.1	Stem X	SR C/X	SR High		5.97 ± 0.29	6.56 ± 0.23	6.84 ± 0.3	7.49 ± 0.52	6.15 ± 0.32	7.12 ± 0.31	7.74 ± 0.27	7.52 ± 0.25
Manes.01G195100.v8.1	Stem P				8.65 ± 0.3	8.65 ± 0.36	8.29 ± 0.17	7.73 ± 0.21	8.01 ± 0.23	8.15 ± 0.06	8.13 ± 0.11	7.69 ± 0.19
Manes.01G195300.v8.1	Stem P		SR Low		9.84 ± 0.34	9.8 ± 0.14	9.67 ± 0.09	9.54 ± 0.11	9.03 ± 0.17	9.16 ± 0.19	9.29 ± 0.2	9.2 ± 0.16
Manes.01G195400.v8.1	Stem C/X				11.26 ± 0.49	11.88 ± 0.07	11.88 ± 0.11	11.86 ± 0.14	11.58 ± 0.1	11.5 ± 0.09	11.61 ± 0.08	11.67 ± 0.09
Manes.01G195600.v8.1	Stem P		SR Low		10.03 ± 0.44	9.2 ± 0.37	8.58 ± 0.2	9.06 ± 0.83	8.32 ± 0.17	8.11 ± 0.18	8.09 ± 0.22	8.25 ± 0.1
Manes.01G195775.v8.1	Stem P/X		SR Low		6.78 ± 0.5	6.08 ± 0.25	5.91 ± 0.19	6.56 ± 0.75	5.9 ± 0.18	5.9 ± 0.22	5.83 ± 0.13	5.89 ± 0.1
Manes.01G195800.v8.1	Stem P				10.27 ± 0.18	10.06 ± 0.09	9.98 ± 0.1	10.07 ± 0.14	10.04 ± 0.11	10.08 ± 0.11	10.16 ± 0.1	10.13 ± 0.11
Manes.01G196000.v8.1	Stem P	SR P	SR Low		8.41 ± 0.34	7.63 ± 0.4	7 ± 0.19	6.71 ± 0.36	6.93 ± 0.27	6.72 ± 0.21	6.54 ± 0.29	6.56 ± 0.22
Manes.01G196100.v8.1	Stem X	SR C/X			9.5 ± 0.32	9.65 ± 0.43	10.34 ± 0.46	12.23 ± 0.62	10.11 ± 0.11	10.34 ± 0.07	10.42 ± 0.06	10.41 ± 0.1
Manes.01G196200.v8.1	Stem P	SR P			7.27 ± 0.46	6.6 ± 0.36	6.08 ± 0.24	6.16 ± 0.15	7.16 ± 0.24	6.67 ± 0.3	6.37 ± 0.28	6.37 ± 0.24
Manes.01G196300.v8.1	Stem P	SR P	SR Low		7.87 ± 0.56	6.65 ± 0.27	6.35 ± 0.36	6.91 ± 0.55	6.99 ± 0.39	6.56 ± 0.25	6.14 ± 0.22	6.27 ± 0.3
Manes.01G196400.v8.1	Stem P	SR P	SR Low		8.16 ± 0.65	6.72 ± 0.36	6.18 ± 0.3	6.05 ± 0.4	6.33 ± 0.3	6.12 ± 0.17	5.98 ± 0.14	5.95 ± 0.21
Manes.01G196700.v8.1	Stem P				10.31 ± 0.32	10.02 ± 0.23	9.58 ± 0.16	9.09 ± 0.22	9.97 ± 0.11	9.91 ± 0.13	9.87 ± 0.11	9.7 ± 0.17
Manes.01G196900.v8.1	Stem P	SR X	SR High		10.64 ± 0.4	9.86 ± 0.47	9.33 ± 0.32	8.82 ± 0.36	11.04 ± 0.14	10.78 ± 0.24	11.26 ± 0.16	11.53 ± 0.16
Manes.01G197000.v8.1		SR C/X	SR High		6.63 ± 0.5	6.73 ± 0.19	6.73 ± 0.13	6.38 ± 0.24	6.94 ± 0.16	7.31 ± 0.17	7.4 ± 0.18	7.33 ± 0.16
Manes.01G197100.v8.1	Stem P	SR P			6.9 ± 0.44	6.55 ± 0.29	6.13 ± 0.14	6.12 ± 0.32	6.71 ± 0.2	6.37 ± 0.24	6.3 ± 0.27	6.27 ± 0.18
Manes.01G197200.v8.1	Stem P	SR P	SR High		11.98 ± 0.65	11.62 ± 0.52	10.33 ± 0.27	9.42 ± 0.43	12.14 ± 0.36	12.21 ± 0.21	11.66 ± 0.19	11.09 ± 0.16
Manes.01G197300.v8.1	Stem P	SR P/X		KNOX1	11.34 ± 0.29	10.8 ± 0.11	10.65 ± 0.06	10.85 ± 0.13	11.25 ± 0.15	11.16 ± 0.08	11.06 ± 0.09	11.1 ± 0.07
Manes.01G197500.v8.1			SR High		8.16 ± 0.36	8.37 ± 0.13	8.36 ± 0.15	8.16 ± 0.23	8.83 ± 0.13	8.68 ± 0.1	8.7 ± 0.17	8.72 ± 0.14
Manes.01G197600.v8.1	Stem X		SR Low	MYB46	6.16 ± 0.46	6.05 ± 0.54	6.77 ± 0.57	8.79 ± 0.62	5.96 ± 0.22	6.01 ± 0.22	6 ± 0.2	6.08 ± 0.26
Manes.01G197800.v8.1	Stem P	SR P			9.88 ± 0.45	8.88 ± 0.57	7.87 ± 0.41	7.38 ± 0.31	9.96 ± 0.36	9.1 ± 0.23	8.48 ± 0.4	8.13 ± 0.31
Manes.01G197900.v8.1	Stem X		SR Low	MYB46	7.09 ± 0.76	7.13 ± 0.62	8.91 ± 0.51	9.45 ± 0.25	6.89 ± 0.3	6.48 ± 0.24	6.54 ± 0.3	6.91 ± 0.37
Manes.01G197950.v8.1			SR High		5.79 ± 0	5.79 ± 0	5.79 ± 0	5.79 ± 0	5.96 ± 0.21	5.97 ± 0.14	6.03 ± 0.22	6.19 ± 0.2
Manes.01G198000.v8.1		SR C/X	SR High		5.81 ± 0.1	5.94 ± 0.21	5.9 ± 0.11	5.89 ± 0.1	7.78 ± 0.3	8.63 ± 0.26	9.05 ± 0.22	8.77 ± 0.15
Manes.01G198160.v8.1			SR Low		6.47 ± 0.44	6.46 ± 0.15	6.33 ± 0.2	6.21 ± 0.27	6.17 ± 0.23	6.19 ± 0.22	6.11 ± 0.19	6.1 ± 0.19
Manes.01G198400.v8.1	Stem P	SR P	SR High		7.55 ± 0.77	7.25 ± 0.27	6.95 ± 0.27	6.93 ± 0.31	7.87 ± 0.37	7.62 ± 0.16	7.37 ± 0.21	7.27 ± 0.17
Manes.01G198500.v8.1	Stem X	SR C/X			10.58 ± 0.23	10.79 ± 0.14	11.17 ± 0.12	11.38 ± 0.09	10.6 ± 0.18	10.96 ± 0.07	11.07 ± 0.11	10.98 ± 0.1
Manes.01G198600.v8.1		SR C/X			9.11 ± 0.18	9.1 ± 0.09	9.13 ± 0.05	9.21 ± 0.12	9.39 ± 0.17	9.69 ± 0.09	9.71 ± 0.11	9.63 ± 0.13
Manes.01G198700.v8.1	Stem P/C				10.44 ± 0.58	10.99 ± 0.19	10.65 ± 0.18	9.78 ± 0.39	10.65 ± 0.17	10.87 ± 0.15	10.82 ± 0.09	10.62 ± 0.13
Manes.01G198900.v8.1	Stem C/X	SR C/X	SR High		6.66 ± 0.53	7.56 ± 0.3	7.98 ± 0.26	7.96 ± 0.26	7.35 ± 0.28	7.85 ± 0.22	8.26 ± 0.26	8.07 ± 0.24
Manes.01G199100.v8.1	Stem X			MYB46	10.09 ± 0.27	9.79 ± 0.1	10.02 ± 0.11	10.49 ± 0.17	9.97 ± 0.13	9.77 ± 0.1	9.87 ± 0.11	9.99 ± 0.14
Manes.01G199200.v8.1		SR X	SR High		5.82 ± 0.1	5.81 ± 0.07	5.81 ± 0.07	5.82 ± 0.1	5.98 ± 0.17	6.04 ± 0.31	6.63 ± 0.36	7.58 ± 0.22
Manes.01G199400.v8.1	Stem C/X				6.21 ± 0.38	6.69 ± 0.27	6.75 ± 0.36	6.85 ± 0.29	6.45 ± 0.29	6.66 ± 0.18	6.69 ± 0.25	6.67 ± 0.21
Manes.01G200200.v8.1	Stem P				10.25 ± 0.41	9.88 ± 0.11	9.75 ± 0.1	9.74 ± 0.14	10.36 ± 0.08	10.23 ± 0.11	10.3 ± 0.07	10.31 ± 0.08
Manes.01G200300.v8.1		SR P			8.35 ± 0.51	8.36 ± 0.2	8.28 ± 0.12	8.38 ± 0.24	8.65 ± 0.2	8.44 ± 0.22	8.31 ± 0.19	8.23 ± 0.18
Manes.01G200600.v8.1	Stem P	SR P	SR High		8.75 ± 0.84	7.63 ± 0.71	6.64 ± 0.25	6.43 ± 0.52	9.46 ± 0.36	8.57 ± 0.32	7.86 ± 0.71	7.3 ± 0.26
Manes.01G200700.v8.1	Stem C/X	SR C/X			10.89 ± 0.27	11.2 ± 0.1	11.08 ± 0.14	10.85 ± 0.18	11.08 ± 0.24	11.48 ± 0.12	11.39 ± 0.16	11.2 ± 0.15
Manes.01G200800.v8.1	Stem C/X	SR C/X			10.15 ± 0.43	11.52 ± 0.2	11.3 ± 0.27	11.03 ± 0.12	10.35 ± 0.34	11.31 ± 0.16	11.33 ± 0.28	10.89 ± 0.12
Manes.01G200900.v8.1	Stem X			MYB46	9.18 ± 0.23	9.2 ± 0.11	9.21 ± 0.1	9.58 ± 0.21	9.42 ± 0.16	9.62 ± 0.13	9.62 ± 0.15	9.48 ± 0.12
Manes.01G201000.v8.1			SR High		6.4 ± 0.4	6.63 ± 0.26	6.39 ± 0.12	6.19 ± 0.23	7.4 ± 0.21	7.37 ± 0.25	7.13 ± 0.2	7.07 ± 0.16
Manes.01G201100.v8.1		SR C/X			8.45 ± 0.32	8.68 ± 0.16	8.8 ± 0.11	8.75 ± 0.15	8.6 ± 0.12	8.83 ± 0.13	8.85 ± 0.15	8.83 ± 0.13
Manes.01G201200.v8.1	Stem P/C	SR P	SR High		7.03 ± 0.77	6.85 ± 0.22	6.57 ± 0.24	6.3 ± 0.24	7.5 ± 0.48	7.18 ± 0.24	7.14 ± 0.22	6.73 ± 0.25
Manes.01G201400.v8.1	Stem P				9.39 ± 0.14	9.1 ± 0.1	8.99 ± 0.14	8.9 ± 0.16	9.16 ± 0.16	9.07 ± 0.11	8.98 ± 0.09	8.92 ± 0.14
Manes.01G201500.v8.1	Stem C/X	SR C/X			7.38 ± 0.99	9.21 ± 0.43	9.3 ± 0.58	9.34 ± 0.38	8.26 ± 0.69	9.72 ± 0.26	9.89 ± 0.29	9.31 ± 0.14
Manes.01G201700.v8.1	Stem C/X	SR C/X	SR High		5.95 ± 0.34	6.94 ± 0.21	6.79 ± 0.19	6.47 ± 0.32	6.4 ± 0.36	7.17 ± 0.14	7.11 ± 0.29	6.82 ± 0.25
Manes.01G201800.v8.1	Stem X			MYB46	10.29 ± 0.12	10.34 ± 0.12	10.6 ± 0.13	10.88 ± 0.16	10.8 ± 0.09	10.86 ± 0.08	10.84 ± 0.06	10.93 ± 0.21
Manes.01G201900.v8.1			SR Low		10.61 ± 0.24	10.57 ± 0.12	10.7 ± 0.18	10.86 ± 0.23	10.01 ± 0.14	10 ± 0.09	10.1 ± 0.09	10.06 ± 0.1
Manes.01G202000.v8.1	Stem X			MYB46	9.07 ± 0.28	8.79 ± 0.12	8.95 ± 0.12	9.36 ± 0.23	9.12 ± 0.17	8.95 ± 0.09	8.99 ± 0.09	9.01 ± 0.13
Manes.01G202100.v8.1	Stem X	SR C/X	SR High		7.53 ± 0.6	7.82 ± 0.18	7.75 ± 0.2	8.2 ± 0.28	8.3 ± 0.28	8.66 ± 0.15	8.63 ± 0.16	8.4 ± 0.23
Manes.01G202200.v8.1	Stem P/X				9.31 ± 0.32	8.95 ± 0.14	9 ± 0.04	9.31 ± 0.2	9.19 ± 0.24	9.22 ± 0.11	9.15 ± 0.12	9 ± 0.14
Manes.01G202500.v8.1	Stem P/C	SR P	SR High		9.54 ± 0.44	9.37 ± 0.31	9.3 ± 0.43	8.66 ± 0.51	12.88 ± 0.29	11.65 ± 0.21	10.78 ± 0.56	11.34 ± 0.66
Manes.01G202600.v8.1	Stem C/X				8.91 ± 0.39	9.31 ± 0.2	9.58 ± 0.15	9.65 ± 0.15	9.35 ± 0.16	9.47 ± 0.09	9.6 ± 0.07	9.55 ± 0.12
Manes.01G202700.v8.1	Stem X	SR P	SR Low		9.35 ± 0.39	8.74 ± 0.23	9.34 ± 0.24	10.2 ± 0.31	8.98 ± 0.3	8.51 ± 0.13	8.25 ± 0.28	8.33 ± 0.17
Manes.01G202800.v8.1		SR C/X	SR High		6.97 ± 1.12	8.38 ± 0.27	8.36 ± 0.55	7.84 ± 0.55	8.14 ± 0.41	9.18 ± 0.25	9.46 ± 0.21	9.11 ± 0.18
Manes.01G203100.v8.1	Stem C/X	SR C/X	SR High		7.06 ± 1.15	9.21 ± 0.22	8.85 ± 0.42	7.9 ± 0.45	8.18 ± 0.83	9.75 ± 0.23	9.73 ± 0.47	9.1 ± 0.24
Manes.01G203200.v8.1	Stem P/X	SR P			9 ± 0.51	8.17 ± 0.17	8.05 ± 0.12	8.98 ± 0.62	9.57 ± 0.25	8.94 ± 0.15	8.74 ± 0.19	8.86 ± 0.16
Manes.01G203300.v8.1	Stem C/X				8.77 ± 0.26	9.4 ± 0.18	9.57 ± 0.08	9.23 ± 0.17	9.3 ± 0.14	9.24 ± 0.13	9.23 ± 0.09	9.29 ± 0.12
Manes.01G203400.v8.1	Stem P/C	SR C/X			11.29 ± 0.12	11.38 ± 0.04	11.31 ± 0.06	11.06 ± 0.13	11.43 ± 0.11	11.61 ± 0.08	11.69 ± 0.07	11.62 ± 0.03
Manes.01G203500.v8.1			SR High		5.97 ± 0.26	6.25 ± 0.23	6.12 ± 0.15	5.85 ± 0.21	6.09 ± 0.26	6.61 ± 0.15	6.4 ± 0.29	6.36 ± 0.3
Manes.01G203700.v8.1	Stem P				7.61 ± 0.31	7.36 ± 0.17	7.21 ± 0.17	6.99 ± 0.16	7.02 ± 0.2	7.18 ± 0.17	7.22 ± 0.19	7.16 ± 0.17
Manes.01G203800.v8.1	Stem X	SR X	SR Low	MYB46	11.31 ± 0.37	11.82 ± 0.42	12.58 ± 0.3	13.6 ± 0.38	11.42 ± 0.19	11.56 ± 0.12	11.84 ± 0.13	11.86 ± 0.1
Manes.01G203900.v8.1	Stem X			MYB46	7.52 ± 0.57	8.07 ± 0.25	8.32 ± 0.27	8.63 ± 0.32	7.94 ± 0.2	7.76 ± 0.16	7.78 ± 0.12	7.89 ± 0.12
Manes.01G204100.v8.1	Stem C/X	SR P/X	SR Low		10.24 ± 0.29	11.01 ± 0.23	11.2 ± 0.09	10.49 ± 0.38	10.07 ± 0.26	9.68 ± 0.17	9.86 ± 0.2	10.35 ± 0.11
Manes.01G204200.v8.1	Stem X		SR Low	MYB46	7.94 ± 0.44	8.15 ± 0.5	8.92 ± 0.31	8.93 ± 0.34	5.91 ± 0.18	5.97 ± 0.2	6.02 ± 0.23	6.22 ± 0.17
Manes.01G204400.v8.1	Stem C/X	SR X	SR High		10.96 ± 0.35	11.25 ± 0.18	11.62 ± 0.18	11.22 ± 0.23	11.75 ± 0.13	11.84 ± 0.12	12.09 ± 0.09	12.14 ± 0.07
Manes.01G204600.v8.1	Stem P	SR P			7.96 ± 0.34	7.06 ± 0.25	6.79 ± 0.18	7.31 ± 0.37	7.96 ± 0.26	7.4 ± 0.22	7.19 ± 0.27	7.35 ± 0.13
Manes.01G204800.v8.1	Stem X	SR P	SR High		9.72 ± 0.48	9.72 ± 0.41	9.99 ± 0.37	12.21 ± 0.81	11.63 ± 0.24	10.84 ± 0.23	10.38 ± 0.29	10.33 ± 0.13
Manes.01G204900.v8.1	Stem X		SR High		11.39 ± 0.31	11.76 ± 0.3	12.18 ± 0.16	12.2 ± 0.14	12.67 ± 0.09	12.41 ± 0.13	12.62 ± 0.11	12.72 ± 0.05
Manes.01G205200.v8.1		SR C/X	SR High		7.96 ± 0.67	8.58 ± 0.17	8.61 ± 0.08	8.35 ± 0.27	8.71 ± 0.19	9.16 ± 0.1	9.18 ± 0.08	8.97 ± 0.13
Manes.01G205300.v8.1		SR C/X			7.18 ± 0.6	7.5 ± 0.17	7.32 ± 0.25	7.12 ± 0.2	6.92 ± 0.24	7.25 ± 0.18	7.3 ± 0.24	7.16 ± 0.22
Manes.01G205400.v8.1	Stem C/X				6.77 ± 0.86	8.2 ± 0.24	8.22 ± 0.19	7.87 ± 0.41	7.23 ± 0.56	7.83 ± 0.29	7.86 ± 0.18	7.54 ± 0.23
Manes.01G205800.v8.1	Stem P/X	SR P/X			8.95 ± 0.34	8.57 ± 0.17	8.46 ± 0.18	8.97 ± 0.31	8.9 ± 0.19	8.64 ± 0.12	8.59 ± 0.1	8.66 ± 0.12
Manes.01G206000.v8.1	Stem P/C	SR C/X			10.21 ± 0.23	10.42 ± 0.24	10 ± 0.23	9.57 ± 0.33	9.79 ± 0.15	10.18 ± 0.11	10.19 ± 0.14	10.32 ± 0.18
Manes.01G206100.v8.1	Stem P/C				10.9 ± 0.37	11.1 ± 0.14	10.8 ± 0.12	10.55 ± 0.14	10.79 ± 0.33	10.84 ± 0.09	10.72 ± 0.08	10.59 ± 0.18
Manes.01G206200.v8.1	Stem X	SR C/X			10.67 ± 0.21	11.05 ± 0.12	11.4 ± 0.16	11.49 ± 0.07	11.27 ± 0.14	11.6 ± 0.12	11.64 ± 0.08	11.61 ± 0.1
Manes.01G206300.v8.1		SR X			8.44 ± 0.31	8.01 ± 0.13	8.55 ± 0.25	8.67 ± 0.26	8.13 ± 0.21	7.84 ± 0.3	8.36 ± 0.21	8.64 ± 0.17
Manes.01G206500.v8.1	Stem C/X				6.59 ± 0.4	7.07 ± 0.24	7.27 ± 0.28	7.25 ± 0.14	7.02 ± 0.27	6.8 ± 0.12	6.87 ± 0.16	6.93 ± 0.13
Manes.01G206600.v8.1	Stem C/X	SR C/X			11.05 ± 0.28	11.52 ± 0.11	11.46 ± 0.15	11.13 ± 0.25	11.06 ± 0.28	11.8 ± 0.1	11.77 ± 0.2	11.5 ± 0.13
Manes.01G206700.v8.1	Stem C/X				9.14 ± 0.3	9.71 ± 0.16	9.64 ± 0.14	9.51 ± 0.16	9.27 ± 0.13	9.38 ± 0.13	9.51 ± 0.13	9.25 ± 0.1
Manes.01G207300.v8.1		SR P	SR High		6.26 ± 0.56	6.22 ± 0.3	5.91 ± 0.16	5.95 ± 0.33	7.03 ± 0.42	6.71 ± 0.24	6.47 ± 0.36	6.1 ± 0.22
Manes.01G207400.v8.1	Stem X		SR Low	MYB46	5.94 ± 0.46	6.12 ± 0.42	7.16 ± 0.28	8.07 ± 0.27	5.92 ± 0.17	5.99 ± 0.13	6.01 ± 0.22	6.07 ± 0.2
Manes.01G207500.v8.1	Stem P/X	SR P/X			9.13 ± 0.34	8.67 ± 0.15	8.96 ± 0.12	9.28 ± 0.13	9.24 ± 0.21	8.99 ± 0.13	9.14 ± 0.12	9.34 ± 0.15
Manes.01G207600.v8.1		SR C/X			9.05 ± 0.25	8.97 ± 0.16	9.13 ± 0.18	9.23 ± 0.19	9.12 ± 0.14	9.33 ± 0.13	9.39 ± 0.13	9.23 ± 0.08
Manes.01G207700.v8.1	Stem C/X	SR X	SR High		6.91 ± 0.65	8.15 ± 0.24	8 ± 0.47	7.74 ± 0.39	8.84 ± 0.22	9.14 ± 0.22	9.41 ± 0.24	9.2 ± 0.19
Manes.01G207800.v8.1	Stem P				8.56 ± 0.4	8.12 ± 0.19	7.75 ± 0.18	7.69 ± 0.27	7.83 ± 0.3	7.85 ± 0.26	7.82 ± 0.18	7.64 ± 0.2
Manes.01G207900.v8.1	Stem C/X	SR C/X			6.01 ± 0.41	7.83 ± 0.74	8.51 ± 0.45	8.03 ± 0.45	6.17 ± 0.43	7.24 ± 0.34	7.62 ± 0.42	7.1 ± 0.2
Manes.01G208001.v8.1	Stem C/X	SR X			8.7 ± 0.38	9.13 ± 0.26	9.4 ± 0.11	9.29 ± 0.16	8.73 ± 0.15	8.92 ± 0.17	8.99 ± 0.11	8.91 ± 0.09
Manes.01G208200.v8.1	Stem X	SR X	SR Low	MYB46	6.12 ± 0.56	6.51 ± 0.72	8.16 ± 0.55	10.09 ± 0.27	6.08 ± 0.25	6.13 ± 0.22	6.11 ± 0.09	6.6 ± 0.37
Manes.01G208300.v8.1	Stem C/X				6.78 ± 0.51	7.41 ± 0.2	7.44 ± 0.25	7.58 ± 0.22	7.46 ± 0.21	7.49 ± 0.24	7.76 ± 0.17	7.64 ± 0.15
Manes.01G208400.v8.1		SR P	SR High		5.85 ± 0.22	5.85 ± 0.13	5.79 ± 0.03	5.81 ± 0.08	6.7 ± 0.46	6.26 ± 0.3	6 ± 0.37	5.98 ± 0.31
Manes.01G208600.v8.1		SR P			8.04 ± 0.28	8.09 ± 0.17	7.82 ± 0.19	8.48 ± 0.82	8.6 ± 0.24	8.51 ± 0.12	8.29 ± 0.15	8.25 ± 0.19
Manes.01G208700.v8.1	Stem X			MYB46	8.06 ± 0.75	8.08 ± 0.14	8.36 ± 0.18	9.16 ± 0.38	8.46 ± 0.19	8.28 ± 0.13	8.15 ± 0.1	8.35 ± 0.17
Manes.01G208800.v8.1	Stem P/X	SR P	SR Low		9.48 ± 0.52	8.34 ± 0.29	8.62 ± 0.19	10.3 ± 0.5	9.27 ± 0.37	8.67 ± 0.19	8.27 ± 0.22	8.33 ± 0.33
Manes.01G208900.v8.1	Stem P				9.94 ± 0.34	9.71 ± 0.15	9.52 ± 0.11	9.6 ± 0.14	9.95 ± 0.18	10.02 ± 0.13	9.98 ± 0.15	10.01 ± 0.16
Manes.01G209000.v8.1		SR P	SR High		6.47 ± 0.48	6.3 ± 0.25	6.05 ± 0.2	6.19 ± 0.26	7.15 ± 0.14	6.85 ± 0.17	6.55 ± 0.23	6.58 ± 0.36
Manes.01G209100.v8.1	Stem P				6.97 ± 0.47	6.52 ± 0.26	6.12 ± 0.29	6.15 ± 0.22	6.38 ± 0.26	6.2 ± 0.23	6.21 ± 0.22	6.1 ± 0.22
Manes.01G209200.v8.1	Stem C/X	SR C/X			7.83 ± 0.42	8.35 ± 0.25	8.41 ± 0.18	8.42 ± 0.19	7.81 ± 0.26	8.37 ± 0.16	8.48 ± 0.13	8.16 ± 0.2
Manes.01G209400.v8.1	Stem P	SR C/X			9.81 ± 0.35	10.02 ± 0.22	9.36 ± 0.2	8.78 ± 0.27	9.29 ± 0.22	9.77 ± 0.17	9.59 ± 0.26	9.1 ± 0.2
Manes.01G209500.v8.1	Stem P	SR P			11.25 ± 0.33	10.25 ± 0.19	10.18 ± 0.18	10.54 ± 0.16	11.34 ± 0.2	10.72 ± 0.1	10.56 ± 0.14	10.71 ± 0.07
Manes.01G209600.v8.1	Stem X		SR Low	MYB46	6.46 ± 0.38	6.16 ± 0.19	6.49 ± 0.23	6.86 ± 0.17	6.12 ± 0.28	6.04 ± 0.21	5.89 ± 0.14	6.02 ± 0.17
Manes.01G209675.v8.1	Stem P	SR P/X		KNOX1	11.51 ± 0.21	10.87 ± 0.2	10.61 ± 0.17	10.41 ± 0.18	11.77 ± 0.29	10.99 ± 0.16	10.74 ± 0.29	11.06 ± 0.17
Manes.01G209750.v8.1	Stem X			MYB46	10.08 ± 0.17	10.07 ± 0.1	10.28 ± 0.09	10.55 ± 0.18	9.96 ± 0.13	9.97 ± 0.08	10.1 ± 0.09	10.13 ± 0.19
Manes.01G210100.v8.1	Stem P				10.2 ± 0.13	10.22 ± 0.1	10.09 ± 0.08	9.89 ± 0.17	9.92 ± 0.13	9.96 ± 0.08	10.01 ± 0.09	10.02 ± 0.15
Manes.01G210300.v8.1	Stem P/X				9.89 ± 0.14	9.63 ± 0.09	9.59 ± 0.07	9.9 ± 0.18	9.9 ± 0.13	9.95 ± 0.11	9.88 ± 0.08	9.79 ± 0.1
Manes.01G210400.v8.1	Stem X			MYB46	9.64 ± 0.15	9.67 ± 0.11	9.89 ± 0.08	10.06 ± 0.08	9.74 ± 0.1	9.72 ± 0.09	9.79 ± 0.06	9.81 ± 0.11
Manes.01G210500.v8.1	Stem X	SR P/X			10.65 ± 0.33	10.51 ± 0.1	10.6 ± 0.05	10.84 ± 0.14	10.94 ± 0.13	10.57 ± 0.11	10.58 ± 0.1	10.87 ± 0.1
Manes.01G210600.v8.1	Stem C/X	SR C/X			9.8 ± 0.27	10.38 ± 0.14	10.36 ± 0.13	9.95 ± 0.27	9.83 ± 0.32	10.52 ± 0.12	10.56 ± 0.22	10.28 ± 0.07
Manes.01G210900.v8.1		SR P			6 ± 0.51	5.86 ± 0.18	5.79 ± 0.09	5.82 ± 0.09	6.39 ± 0.32	5.99 ± 0.26	5.86 ± 0.17	5.89 ± 0.17
Manes.01G211000.v8.1	Stem C/X	SR X	SR High		9.9 ± 0.29	10.37 ± 0.39	10.82 ± 0.22	10.19 ± 0.39	11.51 ± 0.23	11.07 ± 0.12	11.46 ± 0.14	12.03 ± 0.1
Manes.01G211100.v8.1	Stem X			MYB46	8.21 ± 0.63	8.64 ± 0.47	9.62 ± 0.34	11.14 ± 0.38	8.82 ± 0.18	8.77 ± 0.16	8.83 ± 0.11	9 ± 0.2
Manes.01G211300.v8.1			SR Low		9.9 ± 0.28	9.69 ± 0.09	9.76 ± 0.16	9.98 ± 0.13	9.25 ± 0.17	9.28 ± 0.14	9.31 ± 0.1	9.36 ± 0.13
Manes.01G211400.v8.1		SR C/X	SR High		6.59 ± 0.5	7.16 ± 0.18	7 ± 0.17	6.8 ± 0.15	6.92 ± 0.25	7.37 ± 0.21	7.24 ± 0.25	7.13 ± 0.2
Manes.01G211500.v8.1		SR P	SR High		6.29 ± 0.57	6.96 ± 0.17	6.56 ± 0.25	6.31 ± 0.28	7.81 ± 0.22	7.71 ± 0.3	7.31 ± 0.17	7.14 ± 0.23
Manes.01G211800.v8.1	Stem X		SR Low	MYB46	7 ± 0.54	6.53 ± 0.37	7.38 ± 0.55	8.65 ± 0.33	6.79 ± 0.34	6.4 ± 0.3	6.64 ± 0.34	6.85 ± 0.47
Manes.01G211900.v8.1	Stem C/X	SR P/X			10.75 ± 0.22	11.44 ± 0.17	11.53 ± 0.12	11.09 ± 0.22	11.76 ± 0.09	11.57 ± 0.05	11.7 ± 0.08	11.79 ± 0.06
Manes.01G212100.v8.1	Stem P	SR P	SR High		8.43 ± 0.62	8.08 ± 0.43	7.57 ± 0.25	7.34 ± 0.24	9.05 ± 0.57	8.83 ± 0.39	8.24 ± 0.43	7.8 ± 0.36
Manes.01G212200.v8.1	Stem C/X	SR C/X			8.93 ± 0.16	9.31 ± 0.16	9.36 ± 0.13	8.97 ± 0.2	8.83 ± 0.26	9.22 ± 0.12	9.29 ± 0.14	9.2 ± 0.18
Manes.01G212300.v8.1	Stem X			MYB46	6.7 ± 0.62	7.59 ± 0.3	7.56 ± 0.25	7.9 ± 0.38	7.19 ± 0.24	7.35 ± 0.16	7.24 ± 0.18	7.18 ± 0.19
Manes.01G212500.v8.1		SR C/X			10.66 ± 0.22	10.75 ± 0.13	10.58 ± 0.19	10.6 ± 0.13	10.56 ± 0.15	10.86 ± 0.09	10.97 ± 0.09	10.79 ± 0.09
Manes.01G212600.v8.1	Stem C/X	SR X	SR High		5.98 ± 0.38	6.84 ± 0.2	6.91 ± 0.32	6.66 ± 0.36	6.79 ± 0.32	7.08 ± 0.23	7.41 ± 0.24	7.34 ± 0.2
Manes.01G213000.v8.1		SR X			8.89 ± 0.21	8.97 ± 0.14	8.98 ± 0.17	9.03 ± 0.11	8.99 ± 0.12	9.1 ± 0.13	9.17 ± 0.08	9.3 ± 0.08
Manes.01G213400.v8.1	Stem P				9.71 ± 0.24	9.63 ± 0.11	9.57 ± 0.13	9.36 ± 0.23	9.79 ± 0.17	9.68 ± 0.12	9.76 ± 0.1	9.86 ± 0.15
Manes.01G213700.v8.1	Stem P				9.19 ± 0.43	9 ± 0.1	8.76 ± 0.15	8.43 ± 0.23	8.6 ± 0.15	8.66 ± 0.13	8.74 ± 0.09	8.78 ± 0.22
Manes.01G213900.v8.1		SR X	SR High		6.53 ± 0.67	7.1 ± 0.23	7.12 ± 0.34	6.97 ± 0.46	7.87 ± 0.42	7.73 ± 0.19	8.34 ± 0.37	8.34 ± 0.23
Manes.01G214000.v8.1	Stem P	SR P	SR Low		12.35 ± 0.34	11.18 ± 0.38	10.98 ± 0.25	11.2 ± 0.21	11.49 ± 0.2	10.98 ± 0.16	10.65 ± 0.3	10.43 ± 0.19
Manes.01G214100.v8.1	Stem P/X				10.36 ± 0.12	10.22 ± 0.06	10.31 ± 0.08	10.44 ± 0.1	9.89 ± 0.09	9.93 ± 0.06	9.92 ± 0.11	9.84 ± 0.09
Manes.01G214200.v8.1	Stem X	SR P	SR High		6.43 ± 0.31	6.3 ± 0.22	6.48 ± 0.27	7.02 ± 0.27	7.61 ± 0.7	6.88 ± 0.38	6.67 ± 0.33	6.68 ± 0.51
Manes.01G214300.v8.1	Stem C/X	SR C/X			7.61 ± 0.78	9.21 ± 0.32	9.74 ± 0.19	9.73 ± 0.28	8.47 ± 0.38	9.35 ± 0.2	9.62 ± 0.24	9.42 ± 0.22
Manes.01G214400.v8.1	Stem P/C	SR C/X	SR Low		9.51 ± 0.35	9.6 ± 0.22	9.44 ± 0.11	8.84 ± 0.33	7.83 ± 0.35	8.7 ± 0.18	8.59 ± 0.2	8.31 ± 0.19
Manes.01G214500.v8.1	Stem P	SR P			11.01 ± 0.27	10.46 ± 0.15	10.11 ± 0.14	10.09 ± 0.15	10.15 ± 0.09	10 ± 0.09	9.94 ± 0.11	9.88 ± 0.09
Manes.01G214600.v8.1	Stem P	SR P	SR Low		12.78 ± 0.76	11.26 ± 0.77	9.59 ± 0.51	8.58 ± 0.46	7.74 ± 0.3	7.41 ± 0.22	6.94 ± 0.43	6.95 ± 0.27
Manes.01G214700.v8.1	Stem P	SR P	SR Low		12.91 ± 0.69	11.11 ± 0.96	9.2 ± 0.48	8.26 ± 0.43	8.4 ± 0.4	7.43 ± 0.25	6.77 ± 0.47	6.78 ± 0.21
Manes.01G214800.v8.1	Stem P	SR P			6.32 ± 0.36	6.1 ± 0.14	5.94 ± 0.16	5.82 ± 0.11	6.49 ± 0.2	6.16 ± 0.21	5.96 ± 0.18	6.07 ± 0.22
Manes.01G214900.v8.1	Stem P				10.38 ± 0.36	9.74 ± 0.14	9.57 ± 0.14	9.68 ± 0.15	9.62 ± 0.15	9.54 ± 0.11	9.51 ± 0.1	9.37 ± 0.13
Manes.01G215000.v8.1	Stem P				6.36 ± 0.62	5.94 ± 0.21	5.77 ± 0.14	5.8 ± 0.16	5.79 ± 0	5.79 ± 0	5.79 ± 0	5.79 ± 0
Manes.01G215100.v8.1	Stem P		SR Low		6.99 ± 0.54	6.38 ± 0.23	6.1 ± 0.31	5.93 ± 0.25	6.11 ± 0.24	6.02 ± 0.18	5.93 ± 0.18	6.03 ± 0.16
Manes.01G215200.v8.1	Stem P	SR P/X		KNOX1	8.06 ± 0.37	7.66 ± 0.19	7.77 ± 0.15	7.84 ± 0.21	7.88 ± 0.25	7.42 ± 0.19	7.5 ± 0.19	7.72 ± 0.29
Manes.01G215300.v8.1	Stem C/X	SR C/X			8.85 ± 0.49	10.92 ± 0.25	10.85 ± 0.18	10.03 ± 0.45	8.59 ± 0.69	10.41 ± 0.17	10.6 ± 0.36	10.09 ± 0.18
Manes.01G215400.v8.1	Stem X	SR X			9.72 ± 0.3	9.85 ± 0.08	10.04 ± 0.1	10.17 ± 0.11	10.14 ± 0.09	10.1 ± 0.07	10.17 ± 0.08	10.36 ± 0.12
Manes.01G215500.v8.1	Stem P	SR P/X		KNOX1	9.07 ± 0.38	8.63 ± 0.11	8.48 ± 0.15	8.59 ± 0.12	8.6 ± 0.19	8.3 ± 0.12	8.39 ± 0.11	8.47 ± 0.16
Manes.01G215800.v8.1	Stem P				6.47 ± 0.43	6.36 ± 0.25	6.03 ± 0.27	6.04 ± 0.21	6.31 ± 0.33	6.28 ± 0.16	6.26 ± 0.27	6 ± 0.2
Manes.01G215900.v8.1	Stem C/X	SR C/X	SR High		6.66 ± 0.47	7.24 ± 0.11	7.13 ± 0.19	6.77 ± 0.21	7.01 ± 0.27	7.68 ± 0.19	7.71 ± 0.19	7.45 ± 0.18
Manes.01G216000.v8.1	Stem P/X				9.55 ± 0.24	9.12 ± 0.13	9.08 ± 0.12	9.41 ± 0.13	9.27 ± 0.19	9.13 ± 0.11	9.15 ± 0.12	9.24 ± 0.11
Manes.01G216100.v8.1	Stem P	SR P			11.63 ± 0.24	10.78 ± 0.2	10.59 ± 0.09	10.92 ± 0.17	11.17 ± 0.18	10.61 ± 0.11	10.49 ± 0.2	10.61 ± 0.07
Manes.01G216400.v8.1	Stem P	SR P	SR Low		11.84 ± 0.35	10.85 ± 0.64	9.61 ± 0.39	10.9 ± 0.84	10.32 ± 0.38	9.73 ± 0.2	9.12 ± 0.18	8.7 ± 0.34
Manes.01G216500.v8.1	Stem P	SR P			11.32 ± 0.35	9.59 ± 0.6	8.47 ± 0.34	9.11 ± 0.54	10.15 ± 0.37	9.22 ± 0.28	8.67 ± 0.48	8.95 ± 0.23
Manes.01G216600.v8.1	Stem P				11.81 ± 0.23	11.38 ± 0.08	11.42 ± 0.07	11.51 ± 0.15	11.14 ± 0.12	11.16 ± 0.09	11.18 ± 0.08	11.18 ± 0.05
Manes.01G216700.v8.1	Stem X			MYB46	5.81 ± 0.07	5.78 ± 0.05	5.92 ± 0.13	6.13 ± 0.21	5.79 ± 0	5.79 ± 0	5.79 ± 0	5.79 ± 0
Manes.01G216800.v8.1	Stem P	SR P	SR Low		10.61 ± 0.36	9.86 ± 0.17	9.6 ± 0.1	9.83 ± 0.34	9.68 ± 0.21	9.38 ± 0.23	9.23 ± 0.18	9.14 ± 0.25
Manes.01G216900.v8.1	Stem P				9.17 ± 0.29	8.7 ± 0.22	8.55 ± 0.11	8.67 ± 0.18	8.61 ± 0.18	8.49 ± 0.13	8.55 ± 0.07	8.58 ± 0.14
Manes.01G217000.v8.1	Stem X		SR Low	MYB46	6.33 ± 0.6	6.37 ± 0.76	8.18 ± 0.76	10.93 ± 0.48	6.72 ± 0.23	6.49 ± 0.18	6.46 ± 0.17	6.6 ± 0.16
Manes.01G217100.v8.1	Stem C/X	SR X	SR High		9.92 ± 0.52	10.87 ± 0.14	11.02 ± 0.25	11.03 ± 0.23	10.93 ± 0.18	11.29 ± 0.11	11.44 ± 0.15	11.4 ± 0.1
Manes.01G217201.v8.1		SR P/X	SR Low	KNOX1	11.28 ± 0.21	11.14 ± 0.11	11.17 ± 0.06	11.06 ± 0.11	10.72 ± 0.08	10.47 ± 0.09	10.51 ± 0.07	10.73 ± 0.11
Manes.01G217300.v8.1	Stem X	SR P			11.24 ± 0.2	11.31 ± 0.17	11.42 ± 0.1	11.85 ± 0.23	11.54 ± 0.15	11.35 ± 0.11	11.32 ± 0.12	11.33 ± 0.09
Manes.01G217600.v8.1	Stem P				10.95 ± 0.35	10.51 ± 0.11	10.38 ± 0.11	10.47 ± 0.13	10.44 ± 0.14	10.58 ± 0.09	10.46 ± 0.13	10.42 ± 0.08
Manes.01G217700.v8.1	Stem P	SR C/X			10.34 ± 0.24	10.11 ± 0.13	9.89 ± 0.07	9.69 ± 0.14	9.62 ± 0.12	9.8 ± 0.07	9.81 ± 0.11	9.69 ± 0.09
Manes.01G217800.v8.1		SR C/X			11.34 ± 0.23	11.37 ± 0.07	11.37 ± 0.1	11.38 ± 0.09	11.24 ± 0.16	11.64 ± 0.09	11.68 ± 0.11	11.55 ± 0.07
Manes.01G217900.v8.1	Stem P				6.76 ± 0.59	6.5 ± 0.29	6.13 ± 0.31	6.1 ± 0.31	6.4 ± 0.44	6.66 ± 0.32	6.71 ± 0.31	6.31 ± 0.21
Manes.01G218100.v8.1	Stem P	SR P	SR High		10.04 ± 0.34	9.18 ± 0.26	8.63 ± 0.23	8.48 ± 0.17	10.54 ± 0.33	9.81 ± 0.17	9.39 ± 0.25	9.48 ± 0.15
Manes.01G218300.v8.1	Stem P				11.17 ± 0.33	10.97 ± 0.08	10.85 ± 0.05	10.98 ± 0.09	10.79 ± 0.11	10.85 ± 0.05	10.88 ± 0.09	10.86 ± 0.09
Manes.01G218400.v8.1	Stem X		SR High		9.38 ± 0.32	9.54 ± 0.15	9.7 ± 0.13	10.01 ± 0.21	10.25 ± 0.27	10.15 ± 0.13	10.1 ± 0.12	10.33 ± 0.24
Manes.01G218500.v8.1	Stem P	SR P			10.45 ± 0.25	9.95 ± 0.14	9.72 ± 0.23	9.32 ± 0.34	10.75 ± 0.24	9.99 ± 0.2	9.74 ± 0.28	9.87 ± 0.11
Manes.01G218600.v8.1	Stem X	SR X			10.4 ± 0.27	10.72 ± 0.24	11.03 ± 0.12	11.17 ± 0.14	10.1 ± 0.12	10.47 ± 0.09	10.68 ± 0.16	10.55 ± 0.1
Manes.01G218700.v8.1	Stem C/X	SR C/X			8.26 ± 0.4	8.56 ± 0.2	9.12 ± 0.11	8.93 ± 0.26	8.51 ± 0.17	8.67 ± 0.15	8.78 ± 0.06	8.66 ± 0.09
Manes.01G218800.v8.1	Stem C/X	SR C/X			9.28 ± 0.16	9.46 ± 0.12	9.53 ± 0.13	9.54 ± 0.08	9.35 ± 0.22	9.86 ± 0.08	9.8 ± 0.11	9.58 ± 0.07
Manes.01G219000.v8.1	Stem X	SR C/X			8 ± 0.8	9.16 ± 0.32	9.87 ± 0.36	10.37 ± 0.14	8.48 ± 0.31	9.52 ± 0.17	9.74 ± 0.16	9.65 ± 0.18
Manes.01G219100.v8.1	Stem P	SR X	SR High		7.66 ± 0.35	7.1 ± 0.22	7.07 ± 0.23	7.08 ± 0.25	7.24 ± 0.3	7.36 ± 0.29	8.12 ± 0.26	8.35 ± 0.12
Manes.01G219200.v8.1	Stem X			MYB46	9.2 ± 0.21	9.17 ± 0.09	9.29 ± 0.09	9.45 ± 0.17	9.26 ± 0.13	9.36 ± 0.13	9.31 ± 0.11	9.29 ± 0.25
Manes.01G219300.v8.1	Stem C/X	SR C/X			11.41 ± 0.29	12.05 ± 0.13	12.11 ± 0.1	11.74 ± 0.32	11.6 ± 0.3	12.34 ± 0.15	12.37 ± 0.22	12.19 ± 0.14
Manes.01G219600.v8.1	Stem X			MYB46	7.56 ± 0.35	7.82 ± 0.22	8.15 ± 0.09	8.36 ± 0.14	7.89 ± 0.21	7.94 ± 0.24	8.07 ± 0.21	8.14 ± 0.11
Manes.01G219700.v8.1	Stem X	SR X			8.84 ± 0.32	9.54 ± 0.39	10.33 ± 0.3	10.95 ± 0.33	9.57 ± 0.17	9.61 ± 0.15	9.86 ± 0.13	10.11 ± 0.13
Manes.01G219800.v8.1		SR X			8.15 ± 0.21	8.11 ± 0.1	8.07 ± 0.07	8.1 ± 0.19	8.03 ± 0.12	8.1 ± 0.12	8.19 ± 0.13	8.47 ± 0.19
Manes.01G219900.v8.1	Stem C/X	SR C/X			9.87 ± 0.29	10.36 ± 0.1	10.63 ± 0.15	10.51 ± 0.28	9.59 ± 0.22	10.14 ± 0.12	10.32 ± 0.18	10.12 ± 0.1
Manes.01G220000.v8.1	Stem P	SR P			10.57 ± 0.62	9.56 ± 0.26	8.95 ± 0.23	8.85 ± 0.31	10.68 ± 0.45	9.79 ± 0.46	9.48 ± 0.24	9.21 ± 0.17
Manes.01G220100.v8.1	Stem P	SR P	SR High		9.66 ± 0.65	8.07 ± 0.43	7.4 ± 0.48	7.23 ± 0.45	10.4 ± 0.5	9.31 ± 0.59	8.57 ± 0.33	8.31 ± 0.26
Manes.01G220300.v8.1		SR C/X			9.42 ± 0.16	9.58 ± 0.09	9.56 ± 0.1	9.39 ± 0.16	9.28 ± 0.24	9.76 ± 0.13	9.71 ± 0.13	9.51 ± 0.08
Manes.01G220400.v8.1	Stem P		SR Low		8.03 ± 0.36	8.16 ± 0.21	7.7 ± 0.19	7.28 ± 0.32	7.47 ± 0.24	7.72 ± 0.15	7.47 ± 0.13	7.13 ± 0.24
Manes.01G220700.v8.1	Stem P	SR P/X		KNOX1	8.88 ± 0.35	8.46 ± 0.16	8.57 ± 0.15	8.49 ± 0.22	9.15 ± 0.27	8.56 ± 0.21	8.61 ± 0.19	8.86 ± 0.14
Manes.01G220800.v8.1	Stem P				7.31 ± 0.42	7.06 ± 0.23	6.63 ± 0.3	6.65 ± 0.18	6.99 ± 0.17	6.9 ± 0.14	6.75 ± 0.23	6.76 ± 0.24
Manes.01G220900.v8.1	Stem P		SR Low		7.58 ± 0.56	6.78 ± 0.27	6.39 ± 0.21	6.3 ± 0.3	6.69 ± 0.26	6.52 ± 0.24	6.33 ± 0.24	6.46 ± 0.16
Manes.01G221100.v8.1	Stem C/X	SR X			9.87 ± 0.22	10.32 ± 0.14	10.49 ± 0.12	10.35 ± 0.14	10.37 ± 0.16	10.46 ± 0.09	10.59 ± 0.11	10.65 ± 0.07
Manes.01G221200.v8.1	Stem C/X	SR C/X			11.37 ± 0.26	12.05 ± 0.11	12 ± 0.13	11.67 ± 0.29	11.76 ± 0.28	12.39 ± 0.11	12.33 ± 0.18	12.15 ± 0.14
Manes.01G221300.v8.1	Stem P	SR P			11.23 ± 0.45	11.26 ± 0.26	10.56 ± 0.18	9.79 ± 0.35	11.35 ± 0.15	11.01 ± 0.11	10.78 ± 0.16	10.81 ± 0.1
Manes.01G221400.v8.1	Stem C/X	SR C/X	SR High		8.05 ± 1.04	9.63 ± 0.33	8.88 ± 0.23	7.95 ± 0.74	9.03 ± 0.54	9.79 ± 0.31	9.38 ± 0.27	9.04 ± 0.24
Manes.01G221500.v8.1	Stem P/C	SR C/X	SR High		7.41 ± 0.82	8.28 ± 0.25	7.64 ± 0.13	7.04 ± 0.43	8.01 ± 0.69	8.92 ± 0.39	8.56 ± 0.26	8.15 ± 0.23
Manes.01G221700.v8.1	Stem C/X	SR X	SR High		7.41 ± 0.84	9.16 ± 0.56	9.81 ± 0.43	9.39 ± 0.71	10.39 ± 0.33	11.5 ± 0.34	12.27 ± 0.22	12.13 ± 0.26
Manes.01G221800.v8.1			SR High		6.93 ± 0.55	7.65 ± 0.2	7.51 ± 0.25	7.24 ± 0.4	8.43 ± 0.19	8.33 ± 0.15	8.34 ± 0.18	8.21 ± 0.18
Manes.01G221900.v8.1	Stem P/C	SR X	SR High		12.08 ± 0.24	12.66 ± 0.21	12.21 ± 0.23	11.33 ± 0.41	13.04 ± 0.15	13.22 ± 0.15	13.65 ± 0.13	13.73 ± 0.08
Manes.01G222100.v8.1	Stem P	SR P/X	SR Low	KNOX1	11.19 ± 0.27	10.39 ± 0.19	10.2 ± 0.2	10.28 ± 0.15	10.19 ± 0.16	9.71 ± 0.16	9.68 ± 0.11	9.96 ± 0.17
Manes.01G222200.v8.1			SR Low		7.43 ± 0.6	7.12 ± 0.21	7.45 ± 0.13	7.6 ± 0.29	6.95 ± 0.17	6.62 ± 0.12	6.72 ± 0.16	6.93 ± 0.18
Manes.01G222600.v8.1	Stem P	SR P/X		KNOX1	9.88 ± 0.49	8.53 ± 0.23	8.72 ± 0.25	8.91 ± 0.21	10.14 ± 0.57	8.78 ± 0.35	8.44 ± 0.59	9.48 ± 0.27
Manes.01G222800.v8.1	Stem C/X	SR C/X			11.03 ± 0.29	11.7 ± 0.14	11.8 ± 0.19	11.46 ± 0.24	11.35 ± 0.36	12.3 ± 0.15	12.28 ± 0.24	11.96 ± 0.09
Manes.01G223000.v8.1	Stem P	SR P			9.8 ± 0.26	9.47 ± 0.09	9.34 ± 0.11	9.54 ± 0.25	9.79 ± 0.12	9.71 ± 0.13	9.63 ± 0.14	9.52 ± 0.1
Manes.01G223301.v8.1			SR Low		6.63 ± 0.54	7.19 ± 0.16	6.85 ± 0.1	6.71 ± 0.26	5.96 ± 0.2	6.15 ± 0.2	6.08 ± 0.17	5.85 ± 0.19
Manes.01G223400.v8.1	Stem C/X	SR C/X			10.12 ± 1.03	12.85 ± 0.62	13.55 ± 0.48	13.3 ± 0.43	11.11 ± 0.59	12.62 ± 0.2	12.99 ± 0.29	12.62 ± 0.25
Manes.01G223500.v8.1	Stem X	SR C/X			9.86 ± 0.24	10.02 ± 0.14	10.14 ± 0.1	10.19 ± 0.13	9.63 ± 0.17	9.76 ± 0.09	9.84 ± 0.12	9.65 ± 0.13
Manes.01G223600.v8.1	Stem P/X	SR P/X			8.86 ± 0.43	8.02 ± 0.28	8.41 ± 0.3	8.69 ± 0.37	9.13 ± 0.36	8.44 ± 0.27	8.62 ± 0.22	8.85 ± 0.13
Manes.01G224000.v8.1	Stem X	SR X			8.45 ± 0.53	9.07 ± 0.49	9.73 ± 0.36	11.02 ± 0.51	9.48 ± 0.19	9.69 ± 0.22	9.78 ± 0.08	10.16 ± 0.15
Manes.01G224100.v8.1	Stem X	SR P/X	SR High		6.68 ± 0.57	7.35 ± 0.22	7.23 ± 0.28	7.95 ± 0.31	8.04 ± 0.16	7.81 ± 0.13	7.77 ± 0.16	8.11 ± 0.17
Manes.01G224200.v8.1		SR X	SR High		6.58 ± 0.72	7.49 ± 0.18	7.6 ± 0.4	7.26 ± 0.38	7.84 ± 0.33	8.07 ± 0.1	8.34 ± 0.35	8.24 ± 0.18
Manes.01G224400.v8.1	Stem P				6.67 ± 0.38	6.54 ± 0.25	6.3 ± 0.18	6.06 ± 0.25	6.21 ± 0.27	6.18 ± 0.17	6.25 ± 0.18	6.33 ± 0.31
Manes.01G224500.v8.1	Stem P/C	SR P/X			8.08 ± 0.59	8.05 ± 0.25	7.75 ± 0.33	7.37 ± 0.39	8.05 ± 0.21	7.55 ± 0.21	7.47 ± 0.23	7.55 ± 0.11
Manes.01G224900.v8.1		SR C/X			6.06 ± 0.29	6.3 ± 0.24	6.32 ± 0.12	6.11 ± 0.23	5.98 ± 0.18	6.21 ± 0.21	6.36 ± 0.17	6.22 ± 0.27
Manes.01G225000.v8.1	Stem P				7.7 ± 0.43	7.71 ± 0.25	7.16 ± 0.18	6.92 ± 0.2	7.14 ± 0.3	7.4 ± 0.24	7.23 ± 0.17	6.93 ± 0.35
Manes.01G225100.v8.1		SR P/C	SR High		6.32 ± 0.53	6.65 ± 0.22	6.31 ± 0.15	6.16 ± 0.27	6.95 ± 0.4	6.96 ± 0.27	6.79 ± 0.26	6.46 ± 0.12
Manes.01G225200.v8.1	Stem X			MYB46	10.74 ± 0.19	10.54 ± 0.11	10.7 ± 0.14	10.95 ± 0.18	10.83 ± 0.14	10.71 ± 0.08	10.66 ± 0.07	10.69 ± 0.1
Manes.01G225300.v8.1	Stem P	SR P	SR Low		10.79 ± 0.53	9.58 ± 0.78	8.04 ± 0.51	7.34 ± 0.47	9.36 ± 0.34	8.5 ± 0.29	7.87 ± 0.39	7.64 ± 0.31
Manes.01G225400.v8.1	Stem P	SR P	SR High		7.79 ± 0.46	7.07 ± 0.24	6.65 ± 0.27	6.43 ± 0.2	9.42 ± 0.4	8.46 ± 0.26	8 ± 0.3	8.02 ± 0.13
Manes.01G225600.v8.1	Stem P	SR P	SR Low		7.89 ± 0.48	7.56 ± 0.45	6.84 ± 0.25	6.79 ± 0.32	7.29 ± 0.24	6.81 ± 0.22	6.69 ± 0.42	6.72 ± 0.25
Manes.01G225700.v8.1		SR C/X	SR Low		12.04 ± 0.24	11.95 ± 0.13	11.96 ± 0.1	11.9 ± 0.11	11.18 ± 0.13	11.38 ± 0.11	11.45 ± 0.11	11.33 ± 0.17
Manes.01G225800.v8.1	Stem C/X		SR High		6.53 ± 0.45	7.11 ± 0.15	7.23 ± 0.24	7.05 ± 0.31	7.93 ± 0.36	7.95 ± 0.19	8.14 ± 0.22	8.1 ± 0.23
Manes.01G225900.v8.1	Stem C/X	SR C/X	SR High		8.74 ± 0.65	9.63 ± 0.24	9.2 ± 0.3	8.69 ± 0.24	9.09 ± 0.54	9.98 ± 0.15	9.85 ± 0.24	9.41 ± 0.13
Manes.01G226000.v8.1		SR P			7.88 ± 0.4	7.64 ± 0.22	7.4 ± 0.14	7.66 ± 0.24	7.99 ± 0.16	7.75 ± 0.16	7.45 ± 0.15	7.56 ± 0.13
Manes.01G226300.v8.1	Stem X	SR C/X			10.26 ± 0.48	10.65 ± 0.28	11.2 ± 0.21	11.78 ± 0.18	10.31 ± 0.21	10.79 ± 0.14	10.77 ± 0.15	10.69 ± 0.08
Manes.01G226400.v8.1	Stem C/X				6.99 ± 0.78	7.7 ± 0.25	8.09 ± 0.15	8.09 ± 0.25	7.8 ± 0.28	8.07 ± 0.21	8.07 ± 0.16	7.9 ± 0.27
Manes.01G226500.v8.1	Stem X	SR P/X			10.64 ± 0.37	10.56 ± 0.12	10.85 ± 0.07	11.49 ± 0.28	10.77 ± 0.19	10.56 ± 0.07	10.61 ± 0.1	10.82 ± 0.13
Manes.01G226600.v8.1	Stem P/C	SR C/X	SR High		7.51 ± 0.56	8.01 ± 0.14	7.81 ± 0.31	7.32 ± 0.28	8.15 ± 0.26	8.62 ± 0.17	8.79 ± 0.16	8.49 ± 0.12
Manes.01G226700.v8.1	Stem C/X	SR C/X			6.94 ± 0.92	9.74 ± 0.57	10.01 ± 0.43	9.06 ± 0.54	7.79 ± 0.66	9.6 ± 0.28	9.72 ± 0.41	9.11 ± 0.14
Manes.01G226900.v8.1	Stem P	SR P	SR Low		11.17 ± 0.37	10.2 ± 0.55	9.04 ± 0.36	8.61 ± 0.25	9.11 ± 0.31	8.72 ± 0.17	8.24 ± 0.22	8.06 ± 0.24
Manes.01G227100.v8.1	Stem X	SR X	SR High		6.21 ± 0.45	6.47 ± 0.29	7.26 ± 0.25	7.68 ± 0.31	7.13 ± 0.34	6.82 ± 0.28	7.14 ± 0.21	7.58 ± 0.19
Manes.01G227200.v8.1	Stem C/X	SR C/X			8.85 ± 0.48	9.81 ± 0.16	9.69 ± 0.37	9.09 ± 0.29	8.85 ± 0.33	9.58 ± 0.2	9.71 ± 0.22	9.35 ± 0.2
Manes.01G227300.v8.1	Stem X	SR C/X	SR Low		9.46 ± 0.33	10.2 ± 0.31	10.96 ± 0.23	11.65 ± 0.16	9.58 ± 0.15	9.75 ± 0.15	9.92 ± 0.11	9.93 ± 0.16
Manes.01G227350.v8.1	Stem X		SR Low	MYB46	8.65 ± 0.39	8.78 ± 0.24	9.28 ± 0.23	9.82 ± 0.26	7.82 ± 0.19	7.85 ± 0.14	7.96 ± 0.16	7.94 ± 0.25
Manes.01G227600.v8.1	Stem X	SR C/X			9.88 ± 0.24	10.18 ± 0.28	10.27 ± 0.21	10.66 ± 0.21	9.47 ± 0.18	9.91 ± 0.15	10.17 ± 0.11	9.97 ± 0.22
Manes.01G227700.v8.1	Stem P/X				11.36 ± 0.21	11.13 ± 0.12	11.32 ± 0.09	11.48 ± 0.14	11.03 ± 0.13	11 ± 0.04	11.07 ± 0.08	11.13 ± 0.07
Manes.01G227900.v8.1	Stem X			MYB46	8.99 ± 0.49	8.92 ± 0.14	8.95 ± 0.15	9.37 ± 0.29	8.86 ± 0.18	8.8 ± 0.12	8.85 ± 0.06	8.8 ± 0.13
Manes.01G228000.v8.1	Stem X		SR High		7.66 ± 0.64	7.99 ± 0.12	8.1 ± 0.13	8.4 ± 0.19	8.39 ± 0.19	8.54 ± 0.17	8.46 ± 0.11	8.52 ± 0.22
Manes.01G228300.v8.1	Stem P	SR P/X		KNOX1	10.04 ± 0.15	9.6 ± 0.09	9.49 ± 0.14	9.71 ± 0.15	9.72 ± 0.18	9.45 ± 0.11	9.44 ± 0.14	9.58 ± 0.13
Manes.01G228400.v8.1	Stem X		SR Low	MYB46	7.19 ± 0.56	6.49 ± 0.17	6.56 ± 0.18	7.82 ± 0.48	6.54 ± 0.29	6.39 ± 0.21	6.29 ± 0.16	6.2 ± 0.29
Manes.01G228500.v8.1	Stem X	SR P/X			8.06 ± 0.46	7.58 ± 0.31	8.18 ± 0.3	8.36 ± 0.14	8.12 ± 0.28	7.39 ± 0.27	7.54 ± 0.21	8.27 ± 0.13
Manes.01G228600.v8.1	Stem P				10.25 ± 0.24	9.92 ± 0.12	9.78 ± 0.15	9.9 ± 0.13	9.92 ± 0.12	9.89 ± 0.11	9.9 ± 0.1	10.03 ± 0.13
Manes.01G228800.v8.1	Stem C/X	SR C/X			10.54 ± 0.31	11.58 ± 0.26	11.71 ± 0.15	11.13 ± 0.36	10.91 ± 0.24	11.87 ± 0.13	12.18 ± 0.22	11.8 ± 0.14
Manes.01G228900.v8.1	Stem P				10.15 ± 0.17	10.06 ± 0.13	9.9 ± 0.13	9.65 ± 0.12	10 ± 0.15	10.01 ± 0.1	10.15 ± 0.1	10 ± 0.13
Manes.01G229100.v8.1	Stem X	SR C/X			9.76 ± 0.3	9.72 ± 0.21	10.07 ± 0.17	10.24 ± 0.14	9.49 ± 0.11	9.72 ± 0.1	9.75 ± 0.13	9.59 ± 0.12
Manes.01G229300.v8.1	Stem P	SR P	SR Low		10.87 ± 0.26	10.31 ± 0.17	10.6 ± 0.22	10.49 ± 0.23	10.31 ± 0.38	9.7 ± 0.25	9.4 ± 0.24	9.34 ± 0.14
Manes.01G229800.v8.1			SR Low		6.08 ± 0.39	6.05 ± 0.32	5.86 ± 0.17	6 ± 0.29	5.81 ± 0.09	5.79 ± 0.02	5.81 ± 0.05	5.8 ± 0
Manes.01G229900.v8.1	Stem X	SR X			6.02 ± 0.42	6.45 ± 0.69	7.88 ± 0.35	7.99 ± 0.3	5.95 ± 0.43	6.62 ± 0.35	7.36 ± 0.36	7.69 ± 0.41
Manes.01G230000.v8.1	Stem X		SR Low	MYB46	6.77 ± 0.54	6.6 ± 0.51	7.47 ± 0.38	7.59 ± 0.27	6.45 ± 0.22	6.32 ± 0.28	6.47 ± 0.31	6.64 ± 0.16
Manes.01G230100.v8.1	Stem P				10.4 ± 0.21	10.08 ± 0.11	9.99 ± 0.05	9.98 ± 0.07	9.72 ± 0.14	9.66 ± 0.14	9.69 ± 0.1	9.72 ± 0.12
Manes.01G230200.v8.1	Stem P				10.25 ± 0.18	10.1 ± 0.08	9.95 ± 0.08	9.9 ± 0.12	10.07 ± 0.11	10.16 ± 0.1	10.16 ± 0.09	10.12 ± 0.1
Manes.01G230500.v8.1	Stem P/X	SR X			11.61 ± 0.19	11.39 ± 0.06	11.34 ± 0.06	11.54 ± 0.1	11.21 ± 0.08	11.29 ± 0.06	11.35 ± 0.09	11.35 ± 0.09
Manes.01G230600.v8.1	Stem X		SR Low	MYB46	6.12 ± 0.47	5.89 ± 0.63	6.92 ± 0.75	10.2 ± 0.7	5.87 ± 0.2	5.89 ± 0.21	5.79 ± 0.06	5.91 ± 0.2
Manes.01G230800.v8.1	Stem P		SR Low		11.69 ± 0.35	11.25 ± 0.12	11.04 ± 0.08	10.92 ± 0.13	10.7 ± 0.1	10.64 ± 0.13	10.66 ± 0.09	10.51 ± 0.18
Manes.01G231100.v8.1	Stem X			MYB46	5.84 ± 0.17	5.78 ± 0.22	5.85 ± 0.14	6.91 ± 0.49	5.97 ± 0.25	5.81 ± 0.08	5.9 ± 0.19	5.84 ± 0.15
Manes.01G231200.v8.1	Stem X			MYB46	5.81 ± 0.07	5.77 ± 0.08	5.81 ± 0.07	6.24 ± 0.37	5.83 ± 0.12	5.83 ± 0.11	5.79 ± 0.02	5.79 ± 0.02
Manes.01G231400.v8.1	Stem X			MYB46	10.94 ± 0.24	10.88 ± 0.19	11.34 ± 0.14	12.05 ± 0.2	11.03 ± 0.14	11.06 ± 0.09	11.14 ± 0.09	11.26 ± 0.09
Manes.01G231500.v8.1	Stem P	SR P	SR Low		8.74 ± 0.4	7.78 ± 0.43	7.15 ± 0.36	6.86 ± 0.23	7.29 ± 0.38	7.02 ± 0.21	6.83 ± 0.28	6.53 ± 0.13
Manes.01G231700.v8.1	Stem C/X	SR C/X			8.85 ± 0.9	10.8 ± 0.64	11.76 ± 0.65	12.39 ± 0.42	10.57 ± 0.36	11.58 ± 0.19	11.75 ± 0.24	11.51 ± 0.1
Manes.01G231750.v8.1	Stem P	SR P			8.52 ± 0.33	8.38 ± 0.13	8.21 ± 0.2	7.93 ± 0.26	8.34 ± 0.23	8.2 ± 0.16	8.05 ± 0.14	7.91 ± 0.19
Manes.01G231800.v8.1	Stem P/C	SR P			9.09 ± 0.27	9.36 ± 0.17	9.14 ± 0.18	8.62 ± 0.26	9.23 ± 0.19	9.12 ± 0.14	8.87 ± 0.11	8.77 ± 0.18
Manes.01G231900.v8.1	Stem X			MYB46	8.35 ± 0.48	8.37 ± 0.26	8.77 ± 0.18	9.34 ± 0.3	8.72 ± 0.15	8.75 ± 0.13	8.72 ± 0.12	8.72 ± 0.09
Manes.01G232000.v8.1	Stem P/C	SR P/X	SR High		9.87 ± 0.37	10.4 ± 0.22	10.26 ± 0.15	9.54 ± 0.31	10.71 ± 0.23	10.27 ± 0.17	10.47 ± 0.12	11.04 ± 0.17
Manes.01G232050.v8.1	Stem C/X	SR X	SR High		8.32 ± 0.42	9.16 ± 0.23	8.82 ± 0.29	8 ± 0.35	9.44 ± 0.2	9.41 ± 0.17	9.66 ± 0.14	9.96 ± 0.21
Manes.01G232100.v8.1	Stem X		SR Low	MYB46	5.93 ± 0.5	5.92 ± 0.56	7.09 ± 0.4	9.14 ± 0.63	5.83 ± 0.1	5.78 ± 0.1	6 ± 0.21	6.05 ± 0.16
Manes.01G232200.v8.1	Stem X			MYB46	5.87 ± 0.19	5.79 ± 0.18	5.82 ± 0.13	6.8 ± 0.28	5.8 ± 0.03	5.79 ± 0.04	5.9 ± 0.14	5.88 ± 0.14
Manes.01G232400.v8.1	Stem X	SR X			5.9 ± 0.27	6.04 ± 0.3	6.22 ± 0.29	6.54 ± 0.41	5.84 ± 0.21	6.01 ± 0.3	6.37 ± 0.32	6.35 ± 0.14
Manes.01G232500.v8.1	Stem P/X	SR P/C			10.84 ± 0.42	10.73 ± 0.31	10.31 ± 0.19	11.17 ± 0.5	10.48 ± 0.36	10.85 ± 0.13	10.66 ± 0.18	10.28 ± 0.12
Manes.01G232600.v8.1	Stem P	SR P/X		KNOX1	9.06 ± 0.36	8.65 ± 0.15	8.51 ± 0.2	8.58 ± 0.21	8.61 ± 0.2	8.29 ± 0.07	8.2 ± 0.19	8.36 ± 0.15
Manes.01G232800.v8.1		SR P	SR High		6.04 ± 0.44	5.78 ± 0.05	5.84 ± 0.11	5.81 ± 0.09	6.54 ± 0.49	6.14 ± 0.28	5.95 ± 0.27	5.96 ± 0.22
Manes.01G232900.v8.1	Stem C/X	SR C/X			10.36 ± 0.37	11.21 ± 0.12	11.35 ± 0.12	11.08 ± 0.28	10.79 ± 0.34	11.64 ± 0.18	11.67 ± 0.2	11.41 ± 0.1
Manes.01G233000.v8.1	Stem P/X		SR Low		8.06 ± 0.63	7.21 ± 0.3	7.06 ± 0.37	7.65 ± 0.56	6.45 ± 0.27	6.35 ± 0.24	6.34 ± 0.16	6.26 ± 0.23
Manes.01G233100.v8.1		SR P/X		KNOX1	7.65 ± 0.36	7.36 ± 0.26	7.52 ± 0.19	7.56 ± 0.21	7.72 ± 0.39	7.31 ± 0.16	7.41 ± 0.18	7.57 ± 0.18
Manes.01G233200.v8.1	Stem X			MYB46	11.72 ± 0.3	11.37 ± 0.45	12.1 ± 0.6	14.8 ± 0.72	12.28 ± 0.15	12.22 ± 0.2	12.34 ± 0.1	12.43 ± 0.17
Manes.01G233300.v8.1		SR P			6.36 ± 0.52	6.2 ± 0.21	6.16 ± 0.28	6.16 ± 0.26	6.67 ± 0.23	6.51 ± 0.25	6.37 ± 0.22	6.16 ± 0.23
Manes.01G233400.v8.1	Stem P	SR P/X		KNOX1	11.2 ± 0.15	11.13 ± 0.1	11.09 ± 0.15	10.72 ± 0.16	11.19 ± 0.12	10.96 ± 0.1	11.14 ± 0.08	11.29 ± 0.08
Manes.01G233500.v8.1	Stem P/X				10.1 ± 0.33	9.68 ± 0.1	9.67 ± 0.09	10.07 ± 0.16	10.03 ± 0.12	9.93 ± 0.08	10.04 ± 0.08	10.05 ± 0.09
Manes.01G233600.v8.1		SR C/X			8.29 ± 0.14	8.42 ± 0.17	8.37 ± 0.17	8.49 ± 0.1	8.22 ± 0.17	8.49 ± 0.11	8.48 ± 0.14	8.52 ± 0.19
Manes.01G233900.v8.1	Stem C/X				5.8 ± 0.03	5.99 ± 0.17	6.13 ± 0.13	6.09 ± 0.2	5.89 ± 0.17	6.04 ± 0.22	6.1 ± 0.2	6.13 ± 0.26
Manes.01G234000.v8.1	Stem X			MYB46	6.96 ± 0.52	7.66 ± 0.37	8.22 ± 0.3	8.8 ± 0.3	7.76 ± 0.34	7.85 ± 0.21	8.09 ± 0.16	8.28 ± 0.25
Manes.01G234200.v8.1	Stem X	SR P/X	SR Low		7.43 ± 0.71	7.28 ± 0.39	8.24 ± 0.48	10.16 ± 0.46	7.79 ± 0.26	7.33 ± 0.16	7.22 ± 0.2	7.48 ± 0.19
Manes.01G234300.v8.1	Stem X	SR X	SR Low	MYB46	6.24 ± 0.55	6.62 ± 0.58	7.64 ± 0.4	9.08 ± 0.56	6.11 ± 0.33	5.88 ± 0.24	6.38 ± 0.28	7.02 ± 0.68
Manes.01G234400.v8.1	Stem X	SR X	SR Low	MYB46	9.34 ± 0.96	10.15 ± 1.03	12.13 ± 0.48	13.42 ± 0.38	9.53 ± 0.5	9.31 ± 0.32	10.04 ± 0.32	10.28 ± 0.26
Manes.01G234500.v8.1	Stem C/X		SR High		7.14 ± 0.87	8.31 ± 0.35	7.95 ± 0.28	8.25 ± 0.52	8.66 ± 0.16	8.85 ± 0.23	8.95 ± 0.14	8.56 ± 0.14
Manes.01G234600.v8.1	Stem P				9.03 ± 0.24	8.77 ± 0.09	8.6 ± 0.12	8.56 ± 0.21	8.76 ± 0.2	8.66 ± 0.12	8.6 ± 0.1	8.51 ± 0.13
Manes.01G234700.v8.1	Stem X	SR P			9.02 ± 0.19	9.14 ± 0.24	9.35 ± 0.17	9.78 ± 0.29	9.15 ± 0.19	8.98 ± 0.11	8.82 ± 0.13	8.84 ± 0.15
Manes.01G234800.v8.1	Stem C/X	SR C/X	SR High		7.21 ± 0.66	8.63 ± 0.18	8.54 ± 0.22	7.99 ± 0.35	8.08 ± 0.52	9.04 ± 0.25	9.08 ± 0.28	8.58 ± 0.19
Manes.01G235000.v8.1	Stem X	SR C/X			9.48 ± 0.24	9.49 ± 0.09	9.68 ± 0.06	9.93 ± 0.14	9.48 ± 0.33	9.74 ± 0.12	9.84 ± 0.12	9.79 ± 0.11
Manes.01G235100.v8.1	Stem P/C	SR C/X			11.44 ± 0.16	11.58 ± 0.06	11.43 ± 0.1	11.22 ± 0.14	11.48 ± 0.11	11.75 ± 0.06	11.73 ± 0.09	11.56 ± 0.08
Manes.01G235200.v8.1	Stem C/X	SR C/X			8.06 ± 0.77	9.04 ± 0.29	9.48 ± 0.47	9.74 ± 0.5	8.79 ± 0.39	9.41 ± 0.2	9.47 ± 0.21	9.16 ± 0.26
Manes.01G235300.v8.1		SR X	SR High		6.32 ± 0.68	7.56 ± 0.31	7.71 ± 0.62	7.46 ± 0.5	7.8 ± 0.28	8.16 ± 0.21	8.64 ± 0.28	8.45 ± 0.17
Manes.01G235400.v8.1		SR P	SR High		5.96 ± 0.25	5.94 ± 0.22	5.86 ± 0.13	5.89 ± 0.18	6.43 ± 0.25	6.33 ± 0.22	6.14 ± 0.29	5.92 ± 0.12
Manes.01G235500.v8.1	Stem X		SR Low	MYB46	6.39 ± 0.53	6.15 ± 0.43	6.49 ± 0.63	9.03 ± 0.88	6.19 ± 0.21	6.12 ± 0.21	6 ± 0.2	5.98 ± 0.14
Manes.01G235600.v8.1	Stem X			MYB46	5.83 ± 0.2	5.83 ± 0.28	5.87 ± 0.26	7.09 ± 0.71	5.81 ± 0.05	5.79 ± 0.03	5.79 ± 0.03	5.86 ± 0.17
Manes.01G235800.v8.1	Stem X	SR P	SR Low		7.4 ± 0.83	7.14 ± 0.46	8.39 ± 0.19	9.55 ± 0.23	7.06 ± 0.24	6.64 ± 0.17	6.57 ± 0.25	6.56 ± 0.2
Manes.01G235900.v8.1	Stem C/X				7.01 ± 0.62	7.97 ± 0.28	7.3 ± 0.23	6.84 ± 0.21	7.18 ± 0.45	7.64 ± 0.26	7.45 ± 0.19	7.15 ± 0.26
Manes.01G236000.v8.1	Stem C/X	SR X	SR High		9.77 ± 0.27	10.98 ± 0.22	10.84 ± 0.2	10.15 ± 0.44	11.08 ± 0.17	11.31 ± 0.1	11.38 ± 0.09	11.36 ± 0.14
Manes.01G236100.v8.1	Stem P		SR Low		6.92 ± 0.69	6.35 ± 0.28	6.42 ± 0.29	6.5 ± 0.33	5.93 ± 0.12	5.83 ± 0.15	5.97 ± 0.15	5.85 ± 0.18
Manes.01G236200.v8.1	Stem X			MYB46	7.58 ± 0.35	7.37 ± 0.23	7.52 ± 0.19	7.98 ± 0.27	7.67 ± 0.2	7.53 ± 0.21	7.56 ± 0.16	7.67 ± 0.18
Manes.01G236400.v8.1	Stem C/X	SR C/X			8.42 ± 0.37	8.92 ± 0.2	9.11 ± 0.24	8.91 ± 0.2	8.86 ± 0.19	9.14 ± 0.17	9.23 ± 0.2	9.08 ± 0.15
Manes.01G236500.v8.1	Stem X	SR X	SR Low	MYB46	7.25 ± 1.05	6.89 ± 0.96	9.65 ± 1.26	14.22 ± 1.16	5.9 ± 0.21	6.02 ± 0.12	5.95 ± 0.33	7.26 ± 1.2
Manes.01G236700.v8.1	Stem P	SR P	SR High		8.5 ± 0.82	7.98 ± 0.51	7.17 ± 0.2	6.83 ± 0.31	9.24 ± 0.53	9.24 ± 0.14	8.78 ± 0.24	8.38 ± 0.17
Manes.01G236800.v8.1	Stem C/X	SR C/X			9.92 ± 0.49	10.6 ± 0.16	10.31 ± 0.11	10.23 ± 0.15	10.27 ± 0.32	10.89 ± 0.14	10.73 ± 0.21	10.4 ± 0.12
Manes.01G236900.v8.1	Stem P	SR P			11.48 ± 0.26	11.12 ± 0.24	10.61 ± 0.21	10.41 ± 0.19	11.3 ± 0.18	11.08 ± 0.15	10.88 ± 0.09	10.78 ± 0.09
Manes.01G237000.v8.1	Stem P		SR Low		8.87 ± 0.23	8.47 ± 0.2	8.16 ± 0.13	7.93 ± 0.21	7.84 ± 0.16	7.93 ± 0.21	7.77 ± 0.16	7.54 ± 0.23
Manes.01G237100.v8.1	Stem P				8.25 ± 0.25	8.14 ± 0.16	8.11 ± 0.22	7.93 ± 0.15	7.81 ± 0.3	7.68 ± 0.22	7.74 ± 0.15	7.88 ± 0.11
Manes.01G237200.v8.1	Stem P				7.9 ± 0.28	7.82 ± 0.15	7.6 ± 0.17	7.5 ± 0.24	7.97 ± 0.21	8.09 ± 0.15	7.95 ± 0.11	8 ± 0.16
Manes.01G237500.v8.1	Stem C/X				11.69 ± 0.45	12.15 ± 0.04	12.14 ± 0.08	12.05 ± 0.11	11.8 ± 0.07	11.78 ± 0.07	11.72 ± 0.09	11.73 ± 0.06
Manes.01G237600.v8.1	Stem C/X		SR High		6.32 ± 0.36	7.12 ± 0.18	7.09 ± 0.24	6.72 ± 0.35	7.46 ± 0.21	7.74 ± 0.17	7.71 ± 0.17	7.46 ± 0.19
Manes.01G237700.v8.1	Stem P	SR P/X		KNOX1	11.1 ± 0.32	10.39 ± 0.22	9.97 ± 0.1	10.1 ± 0.25	11.37 ± 0.3	10.79 ± 0.14	10.58 ± 0.22	10.74 ± 0.15
Manes.01G237800.v8.1	Stem X			MYB46	8.9 ± 0.19	8.44 ± 0.21	8.69 ± 0.18	9.49 ± 0.32	8.59 ± 0.2	8.4 ± 0.19	8.36 ± 0.14	8.5 ± 0.14
Manes.01G237900.v8.1	Stem P	SR P/X	SR Low	KNOX1	7.64 ± 0.44	6.85 ± 0.4	6.24 ± 0.21	6.14 ± 0.38	6.4 ± 0.38	6.02 ± 0.23	5.92 ± 0.28	5.96 ± 0.06
Manes.01G238000.v8.1	Stem P	SR P	SR Low		8.57 ± 0.44	7.45 ± 0.37	6.76 ± 0.21	7.01 ± 0.24	7.28 ± 0.24	6.86 ± 0.25	6.67 ± 0.25	6.59 ± 0.31
Manes.01G238050.v8.1	Stem P	SR P			9.67 ± 0.45	8.93 ± 0.26	8.36 ± 0.22	8.3 ± 0.36	9.33 ± 0.2	8.79 ± 0.17	8.57 ± 0.2	8.6 ± 0.17
Manes.01G238151.v8.1	Stem P				6.55 ± 0.5	6.22 ± 0.15	5.84 ± 0.23	6.08 ± 0.28	5.93 ± 0.22	6.01 ± 0.17	5.97 ± 0.24	5.88 ± 0.16
Manes.01G238201.v8.1	Stem P	SR P			10.21 ± 0.44	9.45 ± 0.26	8.84 ± 0.18	8.66 ± 0.44	9.92 ± 0.18	9.38 ± 0.16	9.12 ± 0.18	9.12 ± 0.13
Manes.01G238251.v8.1	Stem P		SR Low		7.01 ± 0.59	6.37 ± 0.25	5.92 ± 0.33	6.2 ± 0.28	5.96 ± 0.17	6.08 ± 0.26	5.96 ± 0.22	6.01 ± 0.15
Manes.01G238300.v8.1	Stem P	SR P			9.03 ± 0.7	7.27 ± 0.37	6.51 ± 0.58	6.48 ± 0.46	8.15 ± 0.43	7.17 ± 0.44	6.75 ± 0.38	6.63 ± 0.27
Manes.01G238400.v8.1	Stem P	SR P			8.95 ± 0.43	8.45 ± 0.17	8.38 ± 0.19	7.95 ± 0.21	9.21 ± 0.26	8.64 ± 0.27	8.25 ± 0.22	8.22 ± 0.2
Manes.01G238800.v8.1		SR P	SR High		5.86 ± 0.17	5.92 ± 0.15	5.99 ± 0.16	5.95 ± 0.2	8.11 ± 0.22	7.66 ± 0.21	7.39 ± 0.22	7.53 ± 0.17
Manes.01G238900.v8.1	Stem P				7 ± 0.41	6.31 ± 0.25	6.16 ± 0.28	6.18 ± 0.28	6.73 ± 0.27	6.62 ± 0.23	6.48 ± 0.23	6.27 ± 0.27
Manes.01G239000.v8.1	Stem P/X	SR P	SR High		9.66 ± 0.25	9.48 ± 0.29	9.39 ± 0.18	9.89 ± 0.16	10.99 ± 0.15	10.77 ± 0.11	10.64 ± 0.08	10.55 ± 0.12
Manes.01G239300.v8.1	Stem C/X		SR High		9.38 ± 0.42	10.03 ± 0.18	10.02 ± 0.14	9.29 ± 0.4	10.4 ± 0.18	10.13 ± 0.19	10.15 ± 0.14	10.46 ± 0.15
Manes.01G239400.v8.1	Stem P	SR P	SR High		10.17 ± 0.77	8.73 ± 0.72	7.2 ± 0.4	6.83 ± 0.33	9.98 ± 0.46	9.08 ± 0.39	8.25 ± 0.59	7.73 ± 0.47
Manes.01G239500.v8.1	Stem X	SR P	SR Low		12.07 ± 0.18	12.05 ± 0.11	12.33 ± 0.13	12.4 ± 0.16	11.11 ± 0.12	10.83 ± 0.08	10.82 ± 0.09	10.79 ± 0.14
Manes.01G239800.v8.1	Stem X	SR C/X			9.38 ± 0.25	9.99 ± 0.27	10.36 ± 0.23	10.61 ± 0.13	9.77 ± 0.2	10.09 ± 0.13	10.23 ± 0.13	10.14 ± 0.06
Manes.01G239900.v8.1	Stem C/X	SR C/X			9.53 ± 0.3	10.09 ± 0.12	10.21 ± 0.08	10.04 ± 0.18	9.96 ± 0.26	10.32 ± 0.15	10.22 ± 0.15	10.02 ± 0.07
Manes.01G240000.v8.1	Stem P/X				10.8 ± 0.27	10.53 ± 0.08	10.51 ± 0.12	10.87 ± 0.2	10.53 ± 0.14	10.32 ± 0.11	10.43 ± 0.1	10.48 ± 0.12
Manes.01G240101.v8.1		SR C/X			12.23 ± 0.27	12.25 ± 0.1	12.23 ± 0.11	12.04 ± 0.22	12.01 ± 0.23	12.42 ± 0.11	12.36 ± 0.17	12.21 ± 0.12
Manes.01G240200.v8.1	Stem P/C				9.4 ± 0.19	9.5 ± 0.09	9.42 ± 0.1	9.22 ± 0.16	9.42 ± 0.1	9.47 ± 0.16	9.5 ± 0.11	9.52 ± 0.06
Manes.01G240301.v8.1	Stem X			MYB46	8.28 ± 0.3	8.27 ± 0.17	8.29 ± 0.12	8.74 ± 0.23	8.37 ± 0.22	8.41 ± 0.13	8.39 ± 0.17	8.32 ± 0.31
Manes.01G240400.v8.1	Stem C/X	SR C/X			7.43 ± 0.72	9.5 ± 0.42	9.57 ± 0.28	9.34 ± 0.24	8.65 ± 0.29	9.54 ± 0.18	9.49 ± 0.34	9.24 ± 0.21
Manes.01G240600.v8.1	Stem C/X	SR C/X			7.21 ± 1.13	10.37 ± 0.3	10 ± 0.21	8.8 ± 0.66	7.43 ± 0.98	9.9 ± 0.32	10.17 ± 0.59	9.57 ± 0.25
Manes.01G240800.v8.1	Stem X	SR X	SR Low	MYB46	6 ± 0.66	6.77 ± 0.55	7.63 ± 0.43	9.16 ± 0.5	6.15 ± 0.24	6.29 ± 0.16	6.61 ± 0.17	6.68 ± 0.16
Manes.01G240900.v8.1	Stem X	SR X			11.37 ± 0.16	11.5 ± 0.13	11.7 ± 0.07	11.95 ± 0.1	11.51 ± 0.09	11.67 ± 0.07	11.78 ± 0.07	11.82 ± 0.12
Manes.01G241100.v8.1	Stem P		SR Low		10.34 ± 0.19	10 ± 0.23	9.72 ± 0.2	9.56 ± 0.18	9.21 ± 0.2	9.16 ± 0.1	8.99 ± 0.09	9 ± 0.14
Manes.01G241400.v8.1	Stem P	SR P			10.4 ± 0.29	9.85 ± 0.17	9.71 ± 0.11	9.9 ± 0.14	10.06 ± 0.13	9.92 ± 0.09	9.86 ± 0.09	9.87 ± 0.11
Manes.01G241500.v8.1	Stem P/C				6.27 ± 0.42	6.26 ± 0.23	5.91 ± 0.1	5.96 ± 0.19	6.15 ± 0.31	6.02 ± 0.24	6.1 ± 0.2	5.95 ± 0.19
Manes.01G241800.v8.1	Stem X	SR C/X	SR Low		9.27 ± 0.3	9.57 ± 0.15	9.81 ± 0.17	10.11 ± 0.18	8.92 ± 0.2	9.23 ± 0.11	9.3 ± 0.17	9.22 ± 0.15
Manes.01G242000.v8.1	Stem P/X	SR P	SR High		7.69 ± 0.64	7.51 ± 0.2	7.23 ± 0.19	7.91 ± 0.49	8.62 ± 0.21	8.25 ± 0.25	7.86 ± 0.22	7.6 ± 0.1
Manes.01G242300.v8.1	Stem P/X	SR P			7.6 ± 0.7	6.89 ± 0.25	6.42 ± 0.34	7.01 ± 0.49	7.55 ± 0.45	6.79 ± 0.3	6.39 ± 0.48	6.62 ± 0.29
Manes.01G242400.v8.1	Stem P	SR P	SR High		8.39 ± 0.49	8.11 ± 0.61	7.32 ± 0.37	6.63 ± 0.26	12.42 ± 0.45	10.99 ± 0.31	10.18 ± 0.62	10.87 ± 0.48
Manes.01G242500.v8.1	Stem P	SR P/X	SR High	KNOX1	9.59 ± 0.41	9.07 ± 0.14	9.03 ± 0.34	8.89 ± 0.27	12.14 ± 0.37	11.01 ± 0.17	10.6 ± 0.33	11.23 ± 0.48
Manes.01G242800.v8.1	Stem P	SR P			7.44 ± 0.42	7.1 ± 0.32	6.66 ± 0.32	6.52 ± 0.23	7.13 ± 0.23	6.88 ± 0.18	6.74 ± 0.19	6.64 ± 0.36
Manes.01G243100.v8.1		SR P/C			10.88 ± 0.52	10.86 ± 0.34	10.16 ± 0.31	10.55 ± 0.35	10.49 ± 0.44	10.75 ± 0.2	10.56 ± 0.18	10.18 ± 0.2
Manes.01G243200.v8.1	Stem P				11.46 ± 0.3	11.28 ± 0.13	11.11 ± 0.05	11.24 ± 0.19	10.91 ± 0.1	11.03 ± 0.08	11.01 ± 0.1	11.05 ± 0.14
Manes.01G243500.v8.1		SR C/X			9.01 ± 0.32	9.15 ± 0.12	9.26 ± 0.17	9.38 ± 0.21	9.03 ± 0.17	9.38 ± 0.11	9.3 ± 0.12	9.23 ± 0.13
Manes.01G243600.v8.1	Stem X			MYB46	8.72 ± 0.38	9.4 ± 0.25	9.92 ± 0.24	10.12 ± 0.18	9.62 ± 0.15	9.7 ± 0.14	9.78 ± 0.1	9.82 ± 0.11
Manes.01G243700.v8.1		SR P			9.88 ± 0.35	9.83 ± 0.2	9.78 ± 0.12	9.77 ± 0.2	10.57 ± 0.15	10.09 ± 0.12	9.81 ± 0.21	9.84 ± 0.14
Manes.01G243800.v8.1			SR High		6.11 ± 0.29	6.03 ± 0.12	5.95 ± 0.18	5.94 ± 0.19	6.41 ± 0.31	6.29 ± 0.22	6.06 ± 0.22	6.07 ± 0.19
Manes.01G243900.v8.1	Stem P/X	SR P/X			10.7 ± 0.14	10.16 ± 0.11	10.39 ± 0.12	10.86 ± 0.19	10.26 ± 0.21	9.98 ± 0.09	9.91 ± 0.1	10.16 ± 0.08
Manes.01G244000.v8.1	Stem P/C	SR P/C			8.96 ± 0.25	9.4 ± 0.26	8.68 ± 0.23	7.89 ± 0.3	8.93 ± 0.2	9.42 ± 0.24	9.14 ± 0.23	8.73 ± 0.22
Manes.01G244100.v8.1	Stem C/X		SR High		7.51 ± 0.4	8.97 ± 0.23	8.97 ± 0.12	8.59 ± 0.31	9.35 ± 0.23	9.66 ± 0.22	9.44 ± 0.19	9.06 ± 0.13
Manes.01G244200.v8.1			SR High		5.8 ± 0.02	5.83 ± 0.1	5.81 ± 0.08	5.85 ± 0.17	6.02 ± 0.28	6.17 ± 0.22	5.99 ± 0.18	5.91 ± 0.22
Manes.01G244400.v8.1	Stem X			MYB46	8.44 ± 0.4	9.09 ± 0.17	9.64 ± 0.32	9.84 ± 0.31	8.52 ± 0.36	8.7 ± 0.31	8.88 ± 0.25	8.79 ± 0.35
Manes.01G244500.v8.1	Stem X	SR X			10.89 ± 0.3	11.28 ± 0.21	11.66 ± 0.11	11.82 ± 0.13	11.11 ± 0.18	11.17 ± 0.08	11.37 ± 0.08	11.34 ± 0.12
Manes.01G244700.v8.1	Stem X	SR P/X			9.5 ± 0.37	9.5 ± 0.18	9.62 ± 0.13	10.31 ± 0.37	9.58 ± 0.13	9.29 ± 0.18	9.17 ± 0.07	9.37 ± 0.13
Manes.01G244801.v8.1	Stem X		SR High		8.82 ± 0.25	8.89 ± 0.12	9.1 ± 0.16	9.5 ± 0.25	9.57 ± 0.25	9.54 ± 0.16	9.43 ± 0.11	9.73 ± 0.2
Manes.01G244900.v8.1	Stem C/X	SR C/X			8.63 ± 0.33	9.54 ± 0.23	9.73 ± 0.18	9.95 ± 0.39	9.26 ± 0.16	9.77 ± 0.22	9.94 ± 0.17	9.92 ± 0.13
Manes.01G245000.v8.1	Stem C/X		SR High		9.2 ± 0.36	10.41 ± 0.42	10.71 ± 0.15	10.15 ± 0.41	10.75 ± 0.15	10.83 ± 0.08	10.92 ± 0.09	10.91 ± 0.08
Manes.01G245400.v8.1	Stem C/X	SR C/X			9.49 ± 0.39	10.24 ± 0.13	10.33 ± 0.11	10.19 ± 0.12	10.08 ± 0.18	10.57 ± 0.11	10.72 ± 0.11	10.61 ± 0.1
Manes.01G245600.v8.1	Stem P	SR P/X		KNOX1	9.39 ± 0.36	9.36 ± 0.24	8.97 ± 0.2	8.59 ± 0.25	9.9 ± 0.19	9.23 ± 0.13	9.05 ± 0.21	9.47 ± 0.21
Manes.01G245700.v8.1		SR P/X	SR High	KNOX1	5.79 ± 0	5.79 ± 0	5.79 ± 0	5.79 ± 0	6.29 ± 0.2	5.98 ± 0.21	6.12 ± 0.18	6.41 ± 0.15
Manes.01G245800.v8.1	Stem P	SR P/C			12.98 ± 0.39	12.91 ± 0.43	11.96 ± 0.3	10.94 ± 0.46	12.48 ± 0.19	12.82 ± 0.11	12.6 ± 0.12	12.41 ± 0.07
Manes.01G246000.v8.1	Stem P/X	SR P/X			9.85 ± 0.28	9.49 ± 0.09	9.67 ± 0.08	9.8 ± 0.12	9.79 ± 0.18	9.44 ± 0.13	9.41 ± 0.14	9.64 ± 0.09
Manes.01G246100.v8.1	Stem X	SR P/X			9.66 ± 0.32	9.96 ± 0.14	10.23 ± 0.08	10.4 ± 0.09	10.01 ± 0.1	9.81 ± 0.09	9.89 ± 0.11	10.01 ± 0.08
Manes.01G246200.v8.1	Stem P				9.66 ± 0.2	9.5 ± 0.13	9.36 ± 0.09	9.29 ± 0.13	9.38 ± 0.17	9.16 ± 0.07	9.25 ± 0.16	9.33 ± 0.12
Manes.01G246300.v8.1	Stem X			MYB46	9.18 ± 0.41	9.44 ± 0.12	9.67 ± 0.17	10.04 ± 0.23	9.32 ± 0.13	9.32 ± 0.11	9.43 ± 0.16	9.49 ± 0.11
Manes.01G246400.v8.1			SR High		7.22 ± 0.52	7.4 ± 0.16	7.54 ± 0.27	7.54 ± 0.18	7.76 ± 0.2	7.9 ± 0.08	7.82 ± 0.15	7.73 ± 0.23
Manes.01G246500.v8.1	Stem X	SR X	SR Low	MYB46	7.04 ± 0.87	7.66 ± 1.32	11.11 ± 0.68	13.22 ± 0.44	6.89 ± 0.18	6.7 ± 0.22	7.02 ± 0.25	8.07 ± 0.63
Manes.01G246700.v8.1		SR P			10.34 ± 0.19	10.19 ± 0.11	10.16 ± 0.07	10.28 ± 0.11	10.64 ± 0.09	10.49 ± 0.08	10.46 ± 0.07	10.4 ± 0.05
Manes.01G246900.v8.1	Stem P	SR P	SR Low		11.12 ± 0.51	9.46 ± 0.68	8.06 ± 0.48	7.43 ± 0.53	8.55 ± 0.4	7.48 ± 0.35	7.09 ± 0.38	6.88 ± 0.23
Manes.01G247000.v8.1	Stem X	SR P/X	SR High		8.61 ± 0.44	8.92 ± 0.22	9.17 ± 0.13	9.28 ± 0.13	10.55 ± 0.33	9.71 ± 0.21	9.6 ± 0.32	10.2 ± 0.26
Manes.01G247100.v8.1	Stem P/C	SR C/X			10.09 ± 0.19	10.19 ± 0.17	9.98 ± 0.14	9.45 ± 0.21	9.7 ± 0.18	10.04 ± 0.1	10.08 ± 0.13	9.96 ± 0.13
Manes.01G247200.v8.1	Stem X	SR X			9.64 ± 0.29	9.83 ± 0.08	9.97 ± 0.11	9.98 ± 0.13	9.8 ± 0.2	9.89 ± 0.11	10.06 ± 0.11	10.05 ± 0.15
Manes.01G247300.v8.1	Stem P	SR P/X	SR High	KNOX1	9.81 ± 0.2	9.8 ± 0.12	9.66 ± 0.11	9.37 ± 0.21	11.04 ± 0.22	10.42 ± 0.13	10.28 ± 0.18	10.61 ± 0.14
Manes.01G247400.v8.1	Stem P/C	SR C/X	SR Low		8.54 ± 0.32	8.53 ± 0.16	8.48 ± 0.15	8.05 ± 0.28	7.65 ± 0.25	7.98 ± 0.07	8.08 ± 0.14	7.93 ± 0.17
Manes.01G247500.v8.1	Stem C/X	SR P	SR Low		10.33 ± 0.37	10.66 ± 0.13	10.85 ± 0.17	10.64 ± 0.22	9.79 ± 0.23	9.25 ± 0.19	9.1 ± 0.19	9.17 ± 0.2
Manes.01G247800.v8.1	Stem X	SR P/X			9.79 ± 0.57	9.7 ± 0.22	9.62 ± 0.23	10.77 ± 0.66	9.99 ± 0.24	9.66 ± 0.25	9.87 ± 0.26	10.12 ± 0.16
Manes.01G247900.v8.1	Stem X		SR High		9.65 ± 0.29	9.5 ± 0.11	9.68 ± 0.14	10.12 ± 0.29	10.32 ± 0.27	10.25 ± 0.12	10.27 ± 0.13	10.41 ± 0.21
Manes.01G248000.v8.1	Stem X		SR Low	MYB46	7.64 ± 0.45	7.93 ± 0.57	9.34 ± 0.45	10.69 ± 0.35	7.53 ± 0.25	7.48 ± 0.22	7.6 ± 0.18	7.98 ± 0.16
Manes.01G248100.v8.1	Stem X	SR P	SR Low		8.93 ± 0.29	8.56 ± 0.25	8.65 ± 0.22	9.42 ± 0.3	8.62 ± 0.17	8.56 ± 0.18	8.36 ± 0.16	8.01 ± 0.22
Manes.01G248400.v8.1	Stem P	SR P			7.9 ± 0.48	7.31 ± 0.22	6.94 ± 0.33	7.11 ± 0.37	8.17 ± 0.45	7.68 ± 0.22	7.41 ± 0.37	6.99 ± 0.24
Manes.01G248500.v8.1	Stem X	SR P/X			10.69 ± 0.17	10.71 ± 0.22	10.97 ± 0.17	11.83 ± 0.33	10.98 ± 0.07	10.78 ± 0.07	10.77 ± 0.07	10.91 ± 0.05
Manes.01G248600.v8.1			SR Low		10.52 ± 0.25	10.26 ± 0.12	10.45 ± 0.18	10.46 ± 0.1	9.17 ± 0.15	8.99 ± 0.12	9.02 ± 0.16	9.1 ± 0.15
Manes.01G248800.v8.1	Stem C/X	SR C/X	SR High		6.11 ± 0.3	7.16 ± 0.32	7.23 ± 0.21	6.9 ± 0.22	6.76 ± 0.21	7.2 ± 0.26	7.29 ± 0.25	7.08 ± 0.15
Manes.01G248900.v8.1	Stem C/X				6.26 ± 0.56	7.57 ± 0.16	7.21 ± 0.33	6.61 ± 0.37	6.37 ± 0.45	7.04 ± 0.39	6.96 ± 0.35	6.63 ± 0.18
Manes.01G249000.v8.1	Stem C/X	SR C/X			9.44 ± 0.37	10.48 ± 0.17	10.63 ± 0.22	10.4 ± 0.15	9.5 ± 0.27	10.32 ± 0.12	10.46 ± 0.18	10.13 ± 0.17
Manes.01G249100.v8.1	Stem C/X	SR C/X	SR High		6.91 ± 0.83	8.98 ± 0.28	8.9 ± 0.56	8.32 ± 0.56	8.96 ± 0.21	9.63 ± 0.16	9.64 ± 0.23	9.45 ± 0.35
Manes.01G249300.v8.1	Stem C/X	SR C/X	SR High		6.01 ± 0.34	6.53 ± 0.37	6.87 ± 0.25	6.65 ± 0.28	6.22 ± 0.4	7.04 ± 0.29	7.28 ± 0.25	7.22 ± 0.14
Manes.01G249600.v8.1		SR C/X	SR High		6.06 ± 0.37	6.5 ± 0.12	6.58 ± 0.26	6.36 ± 0.23	6.5 ± 0.21	7.03 ± 0.15	6.96 ± 0.23	6.81 ± 0.17
Manes.01G249700.v8.1	Stem C/X	SR C/X			8.09 ± 0.33	8.67 ± 0.13	8.65 ± 0.14	8.36 ± 0.26	8.32 ± 0.26	8.89 ± 0.13	8.95 ± 0.16	8.69 ± 0.18
Manes.01G249800.v8.1	Stem P/C				8.01 ± 0.44	8.14 ± 0.16	7.94 ± 0.19	7.43 ± 0.27	7.71 ± 0.2	7.85 ± 0.14	7.89 ± 0.15	7.68 ± 0.32
Manes.01G249900.v8.1	Stem P	SR P/X		KNOX1	11.5 ± 0.26	10.51 ± 0.34	9.86 ± 0.25	9.78 ± 0.24	11.14 ± 0.3	10.37 ± 0.14	10.14 ± 0.29	10.57 ± 0.1
Manes.01G250000.v8.1			SR High		7.26 ± 0.48	7.69 ± 0.34	7.35 ± 0.36	7.83 ± 0.43	8.11 ± 0.41	8.31 ± 0.27	8.11 ± 0.21	8.62 ± 0.24
Manes.01G250100.v8.1	Stem C/X	SR X	SR Low		9.87 ± 0.22	10.18 ± 0.19	10.46 ± 0.06	10.13 ± 0.38	8.15 ± 0.2	8.13 ± 0.15	8.33 ± 0.16	8.44 ± 0.14
Manes.01G250200.v8.1	Stem P	SR P	SR Low		11.02 ± 0.24	10.32 ± 0.24	10.09 ± 0.16	10.24 ± 0.19	10.17 ± 0.17	9.77 ± 0.08	9.59 ± 0.16	9.6 ± 0.13
Manes.01G250400.v8.1	Stem C/X	SR X			8.95 ± 0.32	9.85 ± 0.17	9.8 ± 0.08	9.18 ± 0.35	9.3 ± 0.28	9.47 ± 0.25	9.75 ± 0.15	9.88 ± 0.13
Manes.01G250600.v8.1		SR P			9.59 ± 0.24	9.36 ± 0.09	9.49 ± 0.08	9.53 ± 0.11	9.82 ± 0.19	9.6 ± 0.16	9.5 ± 0.12	9.39 ± 0.2
Manes.01G250650.v8.1	Stem C/X				6.16 ± 0.31	6.81 ± 0.17	6.75 ± 0.13	6.59 ± 0.25	6.38 ± 0.29	6.44 ± 0.08	6.56 ± 0.33	6.37 ± 0.2
Manes.01G250700.v8.1			SR High		6.97 ± 0.59	7.54 ± 0.12	7.52 ± 0.26	7.35 ± 0.24	7.6 ± 0.21	7.71 ± 0.16	7.8 ± 0.2	7.73 ± 0.18
Manes.01G250800.v8.1	Stem P		SR Low		14.79 ± 0.5	13.2 ± 0.49	12.46 ± 0.18	12.82 ± 0.58	10.81 ± 0.15	10.78 ± 0.12	10.77 ± 0.06	10.71 ± 0.09
Manes.01G251000.v8.1	Stem C/X				8.57 ± 0.31	9.05 ± 0.23	9.16 ± 0.17	8.91 ± 0.17	9.31 ± 0.19	9.33 ± 0.14	9.35 ± 0.1	9.26 ± 0.18
Manes.01G251100.v8.1	Stem C/X	SR C/X			8.37 ± 0.3	8.95 ± 0.26	9.39 ± 0.16	9.22 ± 0.26	8.85 ± 0.2	9.29 ± 0.14	9.42 ± 0.11	9.39 ± 0.12
Manes.01G251200.v8.1	Stem X	SR P/X	SR Low		9.53 ± 0.38	9.16 ± 0.47	10.63 ± 0.45	12.21 ± 0.23	9.72 ± 0.16	9.26 ± 0.14	9.38 ± 0.16	9.6 ± 0.17
Manes.01G251300.v8.1	Stem P	SR P/X	SR Low	KNOX1	10.6 ± 0.22	10.02 ± 0.17	9.98 ± 0.15	10.09 ± 0.16	9.71 ± 0.22	9.13 ± 0.11	9.1 ± 0.18	9.28 ± 0.13
Manes.01G251400.v8.1	Stem C/X	SR C/X			7.04 ± 0.72	8.24 ± 0.33	8.78 ± 0.37	9.03 ± 0.28	7.99 ± 0.25	8.76 ± 0.15	8.95 ± 0.17	8.64 ± 0.13
Manes.01G251500.v8.1	Stem P				9.29 ± 0.37	8.72 ± 0.16	8.48 ± 0.22	8.42 ± 0.15	8.32 ± 0.19	8.35 ± 0.12	8.36 ± 0.16	8.35 ± 0.23
Manes.01G251600.v8.1	Stem C/X				8.95 ± 0.29	9.34 ± 0.07	9.32 ± 0.14	9.25 ± 0.17	9.12 ± 0.16	9.16 ± 0.15	9.23 ± 0.12	9.15 ± 0.16
Manes.01G251700.v8.1	Stem C/X	SR C/X			10.75 ± 0.51	11.72 ± 0.14	11.8 ± 0.18	11.75 ± 0.18	11.8 ± 0.15	12.17 ± 0.09	12.13 ± 0.12	12.05 ± 0.09
Manes.01G251800.v8.1	Stem P		SR Low		8.75 ± 0.26	8.22 ± 0.21	8.09 ± 0.19	8.09 ± 0.13	7.57 ± 0.19	7.34 ± 0.15	7.25 ± 0.16	7.46 ± 0.22
Manes.01G252100.v8.1	Stem X	SR P	SR Low		7.9 ± 0.66	7.56 ± 0.4	8.13 ± 0.4	9.5 ± 0.46	8.01 ± 0.45	7.7 ± 0.24	7.3 ± 0.27	7.23 ± 0.12
Manes.01G252300.v8.1		SR C/X			6.76 ± 0.41	7.13 ± 0.18	7.08 ± 0.19	6.89 ± 0.28	6.79 ± 0.19	7.07 ± 0.08	7.11 ± 0.22	6.93 ± 0.15
Manes.01G252400.v8.1	Stem C/X		SR Low		6.7 ± 0.4	8.15 ± 0.59	8.72 ± 0.28	8.12 ± 0.49	6.68 ± 0.27	6.89 ± 0.19	6.93 ± 0.2	6.75 ± 0.12
Manes.01G252500.v8.1	Stem X	SR C/X			9.74 ± 0.37	10.19 ± 0.33	10.65 ± 0.23	10.95 ± 0.16	10.23 ± 0.18	10.52 ± 0.13	10.68 ± 0.12	10.68 ± 0.12
Manes.01G252600.v8.1		SR C/X	SR High		6.91 ± 0.84	8.13 ± 0.25	7.94 ± 0.58	7.34 ± 0.42	7.27 ± 0.46	8.52 ± 0.26	8.82 ± 0.25	8.39 ± 0.17
Manes.01G252800.v8.1	Stem P/C	SR P/X	SR High		8.8 ± 0.31	8.88 ± 0.2	8.91 ± 0.23	8.41 ± 0.31	10.01 ± 0.34	8.96 ± 0.24	8.95 ± 0.3	9.35 ± 0.23
Manes.01G252900.v8.1	Stem C/X	SR C/X	SR High		8.9 ± 0.41	9.92 ± 0.17	10.25 ± 0.16	10.11 ± 0.18	9.88 ± 0.17	10.37 ± 0.13	10.55 ± 0.13	10.45 ± 0.08
Manes.01G253000.v8.1	Stem P	SR P/X		KNOX1	9.48 ± 0.21	8.75 ± 0.16	8.5 ± 0.15	8.72 ± 0.19	9.54 ± 0.23	8.87 ± 0.21	8.74 ± 0.2	8.94 ± 0.16
Manes.01G253100.v8.1	Stem P/X	SR P/X			11.01 ± 0.2	10.66 ± 0.13	10.56 ± 0.18	10.86 ± 0.2	11.06 ± 0.14	10.78 ± 0.1	10.8 ± 0.09	10.9 ± 0.16
Manes.01G253200.v8.1	Stem C/X	SR C/X			9.18 ± 0.34	9.41 ± 0.1	9.62 ± 0.11	9.46 ± 0.14	9.45 ± 0.13	9.59 ± 0.13	9.62 ± 0.09	9.64 ± 0.11
Manes.01G253300.v8.1		SR X			9.47 ± 0.15	9.35 ± 0.08	9.33 ± 0.06	9.49 ± 0.18	9.35 ± 0.11	9.29 ± 0.1	9.46 ± 0.12	9.58 ± 0.09
Manes.01G253400.v8.1	Stem P/C	SR X	SR Low		9.06 ± 0.4	9.16 ± 0.23	8.83 ± 0.27	8.48 ± 0.35	7.83 ± 0.22	7.84 ± 0.28	8.16 ± 0.21	8.17 ± 0.21
Manes.01G253500.v8.1	Stem X	SR X	SR High		9.62 ± 0.77	10.67 ± 0.34	11.25 ± 0.16	11.72 ± 0.3	11.06 ± 0.24	11.03 ± 0.15	11.52 ± 0.16	11.98 ± 0.05
Manes.01G253600.v8.1	Stem X	SR P/X	SR Low		11.19 ± 0.25	10.54 ± 0.21	11.1 ± 0.19	12 ± 0.26	10.78 ± 0.26	10.1 ± 0.14	10.05 ± 0.21	10.58 ± 0.13
Manes.01G253800.v8.1	Stem P	SR P	SR High		6.65 ± 0.56	6.09 ± 0.27	6.09 ± 0.24	5.98 ± 0.23	7 ± 0.46	6.84 ± 0.17	6.57 ± 0.35	6.36 ± 0.15
Manes.01G254000.v8.1	Stem C/X				9.42 ± 0.24	9.69 ± 0.14	9.61 ± 0.12	9.63 ± 0.13	9.85 ± 0.17	9.96 ± 0.07	10.02 ± 0.1	9.93 ± 0.08
Manes.01G254200.v8.1	Stem P/C				11.68 ± 0.18	11.8 ± 0.09	11.67 ± 0.12	11.53 ± 0.09	11.19 ± 0.1	11.35 ± 0.1	11.25 ± 0.11	11.28 ± 0.12
Manes.01G254300.v8.1	Stem P	SR P	SR High		8.83 ± 0.45	8.78 ± 0.45	7.74 ± 0.39	7.06 ± 0.27	9.39 ± 0.24	9.04 ± 0.21	8.57 ± 0.21	8.23 ± 0.19
Manes.01G254400.v8.1	Stem X	SR X			10.2 ± 0.34	10.5 ± 0.36	11.18 ± 0.34	12.41 ± 0.28	10.28 ± 0.19	10.41 ± 0.09	10.61 ± 0.1	10.76 ± 0.12
Manes.01G254500.v8.1	Stem P		SR Low		9.72 ± 0.31	9.02 ± 0.25	8.71 ± 0.16	8.52 ± 0.23	7.76 ± 0.24	7.63 ± 0.14	7.77 ± 0.17	7.84 ± 0.14
Manes.01G254700.v8.1			SR High		6.28 ± 0.37	6.55 ± 0.23	6.37 ± 0.18	6.34 ± 0.23	6.55 ± 0.2	6.68 ± 0.24	6.65 ± 0.18	6.53 ± 0.16
Manes.01G254800.v8.1	Stem P		SR Low		9.17 ± 0.32	8.59 ± 0.13	8.44 ± 0.18	8.36 ± 0.18	8.17 ± 0.16	8.26 ± 0.08	8.25 ± 0.14	8.32 ± 0.15
Manes.01G254801.v8.1	Stem P/X	SR P/X	SR High		6.28 ± 0.36	5.98 ± 0.17	6.01 ± 0.23	6.38 ± 0.3	7.19 ± 0.4	6.37 ± 0.22	6.46 ± 0.24	6.85 ± 0.36
Manes.01G254900.v8.1	Stem X		SR Low	MYB46	7.74 ± 0.85	7.88 ± 0.88	9.82 ± 0.79	11.95 ± 0.39	7.05 ± 0.34	7.29 ± 0.13	7.24 ± 0.27	7.2 ± 0.33
Manes.01G255000.v8.1	Stem X	SR P	SR Low		7.55 ± 0.64	6.68 ± 0.23	7.2 ± 0.38	8.5 ± 0.33	6.95 ± 0.14	6.53 ± 0.24	6.41 ± 0.1	6.43 ± 0.21
Manes.01G255100.v8.1	Stem C/X	SR C/X			8.22 ± 0.35	8.72 ± 0.11	8.83 ± 0.13	8.7 ± 0.16	8.18 ± 0.32	8.9 ± 0.22	9.17 ± 0.16	8.84 ± 0.13
Manes.01G255200.v8.1	Stem P/X	SR P/X			10.3 ± 0.2	9.97 ± 0.19	9.88 ± 0.14	10.25 ± 0.32	10.31 ± 0.15	10.05 ± 0.11	10.02 ± 0.1	10.09 ± 0.09
Manes.01G255300.v8.1	Stem P				11.65 ± 0.13	11.55 ± 0.08	11.45 ± 0.11	11.35 ± 0.14	11.02 ± 0.11	10.94 ± 0.09	11 ± 0.08	10.91 ± 0.07
Manes.01G255400.v8.1	Stem X	SR P			6.19 ± 0.49	6.5 ± 0.39	6.98 ± 0.38	8.72 ± 0.61	7.5 ± 0.33	6.86 ± 0.22	6.6 ± 0.21	6.67 ± 0.25
Manes.01G255600.v8.1	Stem P/X				7.84 ± 0.36	7.66 ± 0.11	7.68 ± 0.1	8.06 ± 0.29	8.04 ± 0.17	8.02 ± 0.13	7.93 ± 0.12	7.77 ± 0.17
Manes.01G255700.v8.1	Stem P	SR P/X		KNOX1	9.8 ± 0.31	9.26 ± 0.15	9.14 ± 0.09	9.36 ± 0.2	9.54 ± 0.16	9.32 ± 0.08	9.26 ± 0.15	9.33 ± 0.16
Manes.01G255800.v8.1	Stem P/C		SR Low		8.66 ± 0.51	8.8 ± 0.18	8.43 ± 0.19	7.89 ± 0.3	8.09 ± 0.2	7.92 ± 0.22	8 ± 0.18	7.8 ± 0.29
Manes.01G255900.v8.1	Stem X		SR Low	MYB46	6.08 ± 0.57	6.09 ± 0.45	6.97 ± 0.48	7.92 ± 0.45	6.13 ± 0.24	5.91 ± 0.18	6.03 ± 0.27	6.22 ± 0.3
Manes.01G256100.v8.1	Stem P		SR Low		10.32 ± 0.29	10.08 ± 0.09	10.08 ± 0.11	9.85 ± 0.15	8.77 ± 0.15	8.92 ± 0.22	8.92 ± 0.16	8.8 ± 0.12
Manes.01G256200.v8.1	Stem P	SR P	SR Low		12.09 ± 0.34	11.32 ± 0.27	10.78 ± 0.33	10.19 ± 0.32	10.89 ± 0.22	10.35 ± 0.22	10.18 ± 0.18	10.14 ± 0.16
Manes.01G256400.v8.1	Stem P	SR P			10.65 ± 0.27	9.87 ± 0.19	9.72 ± 0.18	10.07 ± 0.32	10.3 ± 0.2	9.87 ± 0.17	9.8 ± 0.12	9.84 ± 0.12
Manes.01G256501.v8.1	Stem C/X	SR C/X			6.24 ± 0.42	7.19 ± 0.18	6.88 ± 0.17	6.61 ± 0.27	6.54 ± 0.28	7.15 ± 0.15	7.13 ± 0.22	6.75 ± 0.27
Manes.01G256600.v8.1		SR P	SR Low		11.78 ± 0.44	11.96 ± 0.07	12.05 ± 0.12	11.69 ± 0.25	11.12 ± 0.23	11.07 ± 0.12	10.98 ± 0.13	10.72 ± 0.14
Manes.01G256801.v8.1	Stem C/X				10.61 ± 0.26	11.02 ± 0.21	11.06 ± 0.09	10.79 ± 0.21	10.76 ± 0.22	10.57 ± 0.12	10.67 ± 0.14	10.89 ± 0.14
Manes.01G257200.v8.1	Stem P	SR P	SR High		7.85 ± 0.43	7.14 ± 0.35	6.71 ± 0.18	6.53 ± 0.36	9.46 ± 0.24	8.73 ± 0.2	8.18 ± 0.36	8.01 ± 0.16
Manes.01G257400.v8.1		SR C/X	SR High		9.04 ± 0.28	9.04 ± 0.18	8.94 ± 0.06	9.09 ± 0.14	9.83 ± 0.17	10.09 ± 0.12	10.16 ± 0.16	10.09 ± 0.12
Manes.01G257600.v8.1	Stem C/X	SR C/X			10.9 ± 0.21	11.35 ± 0.11	11.35 ± 0.11	11.26 ± 0.19	10.97 ± 0.22	11.52 ± 0.13	11.47 ± 0.15	11.32 ± 0.09
Manes.01G257800.v8.1	Stem X			MYB46	10.84 ± 0.2	10.8 ± 0.12	10.81 ± 0.11	11.14 ± 0.19	10.75 ± 0.12	10.64 ± 0.11	10.61 ± 0.13	10.69 ± 0.12
Manes.01G257804.v8.1	Stem X		SR Low	MYB46	8.59 ± 0.3	8.52 ± 0.15	8.76 ± 0.13	9.38 ± 0.19	8.38 ± 0.23	8.31 ± 0.11	8.39 ± 0.14	8.28 ± 0.13
Manes.01G258104.v8.1	Stem P	SR P			9.21 ± 0.31	8.57 ± 0.15	8.38 ± 0.06	8.59 ± 0.17	8.51 ± 0.15	8.38 ± 0.17	8.32 ± 0.1	8.21 ± 0.15
Manes.01G258500.v8.1	Stem X		SR Low	MYB46	7.32 ± 0.46	7.74 ± 0.24	8.3 ± 0.3	8.73 ± 0.15	7.18 ± 0.15	7.23 ± 0.13	7.24 ± 0.16	7.36 ± 0.14
Manes.01G258600.v8.1	Stem C/X	SR C/X	SR High		9.22 ± 0.53	10.71 ± 0.3	10.66 ± 0.22	10.24 ± 0.22	10.52 ± 0.21	11.15 ± 0.11	11.33 ± 0.24	10.99 ± 0.16
Manes.01G258800.v8.1	Stem X	SR C/X	SR Low		9.98 ± 0.44	10.71 ± 0.21	11.01 ± 0.18	11.33 ± 0.14	7.02 ± 0.9	9.12 ± 0.36	9.4 ± 0.47	8.6 ± 0.13
Manes.01G258900.v8.1	Stem X			MYB46	5.82 ± 0.15	5.77 ± 0.14	6.05 ± 0.21	6.68 ± 0.28	5.79 ± 0.03	5.83 ± 0.14	5.89 ± 0.18	5.8 ± 0.02
Manes.01G259100.v8.1	Stem X		SR Low	MYB46	10.02 ± 0.31	10.06 ± 0.14	10.36 ± 0.1	10.71 ± 0.24	9.82 ± 0.1	9.63 ± 0.11	9.69 ± 0.12	9.83 ± 0.15
Manes.01G259500.v8.1	Stem P	SR P/X		KNOX1	12.66 ± 0.29	12.62 ± 0.26	12.02 ± 0.24	11.25 ± 0.36	12.9 ± 0.2	12.5 ± 0.08	12.35 ± 0.13	12.58 ± 0.15
Manes.01G259600.v8.1	Stem X			MYB46	11.22 ± 0.18	11.25 ± 0.13	11.52 ± 0.08	11.78 ± 0.1	11.49 ± 0.07	11.43 ± 0.08	11.51 ± 0.07	11.52 ± 0.07
Manes.01G259701.v8.1	Stem P		SR Low		7.49 ± 0.39	6.69 ± 0.23	6.55 ± 0.24	6.54 ± 0.3	5.98 ± 0.24	5.85 ± 0.18	5.82 ± 0.09	5.96 ± 0.16
Manes.01G259800.v8.1	Stem P	SR P/X		KNOX1	10.31 ± 0.21	9.91 ± 0.14	9.86 ± 0.11	9.87 ± 0.13	10.04 ± 0.22	9.82 ± 0.08	9.84 ± 0.07	10 ± 0.15
Manes.01G259850.v8.1	Stem X	SR P			5.95 ± 0.24	6.72 ± 0.48	7.64 ± 0.38	8.67 ± 0.67	6.76 ± 0.31	6.54 ± 0.23	6.41 ± 0.2	6.18 ± 0.27
Manes.01G259900.v8.1	Stem X			MYB46	8.88 ± 0.3	8.92 ± 0.48	9.47 ± 0.31	11.27 ± 0.59	9.27 ± 0.14	9.25 ± 0.11	9.22 ± 0.11	9.32 ± 0.17
Manes.01G260000.v8.1	Stem P/X		SR Low		6.98 ± 0.51	6.68 ± 0.27	6.55 ± 0.28	7.45 ± 0.81	6.35 ± 0.23	6.33 ± 0.2	6.35 ± 0.21	6.37 ± 0.22
Manes.01G260100.v8.1	Stem X	SR C/X			11.32 ± 0.28	11.22 ± 0.13	11.39 ± 0.11	11.76 ± 0.22	11.53 ± 0.08	11.61 ± 0.08	11.69 ± 0.08	11.66 ± 0.08
Manes.01G260200.v8.1	Stem C/X	SR P/X			10.68 ± 0.2	10.8 ± 0.09	10.85 ± 0.09	10.93 ± 0.11	11.29 ± 0.19	11.1 ± 0.05	11.05 ± 0.07	11.24 ± 0.15
Manes.01G260400.v8.1	Stem P		SR Low		8.31 ± 0.35	8.11 ± 0.18	7.95 ± 0.11	7.59 ± 0.31	7.54 ± 0.22	7.52 ± 0.16	7.39 ± 0.21	7.57 ± 0.14
Manes.01G260500.v8.1	Stem X			MYB46	9.38 ± 0.34	9.19 ± 0.13	9.44 ± 0.14	9.67 ± 0.11	9.64 ± 0.14	9.48 ± 0.08	9.54 ± 0.09	9.59 ± 0.06
Manes.01G260600.v8.1	Stem P/C				10.39 ± 0.39	10.5 ± 0.19	10.31 ± 0.22	9.78 ± 0.32	10.06 ± 0.15	9.9 ± 0.18	9.83 ± 0.08	9.92 ± 0.16
Manes.01G260700.v8.1	Stem P		SR Low		9.28 ± 0.39	8.29 ± 0.29	8.01 ± 0.15	8.55 ± 0.53	6.13 ± 0.23	5.84 ± 0.21	5.88 ± 0.14	5.97 ± 0.14
Manes.01G260900.v8.1	Stem X			MYB46	9.76 ± 0.29	9.77 ± 0.14	9.88 ± 0.09	10.11 ± 0.14	9.99 ± 0.12	9.98 ± 0.11	10.04 ± 0.12	10.14 ± 0.09
Manes.01G261000.v8.1	Stem P/C	SR C/X			9.95 ± 0.38	10.61 ± 0.34	9.86 ± 0.29	9.63 ± 0.24	9.64 ± 0.4	10.31 ± 0.16	10.01 ± 0.28	9.53 ± 0.15
Manes.01G261100.v8.1	Stem C/X	SR C/X	SR High		6.31 ± 0.45	7.18 ± 0.19	7.08 ± 0.41	7.35 ± 0.18	6.79 ± 0.45	7.71 ± 0.17	7.79 ± 0.24	7.45 ± 0.14
Manes.01G261400.v8.1	Stem X	SR C/X			10.25 ± 0.32	10.57 ± 0.14	10.97 ± 0.11	11.08 ± 0.1	10.62 ± 0.14	10.82 ± 0.15	10.93 ± 0.08	10.88 ± 0.08
Manes.01G261500.v8.1	Stem X	SR C/X			9.45 ± 0.34	9.89 ± 0.3	10.19 ± 0.22	10.91 ± 0.22	9.45 ± 0.15	9.73 ± 0.1	9.78 ± 0.11	9.74 ± 0.12
Manes.01G261600.v8.1	Stem X	SR P	SR Low		8.1 ± 1.06	8.39 ± 0.73	10.86 ± 0.48	11.59 ± 0.59	9.31 ± 0.71	8.52 ± 0.58	8.27 ± 0.56	8.57 ± 0.57
Manes.01G261800.v8.1	Stem P/X				9.94 ± 0.13	9.63 ± 0.1	9.59 ± 0.09	10.04 ± 0.2	9.63 ± 0.09	9.61 ± 0.1	9.63 ± 0.09	9.62 ± 0.1
Manes.01G261900.v8.1	Stem X	SR X			10.31 ± 0.3	10.16 ± 0.38	10.82 ± 0.35	10.73 ± 0.34	10.69 ± 0.36	10.44 ± 0.26	11.12 ± 0.24	11.3 ± 0.15
Manes.01G262000.v8.1	Stem C/X	SR X			9.81 ± 0.22	10.41 ± 0.16	10.57 ± 0.18	10.41 ± 0.23	10.29 ± 0.15	10.02 ± 0.07	10.25 ± 0.15	10.56 ± 0.09
Manes.01G262100.v8.1	Stem P		SR Low		7.68 ± 0.5	7.38 ± 0.14	7.11 ± 0.17	6.99 ± 0.2	6.33 ± 0.18	6.37 ± 0.17	6.32 ± 0.29	6.22 ± 0.21
Manes.01G262200.v8.1	Stem P/X	SR P	SR Low		7.8 ± 0.42	7.27 ± 0.25	7.43 ± 0.25	8.05 ± 0.42	7.44 ± 0.33	7.11 ± 0.26	6.83 ± 0.24	6.84 ± 0.12
Manes.01G262300.v8.1	Stem C/X	SR X			8.05 ± 0.39	8.95 ± 0.21	9.26 ± 0.15	9.06 ± 0.19	8.61 ± 0.16	8.76 ± 0.12	8.84 ± 0.13	8.94 ± 0.14
Manes.01G262400.v8.1	Stem C/X	SR X	SR Low		8.06 ± 0.36	8.6 ± 0.26	8.76 ± 0.08	8.43 ± 0.24	7.87 ± 0.19	8.02 ± 0.13	8.11 ± 0.1	8.15 ± 0.15
Manes.01G262404.v8.1		SR P/X		KNOX1	6.85 ± 0.37	6.69 ± 0.17	6.62 ± 0.16	6.6 ± 0.19	7.02 ± 0.18	6.75 ± 0.19	6.72 ± 0.17	6.92 ± 0.14
Manes.01G262600.v8.1	Stem P		SR Low		10.22 ± 0.42	9.74 ± 0.17	9.57 ± 0.19	9.48 ± 0.15	9.08 ± 0.21	8.93 ± 0.2	8.97 ± 0.08	8.99 ± 0.21
Manes.01G262800.v8.1	Stem P	SR P			10.67 ± 0.53	9.53 ± 0.65	8.32 ± 0.39	7.84 ± 0.36	10.42 ± 0.39	9.46 ± 0.2	8.76 ± 0.31	8.85 ± 0.24
Manes.01G262900.v8.1	Stem P				9.49 ± 0.22	9.15 ± 0.16	8.82 ± 0.2	8.71 ± 0.18	9.06 ± 0.17	9.08 ± 0.14	9.05 ± 0.14	9.02 ± 0.08
Manes.01G263000.v8.1			SR High		9.89 ± 0.16	9.95 ± 0.1	10 ± 0.1	9.98 ± 0.12	10.62 ± 0.1	10.55 ± 0.1	10.53 ± 0.07	10.57 ± 0.15
Manes.01G263100.v8.1	Stem P	SR P/X		KNOX1	10.32 ± 0.31	9.82 ± 0.16	9.67 ± 0.12	9.89 ± 0.16	10.41 ± 0.28	10.21 ± 0.1	10.1 ± 0.13	10.16 ± 0.14
Manes.01G263200.v8.1	Stem P/C	SR P			8.61 ± 0.44	8.65 ± 0.22	8.41 ± 0.19	8.14 ± 0.16	8.81 ± 0.11	8.5 ± 0.1	8.33 ± 0.21	8.43 ± 0.16
Manes.01G263300.v8.1	Stem P	SR P/X	SR High	KNOX1	8.93 ± 0.33	8.43 ± 0.22	8.11 ± 0.25	8.07 ± 0.28	9.56 ± 0.27	8.86 ± 0.1	8.55 ± 0.23	9.05 ± 0.17
Manes.01G263400.v8.1	Stem P	SR P			9.86 ± 0.34	9.33 ± 0.31	8.53 ± 0.18	8.24 ± 0.16	9.53 ± 0.32	9.74 ± 0.14	9.41 ± 0.19	9.17 ± 0.14
Manes.01G263500.v8.1			SR Low		6.07 ± 0.36	6.14 ± 0.16	6 ± 0.2	6.01 ± 0.23	5.84 ± 0.16	5.88 ± 0.19	5.82 ± 0.09	5.83 ± 0.09
Manes.01G264000.v8.1	Stem X	SR C/X			10.81 ± 0.17	11.05 ± 0.22	11.41 ± 0.14	11.73 ± 0.1	10.95 ± 0.13	11.19 ± 0.11	11.27 ± 0.1	11.23 ± 0.04
Manes.01G264100.v8.1		SR P	SR High		5.83 ± 0.1	5.83 ± 0.12	5.79 ± 0.02	5.79 ± 0.02	7.03 ± 0.4	6.3 ± 0.27	5.99 ± 0.4	6.15 ± 0.16
Manes.01G264500.v8.1	Stem C/X				6.21 ± 0.34	6.71 ± 0.27	6.96 ± 0.08	6.79 ± 0.3	6.42 ± 0.17	6.53 ± 0.17	6.57 ± 0.22	6.42 ± 0.22
Manes.01G264600.v8.1	Stem P	SR P	SR High		7.08 ± 0.64	6.3 ± 0.27	5.95 ± 0.3	5.97 ± 0.44	8.3 ± 0.4	7.29 ± 0.33	6.79 ± 0.38	7.08 ± 0.25
Manes.01G264700.v8.1	Stem P		SR Low		7.76 ± 0.33	7.6 ± 0.25	7.27 ± 0.31	7.09 ± 0.39	6.4 ± 0.3	6.25 ± 0.25	6.27 ± 0.26	6.54 ± 0.21
Manes.01G265000.v8.1			SR High		5.79 ± 0.01	5.81 ± 0.05	5.84 ± 0.15	5.79 ± 0.01	6.23 ± 0.33	6.29 ± 0.23	6.15 ± 0.26	6.22 ± 0.18
Manes.01G265100.v8.1	Stem C/X	SR C/X			11.22 ± 0.3	11.85 ± 0.22	12.3 ± 0.14	12.29 ± 0.14	11.5 ± 0.26	11.99 ± 0.13	12.21 ± 0.17	12.09 ± 0.09
Manes.01G265200.v8.1	Stem P/C				7.78 ± 0.22	7.87 ± 0.12	7.81 ± 0.14	7.54 ± 0.2	7.68 ± 0.15	7.75 ± 0.16	7.74 ± 0.19	7.8 ± 0.14
Manes.01G265500.v8.1	Stem P/C	SR C/X	SR High		9.77 ± 0.3	10.08 ± 0.19	9.69 ± 0.17	8.94 ± 0.32	10.13 ± 0.27	10.59 ± 0.14	10.39 ± 0.19	10.15 ± 0.11
Manes.01G265700.v8.1	Stem X			MYB46	8.87 ± 0.39	8.69 ± 0.12	8.78 ± 0.17	9.18 ± 0.17	8.55 ± 0.28	8.36 ± 0.15	8.37 ± 0.1	8.62 ± 0.13
Manes.01G265800.v8.1	Stem X			MYB46	10.66 ± 0.25	10.53 ± 0.14	10.74 ± 0.09	11.04 ± 0.12	10.93 ± 0.14	11.02 ± 0.07	10.97 ± 0.11	10.91 ± 0.11
Manes.01G265900.v8.1	Stem P				9.34 ± 0.19	9.35 ± 0.15	9.18 ± 0.18	8.87 ± 0.16	9.2 ± 0.12	9.25 ± 0.12	9.24 ± 0.13	9.18 ± 0.12
Manes.01G266000.v8.1	Stem X	SR C/X			11.31 ± 0.26	11.55 ± 0.19	11.67 ± 0.13	11.86 ± 0.22	11.13 ± 0.14	11.33 ± 0.14	11.44 ± 0.08	11.43 ± 0.17
Manes.01G266200.v8.1	Stem P		SR Low		8.7 ± 0.65	7.44 ± 0.4	6.99 ± 0.26	6.95 ± 0.38	6 ± 0.22	5.9 ± 0.19	5.97 ± 0.17	5.93 ± 0.16
Manes.01G266300.v8.1	Stem X			MYB46	10.26 ± 0.25	10.32 ± 0.13	10.47 ± 0.08	10.92 ± 0.14	10.34 ± 0.13	10.34 ± 0.08	10.37 ± 0.1	10.32 ± 0.06
Manes.01G266500.v8.1			SR High		7.83 ± 0.61	7.83 ± 0.15	7.91 ± 0.22	8.03 ± 0.21	8.37 ± 0.28	8.18 ± 0.16	8.34 ± 0.17	8.44 ± 0.13
Manes.01G266700.v8.1	Stem C/X	SR C/X	SR High		8.56 ± 0.49	10.21 ± 0.41	10.92 ± 0.33	10.88 ± 0.24	9.93 ± 0.31	10.82 ± 0.22	11.11 ± 0.2	11.09 ± 0.05
Manes.01G266732.v8.1	Stem P				7.08 ± 0.45	6.66 ± 0.34	6.31 ± 0.21	6.27 ± 0.26	6.65 ± 0.32	6.45 ± 0.15	6.41 ± 0.15	6.35 ± 0.25
Manes.01G266800.v8.1	Stem X	SR X			8.99 ± 0.57	9.5 ± 0.63	10.66 ± 0.47	12.76 ± 0.75	9.42 ± 0.26	9.63 ± 0.22	10.03 ± 0.15	10.22 ± 0.19
Manes.01G266900.v8.1		SR C/X			8.65 ± 0.24	8.89 ± 0.1	8.87 ± 0.14	8.78 ± 0.12	8.43 ± 0.13	8.65 ± 0.13	8.79 ± 0.12	8.62 ± 0.13
Manes.01G267100.v8.1	Stem P	SR P	SR High		11.68 ± 1.13	10.84 ± 0.91	8.96 ± 0.52	8.27 ± 0.69	13.46 ± 0.5	12.41 ± 0.61	11.13 ± 1.04	10.25 ± 0.75
Manes.01G267300.v8.1	Stem P/X	SR P			9.66 ± 0.22	9.39 ± 0.23	9.16 ± 0.15	9.46 ± 0.35	9.62 ± 0.11	9.39 ± 0.17	9.27 ± 0.14	9.37 ± 0.12
Manes.01G267500.v8.1	Stem X			MYB46	8.63 ± 0.3	8.68 ± 0.12	8.91 ± 0.21	9.08 ± 0.11	8.97 ± 0.12	8.91 ± 0.09	9.09 ± 0.11	9.11 ± 0.14
Manes.01G267800.v8.1	Stem P/C				7.85 ± 0.9	8.22 ± 0.42	7.48 ± 0.26	7.27 ± 0.52	7.74 ± 0.67	8.31 ± 0.39	7.79 ± 0.33	7.45 ± 0.21
Manes.01G267900.v8.1	Stem P				7.92 ± 0.41	7.76 ± 0.3	7.45 ± 0.16	7.06 ± 0.17	7.37 ± 0.3	7.55 ± 0.24	7.25 ± 0.2	7.13 ± 0.2
Manes.01G268000.v8.1	Stem X	SR C/X			8.76 ± 0.31	9.13 ± 0.21	9.49 ± 0.2	9.81 ± 0.12	9.33 ± 0.15	9.54 ± 0.11	9.66 ± 0.1	9.58 ± 0.08
Manes.01G268200.v8.1	Stem X	SR P			9 ± 0.32	8.72 ± 0.17	9.05 ± 0.22	9.82 ± 0.26	9.07 ± 0.21	8.66 ± 0.12	8.46 ± 0.17	8.55 ± 0.16
Manes.01G268500.v8.1	Stem P/C	SR C/X			8.41 ± 0.23	8.46 ± 0.1	8.43 ± 0.15	8.11 ± 0.14	8.35 ± 0.18	8.63 ± 0.1	8.63 ± 0.15	8.5 ± 0.18
Manes.01G268700.v8.1		SR X			5.79 ± 0.02	5.82 ± 0.07	5.83 ± 0.12	5.82 ± 0.1	5.79 ± 0.14	5.82 ± 0.12	5.96 ± 0.23	6.5 ± 0.27
Manes.01G268801.v8.1			SR High		5.79 ± 0	5.79 ± 0	5.79 ± 0	5.79 ± 0	6.05 ± 0.22	5.88 ± 0.1	5.9 ± 0.15	6.25 ± 0.21
Manes.01G268900.v8.1	Stem P/X	SR P/X			10.73 ± 0.23	10.01 ± 0.14	9.88 ± 0.13	10.45 ± 0.36	11.28 ± 0.31	10.49 ± 0.16	10.35 ± 0.19	10.9 ± 0.2
Manes.01G269100.v8.1		SR P	SR High		6.24 ± 0.33	6.17 ± 0.2	6.2 ± 0.16	6.58 ± 0.32	9.78 ± 0.3	9.07 ± 0.13	8.68 ± 0.16	8.96 ± 0.15
Manes.01G269300.v8.1	Stem X	SR P	SR Low		7.9 ± 0.24	7.39 ± 0.36	8.3 ± 0.24	8.29 ± 0.2	7.11 ± 0.19	6.7 ± 0.2	6.6 ± 0.25	6.56 ± 0.27
Manes.01G269600.v8.1	Stem P	SR P			10.37 ± 0.46	8.82 ± 0.67	7.55 ± 0.42	6.98 ± 0.4	9.56 ± 0.36	8.66 ± 0.26	8 ± 0.37	7.8 ± 0.3
Manes.01G269700.v8.1	Stem P	SR P			8.93 ± 0.44	7.29 ± 0.48	6.63 ± 0.33	6.36 ± 0.45	7.92 ± 0.29	7.01 ± 0.23	6.65 ± 0.39	6.67 ± 0.19
Manes.01G269900.v8.1	Stem P/X	SR P/X	SR Low		8.62 ± 0.3	8.08 ± 0.18	8.31 ± 0.25	8.47 ± 0.18	8.13 ± 0.16	7.75 ± 0.18	7.8 ± 0.21	7.77 ± 0.17
Manes.01G270000.v8.1	Stem X	SR C/X			9.89 ± 0.24	9.84 ± 0.32	10.44 ± 0.26	11.48 ± 0.28	10.31 ± 0.2	10.62 ± 0.13	10.55 ± 0.11	10.59 ± 0.15
Manes.01G270100.v8.1	Stem P				13.03 ± 0.29	12.6 ± 0.08	12.4 ± 0.07	12.38 ± 0.19	12.18 ± 0.18	12 ± 0.08	12.01 ± 0.07	12.07 ± 0.13
Manes.01G270200.v8.1	Stem X			MYB46	10.24 ± 0.16	10.23 ± 0.22	10.48 ± 0.15	11.11 ± 0.2	10.42 ± 0.1	10.45 ± 0.07	10.5 ± 0.09	10.46 ± 0.07
Manes.01G270400.v8.1	Stem P		SR Low		9.39 ± 0.33	9.16 ± 0.18	8.91 ± 0.11	8.95 ± 0.15	8.35 ± 0.2	8.27 ± 0.23	8.39 ± 0.15	8.22 ± 0.2
Manes.01G270500.v8.1			SR Low		6.08 ± 0.35	5.92 ± 0.15	5.95 ± 0.13	6.08 ± 0.34	5.79 ± 0.01	5.79 ± 0.02	5.79 ± 0.02	5.84 ± 0.12
Manes.01G270700.v8.1	Stem C/X	SR X	SR Low		5.98 ± 0.3	6.14 ± 0.29	6.75 ± 0.3	6.57 ± 0.37	5.94 ± 0.19	5.82 ± 0.11	6.13 ± 0.29	6.55 ± 0.28
Manes.01G270800.v8.1	Stem P				11.15 ± 0.3	10.91 ± 0.11	10.8 ± 0.06	10.52 ± 0.17	10.57 ± 0.15	10.54 ± 0.11	10.55 ± 0.08	10.58 ± 0.15
Manes.01G270900.v8.1	Stem C/X	SR C/X			7.24 ± 0.76	8.34 ± 0.22	8.43 ± 0.12	8.5 ± 0.28	7.7 ± 0.26	7.9 ± 0.13	8.02 ± 0.12	8.03 ± 0.18
Manes.01G271000.v8.1	Stem C/X	SR C/X			6.71 ± 0.56	7.67 ± 0.17	7.77 ± 0.08	7.46 ± 0.32	7.26 ± 0.26	7.87 ± 0.18	7.89 ± 0.23	7.71 ± 0.16
Manes.01G271200.v8.1	Stem P	SR P/X		KNOX1	10.88 ± 0.22	10.45 ± 0.08	10.34 ± 0.13	10.52 ± 0.15	10.55 ± 0.13	10.22 ± 0.16	10.33 ± 0.1	10.51 ± 0.08
Manes.01G271300.v8.1			SR High		6.74 ± 0.4	6.97 ± 0.21	6.69 ± 0.16	6.47 ± 0.31	7.35 ± 0.36	7.43 ± 0.21	7.31 ± 0.2	7.2 ± 0.14
Manes.01G271500.v8.1	Stem P	SR P			9.53 ± 0.54	8.63 ± 0.25	8.12 ± 0.2	7.91 ± 0.26	8.8 ± 0.28	8.43 ± 0.19	8.01 ± 0.33	7.73 ± 0.2
Manes.01G271700.v8.1	Stem C/X	SR C/X			8.25 ± 0.47	9.12 ± 0.19	9.31 ± 0.12	9.53 ± 0.15	9.08 ± 0.11	9.32 ± 0.09	9.46 ± 0.14	9.46 ± 0.11
Manes.01G271800.v8.1	Stem C/X				7.47 ± 0.59	8.1 ± 0.14	8.09 ± 0.16	7.93 ± 0.26	7.67 ± 0.19	7.83 ± 0.15	7.99 ± 0.13	7.86 ± 0.12
Manes.01G271900.v8.1	Stem P/X				10.6 ± 0.2	10.18 ± 0.08	10.18 ± 0.13	10.72 ± 0.2	10.47 ± 0.13	10.33 ± 0.09	10.39 ± 0.07	10.43 ± 0.1
Manes.01G272000.v8.1		SR C/X			8.87 ± 0.3	9.15 ± 0.1	9.14 ± 0.19	9.05 ± 0.2	8.94 ± 0.19	9.48 ± 0.1	9.52 ± 0.14	9.39 ± 0.1
Manes.01G272100.v8.1	Stem C/X	SR C/X	SR Low		7.27 ± 0.61	8.43 ± 0.3	7.74 ± 0.23	7.2 ± 0.45	6.54 ± 0.42	7.29 ± 0.26	7.23 ± 0.33	6.88 ± 0.29
Manes.01G272200.v8.1	Stem C/X				8.84 ± 0.12	9.16 ± 0.16	9.12 ± 0.09	9.26 ± 0.13	9.29 ± 0.17	9.38 ± 0.13	9.45 ± 0.11	9.44 ± 0.08
Manes.01G272300.v8.1		SR P/X		KNOX1	8.3 ± 0.38	8.03 ± 0.17	7.9 ± 0.27	7.95 ± 0.18	8.54 ± 0.25	8.23 ± 0.11	8.34 ± 0.14	8.57 ± 0.13
Manes.01G272400.v8.1	Stem P				7.71 ± 0.29	7.52 ± 0.12	7.43 ± 0.1	7.3 ± 0.11	7.26 ± 0.19	7.24 ± 0.19	7.18 ± 0.17	7.32 ± 0.24
Manes.01G272600.v8.1			SR Low		7.83 ± 0.34	7.8 ± 0.2	7.63 ± 0.22	7.42 ± 0.29	7.28 ± 0.2	7.36 ± 0.19	7.42 ± 0.12	7.21 ± 0.15
Manes.01G272700.v8.1	Stem P/X	SR P/X	SR Low		10.15 ± 0.28	9.18 ± 0.13	9.56 ± 0.21	10.31 ± 0.17	9.1 ± 0.25	8.57 ± 0.18	8.36 ± 0.21	8.62 ± 0.09
Manes.01G272900.v8.1	Stem X	SR C/X			10.18 ± 0.16	10.15 ± 0.06	10.27 ± 0.11	10.44 ± 0.07	10.25 ± 0.09	10.42 ± 0.05	10.45 ± 0.11	10.34 ± 0.07
Manes.01G273000.v8.1	Stem X	SR C/X			11.48 ± 0.17	11.62 ± 0.09	11.75 ± 0.05	11.73 ± 0.1	11.62 ± 0.11	11.74 ± 0.08	11.93 ± 0.05	11.84 ± 0.09
Manes.01G273100.v8.1	Stem X			MYB46	9.13 ± 0.42	8.95 ± 0.16	9.07 ± 0.1	9.62 ± 0.2	9.55 ± 0.15	9.49 ± 0.11	9.46 ± 0.08	9.51 ± 0.13
Manes.01G273300.v8.1	Stem X			MYB46	5.87 ± 0.24	5.78 ± 0.21	5.94 ± 0.21	6.76 ± 0.59	5.8 ± 0.04	5.81 ± 0.09	5.84 ± 0.13	5.88 ± 0.16
Manes.01G273400.v8.1	Stem X	SR P/X			9.41 ± 0.41	9.09 ± 0.22	9.55 ± 0.25	11.05 ± 0.46	9.5 ± 0.16	9.28 ± 0.13	9.25 ± 0.1	9.37 ± 0.12
Manes.01G273500.v8.1	Stem C/X	SR X			6.69 ± 0.43	7.25 ± 0.22	7.4 ± 0.17	7.34 ± 0.27	7.1 ± 0.26	7.37 ± 0.28	7.42 ± 0.13	7.65 ± 0.15
Manes.01G273600.v8.1			SR Low		10.34 ± 0.25	10.4 ± 0.13	10.31 ± 0.1	10.35 ± 0.12	9.64 ± 0.17	9.57 ± 0.13	9.61 ± 0.13	9.74 ± 0.11
Manes.01G273700.v8.1	Stem X	SR X	SR Low	MYB46	5.88 ± 0.43	5.96 ± 0.5	6.72 ± 0.59	8.95 ± 0.79	5.83 ± 0.15	5.84 ± 0.11	6 ± 0.2	6.43 ± 0.28
Manes.01G273900.v8.1	Stem C/X	SR C/X			9.65 ± 0.26	10.07 ± 0.19	10.24 ± 0.08	10.19 ± 0.17	9.32 ± 0.26	10.01 ± 0.12	10.11 ± 0.2	9.76 ± 0.2
Manes.01G274200.v8.1	Stem C/X				12.06 ± 0.17	12.21 ± 0.06	12.21 ± 0.06	12.2 ± 0.08	12.6 ± 0.08	12.6 ± 0.05	12.67 ± 0.05	12.69 ± 0.08
Manes.01G274300.v8.1	Stem C/X				9.55 ± 0.31	9.96 ± 0.1	10.09 ± 0.09	10.03 ± 0.12	10.12 ± 0.13	10.06 ± 0.08	10.11 ± 0.07	10.19 ± 0.12
Manes.01G274600.v8.1	Stem X	SR P/X			10.84 ± 0.27	10.84 ± 0.24	11.11 ± 0.16	11.72 ± 0.23	11 ± 0.13	10.82 ± 0.07	10.91 ± 0.04	11.01 ± 0.09
Manes.01G275000.v8.1	Stem P		SR Low		6.68 ± 0.55	6.34 ± 0.26	6.08 ± 0.28	6 ± 0.25	5.83 ± 0.08	5.79 ± 0.01	5.79 ± 0.02	5.84 ± 0.1
Manes.01G275100.v8.1	Stem P		SR High		10.17 ± 0.35	9.89 ± 0.2	9.67 ± 0.19	9.47 ± 0.11	10.37 ± 0.15	10.55 ± 0.13	10.58 ± 0.1	10.34 ± 0.15
Manes.01G275200.v8.1	Stem P	SR P/X		KNOX1	10.7 ± 0.24	10.38 ± 0.1	10.41 ± 0.07	10.42 ± 0.11	10.57 ± 0.14	10.24 ± 0.14	10.29 ± 0.09	10.42 ± 0.08
Manes.02G000100.v8.1	Stem P	SR P			8.83 ± 0.61	7.45 ± 0.59	6.32 ± 0.37	6.2 ± 0.37	8.18 ± 0.36	7.63 ± 0.4	6.74 ± 0.54	6.8 ± 0.23
Manes.02G000400.v8.1		SR P/X		KNOX1	5.79 ± 0	5.79 ± 0	5.79 ± 0	5.79 ± 0	6.28 ± 0.32	5.9 ± 0.2	5.82 ± 0.17	5.97 ± 0.11
Manes.02G000600.v8.1	Stem X		SR High		9.09 ± 0.45	9.34 ± 0.15	9.48 ± 0.14	9.77 ± 0.18	10.03 ± 0.17	9.99 ± 0.09	10.05 ± 0.13	10.12 ± 0.06
Manes.02G000800.v8.1	Stem C/X		SR High		9.23 ± 0.88	10.42 ± 0.18	10.49 ± 0.2	10.4 ± 0.23	10.76 ± 0.15	10.76 ± 0.11	10.81 ± 0.12	10.99 ± 0.07
Manes.02G000900.v8.1	Stem P/X		SR Low		10.32 ± 0.46	9.98 ± 0.16	9.96 ± 0.12	10 ± 0.23	8.97 ± 0.15	8.86 ± 0.09	8.89 ± 0.14	8.97 ± 0.17
Manes.02G001000.v8.1	Stem P/X	SR P/X	SR High		12.49 ± 0.31	12.13 ± 0.11	12.15 ± 0.08	12.5 ± 0.4	13.36 ± 0.26	12.74 ± 0.08	12.84 ± 0.15	13.38 ± 0.13
Manes.02G001050.v8.1	Stem C/X	SR C/X			9.1 ± 0.51	10.36 ± 0.17	10.32 ± 0.16	9.58 ± 0.41	9.56 ± 0.34	10.27 ± 0.19	10.37 ± 0.22	9.99 ± 0.14
Manes.02G001100.v8.1	Stem X	SR P/C			10.22 ± 0.22	10.16 ± 0.1	10.21 ± 0.09	10.44 ± 0.11	10.04 ± 0.1	10.18 ± 0.11	10.12 ± 0.08	9.92 ± 0.08
Manes.02G001350.v8.1	Stem C/X				9.19 ± 0.62	10 ± 0.27	10.23 ± 0.22	9.99 ± 0.33	10.07 ± 0.16	10.12 ± 0.18	10.14 ± 0.11	10.29 ± 0.19
Manes.02G001600.v8.1	Stem X	SR X	SR Low	MYB46	6.32 ± 0.92	7.28 ± 1.24	10.13 ± 0.59	11.59 ± 0.35	5.96 ± 0.45	6.16 ± 0.55	7.17 ± 0.37	8.01 ± 0.4
Manes.02G001700.v8.1	Stem P	SR P			8.43 ± 0.31	8.41 ± 0.32	7.76 ± 0.24	7.18 ± 0.27	8.41 ± 0.26	8.32 ± 0.25	8.01 ± 0.16	7.91 ± 0.17
Manes.02G001900.v8.1	Stem X			MYB46	10.97 ± 0.36	10.87 ± 0.28	11.51 ± 0.17	12.41 ± 0.26	11.31 ± 0.11	11.27 ± 0.11	11.16 ± 0.09	11.33 ± 0.09
Manes.02G002100.v8.1	Stem P		SR Low		6.44 ± 0.41	6.23 ± 0.21	6.13 ± 0.15	6.02 ± 0.26	5.84 ± 0.13	5.9 ± 0.17	5.79 ± 0.02	5.88 ± 0.18
Manes.02G002300.v8.1	Stem P	SR P			9.37 ± 0.53	8.07 ± 0.55	7.21 ± 0.58	7.06 ± 0.32	9.01 ± 0.57	8.57 ± 0.23	8.11 ± 0.46	7.35 ± 0.36
Manes.02G002600.v8.1		SR P			6.24 ± 0.5	6.44 ± 0.24	6.04 ± 0.29	5.95 ± 0.22	6.45 ± 0.19	6.22 ± 0.21	6 ± 0.15	5.93 ± 0.14
Manes.02G002900.v8.1			SR Low		5.87 ± 0.22	5.8 ± 0.03	5.79 ± 0.03	5.82 ± 0.1	5.79 ± 0	5.79 ± 0	5.79 ± 0	5.79 ± 0
Manes.02G003000.v8.1		SR P	SR High		6.89 ± 0.63	7.51 ± 0.21	7.14 ± 0.24	6.95 ± 0.14	8.14 ± 0.17	8.01 ± 0.1	7.81 ± 0.13	7.73 ± 0.1
Manes.02G003100.v8.1	Stem X	SR C/X			9.49 ± 0.23	9.93 ± 0.19	10.22 ± 0.14	10.28 ± 0.11	9.84 ± 0.14	10.16 ± 0.08	10.23 ± 0.17	10.18 ± 0.08
Manes.02G003300.v8.1	Stem P		SR Low		8.73 ± 0.42	8.04 ± 0.34	7.41 ± 0.24	7.06 ± 0.24	7.04 ± 0.24	6.98 ± 0.17	6.87 ± 0.25	6.77 ± 0.25
Manes.02G003325.v8.1	Stem P/X	SR P/X			10.93 ± 0.28	10.55 ± 0.05	10.58 ± 0.09	10.91 ± 0.2	10.93 ± 0.1	10.69 ± 0.09	10.7 ± 0.08	10.78 ± 0.1
Manes.02G003500.v8.1	Stem P	SR P/X		KNOX1	9.52 ± 0.23	9.43 ± 0.11	9.35 ± 0.12	9.06 ± 0.15	9.5 ± 0.13	9.31 ± 0.08	9.32 ± 0.11	9.33 ± 0.12
Manes.02G003600.v8.1			SR Low		6.79 ± 0.57	7.1 ± 0.15	7.26 ± 0.2	7.04 ± 0.26	6.75 ± 0.25	6.8 ± 0.2	6.82 ± 0.11	6.89 ± 0.2
Manes.02G003700.v8.1		SR C/X			9.36 ± 0.28	9.34 ± 0.1	9.43 ± 0.13	9.22 ± 0.14	9.41 ± 0.19	9.78 ± 0.12	9.77 ± 0.14	9.66 ± 0.09
Manes.02G003800.v8.1	Stem C/X	SR C/X			9.22 ± 0.58	10.49 ± 0.29	11.04 ± 0.29	11.26 ± 0.19	9.84 ± 0.34	10.46 ± 0.18	10.6 ± 0.16	10.49 ± 0.08
Manes.02G004000.v8.1	Stem P/C	SR C/X			10.72 ± 0.19	10.83 ± 0.07	10.76 ± 0.09	10.39 ± 0.16	10.64 ± 0.19	10.91 ± 0.1	10.98 ± 0.13	10.81 ± 0.09
Manes.02G004100.v8.1	Stem X	SR C/X	SR Low		6.34 ± 0.54	7.54 ± 0.54	8.44 ± 0.45	9.34 ± 0.25	6.63 ± 0.29	7.17 ± 0.23	7.44 ± 0.21	7.25 ± 0.23
Manes.02G004200.v8.1	Stem X	SR X	SR High		8.58 ± 0.4	9.2 ± 0.31	9.53 ± 0.14	9.88 ± 0.22	9.68 ± 0.23	9.48 ± 0.17	9.79 ± 0.17	10.06 ± 0.12
Manes.02G004300.v8.1	Stem P	SR P/X		KNOX1	11.65 ± 0.23	11 ± 0.17	10.87 ± 0.17	11 ± 0.16	11.02 ± 0.24	10.61 ± 0.16	10.71 ± 0.12	10.82 ± 0.17
Manes.02G004600.v8.1	Stem P				9.49 ± 0.45	9.25 ± 0.18	9.05 ± 0.19	8.93 ± 0.19	9.19 ± 0.17	9.07 ± 0.1	9.04 ± 0.08	9.07 ± 0.07
Manes.02G004800.v8.1	Stem C/X	SR C/X			8.66 ± 0.54	9.79 ± 0.16	9.79 ± 0.19	9.2 ± 0.34	9.36 ± 0.29	10.02 ± 0.11	10.19 ± 0.25	9.65 ± 0.1
Manes.02G004900.v8.1	Stem P/X				9.48 ± 0.23	9.15 ± 0.17	8.96 ± 0.11	9.24 ± 0.25	8.86 ± 0.13	8.92 ± 0.12	8.78 ± 0.13	8.79 ± 0.22
Manes.02G005000.v8.1	Stem C/X				11.24 ± 0.17	11.46 ± 0.2	11.77 ± 0.18	11.53 ± 0.23	11.23 ± 0.14	11.21 ± 0.11	11.4 ± 0.13	11.27 ± 0.16
Manes.02G005200.v8.1	Stem P/C	SR P/C			8.63 ± 0.88	9.65 ± 0.36	8.73 ± 0.21	7.72 ± 0.45	8.55 ± 0.52	8.66 ± 0.25	8.19 ± 0.19	7.88 ± 0.23
Manes.02G005300.v8.1	Stem P/C	SR P			6.66 ± 0.69	6.86 ± 0.31	6.49 ± 0.22	6.26 ± 0.22	6.53 ± 0.42	6.63 ± 0.31	6.34 ± 0.28	6.12 ± 0.21
Manes.02G005400.v8.1	Stem P	SR P	SR High		9.97 ± 0.37	9.15 ± 0.51	7.9 ± 0.45	7.25 ± 0.37	11.82 ± 0.3	11.1 ± 0.25	10.39 ± 0.36	9.96 ± 0.28
Manes.02G005600.v8.1	Stem X			MYB46	8.86 ± 0.37	9.33 ± 0.18	9.6 ± 0.23	9.93 ± 0.17	9.53 ± 0.2	9.6 ± 0.11	9.47 ± 0.11	9.4 ± 0.15
Manes.02G005700.v8.1	Stem C/X	SR C/X			10.98 ± 0.16	11.25 ± 0.11	11.34 ± 0.08	11.38 ± 0.09	10.99 ± 0.14	11.22 ± 0.11	11.25 ± 0.08	11.07 ± 0.07
Manes.02G005800.v8.1	Stem P	SR C/X	SR High		6.94 ± 0.51	6.9 ± 0.26	6.43 ± 0.22	6.3 ± 0.28	8.01 ± 0.23	8.33 ± 0.24	8.5 ± 0.13	8.22 ± 0.17
Manes.02G005900.v8.1		SR P/X		KNOX1	9.17 ± 0.18	9.07 ± 0.11	9.02 ± 0.11	9 ± 0.08	9.52 ± 0.15	9.34 ± 0.08	9.21 ± 0.06	9.36 ± 0.15
Manes.02G006000.v8.1	Stem X	SR C/X			12.3 ± 0.29	12.85 ± 0.3	13.49 ± 0.19	13.7 ± 0.18	12.66 ± 0.24	13.31 ± 0.17	13.3 ± 0.14	13.18 ± 0.07
Manes.02G006200.v8.1	Stem C/X	SR C/X	SR High		8.29 ± 0.38	9.46 ± 0.31	9.7 ± 0.14	9.09 ± 0.36	9.16 ± 0.18	9.65 ± 0.12	9.92 ± 0.19	9.83 ± 0.11
Manes.02G006400.v8.1	Stem C/X	SR X	SR High		6.54 ± 0.84	8.33 ± 0.83	9.3 ± 0.36	9.42 ± 0.44	8.62 ± 0.69	8.27 ± 0.44	8.97 ± 0.34	9.91 ± 0.43
Manes.02G006500.v8.1	Stem X	SR P/X			10.65 ± 0.44	11.15 ± 0.53	12.19 ± 0.38	13.87 ± 0.47	11.92 ± 0.14	11.61 ± 0.08	11.71 ± 0.09	11.95 ± 0.11
Manes.02G006600.v8.1	Stem P	SR P	SR Low		9.63 ± 0.85	7.65 ± 0.5	6.47 ± 0.4	6.32 ± 0.45	8.02 ± 0.45	7.03 ± 0.32	6.36 ± 0.28	6.35 ± 0.26
Manes.02G006700.v8.1	Stem P	SR P			9.63 ± 0.21	8.87 ± 0.16	8.81 ± 0.21	9.12 ± 0.26	10.01 ± 0.21	9.35 ± 0.1	9.28 ± 0.18	9.28 ± 0.2
Manes.02G006800.v8.1	Stem X		SR Low	MYB46	5.97 ± 0.33	5.91 ± 0.27	6.79 ± 0.41	7.67 ± 0.22	6.11 ± 0.34	5.87 ± 0.15	5.88 ± 0.1	6.06 ± 0.21
Manes.02G006900.v8.1	Stem X			MYB46	9.87 ± 0.2	9.78 ± 0.09	9.81 ± 0.12	10.04 ± 0.13	10.33 ± 0.12	10.17 ± 0.13	10.27 ± 0.08	10.27 ± 0.1
Manes.02G007001.v8.1	Stem P		SR High		8.3 ± 0.35	7.9 ± 0.25	7.35 ± 0.16	7.47 ± 0.19	8.66 ± 0.21	8.4 ± 0.11	8.43 ± 0.21	8.6 ± 0.19
Manes.02G007100.v8.1	Stem P	SR P	SR High		8.56 ± 0.4	7.33 ± 0.41	6.7 ± 0.36	6.58 ± 0.27	9.4 ± 0.32	8.65 ± 0.24	8.44 ± 0.25	8.58 ± 0.17
Manes.02G007300.v8.1	Stem P				6.33 ± 0.5	5.94 ± 0.13	5.84 ± 0.24	5.8 ± 0.13	6 ± 0.24	5.87 ± 0.13	5.85 ± 0.09	5.84 ± 0.09
Manes.02G007400.v8.1	Stem P	SR P	SR High		10.1 ± 0.58	8.33 ± 0.78	7.24 ± 0.42	6.85 ± 0.43	9.85 ± 0.36	8.59 ± 0.36	7.97 ± 0.59	8.11 ± 0.32
Manes.02G007600.v8.1	Stem P	SR P/X	SR High	KNOX1	10.35 ± 0.28	9.73 ± 0.12	9.72 ± 0.11	9.83 ± 0.17	12.06 ± 0.21	11.44 ± 0.14	11.41 ± 0.17	11.6 ± 0.05
Manes.02G007650.v8.1	Stem C/X	SR C/X	SR High		8.29 ± 0.44	9.04 ± 0.16	9.4 ± 0.18	9.13 ± 0.34	9.12 ± 0.32	9.42 ± 0.15	9.61 ± 0.13	9.57 ± 0.1
Manes.02G007800.v8.1	Stem P	SR P/X	SR Low	KNOX1	10.18 ± 0.42	9.67 ± 0.16	9.57 ± 0.14	9.88 ± 0.35	9.44 ± 0.14	9.09 ± 0.21	9.09 ± 0.16	9.44 ± 0.12
Manes.02G007900.v8.1	Stem P	SR P/X	SR High	KNOX1	7.15 ± 0.24	7.11 ± 0.19	6.95 ± 0.18	6.69 ± 0.2	7.54 ± 0.28	7.05 ± 0.18	7.03 ± 0.24	7.4 ± 0.23
Manes.02G008000.v8.1			SR High		5.82 ± 0.11	6.1 ± 0.14	6.1 ± 0.24	5.93 ± 0.19	6.16 ± 0.29	6.18 ± 0.3	6.24 ± 0.14	6.29 ± 0.28
Manes.02G008100.v8.1	Stem P	SR P			11.59 ± 0.21	11.32 ± 0.18	11.11 ± 0.15	10.97 ± 0.15	11.25 ± 0.14	10.95 ± 0.12	10.86 ± 0.08	10.92 ± 0.12
Manes.02G008201.v8.1			SR Low		7.89 ± 0.59	7.86 ± 0.18	7.74 ± 0.13	7.51 ± 0.24	7.27 ± 0.23	7.34 ± 0.3	7.22 ± 0.16	7.24 ± 0.14
Manes.02G008300.v8.1	Stem P				8.29 ± 0.26	8.24 ± 0.27	8.08 ± 0.11	7.68 ± 0.21	8.22 ± 0.21	8.14 ± 0.13	8.15 ± 0.15	8.23 ± 0.11
Manes.02G008400.v8.1	Stem P/X		SR Low		9.42 ± 0.32	9.12 ± 0.14	9.13 ± 0.14	9.42 ± 0.16	8.88 ± 0.18	8.64 ± 0.14	8.64 ± 0.13	8.6 ± 0.2
Manes.02G008500.v8.1	Stem C/X	SR C/X	SR High		6.42 ± 0.41	7.18 ± 0.16	7.16 ± 0.24	6.98 ± 0.29	7.11 ± 0.23	7.41 ± 0.2	7.5 ± 0.19	7.26 ± 0.13
Manes.02G008800.v8.1	Stem C/X	SR C/X			6.31 ± 0.47	7.11 ± 0.27	7.24 ± 0.42	6.97 ± 0.33	6.74 ± 0.44	7.28 ± 0.19	7.46 ± 0.16	7.12 ± 0.19
Manes.02G008900.v8.1	Stem C/X		SR Low		9.5 ± 0.74	10.97 ± 0.42	11.52 ± 0.23	11.27 ± 0.39	10.06 ± 0.3	10.08 ± 0.14	10.08 ± 0.1	9.88 ± 0.18
Manes.02G009000.v8.1	Stem C/X				8.95 ± 0.46	9.53 ± 0.09	9.46 ± 0.09	9.2 ± 0.29	9.26 ± 0.16	9.46 ± 0.19	9.38 ± 0.11	9.27 ± 0.1
Manes.02G009100.v8.1	Stem X		SR Low	MYB46	6.91 ± 0.61	7.46 ± 0.2	7.39 ± 0.23	7.89 ± 0.36	7.08 ± 0.26	7.16 ± 0.19	7.1 ± 0.15	7.02 ± 0.16
Manes.02G009200.v8.1	Stem C/X	SR X	SR High		9.39 ± 0.79	11.09 ± 0.34	11.7 ± 0.41	11.96 ± 0.23	11.24 ± 0.27	11.79 ± 0.16	12.13 ± 0.17	12.22 ± 0.14
Manes.02G009300.v8.1	Stem P	SR P	SR Low		12.39 ± 0.67	10.68 ± 0.49	9.64 ± 0.32	9.54 ± 0.41	9.91 ± 0.34	9.05 ± 0.36	8.6 ± 0.34	8.65 ± 0.17
Manes.02G009400.v8.1	Stem P	SR P/X		KNOX1	13 ± 0.37	12.27 ± 0.12	12.06 ± 0.08	12.2 ± 0.14	12.39 ± 0.19	12.06 ± 0.12	12.01 ± 0.1	12.15 ± 0.11
Manes.02G009500.v8.1	Stem P	SR P	SR High		9.14 ± 0.82	8.71 ± 0.4	7.77 ± 0.31	7.37 ± 0.34	10.11 ± 0.29	9.44 ± 0.26	8.78 ± 0.38	8.46 ± 0.18
Manes.02G009600.v8.1	Stem P/X		SR Low		7.84 ± 0.5	7.33 ± 0.11	7.48 ± 0.25	7.51 ± 0.35	6.54 ± 0.26	6.23 ± 0.22	6.14 ± 0.19	6.21 ± 0.23
Manes.02G009700.v8.1	Stem P	SR P	SR High		8.95 ± 0.34	8.59 ± 0.17	8.45 ± 0.17	8.53 ± 0.14	9.75 ± 0.21	9.53 ± 0.12	9.41 ± 0.09	9.38 ± 0.23
Manes.02G009800.v8.1			SR Low		6.43 ± 0.52	6.35 ± 0.24	6.08 ± 0.24	6.07 ± 0.25	6.07 ± 0.15	5.89 ± 0.2	5.86 ± 0.14	5.9 ± 0.02
Manes.02G009900.v8.1	Stem P	SR P	SR Low		10.46 ± 0.46	9.2 ± 0.6	7.96 ± 0.49	7.32 ± 0.3	9.25 ± 0.25	8.49 ± 0.25	7.81 ± 0.37	7.64 ± 0.31
Manes.02G010000.v8.1	Stem P	SR P	SR High		8.37 ± 0.4	7.51 ± 0.33	6.88 ± 0.31	6.5 ± 0.3	8.53 ± 0.29	7.86 ± 0.24	7.55 ± 0.18	7.83 ± 0.15
Manes.02G010100.v8.1			SR High		5.79 ± 0.02	6.04 ± 0.16	5.93 ± 0.15	5.9 ± 0.19	5.98 ± 0.23	6.25 ± 0.13	6.23 ± 0.16	6.05 ± 0.18
Manes.02G010300.v8.1	Stem X			MYB46	9.17 ± 0.32	9.27 ± 0.13	9.14 ± 0.21	9.61 ± 0.37	8.99 ± 0.29	9.21 ± 0.15	9.12 ± 0.18	8.9 ± 0.12
Manes.02G010400.v8.1	Stem X			MYB46	9.56 ± 0.14	9.59 ± 0.11	9.74 ± 0.1	9.9 ± 0.14	9.69 ± 0.13	9.5 ± 0.15	9.67 ± 0.1	9.75 ± 0.16
Manes.02G010600.v8.1	Stem C/X		SR High		8.97 ± 1.37	10.71 ± 0.28	10.14 ± 0.43	9.44 ± 0.49	11.88 ± 0.34	12.04 ± 0.19	11.85 ± 0.23	11.99 ± 0.15
Manes.02G010700.v8.1	Stem P		SR Low		8.12 ± 0.7	7.53 ± 0.46	6.73 ± 0.38	6.38 ± 0.31	6.76 ± 0.24	6.7 ± 0.18	6.61 ± 0.23	6.34 ± 0.16
Manes.02G010800.v8.1	Stem C/X				9.49 ± 0.27	10.13 ± 0.17	10.36 ± 0.17	10.46 ± 0.12	10.48 ± 0.09	10.4 ± 0.1	10.48 ± 0.1	10.57 ± 0.13
Manes.02G010900.v8.1	Stem P	SR C/X			9.29 ± 0.41	8.99 ± 0.17	9.06 ± 0.13	8.88 ± 0.23	8.93 ± 0.17	9.3 ± 0.11	9.34 ± 0.11	9.35 ± 0.11
Manes.02G011000.v8.1	Stem X	SR P/X			10.32 ± 0.28	9.73 ± 0.3	10.3 ± 0.26	11.91 ± 0.57	10.57 ± 0.41	9.78 ± 0.19	9.59 ± 0.27	10.02 ± 0.14
Manes.02G011100.v8.1	Stem X		SR Low	MYB46	6.17 ± 0.43	5.95 ± 0.22	6.01 ± 0.24	7.11 ± 0.56	5.89 ± 0.18	5.87 ± 0.14	5.85 ± 0.11	5.81 ± 0
Manes.02G011400.v8.1	Stem P	SR P/X	SR Low	KNOX1	12.39 ± 0.64	10.48 ± 0.67	9.1 ± 0.31	9.07 ± 0.46	9.85 ± 0.58	8.8 ± 0.34	8.59 ± 0.25	8.72 ± 0.15
Manes.02G011500.v8.1	Stem P/X		SR Low		7.19 ± 0.32	6.84 ± 0.14	6.74 ± 0.15	7.07 ± 0.38	6.51 ± 0.19	6.75 ± 0.18	6.46 ± 0.22	6.66 ± 0.2
Manes.02G011600.v8.1	Stem P				9.71 ± 0.36	9.44 ± 0.11	9.43 ± 0.1	9.11 ± 0.22	9.1 ± 0.17	9.07 ± 0.2	9.09 ± 0.08	9.07 ± 0.08
Manes.02G011800.v8.1	Stem C/X	SR C/X			9.63 ± 0.25	10.39 ± 0.11	10.28 ± 0.14	9.72 ± 0.28	9.71 ± 0.23	10.25 ± 0.11	10.26 ± 0.15	10.06 ± 0.1
Manes.02G012100.v8.1	Stem C/X	SR X	SR High		7.38 ± 0.9	9.13 ± 0.4	9.6 ± 0.65	9.08 ± 0.77	10.31 ± 0.5	10.35 ± 0.3	10.92 ± 0.44	10.9 ± 0.17
Manes.02G012300.v8.1	Stem C/X		SR Low		7.1 ± 0.69	8.15 ± 0.23	8.32 ± 0.18	8.21 ± 0.24	6.74 ± 0.41	6.9 ± 0.17	6.94 ± 0.19	6.79 ± 0.13
Manes.02G012400.v8.1	Stem X			MYB46	5.91 ± 0.21	5.85 ± 0.14	6.1 ± 0.25	6.28 ± 0.28	6 ± 0.24	5.83 ± 0.21	5.99 ± 0.17	6.18 ± 0.25
Manes.02G012500.v8.1	Stem P				10.2 ± 0.31	9.56 ± 0.18	9.39 ± 0.14	9.48 ± 0.17	9.6 ± 0.08	9.63 ± 0.12	9.65 ± 0.06	9.7 ± 0.08
Manes.02G012600.v8.1	Stem P	SR P/X	SR High	KNOX1	10.05 ± 0.3	9.49 ± 0.18	9.48 ± 0.24	9.31 ± 0.19	10.73 ± 0.21	10.21 ± 0.13	10.51 ± 0.19	10.88 ± 0.11
Manes.02G012900.v8.1	Stem X	SR X			7.65 ± 0.56	8.28 ± 0.52	9.38 ± 0.4	10.78 ± 0.31	8.66 ± 0.21	8.8 ± 0.16	9 ± 0.13	9.1 ± 0.15
Manes.02G013100.v8.1	Stem P	SR P			13.96 ± 0.3	13.35 ± 0.2	13.08 ± 0.18	13.14 ± 0.12	13.54 ± 0.28	12.96 ± 0.14	12.65 ± 0.13	12.89 ± 0.15
Manes.02G013200.v8.1	Stem P		SR Low		7.55 ± 0.44	7.11 ± 0.25	6.67 ± 0.31	6.61 ± 0.38	6.6 ± 0.49	6.73 ± 0.21	6.6 ± 0.23	6.37 ± 0.31
Manes.02G013400.v8.1	Stem C/X	SR X	SR High		7.98 ± 0.44	9.5 ± 0.25	9.63 ± 0.25	8.99 ± 0.47	9.51 ± 0.37	10.02 ± 0.22	10.49 ± 0.2	10.86 ± 0.22
Manes.02G013500.v8.1	Stem C/X	SR C/X			8.19 ± 0.49	9.17 ± 0.22	9.32 ± 0.15	9.12 ± 0.28	9.1 ± 0.16	9.39 ± 0.15	9.41 ± 0.13	9.37 ± 0.14
Manes.02G013600.v8.1	Stem P	SR P	SR High		6.64 ± 0.72	6.29 ± 0.3	6 ± 0.12	5.9 ± 0.31	6.9 ± 0.45	6.68 ± 0.11	6.45 ± 0.27	6.17 ± 0.21
Manes.02G013767.v8.1	Stem X	SR C/X	SR High		10.21 ± 0.48	10.85 ± 0.12	10.93 ± 0.17	11.15 ± 0.2	11.13 ± 0.2	11.7 ± 0.17	11.96 ± 0.14	11.9 ± 0.12
Manes.02G013832.v8.1	Stem C/X	SR C/X			6.66 ± 0.74	9.16 ± 0.44	9.18 ± 0.27	8.47 ± 0.47	6.86 ± 0.86	9.49 ± 0.32	9.69 ± 0.5	9.17 ± 0.38
Manes.02G013900.v8.1	Stem X			MYB46	10.55 ± 0.32	10.35 ± 0.12	10.62 ± 0.12	11.19 ± 0.26	10.31 ± 0.09	10.35 ± 0.1	10.42 ± 0.08	10.42 ± 0.08
Manes.02G014000.v8.1		SR C/X			7.32 ± 0.41	7.29 ± 0.15	7.22 ± 0.15	7.14 ± 0.25	7.16 ± 0.22	7.59 ± 0.16	7.75 ± 0.17	7.52 ± 0.15
Manes.02G014100.v8.1		SR C/X			7.83 ± 0.41	7.97 ± 0.16	7.97 ± 0.24	7.69 ± 0.15	7.73 ± 0.19	8.15 ± 0.15	8.19 ± 0.19	7.94 ± 0.19
Manes.02G014200.v8.1	Stem C/X	SR C/X			8.81 ± 0.51	9.42 ± 0.11	9.3 ± 0.13	9.01 ± 0.16	8.89 ± 0.14	9.07 ± 0.12	9.11 ± 0.12	9.13 ± 0.1
Manes.02G014300.v8.1	Stem C/X		SR Low		5.83 ± 0.13	6.13 ± 0.21	6.27 ± 0.22	6.14 ± 0.2	5.79 ± 0.02	5.79 ± 0.01	5.83 ± 0.14	5.79 ± 0.02
Manes.02G014750.v8.1	Stem C/X	SR X	SR Low		8.25 ± 0.35	8.69 ± 0.18	8.74 ± 0.14	8.37 ± 0.3	7.67 ± 0.16	7.85 ± 0.15	8.14 ± 0.13	8.08 ± 0.21
Manes.02G014900.v8.1	Stem P	SR P/X		KNOX1	11.59 ± 0.26	11.28 ± 0.11	11.16 ± 0.09	11.2 ± 0.23	11.96 ± 0.25	11.19 ± 0.16	11.07 ± 0.2	11.56 ± 0.21
Manes.02G015100.v8.1	Stem C/X	SR C/X			9.66 ± 0.25	10.22 ± 0.13	10.34 ± 0.18	10.15 ± 0.15	10.11 ± 0.13	10.38 ± 0.12	10.41 ± 0.12	10.37 ± 0.1
Manes.02G015200.v8.1	Stem P/X	SR P/X			10.65 ± 0.24	10.42 ± 0.1	10.37 ± 0.06	10.54 ± 0.14	10.31 ± 0.2	10.02 ± 0.12	10.01 ± 0.13	10.11 ± 0.08
Manes.02G015300.v8.1	Stem X		SR Low	MYB46	7.22 ± 0.54	7.15 ± 0.22	7.68 ± 0.32	8.51 ± 0.21	7.06 ± 0.23	7.05 ± 0.17	7.23 ± 0.2	7.32 ± 0.17
Manes.02G015400.v8.1	Stem C/X				5.88 ± 0.17	6.28 ± 0.23	6.39 ± 0.23	6.11 ± 0.26	6.35 ± 0.3	6.4 ± 0.21	6.36 ± 0.15	6.24 ± 0.18
Manes.02G015500.v8.1	Stem X			MYB46	11.31 ± 0.24	11.69 ± 0.13	11.93 ± 0.12	12.09 ± 0.13	11.55 ± 0.14	11.65 ± 0.07	11.69 ± 0.09	11.74 ± 0.09
Manes.02G015825.v8.1	Stem P	SR P/C			8.23 ± 0.48	8.3 ± 0.43	7.52 ± 0.23	6.9 ± 0.33	7.97 ± 0.61	8.52 ± 0.27	8.13 ± 0.34	7.55 ± 0.21
Manes.02G016100.v8.1	Stem P	SR P			7.38 ± 0.37	6.8 ± 0.19	6.15 ± 0.38	6.02 ± 0.21	6.8 ± 0.25	6.51 ± 0.3	6.26 ± 0.23	6.17 ± 0.27
Manes.02G016200.v8.1		SR P	SR High		6.49 ± 0.42	6.78 ± 0.31	6.99 ± 0.31	6.8 ± 0.2	7.98 ± 0.23	7.72 ± 0.26	7.43 ± 0.18	7.28 ± 0.17
Manes.02G016300.v8.1			SR Low		6.23 ± 0.54	6.55 ± 0.16	6.32 ± 0.19	6.05 ± 0.21	5.96 ± 0.23	6.14 ± 0.16	5.98 ± 0.21	6 ± 0.17
Manes.02G016500.v8.1	Stem P				11.3 ± 0.17	11.23 ± 0.12	11.08 ± 0.09	10.88 ± 0.1	11 ± 0.1	10.99 ± 0.06	10.97 ± 0.06	10.93 ± 0.05
Manes.02G016567.v8.1	Stem X		SR High		5.95 ± 0.35	6.12 ± 0.19	6.37 ± 0.2	6.93 ± 0.29	7.21 ± 0.2	6.95 ± 0.21	6.94 ± 0.18	7.11 ± 0.19
Manes.02G016600.v8.1	Stem P				10.41 ± 0.26	10.34 ± 0.13	10.05 ± 0.11	9.8 ± 0.17	10.15 ± 0.13	10.13 ± 0.11	10.08 ± 0.07	10.08 ± 0.15
Manes.02G016700.v8.1		SR C/X	SR Low		8.5 ± 0.38	8.63 ± 0.19	8.54 ± 0.26	8.74 ± 0.24	7.33 ± 0.25	7.77 ± 0.16	7.9 ± 0.19	7.77 ± 0.25
Manes.02G016800.v8.1	Stem C/X	SR C/X			9.78 ± 0.28	10.18 ± 0.12	10.4 ± 0.14	10.33 ± 0.13	9.79 ± 0.19	10.04 ± 0.07	10.09 ± 0.12	9.96 ± 0.09
Manes.02G017301.v8.1	Stem C/X	SR X	SR Low		6.22 ± 0.38	6.95 ± 0.2	7.19 ± 0.18	7.2 ± 0.27	6.23 ± 0.26	6.53 ± 0.18	6.77 ± 0.15	6.63 ± 0.11
Manes.02G017401.v8.1	Stem X	SR C/X	SR Low		6.53 ± 0.56	7.19 ± 0.64	8.49 ± 0.39	9.98 ± 0.47	5.98 ± 0.28	6.43 ± 0.22	6.35 ± 0.24	6.43 ± 0.14
Manes.02G017467.v8.1	Stem C/X	SR C/X	SR Low		6.39 ± 0.51	7.36 ± 0.39	7.95 ± 0.33	8.16 ± 0.29	6.53 ± 0.46	7.24 ± 0.25	7.15 ± 0.23	6.98 ± 0.22
Manes.02G017500.v8.1	Stem C/X	SR C/X			8.54 ± 0.55	9.64 ± 0.3	9.11 ± 0.29	8.46 ± 0.28	8.71 ± 0.55	9.36 ± 0.2	9.12 ± 0.39	8.63 ± 0.11
Manes.02G017610.v8.1	Stem X			MYB46	8.96 ± 0.16	8.8 ± 0.15	8.89 ± 0.14	9.16 ± 0.13	9.2 ± 0.11	9.07 ± 0.16	9.01 ± 0.11	9.06 ± 0.13
Manes.02G017900.v8.1	Stem X			MYB46	8.76 ± 0.4	9.06 ± 0.08	9.14 ± 0.08	9.35 ± 0.13	8.96 ± 0.14	8.8 ± 0.13	8.83 ± 0.15	8.92 ± 0.16
Manes.02G018000.v8.1	Stem C/X	SR X	SR High		7.37 ± 0.4	7.89 ± 0.14	7.81 ± 0.1	7.41 ± 0.24	7.87 ± 0.18	7.96 ± 0.17	8.04 ± 0.16	8.23 ± 0.09
Manes.02G018100.v8.1	Stem X			MYB46	8.4 ± 0.44	8.74 ± 0.34	9.28 ± 0.1	9.21 ± 0.15	8.41 ± 0.23	8.28 ± 0.24	8.45 ± 0.21	8.65 ± 0.14
Manes.02G018200.v8.1	Stem P	SR P	SR Low		12.6 ± 0.36	11.32 ± 0.34	10.92 ± 0.17	11.67 ± 0.36	10.33 ± 0.42	9.46 ± 0.24	9.04 ± 0.42	9.25 ± 0.47
Manes.02G018400.v8.1	Stem P	SR P	SR Low		10.01 ± 0.54	8.74 ± 0.4	8.12 ± 0.29	7.95 ± 0.25	8.62 ± 0.3	7.99 ± 0.18	7.65 ± 0.2	7.77 ± 0.29
Manes.02G018500.v8.1		SR C/X			6.68 ± 0.4	6.99 ± 0.25	7.05 ± 0.2	6.82 ± 0.22	6.66 ± 0.23	7.16 ± 0.16	7.15 ± 0.2	7.01 ± 0.14
Manes.02G018600.v8.1	Stem C/X				7.83 ± 0.49	8.62 ± 0.14	8.61 ± 0.2	8.51 ± 0.23	8.41 ± 0.36	8.62 ± 0.16	8.63 ± 0.15	8.33 ± 0.13
Manes.02G018700.v8.1		SR P	SR High		5.9 ± 0.2	5.81 ± 0.08	5.8 ± 0.03	5.79 ± 0.04	8.35 ± 0.36	7.42 ± 0.35	6.93 ± 0.43	6.8 ± 0.13
Manes.02G019000.v8.1	Stem X			MYB46	10.18 ± 0.34	10.44 ± 0.18	10.67 ± 0.12	10.86 ± 0.21	10.22 ± 0.25	10.29 ± 0.07	10.38 ± 0.14	10.31 ± 0.17
Manes.02G019100.v8.1	Stem P	SR P	SR High		7.13 ± 0.49	7.07 ± 0.24	6.72 ± 0.22	6.66 ± 0.27	7.43 ± 0.36	7.46 ± 0.09	7.1 ± 0.24	7.03 ± 0.23
Manes.02G019200.v8.1	Stem X			MYB46	10.39 ± 0.15	10.4 ± 0.11	10.62 ± 0.13	10.97 ± 0.14	10.54 ± 0.12	10.66 ± 0.09	10.65 ± 0.12	10.55 ± 0.08
[truncated: 19,468 more rows]
