# Supplementary material for: High-resolution transcriptomics of stem and storage root vascular cambia highlight regulatory processes for xylem parenchyma differentiation in cassava
Source: BMC Genomics. 2025 Dec 9;26:1095. doi: 10.1186/s12864-025-12076-w (PMC12690950; doi:10.1186/s12864-025-12076-w)
Supplement: Supplementary file 9 — Supplementary Material 9 [file 12864_2025_12076_MOESM9_ESM.xlsx]

## Sheet: Sheet1
Pattern	Ontology	ID	Description	GeneRatio	BgRatio	pvalue	p.adjust	qvalue	geneID	Count
MYB46	BP	GO:0009834	plant-type secondary cell wall biogenesis	54/2198	156/28566	5.2363e-22	8.15816e-19	7.76626e-19	Manes.01G164900.v8.1/Manes.01G240800.v8.1/Manes.02G001600.v8.1/Manes.02G122300.v8.1/Manes.02G173200.v8.1/Manes.03G013200.v8.1/Manes.03G068416.v8.1/Manes.03G074600.v8.1/Manes.04G022900.v8.1/Manes.04G023000.v8.1/Manes.04G023100.v8.1/Manes.04G023200.v8.1/Manes.04G023300.v8.1/Manes.04G023400.v8.1/Manes.04G140800.v8.1/Manes.05G017100.v8.1/Manes.05G173600.v8.1/Manes.06G030900.v8.1/Manes.06G031000.v8.1/…	54
MYB46	BP	GO:1901348	positive regulation of secondary cell wall biogenesis	22/2198	29/28566	2.61152e-19	2.03437e-16	1.93665e-16	Manes.01G076000.v8.1/Manes.02G035400.v8.1/Manes.02G102300.v8.1/Manes.02G173200.v8.1/Manes.03G068416.v8.1/Manes.03G074600.v8.1/Manes.04G022900.v8.1/Manes.04G023000.v8.1/Manes.04G023100.v8.1/Manes.04G023200.v8.1/Manes.04G023300.v8.1/Manes.04G023400.v8.1/Manes.06G135700.v8.1/Manes.06G164800.v8.1/Manes.08G005900.v8.1/Manes.11G127600.v8.1/Manes.11G143000.v8.1/Manes.11G143100.v8.1/Manes.11G143200.v8.1/…	22
MYB46	BP	GO:2000652	regulation of secondary cell wall biogenesis	30/2198	67/28566	1.90233e-16	9.87943e-14	9.40485e-14	Manes.01G057200.v8.1/Manes.01G074400.v8.1/Manes.01G194800.v8.1/Manes.01G246500.v8.1/Manes.02G034300.v8.1/Manes.02G077400.v8.1/Manes.02G173200.v8.1/Manes.03G103400.v8.1/Manes.05G017300.v8.1/Manes.06G028500.v8.1/Manes.06G044200.v8.1/Manes.06G136500.v8.1/Manes.06G164800.v8.1/Manes.06G175200.v8.1/Manes.07G005800.v8.1/Manes.10G143200.v8.1/Manes.11G127600.v8.1/Manes.11G136900.v8.1/Manes.11G148700.v8.1/…	30
MYB46	BP	GO:0045492	xylan biosynthetic process	22/2198	43/28566	6.10977e-14	2.37976e-11	2.26544e-11	Manes.03G103100.v8.1/Manes.03G122300.v8.1/Manes.04G032900.v8.1/Manes.05G173600.v8.1/Manes.06G119900.v8.1/Manes.06G127200.v8.1/Manes.07G026400.v8.1/Manes.07G131000.v8.1/Manes.07G131100.v8.1/Manes.08G093700.v8.1/Manes.08G121000.v8.1/Manes.09G107400.v8.1/Manes.09G110900.v8.1/Manes.10G011100.v8.1/Manes.10G032500.v8.1/Manes.10G079000.v8.1/Manes.12G107200.v8.1/Manes.12G153100.v8.1/Manes.13G120000.v8.1/…	22
MYB46	BP	GO:0009809	lignin biosynthetic process	36/2198	116/28566	1.71603e-13	5.34714e-11	5.09028e-11	Manes.01G043600.v8.1/Manes.01G043700.v8.1/Manes.01G142400.v8.1/Manes.01G164900.v8.1/Manes.01G240800.v8.1/Manes.02G001600.v8.1/Manes.02G100800.v8.1/Manes.02G122300.v8.1/Manes.02G206300.v8.1/Manes.02G206400.v8.1/Manes.04G027900.v8.1/Manes.04G101700.v8.1/Manes.05G017100.v8.1/Manes.06G175200.v8.1/Manes.07G125000.v8.1/Manes.07G138600.v8.1/Manes.08G063400.v8.1/Manes.08G080800.v8.1/Manes.08G081000.v8.1/…	36
MYB46	BP	GO:0016192	vesicle-mediated transport	49/2198	249/28566	9.49548e-10	2.46566e-07	2.34722e-07	Manes.01G072801.v8.1/Manes.01G086400.v8.1/Manes.01G136100.v8.1/Manes.01G231400.v8.1/Manes.01G265700.v8.1/Manes.02G032648.v8.1/Manes.02G033000.v8.1/Manes.02G049000.v8.1/Manes.02G145500.v8.1/Manes.03G002000.v8.1/Manes.03G029400.v8.1/Manes.03G048200.v8.1/Manes.03G149500.v8.1/Manes.03G180300.v8.1/Manes.03G187600.v8.1/Manes.03G204400.v8.1/Manes.04G143300.v8.1/Manes.05G003200.v8.1/Manes.05G055500.v8.1/…	49
MYB46	BP	GO:0010417	glucuronoxylan biosynthetic process	12/2198	20/28566	2.9384e-09	6.54004e-07	6.22587e-07	Manes.03G122300.v8.1/Manes.05G173600.v8.1/Manes.06G127200.v8.1/Manes.08G003900.v8.1/Manes.08G100700.v8.1/Manes.09G080547.v8.1/Manes.09G188500.v8.1/Manes.12G107600.v8.1/Manes.12G153100.v8.1/Manes.13G119600.v8.1/Manes.15G076900.v8.1/Manes.18G036700.v8.1	12
MYB46	BP	GO:1901141	regulation of lignin biosynthetic process	11/2198	22/28566	1.73597e-07	3.0384e-05	2.89245e-05	Manes.01G074400.v8.1/Manes.02G034300.v8.1/Manes.02G077400.v8.1/Manes.03G103400.v8.1/Manes.06G056801.v8.1/Manes.06G136500.v8.1/Manes.07G119800.v8.1/Manes.10G025500.v8.1/Manes.12G144700.v8.1/Manes.14G034400.v8.1/Manes.15G090900.v8.1	11
MYB46	BP	GO:0009094	L-phenylalanine biosynthetic process	10/2198	18/28566	1.75517e-07	3.0384e-05	2.89245e-05	Manes.01G074400.v8.1/Manes.02G034300.v8.1/Manes.02G077400.v8.1/Manes.04G008300.v8.1/Manes.06G136500.v8.1/Manes.11G157300.v8.1/Manes.12G074000.v8.1/Manes.14G034400.v8.1/Manes.16G006200.v8.1/Manes.17G026400.v8.1	10
MYB46	BP	GO:0009612	response to mechanical stimulus	11/2198	23/28566	3.09502e-07	4.82204e-05	4.5904e-05	Manes.01G057800.v8.1/Manes.04G022900.v8.1/Manes.04G023300.v8.1/Manes.04G023400.v8.1/Manes.04G075000.v8.1/Manes.08G005900.v8.1/Manes.11G143000.v8.1/Manes.11G143100.v8.1/Manes.11G143200.v8.1/Manes.11G143700.v8.1/Manes.14G152200.v8.1	11
MYB46	BP	GO:1901347	negative regulation of secondary cell wall biogenesis	6/2198	7/28566	1.34858e-06	0.000191007	0.000181832	Manes.01G113200.v8.1/Manes.02G072100.v8.1/Manes.02G173200.v8.1/Manes.09G119200.v8.1/Manes.11G127600.v8.1/Manes.18G085635.v8.1	6
MYB46	BP	GO:0009059	macromolecule biosynthetic process	148/2198	1333/28566	3.61038e-06	0.000468747	0.00044623	Manes.01G070900.v8.1/Manes.01G194800.v8.1/Manes.01G197900.v8.1/Manes.01G207400.v8.1/Manes.01G234300.v8.1/Manes.01G246500.v8.1/Manes.01G248000.v8.1/Manes.02G011100.v8.1/Manes.02G023500.v8.1/Manes.02G023900.v8.1/Manes.02G027900.v8.1/Manes.02G031700.v8.1/Manes.02G092100.v8.1/Manes.02G097100.v8.1/Manes.02G101900.v8.1/Manes.02G139700.v8.1/Manes.02G141400.v8.1/Manes.02G148700.v8.1/Manes.02G167400.v8.1/…	148
MYB46	BP	GO:0009698	phenylpropanoid metabolic process	9/2198	21/28566	1.16498e-05	0.00139618	0.00132911	Manes.04G027900.v8.1/Manes.04G095300.v8.1/Manes.08G080800.v8.1/Manes.08G081000.v8.1/Manes.09G092175.v8.1/Manes.09G094600.v8.1/Manes.11G137900.v8.1/Manes.16G098200.v8.1/Manes.18G058200.v8.1	9
MYB46	BP	GO:0007033	vacuole organization	13/2198	46/28566	2.91264e-05	0.00324135	0.00308565	Manes.01G203800.v8.1/Manes.03G201800.v8.1/Manes.03G204400.v8.1/Manes.10G062400.v8.1/Manes.11G013100.v8.1/Manes.11G145800.v8.1/Manes.11G160400.v8.1/Manes.12G056000.v8.1/Manes.14G136300.v8.1/Manes.15G004701.v8.1/Manes.16G064500.v8.1/Manes.17G009700.v8.1/Manes.18G090201.v8.1	13
MYB46	BP	GO:0010413	glucuronoxylan metabolic process	4/2198	4/28566	3.49638e-05	0.0034046	0.00324105	Manes.03G122300.v8.1/Manes.08G003900.v8.1/Manes.09G080547.v8.1/Manes.15G076900.v8.1	4
MYB46	BP	GO:0015790	UDP-xylose transmembrane transport	4/2198	4/28566	3.49638e-05	0.0034046	0.00324105	Manes.02G210700.v8.1/Manes.04G019600.v8.1/Manes.11G147000.v8.1/Manes.18G139100.v8.1	4
MYB46	BP	GO:0006888	endoplasmic reticulum to Golgi vesicle-mediated transport	21/2198	114/28566	0.000150259	0.0131375	0.0125064	Manes.01G086400.v8.1/Manes.03G123300.v8.1/Manes.04G043900.v8.1/Manes.04G048900.v8.1/Manes.04G104300.v8.1/Manes.05G055500.v8.1/Manes.06G002500.v8.1/Manes.06G037700.v8.1/Manes.06G130700.v8.1/Manes.07G057100.v8.1/Manes.07G084500.v8.1/Manes.07G124300.v8.1/Manes.08G112100.v8.1/Manes.08G112200.v8.1/Manes.09G160500.v8.1/Manes.11G064800.v8.1/Manes.11G068800.v8.1/Manes.11G121900.v8.1/Manes.14G020900.v8.1/…	21
MYB46	BP	GO:0006886	intracellular protein transport	35/2198	237/28566	0.000151781	0.0131375	0.0125064	Manes.01G072801.v8.1/Manes.01G136100.v8.1/Manes.01G148800.v8.1/Manes.02G033000.v8.1/Manes.02G107500.v8.1/Manes.03G187600.v8.1/Manes.04G114100.v8.1/Manes.05G198700.v8.1/Manes.06G005400.v8.1/Manes.06G145900.v8.1/Manes.07G008000.v8.1/Manes.07G057100.v8.1/Manes.07G128200.v8.1/Manes.08G013200.v8.1/Manes.08G112100.v8.1/Manes.08G112200.v8.1/Manes.09G040400.v8.1/Manes.09G179200.v8.1/Manes.10G052100.v8.1/…	35
MYB46	BP	GO:0031328	positive regulation of cellular biosynthetic process	11/2198	41/28566	0.000198128	0.0162465	0.0154661	Manes.03G042400.v8.1/Manes.04G097000.v8.1/Manes.08G070864.v8.1/Manes.09G075900.v8.1/Manes.10G006400.v8.1/Manes.11G073400.v8.1/Manes.12G063302.v8.1/Manes.13G144800.v8.1/Manes.15G013300.v8.1/Manes.15G192766.v8.1/Manes.16G093600.v8.1	11
MYB46	BP	GO:0010623	programmed cell death involved in cell development	5/2198	9/28566	0.000259963	0.0202511	0.0192783	Manes.03G097200.v8.1/Manes.05G127000.v8.1/Manes.13G139350.v8.1/Manes.14G056700.v8.1/Manes.15G113300.v8.1	5
MYB46	BP	GO:0045493	xylan catabolic process	9/2198	30/28566	0.000300509	0.0222949	0.0212239	Manes.04G057600.v8.1/Manes.05G002500.v8.1/Manes.05G185300.v8.1/Manes.06G069100.v8.1/Manes.07G058500.v8.1/Manes.15G006300.v8.1/Manes.15G119201.v8.1/Manes.18G069300.v8.1/Manes.18G069400.v8.1	9
MYB46	BP	GO:0031222	arabinan catabolic process	7/2198	19/28566	0.000348332	0.0239611	0.0228101	Manes.04G057600.v8.1/Manes.05G002500.v8.1/Manes.07G058500.v8.1/Manes.15G006300.v8.1/Manes.15G119201.v8.1/Manes.18G069300.v8.1/Manes.18G069400.v8.1	7
MYB46	BP	GO:0036211	protein modification process	71/2198	612/28566	0.000353727	0.0239611	0.0228101	Manes.01G079500.v8.1/Manes.01G134700.v8.1/Manes.01G178700.v8.1/Manes.01G265700.v8.1/Manes.02G032648.v8.1/Manes.02G034200.v8.1/Manes.02G044300.v8.1/Manes.02G055500.v8.1/Manes.02G059500.v8.1/Manes.02G068700.v8.1/Manes.02G145200.v8.1/Manes.02G167400.v8.1/Manes.02G181700.v8.1/Manes.03G002000.v8.1/Manes.03G012500.v8.1/Manes.03G143600.v8.1/Manes.04G035900.v8.1/Manes.04G138000.v8.1/Manes.04G161000.v8.1/…	71
MYB46	BP	GO:0071555	cell wall organization	9/2198	32/28566	0.000511974	0.0332356	0.0316391	Manes.02G049000.v8.1/Manes.03G122300.v8.1/Manes.06G148902.v8.1/Manes.06G149002.v8.1/Manes.12G050900.v8.1/Manes.15G076900.v8.1/Manes.17G001600.v8.1/Manes.17G001700.v8.1/Manes.17G001900.v8.1	9
MYB46	BP	GO:0007098	centrosome cycle	6/2198	15/28566	0.000561543	0.0349953	0.0333143	Manes.05G180700.v8.1/Manes.07G062316.v8.1/Manes.07G062396.v8.1/Manes.07G063050.v8.1/Manes.10G080600.v8.1/Manes.18G045100.v8.1	6
MYB46	BP	GO:0007034	vacuolar transport	9/2198	33/28566	0.000656311	0.0378716	0.0360523	Manes.01G231400.v8.1/Manes.02G103600.v8.1/Manes.03G204400.v8.1/Manes.04G143300.v8.1/Manes.05G003200.v8.1/Manes.08G109500.v8.1/Manes.12G018200.v8.1/Manes.12G056000.v8.1/Manes.15G004701.v8.1	9
MYB46	BP	GO:0009901	anther dehiscence	9/2198	33/28566	0.000656311	0.0378716	0.0360523	Manes.01G185200.v8.1/Manes.01G240800.v8.1/Manes.02G001600.v8.1/Manes.04G140800.v8.1/Manes.05G017100.v8.1/Manes.06G009400.v8.1/Manes.09G024100.v8.1/Manes.11G024700.v8.1/Manes.12G138800.v8.1	9
MYB46	BP	GO:2000762	regulation of phenylpropanoid metabolic process	8/2198	27/28566	0.000713281	0.039689	0.0377824	Manes.01G074400.v8.1/Manes.02G034300.v8.1/Manes.02G077400.v8.1/Manes.03G185600.v8.1/Manes.04G074900.v8.1/Manes.06G136500.v8.1/Manes.14G034400.v8.1/Manes.15G106300.v8.1	8
MYB46	BP	GO:0017157	regulation of exocytosis	5/2198	11/28566	0.000836132	0.0436327	0.0415367	Manes.04G031300.v8.1/Manes.08G093100.v8.1/Manes.10G011200.v8.1/Manes.12G006100.v8.1/Manes.13G005800.v8.1	5
MYB46	BP	GO:0009423	chorismate biosynthetic process	6/2198	16/28566	0.000840167	0.0436327	0.0415367	Manes.02G107200.v8.1/Manes.02G150600.v8.1/Manes.09G161200.v8.1/Manes.13G076034.v8.1/Manes.13G095700.v8.1/Manes.18G065500.v8.1	6
