# Supplementary material for: High-resolution transcriptomics of stem and storage root vascular cambia highlight regulatory processes for xylem parenchyma differentiation in cassava
Source: BMC Genomics. 2025 Dec 9;26:1095. doi: 10.1186/s12864-025-12076-w (PMC12690950; doi:10.1186/s12864-025-12076-w)
Supplement: Supplementary file 10 — Supplementary Material 10 [file 12864_2025_12076_MOESM10_ESM.xlsx]

## Sheet: Sheet1
Pattern	Ontology	ID	Description	GeneRatio	BgRatio	pvalue	p.adjust	qvalue	geneID	Count
KNOX1	BP	GO:0009414	response to water deprivation	134/1439	1818/28566	5.53136e-06	0.00439354	0.0041488	Manes.01G005500.v8.1/Manes.01G027200.v8.1/Manes.01G029300.v8.1/Manes.01G032400.v8.1/Manes.01G094300.v8.1/Manes.01G120000.v8.1/Manes.01G144600.v8.1/Manes.01G155700.v8.1/Manes.01G189500.v8.1/Manes.01G194200.v8.1/Manes.01G259800.v8.1/Manes.02G022600.v8.1/Manes.02G034000.v8.1/Manes.02G051300.v8.1/Manes.02G052280.v8.1/Manes.02G122500.v8.1/Manes.02G136300.v8.1/Manes.02G143000.v8.1/Manes.02G162100.v8.1/…	134
KNOX1	BP	GO:0046506	sulfolipid biosynthetic process	4/1439	4/28566	6.41393e-06	0.00439354	0.0041488	Manes.03G048700.v8.1/Manes.08G089250.v8.1/Manes.09G103000.v8.1/Manes.10G010100.v8.1	4
KNOX1	BP	GO:0009409	response to cold	69/1439	837/28566	4.39892e-05	0.0179788	0.0169773	Manes.01G074700.v8.1/Manes.01G162300.v8.1/Manes.01G174000.v8.1/Manes.02G072600.v8.1/Manes.02G143000.v8.1/Manes.02G197900.v8.1/Manes.03G006400.v8.1/Manes.03G036000.v8.1/Manes.03G197100.v8.1/Manes.03G210600.v8.1/Manes.04G003000.v8.1/Manes.04G080700.v8.1/Manes.04G080800.v8.1/Manes.04G080900.v8.1/Manes.04G081350.v8.1/Manes.04G081628.v8.1/Manes.04G081740.v8.1/Manes.04G081800.v8.1/Manes.05G012000.v8.1/…	69
KNOX1	BP	GO:0016036	cellular response to phosphate starvation	15/1439	93/28566	6.10391e-05	0.0179788	0.0169773	Manes.02G091300.v8.1/Manes.03G048700.v8.1/Manes.05G130500.v8.1/Manes.05G130700.v8.1/Manes.06G058401.v8.1/Manes.06G071500.v8.1/Manes.08G089250.v8.1/Manes.09G103000.v8.1/Manes.11G142100.v8.1/Manes.13G010500.v8.1/Manes.14G132521.v8.1/Manes.15G053300.v8.1/Manes.16G020400.v8.1/Manes.18G019000.v8.1/Manes.18G141575.v8.1	15
KNOX1	BP	GO:0048026	positive regulation of mRNA splicing, via spliceosome	5/1439	10/28566	6.56162e-05	0.0179788	0.0169773	Manes.01G060400.v8.1/Manes.02G110800.v8.1/Manes.12G085500.v8.1/Manes.13G076900.v8.1/Manes.17G004137.v8.1	5
KNOX1	BP	GO:0009812	flavonoid metabolic process	13/1439	75/28566	8.71193e-05	0.0198238	0.0187195	Manes.01G074700.v8.1/Manes.04G113200.v8.1/Manes.04G119100.v8.1/Manes.05G030450.v8.1/Manes.06G114200.v8.1/Manes.08G101200.v8.1/Manes.08G173800.v8.1/Manes.11G049300.v8.1/Manes.11G056200.v8.1/Manes.14G133700.v8.1/Manes.15G020200.v8.1/Manes.15G135200.v8.1/Manes.17G103800.v8.1	13
KNOX1	BP	GO:0009416	response to light stimulus	110/1439	1528/28566	0.00010129	0.0198238	0.0187195	Manes.01G005500.v8.1/Manes.01G009451.v8.1/Manes.01G042200.v8.1/Manes.01G074700.v8.1/Manes.01G131200.v8.1/Manes.01G131500.v8.1/Manes.01G157200.v8.1/Manes.01G180800.v8.1/Manes.01G259800.v8.1/Manes.02G040600.v8.1/Manes.02G069700.v8.1/Manes.02G216200.v8.1/Manes.02G220600.v8.1/Manes.03G013900.v8.1/Manes.03G058900.v8.1/Manes.03G196800.v8.1/Manes.04G003000.v8.1/Manes.04G054500.v8.1/Manes.04G087900.v8.1/…	110
KNOX1	BP	GO:0019285	glycine betaine biosynthetic process from choline	3/1439	3/28566	0.000127577	0.0218476	0.0206306	Manes.06G017600.v8.1/Manes.06G100200.v8.1/Manes.14G070600.v8.1	3
KNOX1	BP	GO:0009651	response to salt stress	79/1439	1038/28566	0.000180041	0.0247267	0.0233493	Manes.01G029300.v8.1/Manes.01G155700.v8.1/Manes.01G194200.v8.1/Manes.01G232600.v8.1/Manes.02G082400.v8.1/Manes.03G006400.v8.1/Manes.03G036000.v8.1/Manes.03G079400.v8.1/Manes.03G101800.v8.1/Manes.03G140900.v8.1/Manes.03G156700.v8.1/Manes.03G196700.v8.1/Manes.04G100700.v8.1/Manes.04G109900.v8.1/Manes.04G146300.v8.1/Manes.05G012000.v8.1/Manes.05G043200.v8.1/Manes.05G061400.v8.1/Manes.05G137682.v8.1/…	79
KNOX1	BP	GO:0048578	positive regulation of long-day photoperiodism, flowering	5/1439	12/28566	0.00018944	0.0247267	0.0233493	Manes.10G098700.v8.1/Manes.11G108500.v8.1/Manes.12G092900.v8.1/Manes.18G059001.v8.1/Manes.18G095000.v8.1	5
KNOX1	BP	GO:0001881	receptor recycling	4/1439	7/28566	0.000198535	0.0247267	0.0233493	Manes.01G188500.v8.1/Manes.02G120600.v8.1/Manes.10G014400.v8.1/Manes.14G076100.v8.1	4
KNOX1	BP	GO:0009299	mRNA transcription	6/1439	20/28566	0.0003402	0.0365159	0.0344817	Manes.02G216200.v8.1/Manes.06G054300.v8.1/Manes.12G033200.v8.1/Manes.15G094500.v8.1/Manes.17G055900.v8.1/Manes.18G142500.v8.1	6
KNOX1	BP	GO:0009266	response to temperature stimulus	42/1439	477/28566	0.000346501	0.0365159	0.0344817	Manes.01G005500.v8.1/Manes.01G044200.v8.1/Manes.01G220700.v8.1/Manes.02G022600.v8.1/Manes.02G052280.v8.1/Manes.02G136300.v8.1/Manes.02G143000.v8.1/Manes.03G007700.v8.1/Manes.03G026800.v8.1/Manes.03G058900.v8.1/Manes.03G079400.v8.1/Manes.05G128900.v8.1/Manes.06G023400.v8.1/Manes.06G025800.v8.1/Manes.06G043100.v8.1/Manes.06G158400.v8.1/Manes.07G038600.v8.1/Manes.07G043300.v8.1/Manes.08G027000.v8.1/…	42
KNOX1	BP	GO:0015995	chlorophyll biosynthetic process	14/1439	101/28566	0.000537536	0.0457061	0.04316	Manes.02G143000.v8.1/Manes.05G187000.v8.1/Manes.09G106900.v8.1/Manes.10G133650.v8.1/Manes.10G133707.v8.1/Manes.12G028600.v8.1/Manes.12G055600.v8.1/Manes.12G124300.v8.1/Manes.13G005300.v8.1/Manes.14G134800.v8.1/Manes.15G115000.v8.1/Manes.15G158600.v8.1/Manes.15G159800.v8.1/Manes.16G136400.v8.1	14
KNOX1	BP	GO:0044271	cellular nitrogen compound biosynthetic process	39/1439	443/28566	0.000554744	0.0457061	0.04316	Manes.01G074700.v8.1/Manes.01G131500.v8.1/Manes.01G197300.v8.1/Manes.01G237700.v8.1/Manes.01G251300.v8.1/Manes.02G069700.v8.1/Manes.02G143000.v8.1/Manes.03G007700.v8.1/Manes.03G013900.v8.1/Manes.03G058900.v8.1/Manes.03G136600.v8.1/Manes.03G172750.v8.1/Manes.03G196800.v8.1/Manes.03G212300.v8.1/Manes.05G012500.v8.1/Manes.05G100900.v8.1/Manes.06G127300.v8.1/Manes.06G179100.v8.1/Manes.07G010200.v8.1/…	39
KNOX1	BP	GO:1901565	organonitrogen compound catabolic process	33/1439	355/28566	0.000564483	0.0457061	0.04316	Manes.01G147900.v8.1/Manes.01G155700.v8.1/Manes.01G189500.v8.1/Manes.02G014900.v8.1/Manes.02G022600.v8.1/Manes.02G038300.v8.1/Manes.02G082400.v8.1/Manes.03G007700.v8.1/Manes.03G177700.v8.1/Manes.04G032500.v8.1/Manes.04G119100.v8.1/Manes.05G053500.v8.1/Manes.06G027600.v8.1/Manes.06G150100.v8.1/Manes.07G126000.v8.1/Manes.09G140500.v8.1/Manes.11G014300.v8.1/Manes.11G049300.v8.1/Manes.11G123700.v8.1/…	33
KNOX1	BP	GO:0016117	carotenoid biosynthetic process	6/1439	22/28566	0.000600518	0.0457061	0.04316	Manes.05G193700.v8.1/Manes.08G037100.v8.1/Manes.08G128100.v8.1/Manes.09G183600.v8.1/Manes.16G002000.v8.1/Manes.16G081600.v8.1	6
KNOX1	BP	GO:0090698	post-embryonic plant morphogenesis	6/1439	22/28566	0.000600518	0.0457061	0.04316	Manes.02G216200.v8.1/Manes.06G054300.v8.1/Manes.12G033200.v8.1/Manes.15G094500.v8.1/Manes.17G055900.v8.1/Manes.18G142500.v8.1	6
