# Supplementary material for: High-resolution transcriptomics of stem and storage root vascular cambia highlight regulatory processes for xylem parenchyma differentiation in cassava
Source: BMC Genomics. 2025 Dec 9;26:1095. doi: 10.1186/s12864-025-12076-w (PMC12690950; doi:10.1186/s12864-025-12076-w)
Supplement: Supplementary file 11 — Supplementary Material 11 [file 12864_2025_12076_MOESM11_ESM.xlsx]

## Sheet: Cluster
Pattern	ID	Description	GeneRatio	BgRatio	pvalue	p.adjust	qvalue	geneID	Count
SR P/C	Manes.12G007700	Manes.12G007700 (TCP)	35/245	1519/32786	3.44688e-09	1.15126e-06	1.01955e-06	Manes.01G015300.v8.1/Manes.01G022000.v8.1/Manes.01G058900.v8.1/Manes.01G116700.v8.1/Manes.01G147200.v8.1/Manes.01G157600.v8.1/Manes.01G190100.v8.1/Manes.02G038200.v8.1/Manes.02G051701.v8.1/Manes.03G152700.v8.1/Manes.04G007800.v8.1/Manes.04G011500.v8.1/Manes.04G122500.v8.1/Manes.05G011400.v8.1/Manes.05G020600.v8.1/Manes.05G054800.v8.1/Manes.05G140400.v8.1/Manes.05G157500.v8.1/Manes.06G061800.v8.1/…	35
SR P/C	Manes.11G083000	Manes.11G083000 (TCP)	29/245	1309/32786	1.96441e-07	3.28056e-05	2.90526e-05	Manes.01G015300.v8.1/Manes.01G022000.v8.1/Manes.01G058900.v8.1/Manes.01G116700.v8.1/Manes.01G147200.v8.1/Manes.01G157600.v8.1/Manes.01G190100.v8.1/Manes.02G038200.v8.1/Manes.02G051701.v8.1/Manes.03G121100.v8.1/Manes.03G152700.v8.1/Manes.04G007800.v8.1/Manes.04G011500.v8.1/Manes.04G122500.v8.1/Manes.05G011400.v8.1/Manes.05G054800.v8.1/Manes.05G140400.v8.1/Manes.06G061800.v8.1/Manes.06G093900.v8.1/…	29
SR P/C	Manes.14G065600	Manes.14G065600 (Dof)	218/245	25193/32786	8.28265e-07	8.594e-05	7.61082e-05	Manes.01G015300.v8.1/Manes.01G022000.v8.1/Manes.01G041900.v8.1/Manes.01G049330.v8.1/Manes.01G058900.v8.1/Manes.01G072200.v8.1/Manes.01G079100.v8.1/Manes.01G083350.v8.1/Manes.01G089100.v8.1/Manes.01G106300.v8.1/Manes.01G110000.v8.1/Manes.01G111200.v8.1/Manes.01G147200.v8.1/Manes.01G157600.v8.1/Manes.01G190100.v8.1/Manes.01G225100.v8.1/Manes.01G232500.v8.1/Manes.01G243100.v8.1/Manes.01G245800.v8.1/…	218
SR P/C	Manes.17G055700	Manes.17G055700 (Dof)	212/245	24219/32786	1.02922e-06	8.594e-05	7.61082e-05	Manes.01G015300.v8.1/Manes.01G022000.v8.1/Manes.01G041900.v8.1/Manes.01G049330.v8.1/Manes.01G058900.v8.1/Manes.01G059400.v8.1/Manes.01G069000.v8.1/Manes.01G072200.v8.1/Manes.01G083350.v8.1/Manes.01G089100.v8.1/Manes.01G106300.v8.1/Manes.01G110000.v8.1/Manes.01G111200.v8.1/Manes.01G147200.v8.1/Manes.01G157600.v8.1/Manes.01G190100.v8.1/Manes.01G225100.v8.1/Manes.01G232500.v8.1/Manes.01G243100.v8.1/…	212
SR P/C	Manes.01G263300	Manes.01G263300 (TCP)	28/245	1369/32786	1.55873e-06	0.000104123	9.22111e-05	Manes.01G015300.v8.1/Manes.01G022000.v8.1/Manes.01G058900.v8.1/Manes.01G147200.v8.1/Manes.01G157600.v8.1/Manes.01G190100.v8.1/Manes.02G051701.v8.1/Manes.03G152700.v8.1/Manes.04G007800.v8.1/Manes.04G011500.v8.1/Manes.04G122500.v8.1/Manes.05G054800.v8.1/Manes.05G140400.v8.1/Manes.06G061800.v8.1/Manes.06G093900.v8.1/Manes.06G144100.v8.1/Manes.07G076800.v8.1/Manes.09G141100.v8.1/Manes.10G103900.v8.1/…	28
SR P/C	Manes.11G131600	Manes.11G131600 (Dof)	214/245	24843/32786	4.35449e-06	0.0002424	0.000214669	Manes.01G015300.v8.1/Manes.01G022000.v8.1/Manes.01G041900.v8.1/Manes.01G049330.v8.1/Manes.01G059400.v8.1/Manes.01G069000.v8.1/Manes.01G072200.v8.1/Manes.01G079100.v8.1/Manes.01G083350.v8.1/Manes.01G089100.v8.1/Manes.01G106300.v8.1/Manes.01G110000.v8.1/Manes.01G111200.v8.1/Manes.01G137600.v8.1/Manes.01G147200.v8.1/Manes.01G157600.v8.1/Manes.01G190100.v8.1/Manes.01G225100.v8.1/Manes.01G232500.v8.1/…	214
SR P/C	Manes.02G066400	Manes.02G066400 (TCP)	28/245	1547/32786	1.52732e-05	0.000728751	0.00064538	Manes.01G022000.v8.1/Manes.01G058900.v8.1/Manes.01G147200.v8.1/Manes.01G190100.v8.1/Manes.02G044000.v8.1/Manes.02G051701.v8.1/Manes.02G054500.v8.1/Manes.03G152700.v8.1/Manes.04G007800.v8.1/Manes.04G011500.v8.1/Manes.04G122500.v8.1/Manes.05G020600.v8.1/Manes.05G054800.v8.1/Manes.06G061800.v8.1/Manes.06G093900.v8.1/Manes.06G144100.v8.1/Manes.09G141100.v8.1/Manes.10G103900.v8.1/Manes.11G140300.v8.1/…	28
SR P/C	Manes.05G098900	Manes.05G098900 (HD-ZIP)	165/245	17818/32786	2.18314e-05	0.000834557	0.000739081	Manes.01G015300.v8.1/Manes.01G041900.v8.1/Manes.01G049330.v8.1/Manes.01G058900.v8.1/Manes.01G069000.v8.1/Manes.01G072200.v8.1/Manes.01G079100.v8.1/Manes.01G083350.v8.1/Manes.01G106300.v8.1/Manes.01G110000.v8.1/Manes.01G116700.v8.1/Manes.01G137600.v8.1/Manes.01G147200.v8.1/Manes.01G232500.v8.1/Manes.01G243100.v8.1/Manes.01G245800.v8.1/Manes.02G001100.v8.1/Manes.02G015825.v8.1/Manes.02G038200.v8.1/…	165
SR P/C	Manes.06G080600	Manes.06G080600 (Dof)	143/245	14821/32786	2.24881e-05	0.000834557	0.000739081	Manes.01G022000.v8.1/Manes.01G059400.v8.1/Manes.01G069000.v8.1/Manes.01G079100.v8.1/Manes.01G083350.v8.1/Manes.01G110000.v8.1/Manes.01G111200.v8.1/Manes.01G157600.v8.1/Manes.01G225100.v8.1/Manes.01G232500.v8.1/Manes.01G243100.v8.1/Manes.01G245800.v8.1/Manes.02G001100.v8.1/Manes.02G015825.v8.1/Manes.02G038200.v8.1/Manes.02G051701.v8.1/Manes.02G085100.v8.1/Manes.02G114000.v8.1/Manes.02G159700.v8.1/…	143
SR P/C	Manes.11G108500	Manes.11G108500 (TCP)	26/245	1447/32786	3.54221e-05	0.0011831	0.00104775	Manes.01G015300.v8.1/Manes.01G022000.v8.1/Manes.01G058900.v8.1/Manes.01G147200.v8.1/Manes.01G190100.v8.1/Manes.01G243100.v8.1/Manes.02G051701.v8.1/Manes.03G152700.v8.1/Manes.04G007800.v8.1/Manes.04G011500.v8.1/Manes.04G122500.v8.1/Manes.05G054800.v8.1/Manes.05G140400.v8.1/Manes.06G061800.v8.1/Manes.06G093900.v8.1/Manes.06G163600.v8.1/Manes.09G021100.v8.1/Manes.09G136300.v8.1/Manes.09G141100.v8.1/…	26
SR P/C	Manes.18G023700	Manes.18G023700 (ZF-HD)	193/245	22249/32786	9.72707e-05	0.00295349	0.0026156	Manes.01G015300.v8.1/Manes.01G022000.v8.1/Manes.01G058900.v8.1/Manes.01G069000.v8.1/Manes.01G072200.v8.1/Manes.01G079100.v8.1/Manes.01G083350.v8.1/Manes.01G106300.v8.1/Manes.01G110000.v8.1/Manes.01G137600.v8.1/Manes.01G147200.v8.1/Manes.01G157600.v8.1/Manes.01G190100.v8.1/Manes.01G232500.v8.1/Manes.01G243100.v8.1/Manes.02G015825.v8.1/Manes.02G038200.v8.1/Manes.02G044000.v8.1/Manes.02G054500.v8.1/…	193
SR P/C	Manes.12G095300	Manes.12G095300 (Dof)	203/245	23850/32786	0.000131953	0.0036727	0.00325254	Manes.01G015300.v8.1/Manes.01G022000.v8.1/Manes.01G041900.v8.1/Manes.01G049330.v8.1/Manes.01G059400.v8.1/Manes.01G069000.v8.1/Manes.01G072200.v8.1/Manes.01G079100.v8.1/Manes.01G083350.v8.1/Manes.01G089100.v8.1/Manes.01G106300.v8.1/Manes.01G110000.v8.1/Manes.01G111200.v8.1/Manes.01G137600.v8.1/Manes.01G147200.v8.1/Manes.01G190100.v8.1/Manes.01G225100.v8.1/Manes.01G232500.v8.1/Manes.01G243100.v8.1/…	203
SR P/C	Manes.07G115400	Manes.07G115400 (Dof)	162/245	18047/32786	0.000259206	0.00622192	0.00551012	Manes.01G015300.v8.1/Manes.01G049330.v8.1/Manes.01G072200.v8.1/Manes.01G079100.v8.1/Manes.01G083350.v8.1/Manes.01G089100.v8.1/Manes.01G106300.v8.1/Manes.01G111200.v8.1/Manes.01G147200.v8.1/Manes.01G232500.v8.1/Manes.01G243100.v8.1/Manes.01G245800.v8.1/Manes.02G001100.v8.1/Manes.02G005200.v8.1/Manes.02G015825.v8.1/Manes.02G024300.v8.1/Manes.02G038200.v8.1/Manes.02G044000.v8.1/Manes.02G051701.v8.1/…	162
SR P/C	Manes.18G103100	Manes.18G103100 (TCP)	26/245	1639/32786	0.000260799	0.00622192	0.00551012	Manes.01G015300.v8.1/Manes.01G022000.v8.1/Manes.01G058900.v8.1/Manes.01G147200.v8.1/Manes.01G190100.v8.1/Manes.02G051701.v8.1/Manes.03G152700.v8.1/Manes.04G007800.v8.1/Manes.04G011500.v8.1/Manes.04G122500.v8.1/Manes.05G054800.v8.1/Manes.05G140400.v8.1/Manes.06G061800.v8.1/Manes.06G093900.v8.1/Manes.07G066800.v8.1/Manes.07G076800.v8.1/Manes.09G141100.v8.1/Manes.10G103900.v8.1/Manes.10G147800.v8.1/…	26
SR P/C	Manes.06G141800	Manes.06G141800 (TCP)	16/245	792/32786	0.000337669	0.00704883	0.00624242	Manes.01G116700.v8.1/Manes.01G147200.v8.1/Manes.01G157600.v8.1/Manes.02G038200.v8.1/Manes.03G121100.v8.1/Manes.04G007800.v8.1/Manes.04G011500.v8.1/Manes.04G122500.v8.1/Manes.05G011400.v8.1/Manes.05G054800.v8.1/Manes.06G061800.v8.1/Manes.06G144100.v8.1/Manes.07G066800.v8.1/Manes.12G032500.v8.1/Manes.13G149100.v8.1/Manes.16G010000.v8.1	16
SR P/C	Manes.15G123800	Manes.15G123800 (TCP)	16/245	792/32786	0.000337669	0.00704883	0.00624242	Manes.01G116700.v8.1/Manes.01G147200.v8.1/Manes.01G157600.v8.1/Manes.02G038200.v8.1/Manes.03G121100.v8.1/Manes.04G007800.v8.1/Manes.04G011500.v8.1/Manes.04G122500.v8.1/Manes.05G011400.v8.1/Manes.05G054800.v8.1/Manes.06G061800.v8.1/Manes.06G144100.v8.1/Manes.07G066800.v8.1/Manes.12G032500.v8.1/Manes.13G149100.v8.1/Manes.16G010000.v8.1	16
SR P/C	Manes.14G079000	Manes.14G079000 (Dof)	185/245	21465/32786	0.000430572	0.00845947	0.00749168	Manes.01G022000.v8.1/Manes.01G041900.v8.1/Manes.01G049330.v8.1/Manes.01G069000.v8.1/Manes.01G072200.v8.1/Manes.01G083350.v8.1/Manes.01G089100.v8.1/Manes.01G106300.v8.1/Manes.01G110000.v8.1/Manes.01G111200.v8.1/Manes.01G157600.v8.1/Manes.01G190100.v8.1/Manes.01G225100.v8.1/Manes.01G232500.v8.1/Manes.01G243100.v8.1/Manes.01G245800.v8.1/Manes.02G001100.v8.1/Manes.02G015825.v8.1/Manes.02G024300.v8.1/…	185
SR P/C	Manes.08G034200	Manes.08G034200 (Dof)	88/245	8600/32786	0.000503651	0.00934553	0.00827638	Manes.01G022000.v8.1/Manes.01G069000.v8.1/Manes.01G083350.v8.1/Manes.01G110000.v8.1/Manes.01G157600.v8.1/Manes.01G225100.v8.1/Manes.01G245800.v8.1/Manes.02G051701.v8.1/Manes.02G085100.v8.1/Manes.02G159700.v8.1/Manes.02G173300.v8.1/Manes.02G214500.v8.1/Manes.03G033900.v8.1/Manes.03G072600.v8.1/Manes.03G091500.v8.1/Manes.03G117700.v8.1/Manes.03G121100.v8.1/Manes.03G147200.v8.1/Manes.03G194600.v8.1/…	88
SR P/C	Manes.13G001800	Manes.13G001800 (AP2)	114/245	11941/32786	0.000711737	0.0125116	0.0110802	Manes.01G015300.v8.1/Manes.01G041900.v8.1/Manes.01G049330.v8.1/Manes.01G072200.v8.1/Manes.01G083350.v8.1/Manes.01G106300.v8.1/Manes.01G111200.v8.1/Manes.01G232500.v8.1/Manes.01G245800.v8.1/Manes.02G001100.v8.1/Manes.02G005200.v8.1/Manes.02G024300.v8.1/Manes.02G038200.v8.1/Manes.02G044000.v8.1/Manes.02G085100.v8.1/Manes.02G114000.v8.1/Manes.02G159700.v8.1/Manes.02G173300.v8.1/Manes.03G054000.v8.1/…	114
SR P/C	Manes.17G122400	Manes.17G122400 (HD-ZIP)	161/245	18316/32786	0.00102833	0.0167775	0.0148581	Manes.01G049330.v8.1/Manes.01G058900.v8.1/Manes.01G069000.v8.1/Manes.01G072200.v8.1/Manes.01G079100.v8.1/Manes.01G083350.v8.1/Manes.01G106300.v8.1/Manes.01G110000.v8.1/Manes.01G137600.v8.1/Manes.01G147200.v8.1/Manes.01G157600.v8.1/Manes.01G190100.v8.1/Manes.01G232500.v8.1/Manes.01G243100.v8.1/Manes.02G001100.v8.1/Manes.02G015825.v8.1/Manes.02G038200.v8.1/Manes.02G044000.v8.1/Manes.02G049600.v8.1/…	161
SR P/C	Manes.05G048000	Manes.05G048000 (YABBY)	121/245	12959/32786	0.00105487	0.0167775	0.0148581	Manes.01G015300.v8.1/Manes.01G058900.v8.1/Manes.01G059400.v8.1/Manes.01G072200.v8.1/Manes.01G083350.v8.1/Manes.01G106300.v8.1/Manes.01G110000.v8.1/Manes.01G111200.v8.1/Manes.01G147200.v8.1/Manes.01G157600.v8.1/Manes.01G190100.v8.1/Manes.01G243100.v8.1/Manes.01G244000.v8.1/Manes.02G044000.v8.1/Manes.02G051701.v8.1/Manes.02G054500.v8.1/Manes.02G085100.v8.1/Manes.02G114000.v8.1/Manes.02G173300.v8.1/…	121
SR P/C	Manes.18G082400	Manes.18G082400 (MIKC_MADS)	130/245	14176/32786	0.00120098	0.018233	0.0161471	Manes.01G022000.v8.1/Manes.01G049330.v8.1/Manes.01G106300.v8.1/Manes.01G111200.v8.1/Manes.01G137600.v8.1/Manes.01G157600.v8.1/Manes.01G190100.v8.1/Manes.01G232500.v8.1/Manes.01G243100.v8.1/Manes.01G245800.v8.1/Manes.02G001100.v8.1/Manes.02G038200.v8.1/Manes.02G044000.v8.1/Manes.02G049600.v8.1/Manes.02G051701.v8.1/Manes.02G085100.v8.1/Manes.02G114000.v8.1/Manes.02G173300.v8.1/Manes.03G033900.v8.1/…	130
SR P/C	Manes.06G093900	Manes.06G093900 (TCP)	19/245	1171/32786	0.00137637	0.0199873	0.0177007	Manes.01G058900.v8.1/Manes.01G190100.v8.1/Manes.02G044000.v8.1/Manes.03G152700.v8.1/Manes.04G011500.v8.1/Manes.04G015700.v8.1/Manes.05G020600.v8.1/Manes.05G054800.v8.1/Manes.06G093900.v8.1/Manes.08G023500.v8.1/Manes.09G141100.v8.1/Manes.11G140300.v8.1/Manes.12G022400.v8.1/Manes.12G024900.v8.1/Manes.12G137800.v8.1/Manes.14G161500.v8.1/Manes.15G113800.v8.1/Manes.15G125200.v8.1/Manes.15G137800.v8.1	19
SR P/C	Manes.01G092100	Manes.01G092100 (Dof)	62/245	5801/32786	0.00171221	0.0238282	0.0211022	Manes.01G069000.v8.1/Manes.01G106300.v8.1/Manes.01G110000.v8.1/Manes.01G111200.v8.1/Manes.02G024300.v8.1/Manes.02G051701.v8.1/Manes.02G054500.v8.1/Manes.02G085100.v8.1/Manes.02G114000.v8.1/Manes.02G159700.v8.1/Manes.03G033900.v8.1/Manes.03G054000.v8.1/Manes.03G054100.v8.1/Manes.03G065500.v8.1/Manes.03G072600.v8.1/Manes.03G091500.v8.1/Manes.03G117700.v8.1/Manes.03G121100.v8.1/Manes.03G147200.v8.1/…	62
SR P/C	Manes.13G107400	Manes.13G107400 (HD-ZIP)	54/245	4942/32786	0.00227805	0.0304347	0.0269529	Manes.01G022000.v8.1/Manes.01G079100.v8.1/Manes.01G106300.v8.1/Manes.01G116700.v8.1/Manes.01G147200.v8.1/Manes.01G190100.v8.1/Manes.01G244000.v8.1/Manes.02G038200.v8.1/Manes.02G044000.v8.1/Manes.02G085100.v8.1/Manes.02G199500.v8.1/Manes.02G203150.v8.1/Manes.03G065500.v8.1/Manes.03G072600.v8.1/Manes.03G128000.v8.1/Manes.03G186100.v8.1/Manes.03G194700.v8.1/Manes.04G015700.v8.1/Manes.05G020600.v8.1/…	54
SR P/C	Manes.01G194000	Manes.01G194000 (MYB_related)	25/245	1836/32786	0.00287361	0.0369148	0.0326917	Manes.01G041900.v8.1/Manes.01G232500.v8.1/Manes.01G245800.v8.1/Manes.02G049600.v8.1/Manes.02G114000.v8.1/Manes.02G159700.v8.1/Manes.03G037900.v8.1/Manes.04G015700.v8.1/Manes.05G076900.v8.1/Manes.06G047800.v8.1/Manes.06G128400.v8.1/Manes.07G024200.v8.1/Manes.07G118700.v8.1/Manes.08G036300.v8.1/Manes.10G083400.v8.1/Manes.10G140401.v8.1/Manes.12G024900.v8.1/Manes.12G077300.v8.1/Manes.14G080100.v8.1/…	25
SR P/C	Manes.15G130800	Manes.15G130800 (GRAS)	171/245	20101/32786	0.00337509	0.0417511	0.0369747	Manes.01G015300.v8.1/Manes.01G041900.v8.1/Manes.01G049330.v8.1/Manes.01G058900.v8.1/Manes.01G072200.v8.1/Manes.01G083350.v8.1/Manes.01G106300.v8.1/Manes.01G111200.v8.1/Manes.01G190100.v8.1/Manes.01G232500.v8.1/Manes.01G243100.v8.1/Manes.01G244000.v8.1/Manes.01G245800.v8.1/Manes.02G001100.v8.1/Manes.02G005200.v8.1/Manes.02G015825.v8.1/Manes.02G024300.v8.1/Manes.02G038200.v8.1/Manes.02G044000.v8.1/…	171
SR P/C	Manes.17G092200	Manes.17G092200 (C2H2)	64/245	6217/32786	0.00354755	0.0423172	0.037476	Manes.01G049330.v8.1/Manes.01G069000.v8.1/Manes.01G089100.v8.1/Manes.01G106300.v8.1/Manes.01G111200.v8.1/Manes.01G190100.v8.1/Manes.01G244000.v8.1/Manes.02G005200.v8.1/Manes.02G038200.v8.1/Manes.02G044000.v8.1/Manes.02G049600.v8.1/Manes.02G051701.v8.1/Manes.02G100100.v8.1/Manes.02G114000.v8.1/Manes.02G199500.v8.1/Manes.02G214500.v8.1/Manes.03G054000.v8.1/Manes.03G112400.v8.1/Manes.03G117700.v8.1/…	64
SR X	Manes.15G031500	Manes.15G031500 (CPP)	1552/2223	20472/32786	2.76958e-14	9.30578e-12	6.67614e-12	Manes.01G000465.v8.1/Manes.01G001400.v8.1/Manes.01G001700.v8.1/Manes.01G002051.v8.1/Manes.01G003100.v8.1/Manes.01G003700.v8.1/Manes.01G005512.v8.1/Manes.01G006300.v8.1/Manes.01G007600.v8.1/Manes.01G011000.v8.1/Manes.01G014700.v8.1/Manes.01G023400.v8.1/Manes.01G024700.v8.1/Manes.01G027100.v8.1/Manes.01G028700.v8.1/Manes.01G029800.v8.1/Manes.01G030100.v8.1/Manes.01G031600.v8.1/Manes.01G031800.v8.1/…	1552
SR X	Manes.18G023700	Manes.18G023700 (ZF-HD)	1663/2223	22249/32786	7.55836e-14	1.2698e-11	9.10981e-12	Manes.01G000465.v8.1/Manes.01G001400.v8.1/Manes.01G001800.v8.1/Manes.01G003100.v8.1/Manes.01G003700.v8.1/Manes.01G005512.v8.1/Manes.01G006300.v8.1/Manes.01G007600.v8.1/Manes.01G011000.v8.1/Manes.01G014700.v8.1/Manes.01G023400.v8.1/Manes.01G024700.v8.1/Manes.01G027100.v8.1/Manes.01G028700.v8.1/Manes.01G029800.v8.1/Manes.01G030100.v8.1/Manes.01G031600.v8.1/Manes.01G031800.v8.1/Manes.01G034300.v8.1/…
SR X	Manes.03G174900	Manes.03G174900 (CPP)	1773/2223	24139/32786	1.90509e-12	2.1337e-10	1.53076e-10	Manes.01G000465.v8.1/Manes.01G001400.v8.1/Manes.01G001700.v8.1/Manes.01G001800.v8.1/Manes.01G002051.v8.1/Manes.01G003100.v8.1/Manes.01G003700.v8.1/Manes.01G005512.v8.1/Manes.01G006300.v8.1/Manes.01G007600.v8.1/Manes.01G011000.v8.1/Manes.01G014700.v8.1/Manes.01G023400.v8.1/Manes.01G024700.v8.1/Manes.01G027100.v8.1/Manes.01G028700.v8.1/Manes.01G029800.v8.1/Manes.01G030100.v8.1/Manes.01G031600.v8.1/…
SR X	Manes.17G122400	Manes.17G122400 (HD-ZIP)	1378/2223	18316/32786	8.03868e-10	6.75249e-08	4.84436e-08	Manes.01G001400.v8.1/Manes.01G001800.v8.1/Manes.01G003100.v8.1/Manes.01G005512.v8.1/Manes.01G006300.v8.1/Manes.01G011000.v8.1/Manes.01G014700.v8.1/Manes.01G023400.v8.1/Manes.01G024700.v8.1/Manes.01G027100.v8.1/Manes.01G028700.v8.1/Manes.01G029800.v8.1/Manes.01G030100.v8.1/Manes.01G034100.v8.1/Manes.01G034300.v8.1/Manes.01G043700.v8.1/Manes.01G045500.v8.1/Manes.01G048400.v8.1/Manes.01G050300.v8.1/…	1378
SR X	Manes.05G098900	Manes.05G098900 (HD-ZIP)	1341/2223	17818/32786	2.27179e-09	1.52665e-07	1.09524e-07	Manes.01G001400.v8.1/Manes.01G001700.v8.1/Manes.01G003100.v8.1/Manes.01G005512.v8.1/Manes.01G007600.v8.1/Manes.01G011000.v8.1/Manes.01G014700.v8.1/Manes.01G023400.v8.1/Manes.01G027100.v8.1/Manes.01G028700.v8.1/Manes.01G029800.v8.1/Manes.01G030100.v8.1/Manes.01G031800.v8.1/Manes.01G034100.v8.1/Manes.01G034300.v8.1/Manes.01G043700.v8.1/Manes.01G045500.v8.1/Manes.01G048400.v8.1/Manes.01G048600.v8.1/…	1341
SR X	Manes.05G048000	Manes.05G048000 (YABBY)	991/2223	12959/32786	2.91864e-07	1.63444e-05	1.17258e-05	Manes.01G003100.v8.1/Manes.01G005512.v8.1/Manes.01G007600.v8.1/Manes.01G011000.v8.1/Manes.01G027100.v8.1/Manes.01G028700.v8.1/Manes.01G030100.v8.1/Manes.01G031600.v8.1/Manes.01G033100.v8.1/Manes.01G034100.v8.1/Manes.01G034300.v8.1/Manes.01G043700.v8.1/Manes.01G045500.v8.1/Manes.01G045515.v8.1/Manes.01G048400.v8.1/Manes.01G048600.v8.1/Manes.01G050300.v8.1/Manes.01G053200.v8.1/Manes.01G053600.v8.1/…	991
SR X	Manes.09G136200	Manes.09G136200 (WOX)	1292/2223	17480/32786	1.34919e-06	6.47613e-05	4.6461e-05	Manes.01G000465.v8.1/Manes.01G001400.v8.1/Manes.01G003100.v8.1/Manes.01G007600.v8.1/Manes.01G011000.v8.1/Manes.01G014700.v8.1/Manes.01G023400.v8.1/Manes.01G024700.v8.1/Manes.01G027100.v8.1/Manes.01G028700.v8.1/Manes.01G029800.v8.1/Manes.01G030100.v8.1/Manes.01G034100.v8.1/Manes.01G034300.v8.1/Manes.01G045500.v8.1/Manes.01G048400.v8.1/Manes.01G050300.v8.1/Manes.01G050700.v8.1/Manes.01G053200.v8.1/…	1292
SR X	Manes.12G108500	Manes.12G108500 (MYB)	268/2223	3019/32786	2.1137e-06	8.87753e-05	6.3689e-05	Manes.01G000465.v8.1/Manes.01G007600.v8.1/Manes.01G028700.v8.1/Manes.01G043700.v8.1/Manes.01G048400.v8.1/Manes.01G050300.v8.1/Manes.01G057800.v8.1/Manes.01G061050.v8.1/Manes.01G074000.v8.1/Manes.01G075100.v8.1/Manes.01G118900.v8.1/Manes.01G125700.v8.1/Manes.01G131000.v8.1/Manes.01G193400.v8.1/Manes.01G224200.v8.1/Manes.01G232050.v8.1/Manes.02G046800.v8.1/Manes.02G053500.v8.1/Manes.02G054300.v8.1/…	268
SR X	Manes.06G080600	Manes.06G080600 (Dof)	1109/2223	14821/32786	2.52149e-06	9.41358e-05	6.75348e-05	Manes.01G000465.v8.1/Manes.01G001700.v8.1/Manes.01G001800.v8.1/Manes.01G002051.v8.1/Manes.01G005512.v8.1/Manes.01G006300.v8.1/Manes.01G007600.v8.1/Manes.01G011000.v8.1/Manes.01G024700.v8.1/Manes.01G027100.v8.1/Manes.01G029800.v8.1/Manes.01G030100.v8.1/Manes.01G031600.v8.1/Manes.01G033100.v8.1/Manes.01G034100.v8.1/Manes.01G034300.v8.1/Manes.01G037000.v8.1/Manes.01G043700.v8.1/Manes.01G048400.v8.1/…	1109
SR X	Manes.12G104100	Manes.12G104100 (bHLH)	124/2223	1236/32786	7.71347e-06	0.000259173	0.000185935	Manes.01G071700.v8.1/Manes.01G100700.v8.1/Manes.01G121400.v8.1/Manes.01G152100.v8.1/Manes.01G203800.v8.1/Manes.01G221100.v8.1/Manes.01G229900.v8.1/Manes.01G236000.v8.1/Manes.02G108300.v8.1/Manes.02G111000.v8.1/Manes.02G119700.v8.1/Manes.02G136200.v8.1/Manes.02G151600.v8.1/Manes.02G157000.v8.1/Manes.02G225700.v8.1/Manes.03G061100.v8.1/Manes.03G122300.v8.1/Manes.03G132900.v8.1/Manes.03G181700.v8.1/…	124
SR X	Manes.08G077900	Manes.08G077900 (MYB)	240/2223	2709/32786	8.764e-06	0.000259979	0.000186514	Manes.01G000465.v8.1/Manes.01G028700.v8.1/Manes.01G029800.v8.1/Manes.01G077500.v8.1/Manes.01G097800.v8.1/Manes.01G100700.v8.1/Manes.01G125700.v8.1/Manes.01G166100.v8.1/Manes.01G179000.v8.1/Manes.01G191300.v8.1/Manes.01G204400.v8.1/Manes.01G221700.v8.1/Manes.01G232050.v8.1/Manes.01G250100.v8.1/Manes.02G012100.v8.1/Manes.02G020100.v8.1/Manes.02G029775.v8.1/Manes.02G035900.v8.1/Manes.02G053500.v8.1/…	240
SR X	Manes.17G055700	Manes.17G055700 (Dof)	1727/2223	24219/32786	9.28496e-06	0.000259979	0.000186514	Manes.01G000465.v8.1/Manes.01G001400.v8.1/Manes.01G001700.v8.1/Manes.01G001800.v8.1/Manes.01G002051.v8.1/Manes.01G003100.v8.1/Manes.01G005512.v8.1/Manes.01G006300.v8.1/Manes.01G007600.v8.1/Manes.01G011000.v8.1/Manes.01G014700.v8.1/Manes.01G023400.v8.1/Manes.01G024700.v8.1/Manes.01G028700.v8.1/Manes.01G029800.v8.1/Manes.01G030100.v8.1/Manes.01G031600.v8.1/Manes.01G031800.v8.1/Manes.01G033100.v8.1/…
SR X	Manes.14G077700	Manes.14G077700 (MYB)	263/2223	3020/32786	1.11376e-05	0.000287865	0.00020652	Manes.01G000465.v8.1/Manes.01G030100.v8.1/Manes.01G033100.v8.1/Manes.01G043700.v8.1/Manes.01G063600.v8.1/Manes.01G077500.v8.1/Manes.01G104400.v8.1/Manes.01G113000.v8.1/Manes.01G131000.v8.1/Manes.01G134500.v8.1/Manes.01G153900.v8.1/Manes.01G158400.v8.1/Manes.01G164900.v8.1/Manes.01G170400.v8.1/Manes.01G191300.v8.1/Manes.01G203800.v8.1/Manes.01G208001.v8.1/Manes.01G235300.v8.1/Manes.01G236500.v8.1/…	263
SR X	Manes.13G043000	Manes.13G043000 (bHLH)	162/2223	1728/32786	1.57423e-05	0.000377815	0.000271051	Manes.01G031600.v8.1/Manes.01G061050.v8.1/Manes.01G063600.v8.1/Manes.01G071700.v8.1/Manes.01G097800.v8.1/Manes.01G099300.v8.1/Manes.01G104600.v8.1/Manes.01G104700.v8.1/Manes.01G114600.v8.1/Manes.01G145700.v8.1/Manes.01G152100.v8.1/Manes.01G166100.v8.1/Manes.01G184000.v8.1/Manes.01G190700.v8.1/Manes.01G192500.v8.1/Manes.01G203800.v8.1/Manes.01G254400.v8.1/Manes.01G270700.v8.1/Manes.02G001600.v8.1/…	162
SR X	Manes.03G077500	Manes.03G077500 (MYB)	188/2223	2070/32786	2.17259e-05	0.00048666	0.000349139	Manes.01G001800.v8.1/Manes.01G011000.v8.1/Manes.01G043700.v8.1/Manes.01G073300.v8.1/Manes.01G078400.v8.1/Manes.01G113000.v8.1/Manes.01G113200.v8.1/Manes.01G114500.v8.1/Manes.01G118900.v8.1/Manes.01G129200.v8.1/Manes.01G203800.v8.1/Manes.01G224200.v8.1/Manes.01G240900.v8.1/Manes.01G254400.v8.1/Manes.01G262300.v8.1/Manes.01G266800.v8.1/Manes.02G020100.v8.1/Manes.02G035400.v8.1/Manes.02G039000.v8.1/…	188
SR X	Manes.11G131600	Manes.11G131600 (Dof)	1763/2223	24843/32786	2.40879e-05	0.000505847	0.000362904	Manes.01G000465.v8.1/Manes.01G001400.v8.1/Manes.01G001700.v8.1/Manes.01G001800.v8.1/Manes.01G002051.v8.1/Manes.01G003100.v8.1/Manes.01G005512.v8.1/Manes.01G006300.v8.1/Manes.01G007600.v8.1/Manes.01G011000.v8.1/Manes.01G014700.v8.1/Manes.01G023400.v8.1/Manes.01G024700.v8.1/Manes.01G028700.v8.1/Manes.01G029800.v8.1/Manes.01G030100.v8.1/Manes.01G031600.v8.1/Manes.01G033100.v8.1/Manes.01G034300.v8.1/…
SR X	Manes.08G018300	Manes.08G018300 (HD-ZIP)	989/2223	13252/32786	3.02545e-05	0.000566524	0.000406435	Manes.01G001400.v8.1/Manes.01G001800.v8.1/Manes.01G003100.v8.1/Manes.01G006300.v8.1/Manes.01G011000.v8.1/Manes.01G014700.v8.1/Manes.01G027100.v8.1/Manes.01G028700.v8.1/Manes.01G034100.v8.1/Manes.01G034300.v8.1/Manes.01G043700.v8.1/Manes.01G048400.v8.1/Manes.01G050700.v8.1/Manes.01G053200.v8.1/Manes.01G057200.v8.1/Manes.01G061050.v8.1/Manes.01G063600.v8.1/Manes.01G073300.v8.1/Manes.01G078400.v8.1/…	989
SR X	Manes.02G179100	Manes.02G179100 (Trihelix)	983/2223	13165/32786	3.03495e-05	0.000566524	0.000406435	Manes.01G001800.v8.1/Manes.01G003100.v8.1/Manes.01G005512.v8.1/Manes.01G007600.v8.1/Manes.01G011000.v8.1/Manes.01G024700.v8.1/Manes.01G027100.v8.1/Manes.01G028700.v8.1/Manes.01G030100.v8.1/Manes.01G031600.v8.1/Manes.01G033100.v8.1/Manes.01G034300.v8.1/Manes.01G037000.v8.1/Manes.01G045500.v8.1/Manes.01G050300.v8.1/Manes.01G055400.v8.1/Manes.01G057200.v8.1/Manes.01G057800.v8.1/Manes.01G061050.v8.1/…	983
SR X	Manes.01G249900	Manes.01G249900 (bZIP)	178/2223	1957/32786	3.33353e-05	0.000589508	0.000422924	Manes.01G006300.v8.1/Manes.01G055400.v8.1/Manes.01G071700.v8.1/Manes.01G075100.v8.1/Manes.01G118700.v8.1/Manes.01G118900.v8.1/Manes.01G121400.v8.1/Manes.01G166100.v8.1/Manes.01G203800.v8.1/Manes.01G221900.v8.1/Manes.01G229900.v8.1/Manes.01G254400.v8.1/Manes.01G262000.v8.1/Manes.01G273500.v8.1/Manes.02G060000.v8.1/Manes.02G071800.v8.1/Manes.02G111000.v8.1/Manes.02G139100.v8.1/Manes.02G146300.v8.1/…	178
SR X	Manes.18G037900	Manes.18G037900 (bZIP)	185/2223	2054/32786	4.04141e-05	0.000678956	0.000487096	Manes.01G006300.v8.1/Manes.01G055400.v8.1/Manes.01G071700.v8.1/Manes.01G099300.v8.1/Manes.01G104600.v8.1/Manes.01G104700.v8.1/Manes.01G118700.v8.1/Manes.01G118900.v8.1/Manes.01G145700.v8.1/Manes.01G166100.v8.1/Manes.01G203800.v8.1/Manes.01G208200.v8.1/Manes.01G221900.v8.1/Manes.01G229900.v8.1/Manes.01G232050.v8.1/Manes.01G273500.v8.1/Manes.02G039000.v8.1/Manes.02G071800.v8.1/Manes.02G111000.v8.1/…	185
SR X	Manes.04G133100	Manes.04G133100 (HD-ZIP)	703/2223	9190/32786	6.09547e-05	0.000975274	0.00069968	Manes.01G001400.v8.1/Manes.01G003100.v8.1/Manes.01G007600.v8.1/Manes.01G023400.v8.1/Manes.01G027100.v8.1/Manes.01G029800.v8.1/Manes.01G030100.v8.1/Manes.01G031600.v8.1/Manes.01G033100.v8.1/Manes.01G034100.v8.1/Manes.01G034300.v8.1/Manes.01G045515.v8.1/Manes.01G050700.v8.1/Manes.01G055400.v8.1/Manes.01G056450.v8.1/Manes.01G057800.v8.1/Manes.01G073300.v8.1/Manes.01G074000.v8.1/Manes.01G080900.v8.1/…	703
SR X	Manes.18G048100	Manes.18G048100 (bZIP)	177/2223	1970/32786	6.76972e-05	0.00103392	0.000741754	Manes.01G006300.v8.1/Manes.01G055400.v8.1/Manes.01G071700.v8.1/Manes.01G075100.v8.1/Manes.01G104600.v8.1/Manes.01G104700.v8.1/Manes.01G118700.v8.1/Manes.01G118900.v8.1/Manes.01G145700.v8.1/Manes.01G166100.v8.1/Manes.01G193700.v8.1/Manes.01G203800.v8.1/Manes.01G208200.v8.1/Manes.01G221900.v8.1/Manes.01G229900.v8.1/Manes.01G232050.v8.1/Manes.01G254400.v8.1/Manes.01G273500.v8.1/Manes.02G039000.v8.1/…	177
SR X	Manes.09G181800	Manes.09G181800 (bHLH)	150/2223	1630/32786	8.0225e-05	0.00114768	0.000823368	Manes.01G000465.v8.1/Manes.01G053200.v8.1/Manes.01G061050.v8.1/Manes.01G071700.v8.1/Manes.01G078400.v8.1/Manes.01G121400.v8.1/Manes.01G203800.v8.1/Manes.01G208001.v8.1/Manes.01G221100.v8.1/Manes.01G229900.v8.1/Manes.02G037400.v8.1/Manes.02G066200.v8.1/Manes.02G083300.v8.1/Manes.02G111000.v8.1/Manes.02G136200.v8.1/Manes.02G157000.v8.1/Manes.02G162600.v8.1/Manes.02G185100.v8.1/Manes.02G225700.v8.1/…	150
SR X	Manes.15G191900	Manes.15G191900 (bZIP)	180/2223	2016/32786	8.19773e-05	0.00114768	0.000823368	Manes.01G006300.v8.1/Manes.01G055400.v8.1/Manes.01G071700.v8.1/Manes.01G099300.v8.1/Manes.01G118700.v8.1/Manes.01G118900.v8.1/Manes.01G121400.v8.1/Manes.01G166100.v8.1/Manes.01G203800.v8.1/Manes.01G221900.v8.1/Manes.01G229900.v8.1/Manes.01G254400.v8.1/Manes.01G262000.v8.1/Manes.01G273500.v8.1/Manes.02G039000.v8.1/Manes.02G111000.v8.1/Manes.02G123600.v8.1/Manes.02G136200.v8.1/Manes.02G139100.v8.1/…	180
SR X	Manes.09G135700	Manes.09G135700 (MYB)	285/2223	3408/32786	9.09478e-05	0.00122234	0.000876928	Manes.01G000465.v8.1/Manes.01G024700.v8.1/Manes.01G030100.v8.1/Manes.01G033100.v8.1/Manes.01G043700.v8.1/Manes.01G055400.v8.1/Manes.01G061400.v8.1/Manes.01G063600.v8.1/Manes.01G077500.v8.1/Manes.01G104400.v8.1/Manes.01G113000.v8.1/Manes.01G115800.v8.1/Manes.01G131000.v8.1/Manes.01G153900.v8.1/Manes.01G158400.v8.1/Manes.01G164900.v8.1/Manes.01G173500.v8.1/Manes.01G191300.v8.1/Manes.01G203800.v8.1/…	285
SR X	Manes.12G007700	Manes.12G007700 (TCP)	140/2223	1519/32786	0.000128794	0.00166133	0.00119187	Manes.01G118900.v8.1/Manes.01G156600.v8.1/Manes.01G158800.v8.1/Manes.01G190800.v8.1/Manes.01G194800.v8.1/Manes.01G194900.v8.1/Manes.01G221900.v8.1/Manes.01G232050.v8.1/Manes.01G262000.v8.1/Manes.01G266800.v8.1/Manes.02G009200.v8.1/Manes.02G012900.v8.1/Manes.02G029775.v8.1/Manes.02G035400.v8.1/Manes.02G060000.v8.1/Manes.02G072900.v8.1/Manes.02G124400.v8.1/Manes.02G139100.v8.1/Manes.02G146300.v8.1/…	140
SR X	Manes.01G245200	Manes.01G245200 (ERF)	98/2223	995/32786	0.0001335	0.00166133	0.00119187	Manes.01G031600.v8.1/Manes.01G061200.v8.1/Manes.01G134500.v8.1/Manes.01G143200.v8.1/Manes.01G145700.v8.1/Manes.01G172600.v8.1/Manes.01G224200.v8.1/Manes.01G261900.v8.1/Manes.01G262400.v8.1/Manes.02G060200.v8.1/Manes.02G071800.v8.1/Manes.02G089300.v8.1/Manes.02G104300.v8.1/Manes.02G114800.v8.1/Manes.02G127600.v8.1/Manes.02G147300.v8.1/Manes.02G211700.v8.1/Manes.03G040100.v8.1/Manes.03G044400.v8.1/…	98
SR X	Manes.11G123600	Manes.11G123600 (bZIP)	87/2223	874/32786	0.000219205	0.00263046	0.00188714	Manes.01G000465.v8.1/Manes.01G130100.v8.1/Manes.01G158400.v8.1/Manes.01G158500.v8.1/Manes.01G166100.v8.1/Manes.01G190800.v8.1/Manes.01G232400.v8.1/Manes.01G270700.v8.1/Manes.02G012100.v8.1/Manes.02G033700.v8.1/Manes.02G073200.v8.1/Manes.02G090800.v8.1/Manes.02G104500.v8.1/Manes.02G108200.v8.1/Manes.02G116100.v8.1/Manes.02G123600.v8.1/Manes.02G129800.v8.1/Manes.02G153400.v8.1/Manes.02G178000.v8.1/…	87
SR X	Manes.01G193400	Manes.01G193400 (bHLH)	141/2223	1559/32786	0.000278686	0.00322891	0.00231648	Manes.01G031600.v8.1/Manes.01G061050.v8.1/Manes.01G063600.v8.1/Manes.01G078400.v8.1/Manes.01G100700.v8.1/Manes.01G104600.v8.1/Manes.01G104700.v8.1/Manes.01G121400.v8.1/Manes.01G145700.v8.1/Manes.01G152100.v8.1/Manes.01G158400.v8.1/Manes.01G158500.v8.1/Manes.01G184000.v8.1/Manes.01G190700.v8.1/Manes.01G203800.v8.1/Manes.01G204400.v8.1/Manes.01G229900.v8.1/Manes.01G236000.v8.1/Manes.02G001600.v8.1/…	141
SR X	Manes.13G136900	Manes.13G136900 (bZIP)	160/2223	1811/32786	0.000330769	0.00370461	0.00265776	Manes.01G006300.v8.1/Manes.01G055400.v8.1/Manes.01G071700.v8.1/Manes.01G118700.v8.1/Manes.01G118900.v8.1/Manes.01G150200.v8.1/Manes.01G203800.v8.1/Manes.01G221900.v8.1/Manes.01G232050.v8.1/Manes.01G254400.v8.1/Manes.02G020100.v8.1/Manes.02G116100.v8.1/Manes.02G119700.v8.1/Manes.02G127900.v8.1/Manes.02G136200.v8.1/Manes.02G139100.v8.1/Manes.02G146300.v8.1/Manes.02G154400.v8.1/Manes.02G157000.v8.1/…	160
SR X	Manes.11G108500	Manes.11G108500 (TCP)	131/2223	1447/32786	0.000435847	0.00472402	0.0033891	Manes.01G156600.v8.1/Manes.01G158800.v8.1/Manes.01G203800.v8.1/Manes.01G229900.v8.1/Manes.01G253500.v8.1/Manes.02G001600.v8.1/Manes.02G035400.v8.1/Manes.02G060000.v8.1/Manes.02G104500.v8.1/Manes.02G111300.v8.1/Manes.02G124400.v8.1/Manes.02G136200.v8.1/Manes.02G139100.v8.1/Manes.02G146300.v8.1/Manes.02G161300.v8.1/Manes.02G166800.v8.1/Manes.02G173800.v8.1/Manes.02G196900.v8.1/Manes.03G073800.v8.1/…	131
SR X	Manes.08G005700	Manes.08G005700 (C2H2)	837/2223	11279/32786	0.000486265	0.00485942	0.00348624	Manes.01G000465.v8.1/Manes.01G002051.v8.1/Manes.01G003700.v8.1/Manes.01G024700.v8.1/Manes.01G027100.v8.1/Manes.01G028700.v8.1/Manes.01G030100.v8.1/Manes.01G031800.v8.1/Manes.01G045515.v8.1/Manes.01G048400.v8.1/Manes.01G050300.v8.1/Manes.01G056450.v8.1/Manes.01G061050.v8.1/Manes.01G061200.v8.1/Manes.01G063600.v8.1/Manes.01G071700.v8.1/Manes.01G071800.v8.1/Manes.01G073300.v8.1/Manes.01G074000.v8.1/…	837
SR X	Manes.06G093900	Manes.06G093900 (TCP)	109/2223	1171/32786	0.000489666	0.00485942	0.00348624	Manes.01G158800.v8.1/Manes.01G194800.v8.1/Manes.01G203800.v8.1/Manes.01G229900.v8.1/Manes.01G253500.v8.1/Manes.01G262000.v8.1/Manes.02G001600.v8.1/Manes.02G104500.v8.1/Manes.02G111300.v8.1/Manes.02G124400.v8.1/Manes.02G136200.v8.1/Manes.02G139100.v8.1/Manes.02G144800.v8.1/Manes.02G146300.v8.1/Manes.02G166800.v8.1/Manes.03G052500.v8.1/Manes.03G058100.v8.1/Manes.03G200200.v8.1/Manes.04G057600.v8.1/…	109
SR X	Manes.05G103300	Manes.05G103300 (MYB)	216/2223	2567/32786	0.000491727	0.00485942	0.00348624	Manes.01G000465.v8.1/Manes.01G028700.v8.1/Manes.01G061050.v8.1/Manes.01G071700.v8.1/Manes.01G074000.v8.1/Manes.01G097800.v8.1/Manes.01G114600.v8.1/Manes.01G118900.v8.1/Manes.01G125700.v8.1/Manes.01G149000.v8.1/Manes.01G166100.v8.1/Manes.01G190800.v8.1/Manes.01G193400.v8.1/Manes.01G204400.v8.1/Manes.01G232050.v8.1/Manes.01G250100.v8.1/Manes.02G009200.v8.1/Manes.02G017301.v8.1/Manes.02G020100.v8.1/…	216
SR X	Manes.13G107400	Manes.13G107400 (HD-ZIP)	390/2223	4942/32786	0.000514163	0.00493596	0.00354115	Manes.01G024700.v8.1/Manes.01G030100.v8.1/Manes.01G048400.v8.1/Manes.01G049800.v8.1/Manes.01G056450.v8.1/Manes.01G057200.v8.1/Manes.01G061200.v8.1/Manes.01G063600.v8.1/Manes.01G071700.v8.1/Manes.01G071800.v8.1/Manes.01G080900.v8.1/Manes.01G100700.v8.1/Manes.01G111800.v8.1/Manes.01G114500.v8.1/Manes.01G115800.v8.1/Manes.01G151100.v8.1/Manes.01G153900.v8.1/Manes.01G170600.v8.1/Manes.01G173500.v8.1/…	390
SR X	Manes.14G079000	Manes.14G079000 (Dof)	1526/2223	21465/32786	0.00055748	0.00520315	0.00373284	Manes.01G000465.v8.1/Manes.01G001400.v8.1/Manes.01G001700.v8.1/Manes.01G001800.v8.1/Manes.01G002051.v8.1/Manes.01G003100.v8.1/Manes.01G005512.v8.1/Manes.01G006300.v8.1/Manes.01G007600.v8.1/Manes.01G011000.v8.1/Manes.01G023400.v8.1/Manes.01G024700.v8.1/Manes.01G028700.v8.1/Manes.01G029800.v8.1/Manes.01G030100.v8.1/Manes.01G031600.v8.1/Manes.01G031800.v8.1/Manes.01G033100.v8.1/Manes.01G034100.v8.1/…	1526
SR X	Manes.13G001800	Manes.13G001800 (AP2)	880/2223	11941/32786	0.000751887	0.00681986	0.0048927	Manes.01G000465.v8.1/Manes.01G003100.v8.1/Manes.01G014700.v8.1/Manes.01G024700.v8.1/Manes.01G030100.v8.1/Manes.01G031800.v8.1/Manes.01G033100.v8.1/Manes.01G034300.v8.1/Manes.01G037000.v8.1/Manes.01G043700.v8.1/Manes.01G048600.v8.1/Manes.01G052100.v8.1/Manes.01G053600.v8.1/Manes.01G055400.v8.1/Manes.01G056450.v8.1/Manes.01G061050.v8.1/Manes.01G061200.v8.1/Manes.01G063600.v8.1/Manes.01G071800.v8.1/…	880
SR X	Manes.09G056100	Manes.09G056100 (bZIP)	169/2223	1966/32786	0.00080007	0.00681986	0.0048927	Manes.01G006300.v8.1/Manes.01G055400.v8.1/Manes.01G071700.v8.1/Manes.01G099300.v8.1/Manes.01G104600.v8.1/Manes.01G104700.v8.1/Manes.01G118700.v8.1/Manes.01G118900.v8.1/Manes.01G145700.v8.1/Manes.01G166100.v8.1/Manes.01G203800.v8.1/Manes.01G208200.v8.1/Manes.01G221900.v8.1/Manes.01G229900.v8.1/Manes.01G232050.v8.1/Manes.01G254400.v8.1/Manes.01G273500.v8.1/Manes.02G039000.v8.1/Manes.02G071800.v8.1/…	169
SR X	Manes.02G178100	Manes.02G178100 (bZIP)	97/2223	1036/32786	0.000807177	0.00681986	0.0048927	Manes.01G000465.v8.1/Manes.01G097800.v8.1/Manes.01G099300.v8.1/Manes.01G121400.v8.1/Manes.01G130100.v8.1/Manes.01G158400.v8.1/Manes.01G158500.v8.1/Manes.01G190800.v8.1/Manes.01G221100.v8.1/Manes.01G224000.v8.1/Manes.01G270700.v8.1/Manes.02G033700.v8.1/Manes.02G073200.v8.1/Manes.02G090800.v8.1/Manes.02G108200.v8.1/Manes.02G116100.v8.1/Manes.02G123600.v8.1/Manes.02G129800.v8.1/Manes.02G153400.v8.1/…	97
SR X	Manes.18G025700	Manes.18G025700 (B3)	714/2223	9554/32786	0.000811888	0.00681986	0.0048927	Manes.01G001800.v8.1/Manes.01G006300.v8.1/Manes.01G007600.v8.1/Manes.01G011000.v8.1/Manes.01G028700.v8.1/Manes.01G029800.v8.1/Manes.01G030100.v8.1/Manes.01G033100.v8.1/Manes.01G048400.v8.1/Manes.01G049800.v8.1/Manes.01G052100.v8.1/Manes.01G056450.v8.1/Manes.01G063600.v8.1/Manes.01G071700.v8.1/Manes.01G076000.v8.1/Manes.01G080900.v8.1/Manes.01G097800.v8.1/Manes.01G099300.v8.1/Manes.01G108500.v8.1/…	714
SR X	Manes.03G023000	Manes.03G023000 (CPP)	736/2223	9872/32786	0.000832794	0.00682485	0.00489627	Manes.01G000465.v8.1/Manes.01G001400.v8.1/Manes.01G001700.v8.1/Manes.01G002051.v8.1/Manes.01G003700.v8.1/Manes.01G005512.v8.1/Manes.01G006300.v8.1/Manes.01G007600.v8.1/Manes.01G024700.v8.1/Manes.01G027100.v8.1/Manes.01G028700.v8.1/Manes.01G030100.v8.1/Manes.01G031800.v8.1/Manes.01G034300.v8.1/Manes.01G043700.v8.1/Manes.01G048400.v8.1/Manes.01G048600.v8.1/Manes.01G049631.v8.1/Manes.01G056450.v8.1/…	736
SR X	Manes.01G263300	Manes.01G263300 (TCP)	123/2223	1369/32786	0.000853915	0.00683132	0.00490091	Manes.01G118900.v8.1/Manes.01G130100.v8.1/Manes.01G156600.v8.1/Manes.01G158800.v8.1/Manes.01G190800.v8.1/Manes.01G194800.v8.1/Manes.01G221900.v8.1/Manes.01G232050.v8.1/Manes.01G266800.v8.1/Manes.02G001600.v8.1/Manes.02G009200.v8.1/Manes.02G029775.v8.1/Manes.02G060000.v8.1/Manes.02G072900.v8.1/Manes.02G124400.v8.1/Manes.02G136200.v8.1/Manes.02G139100.v8.1/Manes.02G146300.v8.1/Manes.02G166800.v8.1/…	123
SR X	Manes.18G103100	Manes.18G103100 (TCP)	143/2223	1639/32786	0.00111537	0.00871547	0.00625264	Manes.01G113200.v8.1/Manes.01G130100.v8.1/Manes.01G156600.v8.1/Manes.01G158800.v8.1/Manes.01G194800.v8.1/Manes.01G203800.v8.1/Manes.01G229900.v8.1/Manes.01G232050.v8.1/Manes.01G253500.v8.1/Manes.01G268700.v8.1/Manes.02G001600.v8.1/Manes.02G009200.v8.1/Manes.02G040800.v8.1/Manes.02G046733.v8.1/Manes.02G060000.v8.1/Manes.02G104500.v8.1/Manes.02G111300.v8.1/Manes.02G124400.v8.1/Manes.02G136200.v8.1/…	143
SR X	Manes.11G083000	Manes.11G083000 (TCP)	117/2223	1309/32786	0.00135202	0.0102933	0.00738461	Manes.01G118900.v8.1/Manes.01G156600.v8.1/Manes.01G158800.v8.1/Manes.01G190800.v8.1/Manes.01G194800.v8.1/Manes.01G221900.v8.1/Manes.01G232050.v8.1/Manes.01G266800.v8.1/Manes.02G012900.v8.1/Manes.02G029775.v8.1/Manes.02G060000.v8.1/Manes.02G072900.v8.1/Manes.02G124400.v8.1/Manes.02G139100.v8.1/Manes.02G146300.v8.1/Manes.02G166800.v8.1/Manes.02G196900.v8.1/Manes.03G032000.v8.1/Manes.03G103400.v8.1/…	117
SR X	Manes.01G242300	Manes.01G242300 (HD-ZIP)	433/2223	5611/32786	0.00137857	0.0102933	0.00738461	Manes.01G003100.v8.1/Manes.01G005512.v8.1/Manes.01G024700.v8.1/Manes.01G030100.v8.1/Manes.01G034100.v8.1/Manes.01G037000.v8.1/Manes.01G048400.v8.1/Manes.01G049800.v8.1/Manes.01G050700.v8.1/Manes.01G071700.v8.1/Manes.01G073300.v8.1/Manes.01G092600.v8.1/Manes.01G099300.v8.1/Manes.01G111800.v8.1/Manes.01G114500.v8.1/Manes.01G115800.v8.1/Manes.01G143200.v8.1/Manes.01G153900.v8.1/Manes.01G158800.v8.1/…	433
SR X	Manes.07G095100	Manes.07G095100 (C2H2)	216/2223	2631/32786	0.00169972	0.0122454	0.00878511	Manes.01G029800.v8.1/Manes.01G033100.v8.1/Manes.01G048600.v8.1/Manes.01G053600.v8.1/Manes.01G061200.v8.1/Manes.01G111800.v8.1/Manes.01G118900.v8.1/Manes.01G131000.v8.1/Manes.01G143200.v8.1/Manes.01G172600.v8.1/Manes.01G192500.v8.1/Manes.01G192600.v8.1/Manes.01G194800.v8.1/Manes.01G199200.v8.1/Manes.01G211000.v8.1/Manes.01G215400.v8.1/Manes.01G235300.v8.1/Manes.01G262000.v8.1/Manes.01G262400.v8.1/…	216
SR X	Manes.10G046700	Manes.10G046700 (ARF)	778/2223	10545/32786	0.00173584	0.0122454	0.00878511	Manes.01G001700.v8.1/Manes.01G005512.v8.1/Manes.01G006300.v8.1/Manes.01G007600.v8.1/Manes.01G011000.v8.1/Manes.01G028700.v8.1/Manes.01G034300.v8.1/Manes.01G045515.v8.1/Manes.01G048400.v8.1/Manes.01G049631.v8.1/Manes.01G050700.v8.1/Manes.01G052100.v8.1/Manes.01G053600.v8.1/Manes.01G055400.v8.1/Manes.01G056450.v8.1/Manes.01G061050.v8.1/Manes.01G063600.v8.1/Manes.01G080900.v8.1/Manes.01G084200.v8.1/…	778
SR X	Manes.10G080700	Manes.10G080700 (bZIP)	58/2223	576/32786	0.00174935	0.0122454	0.00878511	Manes.01G104600.v8.1/Manes.01G104700.v8.1/Manes.01G118700.v8.1/Manes.01G145700.v8.1/Manes.01G166100.v8.1/Manes.01G193700.v8.1/Manes.01G196900.v8.1/Manes.01G208200.v8.1/Manes.01G244500.v8.1/Manes.02G039000.v8.1/Manes.02G058500.v8.1/Manes.02G089300.v8.1/Manes.02G154400.v8.1/Manes.02G196900.v8.1/Manes.03G040100.v8.1/Manes.03G043300.v8.1/Manes.03G044500.v8.1/Manes.03G067700.v8.1/Manes.03G106300.v8.1/…	58
SR X	Manes.07G124500	Manes.07G124500 (Trihelix)	708/2223	9545/32786	0.00188945	0.0129562	0.00929504	Manes.01G001800.v8.1/Manes.01G005512.v8.1/Manes.01G007600.v8.1/Manes.01G024700.v8.1/Manes.01G027100.v8.1/Manes.01G030100.v8.1/Manes.01G033100.v8.1/Manes.01G048400.v8.1/Manes.01G055400.v8.1/Manes.01G057800.v8.1/Manes.01G061050.v8.1/Manes.01G061400.v8.1/Manes.01G063600.v8.1/Manes.01G074000.v8.1/Manes.01G074400.v8.1/Manes.01G078400.v8.1/Manes.01G084200.v8.1/Manes.01G100700.v8.1/Manes.01G113200.v8.1/…	708
SR X	Manes.09G001400	Manes.09G001400 (FAR1)	63/2223	641/32786	0.00204602	0.0137493	0.00986397	Manes.02G068400.v8.1/Manes.02G126900.v8.1/Manes.02G161900.v8.1/Manes.03G035700.v8.1/Manes.03G036600.v8.1/Manes.03G053700.v8.1/Manes.03G132900.v8.1/Manes.03G147800.v8.1/Manes.04G021300.v8.1/Manes.04G024300.v8.1/Manes.04G061800.v8.1/Manes.04G076500.v8.1/Manes.04G119400.v8.1/Manes.05G004400.v8.1/Manes.05G036500.v8.1/Manes.05G054700.v8.1/Manes.05G059100.v8.1/Manes.05G061300.v8.1/Manes.05G063200.v8.1/…	63
SR X	Manes.05G041900	Manes.05G041900 (MIKC_MADS)	699/2223	9428/32786	0.00215069	0.0141693	0.0101653	Manes.01G000465.v8.1/Manes.01G003100.v8.1/Manes.01G014700.v8.1/Manes.01G024700.v8.1/Manes.01G030100.v8.1/Manes.01G031600.v8.1/Manes.01G031800.v8.1/Manes.01G033100.v8.1/Manes.01G048600.v8.1/Manes.01G052100.v8.1/Manes.01G053600.v8.1/Manes.01G055400.v8.1/Manes.01G057200.v8.1/Manes.01G061050.v8.1/Manes.01G061200.v8.1/Manes.01G063600.v8.1/Manes.01G071800.v8.1/Manes.01G073300.v8.1/Manes.01G086800.v8.1/…	699
SR X	Manes.14G065600	Manes.14G065600 (Dof)	1762/2223	25193/32786	0.00250994	0.0162181	0.0116351	Manes.01G000465.v8.1/Manes.01G001400.v8.1/Manes.01G001700.v8.1/Manes.01G001800.v8.1/Manes.01G003100.v8.1/Manes.01G005512.v8.1/Manes.01G006300.v8.1/Manes.01G007600.v8.1/Manes.01G011000.v8.1/Manes.01G014700.v8.1/Manes.01G023400.v8.1/Manes.01G024700.v8.1/Manes.01G028700.v8.1/Manes.01G029800.v8.1/Manes.01G030100.v8.1/Manes.01G031600.v8.1/Manes.01G031800.v8.1/Manes.01G033100.v8.1/Manes.01G034100.v8.1/…
SR X	Manes.11G127600	Manes.11G127600 (MYB)	144/2223	1695/32786	0.0029457	0.0186746	0.0133975	Manes.01G000465.v8.1/Manes.01G028700.v8.1/Manes.01G071700.v8.1/Manes.01G097800.v8.1/Manes.01G125700.v8.1/Manes.01G179000.v8.1/Manes.01G204400.v8.1/Manes.01G232050.v8.1/Manes.02G020100.v8.1/Manes.02G029775.v8.1/Manes.02G053500.v8.1/Manes.02G054300.v8.1/Manes.02G056200.v8.1/Manes.02G086800.v8.1/Manes.02G095300.v8.1/Manes.02G101501.v8.1/Manes.02G109300.v8.1/Manes.02G152400.v8.1/Manes.02G156700.v8.1/…	144
SR X	Manes.18G050100	Manes.18G050100 (bHLH)	123/2223	1420/32786	0.00306346	0.0190616	0.0136751	Manes.01G031600.v8.1/Manes.01G086800.v8.1/Manes.01G097800.v8.1/Manes.01G100700.v8.1/Manes.01G104400.v8.1/Manes.01G104600.v8.1/Manes.01G104700.v8.1/Manes.01G114600.v8.1/Manes.01G121400.v8.1/Manes.01G152100.v8.1/Manes.01G184000.v8.1/Manes.01G190700.v8.1/Manes.01G204400.v8.1/Manes.01G236000.v8.1/Manes.01G270700.v8.1/Manes.02G001600.v8.1/Manes.02G013400.v8.1/Manes.02G060200.v8.1/Manes.02G090800.v8.1/…	123
SR X	Manes.05G003300	Manes.05G003300 (bZIP)	138/2223	1624/32786	0.00353231	0.0215792	0.0154813	Manes.01G011000.v8.1/Manes.01G055400.v8.1/Manes.01G057800.v8.1/Manes.01G063600.v8.1/Manes.01G183100.v8.1/Manes.01G203800.v8.1/Manes.01G254400.v8.1/Manes.01G266800.v8.1/Manes.01G270700.v8.1/Manes.01G273500.v8.1/Manes.02G039800.v8.1/Manes.02G060000.v8.1/Manes.02G071800.v8.1/Manes.02G093300.v8.1/Manes.02G111000.v8.1/Manes.02G122000.v8.1/Manes.02G139100.v8.1/Manes.02G146300.v8.1/Manes.02G195200.v8.1/…	138
SR X	Manes.08G106900	Manes.08G106900 (MYB)	193/2223	2362/32786	0.0036208	0.0217248	0.0155858	Manes.01G043700.v8.1/Manes.01G063600.v8.1/Manes.01G073300.v8.1/Manes.01G114500.v8.1/Manes.01G129501.v8.1/Manes.01G164900.v8.1/Manes.01G170400.v8.1/Manes.01G240800.v8.1/Manes.01G240900.v8.1/Manes.01G262300.v8.1/Manes.02G020100.v8.1/Manes.02G029775.v8.1/Manes.02G035400.v8.1/Manes.02G039000.v8.1/Manes.02G043700.v8.1/Manes.02G052600.v8.1/Manes.02G068400.v8.1/Manes.02G072700.v8.1/Manes.02G073200.v8.1/…	193
SR X	Manes.14G039400	Manes.14G039400 (MYB_related)	614/2223	8269/32786	0.00400729	0.0236219	0.0169468	Manes.01G001800.v8.1/Manes.01G002051.v8.1/Manes.01G006300.v8.1/Manes.01G007600.v8.1/Manes.01G014700.v8.1/Manes.01G023400.v8.1/Manes.01G028700.v8.1/Manes.01G033100.v8.1/Manes.01G037000.v8.1/Manes.01G045500.v8.1/Manes.01G049631.v8.1/Manes.01G049800.v8.1/Manes.01G052100.v8.1/Manes.01G053600.v8.1/Manes.01G056450.v8.1/Manes.01G057200.v8.1/Manes.01G061200.v8.1/Manes.01G063600.v8.1/Manes.01G071700.v8.1/…	614
SR X	Manes.15G155900	Manes.15G155900 (MYB)	219/2223	2724/32786	0.00420156	0.0243401	0.017462	Manes.01G005512.v8.1/Manes.01G011000.v8.1/Manes.01G034300.v8.1/Manes.01G063600.v8.1/Manes.01G073300.v8.1/Manes.01G114500.v8.1/Manes.01G118900.v8.1/Manes.01G125700.v8.1/Manes.01G136900.v8.1/Manes.01G170400.v8.1/Manes.01G172600.v8.1/Manes.01G203800.v8.1/Manes.01G219100.v8.1/Manes.01G232400.v8.1/Manes.01G253400.v8.1/Manes.01G254400.v8.1/Manes.01G262000.v8.1/Manes.01G262300.v8.1/Manes.01G266800.v8.1/…	219
SR X	Manes.01G118700	Manes.01G118700 (MYB)	205/2223	2537/32786	0.0044728	0.0254722	0.0182742	Manes.01G005512.v8.1/Manes.01G011000.v8.1/Manes.01G073300.v8.1/Manes.01G114500.v8.1/Manes.01G118900.v8.1/Manes.01G125700.v8.1/Manes.01G129501.v8.1/Manes.01G136900.v8.1/Manes.01G145700.v8.1/Manes.01G170400.v8.1/Manes.01G172600.v8.1/Manes.01G203800.v8.1/Manes.01G219100.v8.1/Manes.01G262000.v8.1/Manes.01G266800.v8.1/Manes.02G006400.v8.1/Manes.02G029775.v8.1/Manes.02G036501.v8.1/Manes.02G051100.v8.1/…	205
SR X	Manes.06G141800	Manes.06G141800 (TCP)	73/2223	792/32786	0.0048805	0.0268827	0.0192862	Manes.01G156600.v8.1/Manes.01G158800.v8.1/Manes.01G190800.v8.1/Manes.01G194800.v8.1/Manes.01G221900.v8.1/Manes.01G232050.v8.1/Manes.01G266800.v8.1/Manes.02G012900.v8.1/Manes.02G060000.v8.1/Manes.02G072900.v8.1/Manes.02G139100.v8.1/Manes.02G166800.v8.1/Manes.02G196900.v8.1/Manes.03G032000.v8.1/Manes.03G103400.v8.1/Manes.03G129100.v8.1/Manes.03G185100.v8.1/Manes.03G194500.v8.1/Manes.03G209300.v8.1/…	73
SR X	Manes.15G123800	Manes.15G123800 (TCP)	73/2223	792/32786	0.0048805	0.0268827	0.0192862	Manes.01G156600.v8.1/Manes.01G158800.v8.1/Manes.01G190800.v8.1/Manes.01G194800.v8.1/Manes.01G221900.v8.1/Manes.01G232050.v8.1/Manes.01G266800.v8.1/Manes.02G012900.v8.1/Manes.02G060000.v8.1/Manes.02G072900.v8.1/Manes.02G139100.v8.1/Manes.02G166800.v8.1/Manes.02G196900.v8.1/Manes.03G032000.v8.1/Manes.03G103400.v8.1/Manes.03G129100.v8.1/Manes.03G185100.v8.1/Manes.03G194500.v8.1/Manes.03G209300.v8.1/…	73
SR X	Manes.04G074900	Manes.04G074900 (MYB)	314/2223	4049/32786	0.00519676	0.0274734	0.0197099	Manes.01G001800.v8.1/Manes.01G005512.v8.1/Manes.01G011000.v8.1/Manes.01G034300.v8.1/Manes.01G050700.v8.1/Manes.01G057800.v8.1/Manes.01G063600.v8.1/Manes.01G073300.v8.1/Manes.01G114500.v8.1/Manes.01G118900.v8.1/Manes.01G121900.v8.1/Manes.01G125700.v8.1/Manes.01G145700.v8.1/Manes.01G158800.v8.1/Manes.01G170400.v8.1/Manes.01G170600.v8.1/Manes.01G172600.v8.1/Manes.01G191300.v8.1/Manes.01G193400.v8.1/…	314
SR X	Manes.05G052000	Manes.05G052000 (ERF)	71/2223	769/32786	0.00523491	0.0274734	0.0197099	Manes.01G031600.v8.1/Manes.01G061200.v8.1/Manes.01G172600.v8.1/Manes.02G060200.v8.1/Manes.02G072700.v8.1/Manes.02G089300.v8.1/Manes.02G114800.v8.1/Manes.02G127600.v8.1/Manes.02G175900.v8.1/Manes.02G211700.v8.1/Manes.03G040100.v8.1/Manes.03G044400.v8.1/Manes.03G047500.v8.1/Manes.03G171000.v8.1/Manes.03G189200.v8.1/Manes.04G162700.v8.1/Manes.05G003300.v8.1/Manes.05G019000.v8.1/Manes.05G019500.v8.1/…	71
SR X	Manes.07G115400	Manes.07G115400 (Dof)	1282/2223	18047/32786	0.00525127	0.0274734	0.0197099	Manes.01G000465.v8.1/Manes.01G001700.v8.1/Manes.01G001800.v8.1/Manes.01G002051.v8.1/Manes.01G003100.v8.1/Manes.01G003700.v8.1/Manes.01G024700.v8.1/Manes.01G030100.v8.1/Manes.01G031600.v8.1/Manes.01G031800.v8.1/Manes.01G033100.v8.1/Manes.01G034100.v8.1/Manes.01G034300.v8.1/Manes.01G043700.v8.1/Manes.01G048600.v8.1/Manes.01G052100.v8.1/Manes.01G053600.v8.1/Manes.01G057200.v8.1/Manes.01G057800.v8.1/…	1282
SR X	Manes.01G105400	Manes.01G105400 (bZIP)	148/2223	1777/32786	0.00531479	0.0274734	0.0197099	Manes.01G007600.v8.1/Manes.01G011000.v8.1/Manes.01G055400.v8.1/Manes.01G057800.v8.1/Manes.01G071700.v8.1/Manes.01G075100.v8.1/Manes.01G143200.v8.1/Manes.01G153900.v8.1/Manes.01G203800.v8.1/Manes.01G213900.v8.1/Manes.01G229900.v8.1/Manes.01G254400.v8.1/Manes.01G273500.v8.1/Manes.02G060000.v8.1/Manes.02G071800.v8.1/Manes.02G093300.v8.1/Manes.02G104500.v8.1/Manes.02G111000.v8.1/Manes.02G127600.v8.1/…	148
SR X	Manes.08G134500	Manes.08G134500 (bZIP)	103/2223	1186/32786	0.00590221	0.0300476	0.0215567	Manes.01G006300.v8.1/Manes.01G055400.v8.1/Manes.01G071700.v8.1/Manes.01G097800.v8.1/Manes.01G118700.v8.1/Manes.01G183100.v8.1/Manes.01G203800.v8.1/Manes.02G111000.v8.1/Manes.02G111300.v8.1/Manes.02G146300.v8.1/Manes.02G185100.v8.1/Manes.02G223100.v8.1/Manes.03G028600.v8.1/Manes.03G044400.v8.1/Manes.03G044500.v8.1/Manes.03G053300.v8.1/Manes.04G059500.v8.1/Manes.04G102400.v8.1/Manes.04G119400.v8.1/…	103
SR X	Manes.02G114200	Manes.02G114200 (WOX)	282/2223	3625/32786	0.00688803	0.034543	0.0247818	Manes.01G024700.v8.1/Manes.01G030100.v8.1/Manes.01G034300.v8.1/Manes.01G049800.v8.1/Manes.01G057800.v8.1/Manes.01G071700.v8.1/Manes.01G074000.v8.1/Manes.01G078400.v8.1/Manes.01G092400.v8.1/Manes.01G104400.v8.1/Manes.01G111800.v8.1/Manes.01G115800.v8.1/Manes.01G150200.v8.1/Manes.01G153900.v8.1/Manes.01G158800.v8.1/Manes.01G166100.v8.1/Manes.01G172600.v8.1/Manes.01G191300.v8.1/Manes.01G211000.v8.1/…	282
SR X	Manes.09G034900	Manes.09G034900 (C3H)	973/2223	13564/32786	0.00935863	0.0462426	0.0331753	Manes.01G000465.v8.1/Manes.01G001700.v8.1/Manes.01G001800.v8.1/Manes.01G005512.v8.1/Manes.01G006300.v8.1/Manes.01G011000.v8.1/Manes.01G014700.v8.1/Manes.01G024700.v8.1/Manes.01G027100.v8.1/Manes.01G028700.v8.1/Manes.01G029800.v8.1/Manes.01G030100.v8.1/Manes.01G033100.v8.1/Manes.01G034100.v8.1/Manes.01G034300.v8.1/Manes.01G037000.v8.1/Manes.01G043700.v8.1/Manes.01G048400.v8.1/Manes.01G048600.v8.1/…	973
SR X	Manes.18G067400	Manes.18G067400 (MYB)	304/2223	3957/32786	0.00959924	0.0467441	0.0335351	Manes.01G000465.v8.1/Manes.01G001800.v8.1/Manes.01G005512.v8.1/Manes.01G011000.v8.1/Manes.01G043700.v8.1/Manes.01G061400.v8.1/Manes.01G063600.v8.1/Manes.01G114500.v8.1/Manes.01G118900.v8.1/Manes.01G121900.v8.1/Manes.01G125700.v8.1/Manes.01G145700.v8.1/Manes.01G156600.v8.1/Manes.01G170400.v8.1/Manes.01G172600.v8.1/Manes.01G183100.v8.1/Manes.01G192500.v8.1/Manes.01G203800.v8.1/Manes.01G206300.v8.1/…	304
SR X	Manes.15G039300	Manes.15G039300 (bHLH)	66/2223	727/32786	0.0098645	0.0473496	0.0339695	Manes.01G031600.v8.1/Manes.01G063600.v8.1/Manes.01G152100.v8.1/Manes.01G158400.v8.1/Manes.01G158500.v8.1/Manes.01G190700.v8.1/Manes.01G204400.v8.1/Manes.01G236000.v8.1/Manes.02G001600.v8.1/Manes.02G046733.v8.1/Manes.02G116100.v8.1/Manes.02G161300.v8.1/Manes.02G173800.v8.1/Manes.02G225700.v8.1/Manes.03G152400.v8.1/Manes.03G173850.v8.1/Manes.03G180900.v8.1/Manes.04G093900.v8.1/Manes.04G138900.v8.1/…	66
SR P/X	Manes.18G048100	Manes.18G048100 (bZIP)	249/2626	1970/32786	1.91315e-13	4.48708e-11	3.58461e-11	Manes.01G001900.v8.1/Manes.01G011800.v8.1/Manes.01G014000.v8.1/Manes.01G020500.v8.1/Manes.01G022500.v8.1/Manes.01G027200.v8.1/Manes.01G042200.v8.1/Manes.01G043000.v8.1/Manes.01G125200.v8.1/Manes.01G127600.v8.1/Manes.01G133900.v8.1/Manes.01G147900.v8.1/Manes.01G155200.v8.1/Manes.01G164000.v8.1/Manes.01G172100.v8.1/Manes.01G192200.v8.1/Manes.01G215200.v8.1/Manes.01G232000.v8.1/Manes.01G232600.v8.1/…	249
SR P/X	Manes.09G056100	Manes.09G056100 (bZIP)	248/2626	1966/32786	2.67088e-13	4.48708e-11	3.58461e-11	Manes.01G000186.v8.1/Manes.01G001900.v8.1/Manes.01G011800.v8.1/Manes.01G020500.v8.1/Manes.01G022500.v8.1/Manes.01G027200.v8.1/Manes.01G042200.v8.1/Manes.01G043000.v8.1/Manes.01G125200.v8.1/Manes.01G127600.v8.1/Manes.01G133900.v8.1/Manes.01G147900.v8.1/Manes.01G155200.v8.1/Manes.01G164000.v8.1/Manes.01G172100.v8.1/Manes.01G192200.v8.1/Manes.01G215200.v8.1/Manes.01G226500.v8.1/Manes.01G232000.v8.1/…	248
SR P/X	Manes.18G037900	Manes.18G037900 (bZIP)	255/2626	2054/32786	6.91279e-13	7.12798e-11	5.69434e-11	Manes.01G001900.v8.1/Manes.01G011800.v8.1/Manes.01G014000.v8.1/Manes.01G020500.v8.1/Manes.01G022500.v8.1/Manes.01G027200.v8.1/Manes.01G042200.v8.1/Manes.01G043000.v8.1/Manes.01G091400.v8.1/Manes.01G097000.v8.1/Manes.01G098800.v8.1/Manes.01G125200.v8.1/Manes.01G127600.v8.1/Manes.01G133900.v8.1/Manes.01G147900.v8.1/Manes.01G155200.v8.1/Manes.01G164000.v8.1/Manes.01G172100.v8.1/Manes.01G192200.v8.1/…	255
SR P/X	Manes.01G249900	Manes.01G249900 (bZIP)	245/2626	1957/32786	8.48569e-13	7.12798e-11	5.69434e-11	Manes.01G000186.v8.1/Manes.01G001900.v8.1/Manes.01G011800.v8.1/Manes.01G020500.v8.1/Manes.01G022500.v8.1/Manes.01G042200.v8.1/Manes.01G043000.v8.1/Manes.01G098800.v8.1/Manes.01G127600.v8.1/Manes.01G133900.v8.1/Manes.01G147900.v8.1/Manes.01G155200.v8.1/Manes.01G158200.v8.1/Manes.01G164000.v8.1/Manes.01G172100.v8.1/Manes.01G192200.v8.1/Manes.01G215200.v8.1/Manes.01G226500.v8.1/Manes.01G232000.v8.1/…	245
SR P/X	Manes.15G191900	Manes.15G191900 (bZIP)	250/2626	2016/32786	1.34305e-12	9.02527e-11	7.21004e-11	Manes.01G000186.v8.1/Manes.01G001900.v8.1/Manes.01G011800.v8.1/Manes.01G020500.v8.1/Manes.01G022500.v8.1/Manes.01G042200.v8.1/Manes.01G127600.v8.1/Manes.01G133900.v8.1/Manes.01G147900.v8.1/Manes.01G155200.v8.1/Manes.01G158200.v8.1/Manes.01G164000.v8.1/Manes.01G172100.v8.1/Manes.01G181500.v8.1/Manes.01G192200.v8.1/Manes.01G215200.v8.1/Manes.01G226500.v8.1/Manes.01G232000.v8.1/Manes.01G233400.v8.1/…	250
SR P/X	Manes.13G136900	Manes.13G136900 (bZIP)	219/2626	1811/32786	3.65548e-10	2.04707e-08	1.63535e-08	Manes.01G001900.v8.1/Manes.01G011800.v8.1/Manes.01G020500.v8.1/Manes.01G022500.v8.1/Manes.01G027200.v8.1/Manes.01G042200.v8.1/Manes.01G125200.v8.1/Manes.01G127600.v8.1/Manes.01G133900.v8.1/Manes.01G147900.v8.1/Manes.01G155200.v8.1/Manes.01G158200.v8.1/Manes.01G164000.v8.1/Manes.01G172100.v8.1/Manes.01G192200.v8.1/Manes.01G215200.v8.1/Manes.01G232000.v8.1/Manes.01G232600.v8.1/Manes.01G233400.v8.1/…	219
SR P/X	Manes.17G122400	Manes.17G122400 (HD-ZIP)	1616/2626	18316/32786	4.84405e-10	2.32514e-08	1.85749e-08	Manes.01G002300.v8.1/Manes.01G003900.v8.1/Manes.01G008000.v8.1/Manes.01G009100.v8.1/Manes.01G011800.v8.1/Manes.01G014000.v8.1/Manes.01G016600.v8.1/Manes.01G018600.v8.1/Manes.01G020500.v8.1/Manes.01G021400.v8.1/Manes.01G022100.v8.1/Manes.01G022500.v8.1/Manes.01G022750.v8.1/Manes.01G022900.v8.1/Manes.01G028100.v8.1/Manes.01G028300.v8.1/Manes.01G030200.v8.1/Manes.01G031400.v8.1/Manes.01G034500.v8.1/…
SR P/X	Manes.15G031500	Manes.15G031500 (CPP)	1781/2626	20472/32786	1.17217e-09	4.69552e-08	3.75112e-08	Manes.01G001900.v8.1/Manes.01G002300.v8.1/Manes.01G003200.v8.1/Manes.01G003900.v8.1/Manes.01G005500.v8.1/Manes.01G008000.v8.1/Manes.01G009100.v8.1/Manes.01G009451.v8.1/Manes.01G011800.v8.1/Manes.01G012300.v8.1/Manes.01G012500.v8.1/Manes.01G015000.v8.1/Manes.01G016600.v8.1/Manes.01G018600.v8.1/Manes.01G019600.v8.1/Manes.01G020500.v8.1/Manes.01G021400.v8.1/Manes.01G021500.v8.1/Manes.01G022500.v8.1/…
SR P/X	Manes.05G098900	Manes.05G098900 (HD-ZIP)	1573/2626	17818/32786	1.25773e-09	4.69552e-08	3.75112e-08	Manes.01G002300.v8.1/Manes.01G003900.v8.1/Manes.01G008000.v8.1/Manes.01G009100.v8.1/Manes.01G011800.v8.1/Manes.01G012300.v8.1/Manes.01G014000.v8.1/Manes.01G016600.v8.1/Manes.01G018600.v8.1/Manes.01G020500.v8.1/Manes.01G021400.v8.1/Manes.01G022500.v8.1/Manes.01G022750.v8.1/Manes.01G022900.v8.1/Manes.01G027200.v8.1/Manes.01G028100.v8.1/Manes.01G028300.v8.1/Manes.01G029300.v8.1/Manes.01G031400.v8.1/…
SR P/X	Manes.18G023700	Manes.18G023700 (ZF-HD)	1914/2626	22249/32786	3.22477e-09	1.08352e-07	8.65597e-08	Manes.01G000186.v8.1/Manes.01G001900.v8.1/Manes.01G002300.v8.1/Manes.01G003200.v8.1/Manes.01G003900.v8.1/Manes.01G005100.v8.1/Manes.01G008000.v8.1/Manes.01G009100.v8.1/Manes.01G009451.v8.1/Manes.01G011800.v8.1/Manes.01G012300.v8.1/Manes.01G012500.v8.1/Manes.01G014000.v8.1/Manes.01G015000.v8.1/Manes.01G016600.v8.1/Manes.01G018600.v8.1/Manes.01G019600.v8.1/Manes.01G020500.v8.1/Manes.01G021400.v8.1/…
SR P/X	Manes.09G136200	Manes.09G136200 (WOX)	1542/2626	17480/32786	3.61588e-09	1.10449e-07	8.82345e-08	Manes.01G003200.v8.1/Manes.01G003900.v8.1/Manes.01G005100.v8.1/Manes.01G008000.v8.1/Manes.01G009100.v8.1/Manes.01G009451.v8.1/Manes.01G011800.v8.1/Manes.01G012300.v8.1/Manes.01G012500.v8.1/Manes.01G014000.v8.1/Manes.01G015000.v8.1/Manes.01G016600.v8.1/Manes.01G018600.v8.1/Manes.01G019600.v8.1/Manes.01G020500.v8.1/Manes.01G022500.v8.1/Manes.01G022900.v8.1/Manes.01G023900.v8.1/Manes.01G027200.v8.1/…	1542
SR P/X	Manes.03G174900	Manes.03G174900 (CPP)	2050/2626	24139/32786	2.47387e-08	6.60323e-07	5.27514e-07	Manes.01G000186.v8.1/Manes.01G001900.v8.1/Manes.01G002300.v8.1/Manes.01G003200.v8.1/Manes.01G003900.v8.1/Manes.01G005100.v8.1/Manes.01G005500.v8.1/Manes.01G008000.v8.1/Manes.01G009100.v8.1/Manes.01G009451.v8.1/Manes.01G011800.v8.1/Manes.01G012300.v8.1/Manes.01G012500.v8.1/Manes.01G014000.v8.1/Manes.01G015000.v8.1/Manes.01G016600.v8.1/Manes.01G018600.v8.1/Manes.01G019600.v8.1/Manes.01G020500.v8.1/…
SR P/X	Manes.14G065600	Manes.14G065600 (Dof)	2129/2626	25193/32786	2.55482e-08	6.60323e-07	5.27514e-07	Manes.01G000186.v8.1/Manes.01G002300.v8.1/Manes.01G003200.v8.1/Manes.01G003900.v8.1/Manes.01G005100.v8.1/Manes.01G005500.v8.1/Manes.01G008000.v8.1/Manes.01G009100.v8.1/Manes.01G009451.v8.1/Manes.01G011800.v8.1/Manes.01G012300.v8.1/Manes.01G012500.v8.1/Manes.01G014000.v8.1/Manes.01G015000.v8.1/Manes.01G016600.v8.1/Manes.01G018600.v8.1/Manes.01G019600.v8.1/Manes.01G020500.v8.1/Manes.01G021400.v8.1/…
SR P/X	Manes.17G055700	Manes.17G055700 (Dof)	2052/2626	24219/32786	7.22986e-08	1.73517e-06	1.38618e-06	Manes.01G002300.v8.1/Manes.01G003900.v8.1/Manes.01G005100.v8.1/Manes.01G005500.v8.1/Manes.01G008000.v8.1/Manes.01G009100.v8.1/Manes.01G011800.v8.1/Manes.01G012300.v8.1/Manes.01G012500.v8.1/Manes.01G014000.v8.1/Manes.01G015000.v8.1/Manes.01G016600.v8.1/Manes.01G018600.v8.1/Manes.01G019600.v8.1/Manes.01G020500.v8.1/Manes.01G021400.v8.1/Manes.01G021500.v8.1/Manes.01G022100.v8.1/Manes.01G022500.v8.1/…
SR P/X	Manes.05G048000	Manes.05G048000 (YABBY)	1155/2626	12959/32786	6.96662e-07	1.56052e-05	1.24666e-05	Manes.01G002300.v8.1/Manes.01G003900.v8.1/Manes.01G005100.v8.1/Manes.01G005500.v8.1/Manes.01G008000.v8.1/Manes.01G009100.v8.1/Manes.01G011800.v8.1/Manes.01G012300.v8.1/Manes.01G014000.v8.1/Manes.01G016600.v8.1/Manes.01G018600.v8.1/Manes.01G019600.v8.1/Manes.01G021400.v8.1/Manes.01G022100.v8.1/Manes.01G022500.v8.1/Manes.01G027200.v8.1/Manes.01G029300.v8.1/Manes.01G034600.v8.1/Manes.01G036200.v8.1/…	1155
SR P/X	Manes.12G095300	Manes.12G095300 (Dof)	2014/2626	23850/32786	8.57772e-07	1.80132e-05	1.43903e-05	Manes.01G000186.v8.1/Manes.01G002300.v8.1/Manes.01G003200.v8.1/Manes.01G003900.v8.1/Manes.01G005500.v8.1/Manes.01G008000.v8.1/Manes.01G009100.v8.1/Manes.01G011800.v8.1/Manes.01G012500.v8.1/Manes.01G014000.v8.1/Manes.01G015000.v8.1/Manes.01G016600.v8.1/Manes.01G018600.v8.1/Manes.01G019600.v8.1/Manes.01G020500.v8.1/Manes.01G021400.v8.1/Manes.01G022100.v8.1/Manes.01G022500.v8.1/Manes.01G022750.v8.1/…
SR P/X	Manes.08G018300	Manes.08G018300 (HD-ZIP)	1175/2626	13252/32786	1.52171e-06	3.00762e-05	2.4027e-05	Manes.01G002300.v8.1/Manes.01G008000.v8.1/Manes.01G009100.v8.1/Manes.01G011800.v8.1/Manes.01G016600.v8.1/Manes.01G018600.v8.1/Manes.01G022500.v8.1/Manes.01G022750.v8.1/Manes.01G029300.v8.1/Manes.01G034500.v8.1/Manes.01G037600.v8.1/Manes.01G038700.v8.1/Manes.01G044600.v8.1/Manes.01G051545.v8.1/Manes.01G054800.v8.1/Manes.01G057400.v8.1/Manes.01G058100.v8.1/Manes.01G058700.v8.1/Manes.01G059500.v8.1/…	1175
SR P/X	Manes.04G074300	Manes.04G074300 (bZIP)	212/2626	1943/32786	2.00928e-06	3.75065e-05	2.99629e-05	Manes.01G011800.v8.1/Manes.01G020500.v8.1/Manes.01G036200.v8.1/Manes.01G082800.v8.1/Manes.01G098800.v8.1/Manes.01G132000.v8.1/Manes.01G133900.v8.1/Manes.01G138300.v8.1/Manes.01G155200.v8.1/Manes.01G158200.v8.1/Manes.01G164000.v8.1/Manes.01G172100.v8.1/Manes.01G226500.v8.1/Manes.01G228500.v8.1/Manes.01G232000.v8.1/Manes.01G244700.v8.1/Manes.01G249900.v8.1/Manes.01G252800.v8.1/Manes.02G003325.v8.1/…	212
SR P/X	Manes.05G003300	Manes.05G003300 (bZIP)	182/2626	1624/32786	2.1431e-06	3.78991e-05	3.02765e-05	Manes.01G020500.v8.1/Manes.01G022500.v8.1/Manes.01G060300.v8.1/Manes.01G098800.v8.1/Manes.01G132000.v8.1/Manes.01G133900.v8.1/Manes.01G138300.v8.1/Manes.01G155200.v8.1/Manes.01G158200.v8.1/Manes.01G172100.v8.1/Manes.01G215200.v8.1/Manes.01G226500.v8.1/Manes.01G228500.v8.1/Manes.01G232000.v8.1/Manes.01G244700.v8.1/Manes.01G249900.v8.1/Manes.01G251300.v8.1/Manes.01G252800.v8.1/Manes.02G003325.v8.1/…	182
SR P/X	Manes.07G115400	Manes.07G115400 (Dof)	1557/2626	18047/32786	2.62187e-06	4.40475e-05	3.51883e-05	Manes.01G000186.v8.1/Manes.01G002300.v8.1/Manes.01G003900.v8.1/Manes.01G005100.v8.1/Manes.01G005500.v8.1/Manes.01G009100.v8.1/Manes.01G011800.v8.1/Manes.01G012300.v8.1/Manes.01G012500.v8.1/Manes.01G015000.v8.1/Manes.01G018600.v8.1/Manes.01G019600.v8.1/Manes.01G020500.v8.1/Manes.01G021400.v8.1/Manes.01G021500.v8.1/Manes.01G022100.v8.1/Manes.01G022500.v8.1/Manes.01G022750.v8.1/Manes.01G022900.v8.1/…	1557
SR P/X	Manes.11G131600	Manes.11G131600 (Dof)	2083/2626	24843/32786	3.90807e-06	6.2529e-05	4.99527e-05	Manes.01G000186.v8.1/Manes.01G001900.v8.1/Manes.01G002300.v8.1/Manes.01G003200.v8.1/Manes.01G003900.v8.1/Manes.01G005100.v8.1/Manes.01G005500.v8.1/Manes.01G008000.v8.1/Manes.01G009100.v8.1/Manes.01G009451.v8.1/Manes.01G011800.v8.1/Manes.01G012500.v8.1/Manes.01G015000.v8.1/Manes.01G018600.v8.1/Manes.01G019600.v8.1/Manes.01G020500.v8.1/Manes.01G021400.v8.1/Manes.01G022100.v8.1/Manes.01G022500.v8.1/…
SR P/X	Manes.09G106100	Manes.09G106100 (Trihelix)	240/2626	2295/32786	9.28203e-06	0.000141762	0.00011325	Manes.01G001900.v8.1/Manes.01G014000.v8.1/Manes.01G022500.v8.1/Manes.01G027200.v8.1/Manes.01G042200.v8.1/Manes.01G060300.v8.1/Manes.01G098800.v8.1/Manes.01G120100.v8.1/Manes.01G127600.v8.1/Manes.01G147900.v8.1/Manes.01G148200.v8.1/Manes.01G150600.v8.1/Manes.01G155200.v8.1/Manes.01G157200.v8.1/Manes.01G158200.v8.1/Manes.01G172100.v8.1/Manes.01G180100.v8.1/Manes.01G181500.v8.1/Manes.01G194000.v8.1/…	240
SR P/X	Manes.05G189600	Manes.05G189600 (GATA)	181/2626	1691/32786	3.42028e-05	0.000499658	0.000399163	Manes.01G005500.v8.1/Manes.01G012300.v8.1/Manes.01G042200.v8.1/Manes.01G051545.v8.1/Manes.01G058100.v8.1/Manes.01G062700.v8.1/Manes.01G074700.v8.1/Manes.01G104300.v8.1/Manes.01G133900.v8.1/Manes.01G194000.v8.1/Manes.01G210500.v8.1/Manes.01G224100.v8.1/Manes.01G224500.v8.1/Manes.01G226500.v8.1/Manes.01G255200.v8.1/Manes.01G263100.v8.1/Manes.01G274600.v8.1/Manes.02G011000.v8.1/Manes.02G011400.v8.1/…	181
SR P/X	Manes.02G179100	Manes.02G179100 (Trihelix)	1149/2626	13165/32786	5.03736e-05	0.00067998	0.000543217	Manes.01G001900.v8.1/Manes.01G003900.v8.1/Manes.01G005100.v8.1/Manes.01G005500.v8.1/Manes.01G008000.v8.1/Manes.01G009100.v8.1/Manes.01G009451.v8.1/Manes.01G012300.v8.1/Manes.01G012500.v8.1/Manes.01G015000.v8.1/Manes.01G018600.v8.1/Manes.01G019600.v8.1/Manes.01G020500.v8.1/Manes.01G021400.v8.1/Manes.01G022500.v8.1/Manes.01G022750.v8.1/Manes.01G028300.v8.1/Manes.01G028600.v8.1/Manes.01G029300.v8.1/…	1149
SR P/X	Manes.01G263300	Manes.01G263300 (TCP)	150/2626	1369/32786	5.23836e-05	0.00067998	0.000543217	Manes.01G003200.v8.1/Manes.01G005100.v8.1/Manes.01G019600.v8.1/Manes.01G022900.v8.1/Manes.01G071400.v8.1/Manes.01G077000.v8.1/Manes.01G127600.v8.1/Manes.01G172100.v8.1/Manes.01G194000.v8.1/Manes.01G245600.v8.1/Manes.01G247800.v8.1/Manes.01G254801.v8.1/Manes.01G272700.v8.1/Manes.02G012600.v8.1/Manes.02G028100.v8.1/Manes.02G030500.v8.1/Manes.02G044400.v8.1/Manes.02G067700.v8.1/Manes.02G070300.v8.1/…	150
SR P/X	Manes.18G103100	Manes.18G103100 (TCP)	175/2626	1639/32786	5.26175e-05	0.00067998	0.000543217	Manes.01G005100.v8.1/Manes.01G019600.v8.1/Manes.01G022900.v8.1/Manes.01G065200.v8.1/Manes.01G071400.v8.1/Manes.01G148200.v8.1/Manes.01G172100.v8.1/Manes.01G244700.v8.1/Manes.01G245600.v8.1/Manes.01G247800.v8.1/Manes.01G254801.v8.1/Manes.01G272700.v8.1/Manes.02G012600.v8.1/Manes.02G028100.v8.1/Manes.02G030500.v8.1/Manes.02G042300.v8.1/Manes.02G044400.v8.1/Manes.02G061400.v8.1/Manes.02G070300.v8.1/…	175
SR P/X	Manes.10G080700	Manes.10G080700 (bZIP)	73/2626	576/32786	6.70004e-05	0.000832882	0.000665366	Manes.01G014000.v8.1/Manes.01G021500.v8.1/Manes.01G150600.v8.1/Manes.01G155200.v8.1/Manes.01G249900.v8.1/Manes.01G251300.v8.1/Manes.01G274600.v8.1/Manes.02G036000.v8.1/Manes.02G089400.v8.1/Manes.02G128000.v8.1/Manes.02G191200.v8.1/Manes.03G034100.v8.1/Manes.03G043500.v8.1/Manes.03G144600.v8.1/Manes.03G204201.v8.1/Manes.04G004400.v8.1/Manes.04G032500.v8.1/Manes.04G033100.v8.1/Manes.04G043400.v8.1/…	73
SR P/X	Manes.01G253000	Manes.01G253000 (MYB_related)	974/2626	11042/32786	6.94068e-05	0.000832882	0.000665366	Manes.01G001900.v8.1/Manes.01G002300.v8.1/Manes.01G005100.v8.1/Manes.01G005500.v8.1/Manes.01G008000.v8.1/Manes.01G009451.v8.1/Manes.01G011800.v8.1/Manes.01G012300.v8.1/Manes.01G020500.v8.1/Manes.01G021400.v8.1/Manes.01G021500.v8.1/Manes.01G022100.v8.1/Manes.01G022500.v8.1/Manes.01G022750.v8.1/Manes.01G022900.v8.1/Manes.01G027200.v8.1/Manes.01G028100.v8.1/Manes.01G028300.v8.1/Manes.01G029300.v8.1/…	974
SR P/X	Manes.12G104100	Manes.12G104100 (bHLH)	136/2626	1236/32786	9.5789e-05	0.00110983	0.000886614	Manes.01G027200.v8.1/Manes.01G042200.v8.1/Manes.01G043000.v8.1/Manes.01G127600.v8.1/Manes.01G147900.v8.1/Manes.01G157200.v8.1/Manes.01G172100.v8.1/Manes.01G184300.v8.1/Manes.01G192200.v8.1/Manes.01G226500.v8.1/Manes.01G244700.v8.1/Manes.01G248500.v8.1/Manes.01G253000.v8.1/Manes.01G260200.v8.1/Manes.01G274600.v8.1/Manes.02G003325.v8.1/Manes.02G007600.v8.1/Manes.02G040600.v8.1/Manes.02G043500.v8.1/…	136
SR P/X	Manes.14G079000	Manes.14G079000 (Dof)	1805/2626	21465/32786	0.00011992	0.0013431	0.00107297	Manes.01G001900.v8.1/Manes.01G002300.v8.1/Manes.01G003900.v8.1/Manes.01G005100.v8.1/Manes.01G005500.v8.1/Manes.01G008000.v8.1/Manes.01G009100.v8.1/Manes.01G011800.v8.1/Manes.01G012300.v8.1/Manes.01G012500.v8.1/Manes.01G015000.v8.1/Manes.01G016600.v8.1/Manes.01G018600.v8.1/Manes.01G020500.v8.1/Manes.01G021400.v8.1/Manes.01G021500.v8.1/Manes.01G022100.v8.1/Manes.01G022500.v8.1/Manes.01G022750.v8.1/…
SR P/X	Manes.11G083000	Manes.11G083000 (TCP)	142/2626	1309/32786	0.000129975	0.0013807	0.001103	Manes.01G003200.v8.1/Manes.01G005100.v8.1/Manes.01G019600.v8.1/Manes.01G022900.v8.1/Manes.01G051545.v8.1/Manes.01G071400.v8.1/Manes.01G077000.v8.1/Manes.01G127600.v8.1/Manes.01G157200.v8.1/Manes.01G158700.v8.1/Manes.01G172100.v8.1/Manes.01G194000.v8.1/Manes.01G194200.v8.1/Manes.01G245600.v8.1/Manes.01G254801.v8.1/Manes.01G272700.v8.1/Manes.02G012600.v8.1/Manes.02G028100.v8.1/Manes.02G044400.v8.1/…	142
SR P/X	Manes.16G120300	Manes.16G120300 (bZIP)	162/2626	1526/32786	0.000131495	0.0013807	0.001103	Manes.01G020500.v8.1/Manes.01G034600.v8.1/Manes.01G043000.v8.1/Manes.01G098800.v8.1/Manes.01G133900.v8.1/Manes.01G138300.v8.1/Manes.01G155200.v8.1/Manes.01G172100.v8.1/Manes.01G228500.v8.1/Manes.01G232000.v8.1/Manes.01G234200.v8.1/Manes.01G249900.v8.1/Manes.02G003325.v8.1/Manes.02G007600.v8.1/Manes.02G043500.v8.1/Manes.02G089200.v8.1/Manes.02G102600.v8.1/Manes.02G117704.v8.1/Manes.02G146600.v8.1/…	162
SR P/X	Manes.10G001100	Manes.10G001100 (bZIP)	111/2626	1004/32786	0.000339937	0.00346118	0.00276504	Manes.01G060300.v8.1/Manes.01G071400.v8.1/Manes.01G094300.v8.1/Manes.01G120000.v8.1/Manes.01G138300.v8.1/Manes.01G148200.v8.1/Manes.01G194000.v8.1/Manes.01G204100.v8.1/Manes.01G224500.v8.1/Manes.02G007600.v8.1/Manes.02G007900.v8.1/Manes.02G011000.v8.1/Manes.02G020001.v8.1/Manes.02G061400.v8.1/Manes.02G067000.v8.1/Manes.02G089900.v8.1/Manes.02G155100.v8.1/Manes.03G022600.v8.1/Manes.03G023200.v8.1/…	111
SR P/X	Manes.01G193400	Manes.01G193400 (bHLH)	161/2626	1559/32786	0.000496444	0.00490604	0.0039193	Manes.01G000186.v8.1/Manes.01G027200.v8.1/Manes.01G042200.v8.1/Manes.01G043000.v8.1/Manes.01G127600.v8.1/Manes.01G172100.v8.1/Manes.01G172400.v8.1/Manes.01G177900.v8.1/Manes.01G192200.v8.1/Manes.01G232600.v8.1/Manes.01G244700.v8.1/Manes.01G245700.v8.1/Manes.01G248500.v8.1/Manes.01G251300.v8.1/Manes.01G274600.v8.1/Manes.02G040600.v8.1/Manes.02G052280.v8.1/Manes.02G089200.v8.1/Manes.02G089400.v8.1/…	161
SR P/X	Manes.13G043000	Manes.13G043000 (bHLH)	176/2626	1728/32786	0.000534479	0.005131	0.00409901	Manes.01G001900.v8.1/Manes.01G027200.v8.1/Manes.01G031100.v8.1/Manes.01G042200.v8.1/Manes.01G043000.v8.1/Manes.01G061600.v8.1/Manes.01G158200.v8.1/Manes.01G172100.v8.1/Manes.01G177900.v8.1/Manes.01G220700.v8.1/Manes.01G226500.v8.1/Manes.01G232600.v8.1/Manes.01G233400.v8.1/Manes.01G244700.v8.1/Manes.01G248500.v8.1/Manes.01G274600.v8.1/Manes.02G003325.v8.1/Manes.02G022600.v8.1/Manes.02G039100.v8.1/…	176
SR P/X	Manes.05G015600	Manes.05G015600 (MYB_related)	783/2626	8879/32786	0.000599184	0.005461	0.00436264	Manes.01G001900.v8.1/Manes.01G002300.v8.1/Manes.01G005100.v8.1/Manes.01G008000.v8.1/Manes.01G009451.v8.1/Manes.01G012300.v8.1/Manes.01G020500.v8.1/Manes.01G021400.v8.1/Manes.01G021500.v8.1/Manes.01G022100.v8.1/Manes.01G022750.v8.1/Manes.01G022900.v8.1/Manes.01G027200.v8.1/Manes.01G028300.v8.1/Manes.01G029300.v8.1/Manes.01G029400.v8.1/Manes.01G030200.v8.1/Manes.01G032400.v8.1/Manes.01G034500.v8.1/…	783
SR P/X	Manes.01G105400	Manes.01G105400 (bZIP)	180/2626	1777/32786	0.00060136	0.005461	0.00436264	Manes.01G011800.v8.1/Manes.01G020500.v8.1/Manes.01G022500.v8.1/Manes.01G060300.v8.1/Manes.01G082800.v8.1/Manes.01G098800.v8.1/Manes.01G132000.v8.1/Manes.01G133900.v8.1/Manes.01G138300.v8.1/Manes.01G155200.v8.1/Manes.01G172100.v8.1/Manes.01G226500.v8.1/Manes.01G228500.v8.1/Manes.01G232000.v8.1/Manes.01G249900.v8.1/Manes.01G252800.v8.1/Manes.01G268900.v8.1/Manes.01G275200.v8.1/Manes.02G003325.v8.1/…	180
SR P/X	Manes.08G134500	Manes.08G134500 (bZIP)	126/2626	1186/32786	0.000688057	0.00608387	0.00486023	Manes.01G020500.v8.1/Manes.01G022500.v8.1/Manes.01G094600.v8.1/Manes.01G098800.v8.1/Manes.01G133900.v8.1/Manes.01G155200.v8.1/Manes.01G158200.v8.1/Manes.01G228500.v8.1/Manes.01G232000.v8.1/Manes.01G244700.v8.1/Manes.01G249900.v8.1/Manes.01G263100.v8.1/Manes.02G003325.v8.1/Manes.02G007600.v8.1/Manes.02G075600.v8.1/Manes.02G076500.v8.1/Manes.02G117704.v8.1/Manes.02G155100.v8.1/Manes.03G040700.v8.1/…	126
SR P/X	Manes.06G141800	Manes.06G141800 (TCP)	89/2626	792/32786	0.000760955	0.00639202	0.00510641	Manes.01G003200.v8.1/Manes.01G022900.v8.1/Manes.01G051545.v8.1/Manes.01G127600.v8.1/Manes.01G157200.v8.1/Manes.01G158700.v8.1/Manes.01G194000.v8.1/Manes.01G245600.v8.1/Manes.01G272700.v8.1/Manes.02G012600.v8.1/Manes.02G028100.v8.1/Manes.02G067700.v8.1/Manes.02G075900.v8.1/Manes.02G120600.v8.1/Manes.02G128000.v8.1/Manes.02G133600.v8.1/Manes.03G140900.v8.1/Manes.03G145400.v8.1/Manes.03G176900.v8.1/…	89
SR P/X	Manes.15G123800	Manes.15G123800 (TCP)	89/2626	792/32786	0.000760955	0.00639202	0.00510641	Manes.01G003200.v8.1/Manes.01G022900.v8.1/Manes.01G051545.v8.1/Manes.01G127600.v8.1/Manes.01G157200.v8.1/Manes.01G158700.v8.1/Manes.01G194000.v8.1/Manes.01G245600.v8.1/Manes.01G272700.v8.1/Manes.02G012600.v8.1/Manes.02G028100.v8.1/Manes.02G067700.v8.1/Manes.02G075900.v8.1/Manes.02G120600.v8.1/Manes.02G128000.v8.1/Manes.02G133600.v8.1/Manes.03G140900.v8.1/Manes.03G145400.v8.1/Manes.03G176900.v8.1/…	89
SR P/X	Manes.09G181800	Manes.09G181800 (bHLH)	165/2626	1630/32786	0.00103051	0.00827166	0.006608	Manes.01G000186.v8.1/Manes.01G021500.v8.1/Manes.01G022500.v8.1/Manes.01G027200.v8.1/Manes.01G028100.v8.1/Manes.01G042200.v8.1/Manes.01G127600.v8.1/Manes.01G147900.v8.1/Manes.01G172100.v8.1/Manes.01G181500.v8.1/Manes.01G184300.v8.1/Manes.01G192200.v8.1/Manes.01G226500.v8.1/Manes.01G233400.v8.1/Manes.01G244700.v8.1/Manes.01G246000.v8.1/Manes.01G248500.v8.1/Manes.01G253000.v8.1/Manes.01G274600.v8.1/…	165
SR P/X	Manes.12G007700	Manes.12G007700 (TCP)	155/2626	1519/32786	0.00104056	0.00827166	0.006608	Manes.01G003200.v8.1/Manes.01G005100.v8.1/Manes.01G019600.v8.1/Manes.01G022900.v8.1/Manes.01G034500.v8.1/Manes.01G034600.v8.1/Manes.01G051545.v8.1/Manes.01G071400.v8.1/Manes.01G077000.v8.1/Manes.01G127600.v8.1/Manes.01G157200.v8.1/Manes.01G158700.v8.1/Manes.01G172100.v8.1/Manes.01G194000.v8.1/Manes.01G194200.v8.1/Manes.01G233400.v8.1/Manes.01G244700.v8.1/Manes.01G254801.v8.1/Manes.01G272700.v8.1/…	155
SR P/X	Manes.08G005700	Manes.08G005700 (C2H2)	976/2626	11279/32786	0.00105858	0.00827166	0.006608	Manes.01G012500.v8.1/Manes.01G016600.v8.1/Manes.01G021500.v8.1/Manes.01G022500.v8.1/Manes.01G022900.v8.1/Manes.01G027200.v8.1/Manes.01G028300.v8.1/Manes.01G029300.v8.1/Manes.01G032400.v8.1/Manes.01G034500.v8.1/Manes.01G036800.v8.1/Manes.01G043000.v8.1/Manes.01G044200.v8.1/Manes.01G044400.v8.1/Manes.01G044600.v8.1/Manes.01G051545.v8.1/Manes.01G054800.v8.1/Manes.01G058700.v8.1/Manes.01G060300.v8.1/…	976
SR P/X	Manes.15G139200	Manes.15G139200 (C2H2)	1003/2626	11618/32786	0.00115537	0.00882284	0.00704832	Manes.01G009100.v8.1/Manes.01G015000.v8.1/Manes.01G019600.v8.1/Manes.01G020500.v8.1/Manes.01G022100.v8.1/Manes.01G022500.v8.1/Manes.01G023900.v8.1/Manes.01G028300.v8.1/Manes.01G029300.v8.1/Manes.01G031100.v8.1/Manes.01G034500.v8.1/Manes.01G036800.v8.1/Manes.01G037600.v8.1/Manes.01G044400.v8.1/Manes.01G044600.v8.1/Manes.01G051545.v8.1/Manes.01G058700.v8.1/Manes.01G060300.v8.1/Manes.01G064600.v8.1/…	1003
SR P/X	Manes.01G194000	Manes.01G194000 (MYB_related)	182/2626	1836/32786	0.00151024	0.0110769	0.008849	Manes.01G012500.v8.1/Manes.01G027200.v8.1/Manes.01G028100.v8.1/Manes.01G034600.v8.1/Manes.01G082800.v8.1/Manes.01G101300.v8.1/Manes.01G131500.v8.1/Manes.01G157200.v8.1/Manes.01G162300.v8.1/Manes.01G185400.v8.1/Manes.01G211900.v8.1/Manes.01G215200.v8.1/Manes.01G248500.v8.1/Manes.01G254801.v8.1/Manes.02G003325.v8.1/Manes.02G072600.v8.1/Manes.02G091000.v8.1/Manes.02G102200.v8.1/Manes.02G142200.v8.1/…	182
SR P/X	Manes.09G001400	Manes.09G001400 (FAR1)	73/2626	641/32786	0.00151648	0.0110769	0.008849	Manes.01G028100.v8.1/Manes.01G058700.v8.1/Manes.01G071400.v8.1/Manes.01G164000.v8.1/Manes.01G181200.v8.1/Manes.01G197300.v8.1/Manes.01G211900.v8.1/Manes.01G224100.v8.1/Manes.01G234200.v8.1/Manes.01G259800.v8.1/Manes.02G043500.v8.1/Manes.02G197900.v8.1/Manes.03G024900.v8.1/Manes.03G104100.v8.1/Manes.03G110000.v8.1/Manes.03G123618.v8.1/Manes.03G144600.v8.1/Manes.03G177700.v8.1/Manes.03G203400.v8.1/…	73
SR P/X	Manes.07G124500	Manes.07G124500 (Trihelix)	831/2626	9545/32786	0.0016604	0.0117036	0.00934968	Manes.01G001900.v8.1/Manes.01G005500.v8.1/Manes.01G008000.v8.1/Manes.01G009100.v8.1/Manes.01G012300.v8.1/Manes.01G012500.v8.1/Manes.01G015000.v8.1/Manes.01G019600.v8.1/Manes.01G021400.v8.1/Manes.01G022500.v8.1/Manes.01G028300.v8.1/Manes.01G028600.v8.1/Manes.01G029300.v8.1/Manes.01G029400.v8.1/Manes.01G031400.v8.1/Manes.01G034500.v8.1/Manes.01G036200.v8.1/Manes.01G044400.v8.1/Manes.01G044600.v8.1/…	831
SR P/X	Manes.06G093900	Manes.06G093900 (TCP)	122/2626	1171/32786	0.00167194	0.0117036	0.00934968	Manes.01G005100.v8.1/Manes.01G012300.v8.1/Manes.01G022900.v8.1/Manes.01G071400.v8.1/Manes.01G148200.v8.1/Manes.01G244700.v8.1/Manes.01G272700.v8.1/Manes.02G029900.v8.1/Manes.02G044400.v8.1/Manes.02G061400.v8.1/Manes.02G070300.v8.1/Manes.02G075900.v8.1/Manes.02G090600.v8.1/Manes.02G120100.v8.1/Manes.02G120600.v8.1/Manes.02G179100.v8.1/Manes.02G202700.v8.1/Manes.03G055500.v8.1/Manes.03G129500.v8.1/…	122
SR P/X	Manes.06G080600	Manes.06G080600 (Dof)	1258/2626	14821/32786	0.00202036	0.0138539	0.0110675	Manes.01G002300.v8.1/Manes.01G005500.v8.1/Manes.01G008000.v8.1/Manes.01G009100.v8.1/Manes.01G011800.v8.1/Manes.01G012300.v8.1/Manes.01G012500.v8.1/Manes.01G016600.v8.1/Manes.01G020500.v8.1/Manes.01G022100.v8.1/Manes.01G022750.v8.1/Manes.01G022900.v8.1/Manes.01G028300.v8.1/Manes.01G029300.v8.1/Manes.01G029400.v8.1/Manes.01G030200.v8.1/Manes.01G031400.v8.1/Manes.01G034500.v8.1/Manes.01G036800.v8.1/…	1258
SR P/X	Manes.04G140300	Manes.04G140300 (C2H2)	580/2626	6526/32786	0.00208989	0.0140441	0.0112194	Manes.01G021500.v8.1/Manes.01G022100.v8.1/Manes.01G027200.v8.1/Manes.01G029300.v8.1/Manes.01G034500.v8.1/Manes.01G044200.v8.1/Manes.01G044400.v8.1/Manes.01G044600.v8.1/Manes.01G058700.v8.1/Manes.01G065200.v8.1/Manes.01G073125.v8.1/Manes.01G075700.v8.1/Manes.01G077000.v8.1/Manes.01G084600.v8.1/Manes.01G085200.v8.1/Manes.01G086900.v8.1/Manes.01G091400.v8.1/Manes.01G092000.v8.1/Manes.01G097000.v8.1/…	580
SR P/X	Manes.11G123600	Manes.11G123600 (bZIP)	94/2626	874/32786	0.00215719	0.0142121	0.0113536	Manes.01G028100.v8.1/Manes.01G094300.v8.1/Manes.01G120000.v8.1/Manes.01G148200.v8.1/Manes.01G224500.v8.1/Manes.01G259800.v8.1/Manes.02G007600.v8.1/Manes.02G011000.v8.1/Manes.02G020001.v8.1/Manes.02G061400.v8.1/Manes.02G075900.v8.1/Manes.02G089200.v8.1/Manes.02G089700.v8.1/Manes.02G089900.v8.1/Manes.02G155501.v8.1/Manes.03G049800.v8.1/Manes.03G082900.v8.1/Manes.03G084600.v8.1/Manes.03G107000.v8.1/…	94
SR P/X	Manes.08G069300	Manes.08G069300 (FAR1)	68/2626	599/32786	0.00232295	0.0150098	0.0119909	Manes.01G028100.v8.1/Manes.01G058700.v8.1/Manes.01G071400.v8.1/Manes.01G164000.v8.1/Manes.01G181200.v8.1/Manes.01G211900.v8.1/Manes.01G224100.v8.1/Manes.01G234200.v8.1/Manes.01G252800.v8.1/Manes.01G259800.v8.1/Manes.02G012600.v8.1/Manes.02G043500.v8.1/Manes.02G179700.v8.1/Manes.02G197900.v8.1/Manes.03G024900.v8.1/Manes.03G082900.v8.1/Manes.03G104100.v8.1/Manes.03G110000.v8.1/Manes.03G123618.v8.1/…	68
SR P/X	Manes.03G091500	Manes.03G091500 (BES1)	108/2626	1031/32786	0.00251388	0.015937	0.0127317	Manes.01G014000.v8.1/Manes.01G021500.v8.1/Manes.01G172400.v8.1/Manes.01G245700.v8.1/Manes.01G249900.v8.1/Manes.01G251300.v8.1/Manes.01G274600.v8.1/Manes.02G036000.v8.1/Manes.02G128000.v8.1/Manes.02G179700.v8.1/Manes.02G191200.v8.1/Manes.03G034100.v8.1/Manes.03G040700.v8.1/Manes.03G043500.v8.1/Manes.03G055500.v8.1/Manes.03G111700.v8.1/Manes.03G144600.v8.1/Manes.03G204201.v8.1/Manes.03G210600.v8.1/…	108
SR P/X	Manes.18G082400	Manes.18G082400 (MIKC_MADS)	1203/2626	14176/32786	0.00298008	0.0185427	0.0148133	Manes.01G002300.v8.1/Manes.01G003200.v8.1/Manes.01G005100.v8.1/Manes.01G005500.v8.1/Manes.01G008000.v8.1/Manes.01G009100.v8.1/Manes.01G009451.v8.1/Manes.01G011800.v8.1/Manes.01G012300.v8.1/Manes.01G012500.v8.1/Manes.01G019600.v8.1/Manes.01G020500.v8.1/Manes.01G022500.v8.1/Manes.01G028100.v8.1/Manes.01G029300.v8.1/Manes.01G031400.v8.1/Manes.01G032400.v8.1/Manes.01G034500.v8.1/Manes.01G036200.v8.1/…	1203
SR P/X	Manes.10G046700	Manes.10G046700 (ARF)	908/2626	10545/32786	0.00320326	0.019569	0.0156331	Manes.01G009451.v8.1/Manes.01G011800.v8.1/Manes.01G012300.v8.1/Manes.01G014000.v8.1/Manes.01G016600.v8.1/Manes.01G021400.v8.1/Manes.01G021500.v8.1/Manes.01G022500.v8.1/Manes.01G022900.v8.1/Manes.01G028100.v8.1/Manes.01G028300.v8.1/Manes.01G028600.v8.1/Manes.01G031400.v8.1/Manes.01G034500.v8.1/Manes.01G034600.v8.1/Manes.01G036800.v8.1/Manes.01G042200.v8.1/Manes.01G044200.v8.1/Manes.01G044400.v8.1/…	908
SR P/X	Manes.09G079800	Manes.09G079800 (MYB_related)	874/2626	10146/32786	0.00385388	0.0231233	0.0184725	Manes.01G001900.v8.1/Manes.01G002300.v8.1/Manes.01G005100.v8.1/Manes.01G008000.v8.1/Manes.01G009451.v8.1/Manes.01G012300.v8.1/Manes.01G020500.v8.1/Manes.01G021400.v8.1/Manes.01G021500.v8.1/Manes.01G022100.v8.1/Manes.01G022750.v8.1/Manes.01G022900.v8.1/Manes.01G027200.v8.1/Manes.01G028300.v8.1/Manes.01G029300.v8.1/Manes.01G029400.v8.1/Manes.01G030200.v8.1/Manes.01G032400.v8.1/Manes.01G034500.v8.1/…	874
SR P/X	Manes.01G123100	Manes.01G123100 (MYB_related)	900/2626	10483/32786	0.00466992	0.027528	0.0219913	Manes.01G001900.v8.1/Manes.01G002300.v8.1/Manes.01G005100.v8.1/Manes.01G008000.v8.1/Manes.01G009451.v8.1/Manes.01G012300.v8.1/Manes.01G016600.v8.1/Manes.01G020500.v8.1/Manes.01G021400.v8.1/Manes.01G021500.v8.1/Manes.01G022100.v8.1/Manes.01G022750.v8.1/Manes.01G022900.v8.1/Manes.01G027200.v8.1/Manes.01G028100.v8.1/Manes.01G028300.v8.1/Manes.01G029300.v8.1/Manes.01G029400.v8.1/Manes.01G030200.v8.1/…	900
SR P/X	Manes.18G029600	Manes.18G029600 (BES1)	94/2626	901/32786	0.00512299	0.029678	0.0237089	Manes.01G018600.v8.1/Manes.01G021500.v8.1/Manes.01G061600.v8.1/Manes.01G094600.v8.1/Manes.01G157200.v8.1/Manes.01G172400.v8.1/Manes.01G274600.v8.1/Manes.02G022600.v8.1/Manes.02G177100.v8.1/Manes.02G179700.v8.1/Manes.02G191200.v8.1/Manes.03G022600.v8.1/Manes.03G034100.v8.1/Manes.03G055500.v8.1/Manes.03G082900.v8.1/Manes.03G136300.v8.1/Manes.03G204201.v8.1/Manes.03G210600.v8.1/Manes.03G212600.v8.1/…	94
SR P/X	Manes.02G178100	Manes.02G178100 (bZIP)	106/2626	1036/32786	0.00554296	0.0315667	0.0252178	Manes.01G094300.v8.1/Manes.01G120000.v8.1/Manes.01G132000.v8.1/Manes.01G148200.v8.1/Manes.01G204100.v8.1/Manes.01G224500.v8.1/Manes.02G007600.v8.1/Manes.02G011000.v8.1/Manes.02G020001.v8.1/Manes.02G022600.v8.1/Manes.02G061400.v8.1/Manes.02G071900.v8.1/Manes.02G072600.v8.1/Manes.02G074000.v8.1/Manes.02G075900.v8.1/Manes.02G089900.v8.1/Manes.02G104100.v8.1/Manes.02G104200.v8.1/Manes.02G155501.v8.1/…	106
SR P/X	Manes.05G041900	Manes.05G041900 (MIKC_MADS)	812/2626	9428/32786	0.00587205	0.0328835	0.0262697	Manes.01G005100.v8.1/Manes.01G005500.v8.1/Manes.01G009100.v8.1/Manes.01G015000.v8.1/Manes.01G016600.v8.1/Manes.01G020500.v8.1/Manes.01G021400.v8.1/Manes.01G021500.v8.1/Manes.01G022750.v8.1/Manes.01G022900.v8.1/Manes.01G027200.v8.1/Manes.01G028300.v8.1/Manes.01G031400.v8.1/Manes.01G034500.v8.1/Manes.01G036800.v8.1/Manes.01G049616.v8.1/Manes.01G051545.v8.1/Manes.01G058700.v8.1/Manes.01G059500.v8.1/…	812
SR P/X	Manes.13G001800	Manes.13G001800 (AP2)	1016/2626	11941/32786	0.00638434	0.0351662	0.0280933	Manes.01G002300.v8.1/Manes.01G005100.v8.1/Manes.01G005500.v8.1/Manes.01G009100.v8.1/Manes.01G012300.v8.1/Manes.01G014000.v8.1/Manes.01G015000.v8.1/Manes.01G018600.v8.1/Manes.01G021400.v8.1/Manes.01G021500.v8.1/Manes.01G022750.v8.1/Manes.01G022900.v8.1/Manes.01G027200.v8.1/Manes.01G028300.v8.1/Manes.01G029300.v8.1/Manes.01G031400.v8.1/Manes.01G034500.v8.1/Manes.01G036800.v8.1/Manes.01G038700.v8.1/…	1016
SR P/X	Manes.18G025700	Manes.18G025700 (B3)	821/2626	9554/32786	0.00690956	0.0374454	0.0299141	Manes.01G001900.v8.1/Manes.01G011800.v8.1/Manes.01G012300.v8.1/Manes.01G018600.v8.1/Manes.01G020500.v8.1/Manes.01G022500.v8.1/Manes.01G030200.v8.1/Manes.01G034500.v8.1/Manes.01G034600.v8.1/Manes.01G036800.v8.1/Manes.01G043000.v8.1/Manes.01G044200.v8.1/Manes.01G044600.v8.1/Manes.01G051545.v8.1/Manes.01G065200.v8.1/Manes.01G074700.v8.1/Manes.01G082800.v8.1/Manes.01G085900.v8.1/Manes.01G091400.v8.1/…	821
SR P/X	Manes.04G133100	Manes.04G133100 (HD-ZIP)	791/2626	9190/32786	0.00710503	0.0378935	0.0302721	Manes.01G001900.v8.1/Manes.01G003200.v8.1/Manes.01G005100.v8.1/Manes.01G005500.v8.1/Manes.01G016600.v8.1/Manes.01G018600.v8.1/Manes.01G020500.v8.1/Manes.01G022500.v8.1/Manes.01G022750.v8.1/Manes.01G030200.v8.1/Manes.01G036200.v8.1/Manes.01G043000.v8.1/Manes.01G044200.v8.1/Manes.01G044400.v8.1/Manes.01G044600.v8.1/Manes.01G051545.v8.1/Manes.01G060300.v8.1/Manes.01G060400.v8.1/Manes.01G064600.v8.1/…	791
SR P/X	Manes.08G034200	Manes.08G034200 (Dof)	742/2626	8600/32786	0.0077149	0.0405032	0.0323569	Manes.01G001900.v8.1/Manes.01G002300.v8.1/Manes.01G012300.v8.1/Manes.01G012500.v8.1/Manes.01G020500.v8.1/Manes.01G022100.v8.1/Manes.01G022750.v8.1/Manes.01G022900.v8.1/Manes.01G029400.v8.1/Manes.01G034500.v8.1/Manes.01G034600.v8.1/Manes.01G037600.v8.1/Manes.01G042200.v8.1/Manes.01G044400.v8.1/Manes.01G058100.v8.1/Manes.01G062700.v8.1/Manes.01G065100.v8.1/Manes.01G073400.v8.1/Manes.01G094300.v8.1/…	742
SR P/X	Manes.17G092200	Manes.17G092200 (C2H2)	545/2626	6217/32786	0.00830594	0.0429353	0.0342998	Manes.01G021500.v8.1/Manes.01G022100.v8.1/Manes.01G027200.v8.1/Manes.01G029300.v8.1/Manes.01G034500.v8.1/Manes.01G044400.v8.1/Manes.01G049616.v8.1/Manes.01G060300.v8.1/Manes.01G073125.v8.1/Manes.01G075700.v8.1/Manes.01G077000.v8.1/Manes.01G084600.v8.1/Manes.01G085200.v8.1/Manes.01G091400.v8.1/Manes.01G092000.v8.1/Manes.01G098800.v8.1/Manes.01G105000.v8.1/Manes.01G115900.v8.1/Manes.01G120000.v8.1/…	545
SR P/X	Manes.01G092100	Manes.01G092100 (Dof)	510/2626	5801/32786	0.00888261	0.0452206	0.0361254	Manes.01G005500.v8.1/Manes.01G012300.v8.1/Manes.01G012500.v8.1/Manes.01G015000.v8.1/Manes.01G021400.v8.1/Manes.01G027200.v8.1/Manes.01G029300.v8.1/Manes.01G029400.v8.1/Manes.01G034600.v8.1/Manes.01G038700.v8.1/Manes.01G058700.v8.1/Manes.01G065100.v8.1/Manes.01G065200.v8.1/Manes.01G082800.v8.1/Manes.01G086900.v8.1/Manes.01G093550.v8.1/Manes.01G098800.v8.1/Manes.01G100900.v8.1/Manes.01G120000.v8.1/…	510
SR P/X	Manes.09G034900	Manes.09G034900 (C3H)	1144/2626	13564/32786	0.00928041	0.0465406	0.03718	Manes.01G002300.v8.1/Manes.01G005500.v8.1/Manes.01G008000.v8.1/Manes.01G009100.v8.1/Manes.01G011800.v8.1/Manes.01G012300.v8.1/Manes.01G020500.v8.1/Manes.01G022100.v8.1/Manes.01G022750.v8.1/Manes.01G029300.v8.1/Manes.01G029400.v8.1/Manes.01G031400.v8.1/Manes.01G034500.v8.1/Manes.01G036800.v8.1/Manes.01G037600.v8.1/Manes.01G038700.v8.1/Manes.01G042200.v8.1/Manes.01G043000.v8.1/Manes.01G044400.v8.1/…	1144
SR P	Manes.11G131600	Manes.11G131600 (Dof)	3459/4272	24843/32786	2.05995e-18	6.92144e-16	4.98725e-16	Manes.01G000093.v8.1/Manes.01G000124.v8.1/Manes.01G000155.v8.1/Manes.01G000300.v8.1/Manes.01G000341.v8.1/Manes.01G004200.v8.1/Manes.01G004860.v8.1/Manes.01G006100.v8.1/Manes.01G008200.v8.1/Manes.01G009500.v8.1/Manes.01G009601.v8.1/Manes.01G011184.v8.1/Manes.01G011300.v8.1/Manes.01G011400.v8.1/Manes.01G012400.v8.1/Manes.01G013800.v8.1/Manes.01G015600.v8.1/Manes.01G015700.v8.1/Manes.01G018800.v8.1/…
SR P	Manes.07G115400	Manes.07G115400 (Dof)	2604/4272	18047/32786	3.49151e-17	5.86574e-15	4.22656e-15	Manes.01G000093.v8.1/Manes.01G000124.v8.1/Manes.01G000155.v8.1/Manes.01G000500.v8.1/Manes.01G004200.v8.1/Manes.01G004860.v8.1/Manes.01G004880.v8.1/Manes.01G006100.v8.1/Manes.01G008100.v8.1/Manes.01G008200.v8.1/Manes.01G009500.v8.1/Manes.01G009601.v8.1/Manes.01G011400.v8.1/Manes.01G012400.v8.1/Manes.01G012600.v8.1/Manes.01G015600.v8.1/Manes.01G018800.v8.1/Manes.01G020100.v8.1/Manes.01G021600.v8.1/…
SR P	Manes.03G174900	Manes.03G174900 (CPP)	3364/4272	24139/32786	6.05873e-17	6.78577e-15	4.8895e-15	Manes.01G000124.v8.1/Manes.01G000300.v8.1/Manes.01G000341.v8.1/Manes.01G000500.v8.1/Manes.01G004200.v8.1/Manes.01G004860.v8.1/Manes.01G004880.v8.1/Manes.01G008100.v8.1/Manes.01G008200.v8.1/Manes.01G009500.v8.1/Manes.01G009601.v8.1/Manes.01G011184.v8.1/Manes.01G011300.v8.1/Manes.01G011400.v8.1/Manes.01G012400.v8.1/Manes.01G012600.v8.1/Manes.01G013800.v8.1/Manes.01G018800.v8.1/Manes.01G020100.v8.1/…
SR P	Manes.17G122400	Manes.17G122400 (HD-ZIP)	2634/4272	18316/32786	1.21631e-16	1.0217e-14	7.36185e-15	Manes.01G000155.v8.1/Manes.01G000300.v8.1/Manes.01G000500.v8.1/Manes.01G004200.v8.1/Manes.01G004860.v8.1/Manes.01G004880.v8.1/Manes.01G008100.v8.1/Manes.01G008200.v8.1/Manes.01G009500.v8.1/Manes.01G009601.v8.1/Manes.01G011184.v8.1/Manes.01G011300.v8.1/Manes.01G011400.v8.1/Manes.01G012400.v8.1/Manes.01G012600.v8.1/Manes.01G013800.v8.1/Manes.01G015700.v8.1/Manes.01G020100.v8.1/Manes.01G020800.v8.1/…
SR P	Manes.18G023700	Manes.18G023700 (ZF-HD)	3126/4272	22249/32786	3.69051e-16	2.48002e-14	1.78698e-14	Manes.01G000093.v8.1/Manes.01G000124.v8.1/Manes.01G000155.v8.1/Manes.01G000300.v8.1/Manes.01G000500.v8.1/Manes.01G004200.v8.1/Manes.01G004860.v8.1/Manes.01G004880.v8.1/Manes.01G008100.v8.1/Manes.01G009500.v8.1/Manes.01G009601.v8.1/Manes.01G011184.v8.1/Manes.01G011300.v8.1/Manes.01G011400.v8.1/Manes.01G012400.v8.1/Manes.01G012600.v8.1/Manes.01G013800.v8.1/Manes.01G015700.v8.1/Manes.01G018800.v8.1/…
SR P	Manes.14G065600	Manes.14G065600 (Dof)	3485/4272	25193/32786	5.04981e-16	2.82789e-14	2.03764e-14	Manes.01G000093.v8.1/Manes.01G000124.v8.1/Manes.01G000155.v8.1/Manes.01G000300.v8.1/Manes.01G000341.v8.1/Manes.01G000500.v8.1/Manes.01G004200.v8.1/Manes.01G004860.v8.1/Manes.01G004880.v8.1/Manes.01G006100.v8.1/Manes.01G008100.v8.1/Manes.01G008200.v8.1/Manes.01G009500.v8.1/Manes.01G009601.v8.1/Manes.01G011184.v8.1/Manes.01G011300.v8.1/Manes.01G011400.v8.1/Manes.01G012400.v8.1/Manes.01G012600.v8.1/…
SR P	Manes.17G055700	Manes.17G055700 (Dof)	3356/4272	24219/32786	1.55588e-14	7.46823e-13	5.38124e-13	Manes.01G000093.v8.1/Manes.01G000124.v8.1/Manes.01G000155.v8.1/Manes.01G000300.v8.1/Manes.01G000341.v8.1/Manes.01G004200.v8.1/Manes.01G004860.v8.1/Manes.01G004880.v8.1/Manes.01G006100.v8.1/Manes.01G008100.v8.1/Manes.01G008200.v8.1/Manes.01G009601.v8.1/Manes.01G011400.v8.1/Manes.01G012400.v8.1/Manes.01G012600.v8.1/Manes.01G013800.v8.1/Manes.01G015600.v8.1/Manes.01G015700.v8.1/Manes.01G018800.v8.1/…
SR P	Manes.14G079000	Manes.14G079000 (Dof)	3013/4272	21465/32786	2.7336e-14	1.14811e-12	8.27274e-13	Manes.01G000093.v8.1/Manes.01G000124.v8.1/Manes.01G000155.v8.1/Manes.01G000300.v8.1/Manes.01G000341.v8.1/Manes.01G004200.v8.1/Manes.01G004860.v8.1/Manes.01G004880.v8.1/Manes.01G008100.v8.1/Manes.01G008200.v8.1/Manes.01G009601.v8.1/Manes.01G011400.v8.1/Manes.01G012400.v8.1/Manes.01G012600.v8.1/Manes.01G013800.v8.1/Manes.01G015600.v8.1/Manes.01G015700.v8.1/Manes.01G018800.v8.1/Manes.01G020100.v8.1/…
SR P	Manes.05G098900	Manes.05G098900 (HD-ZIP)	2548/4272	17818/32786	4.22027e-14	1.57557e-12	1.13528e-12	Manes.01G000093.v8.1/Manes.01G000124.v8.1/Manes.01G000155.v8.1/Manes.01G000300.v8.1/Manes.01G000500.v8.1/Manes.01G004200.v8.1/Manes.01G004880.v8.1/Manes.01G006100.v8.1/Manes.01G008100.v8.1/Manes.01G008200.v8.1/Manes.01G009500.v8.1/Manes.01G009601.v8.1/Manes.01G011300.v8.1/Manes.01G011400.v8.1/Manes.01G012400.v8.1/Manes.01G012600.v8.1/Manes.01G015700.v8.1/Manes.01G018800.v8.1/Manes.01G020100.v8.1/…
SR P	Manes.12G095300	Manes.12G095300 (Dof)	3302/4272	23850/32786	1.98028e-13	6.65375e-12	4.79437e-12	Manes.01G000093.v8.1/Manes.01G000124.v8.1/Manes.01G000155.v8.1/Manes.01G000300.v8.1/Manes.01G000341.v8.1/Manes.01G004200.v8.1/Manes.01G004860.v8.1/Manes.01G006100.v8.1/Manes.01G008200.v8.1/Manes.01G009500.v8.1/Manes.01G009601.v8.1/Manes.01G011184.v8.1/Manes.01G011300.v8.1/Manes.01G011400.v8.1/Manes.01G012400.v8.1/Manes.01G013800.v8.1/Manes.01G015600.v8.1/Manes.01G015700.v8.1/Manes.01G018800.v8.1/…
SR P	Manes.15G031500	Manes.15G031500 (CPP)	2871/4272	20472/32786	2.08098e-12	6.35644e-11	4.58014e-11	Manes.01G000500.v8.1/Manes.01G004200.v8.1/Manes.01G004860.v8.1/Manes.01G004880.v8.1/Manes.01G008100.v8.1/Manes.01G008200.v8.1/Manes.01G009500.v8.1/Manes.01G009601.v8.1/Manes.01G011184.v8.1/Manes.01G011300.v8.1/Manes.01G011400.v8.1/Manes.01G012400.v8.1/Manes.01G012600.v8.1/Manes.01G015700.v8.1/Manes.01G018800.v8.1/Manes.01G020100.v8.1/Manes.01G020800.v8.1/Manes.01G021600.v8.1/Manes.01G022400.v8.1/…
SR P	Manes.08G018300	Manes.08G018300 (HD-ZIP)	1928/4272	13252/32786	1.17833e-11	3.29933e-10	2.37734e-10	Manes.01G000155.v8.1/Manes.01G000500.v8.1/Manes.01G004200.v8.1/Manes.01G004860.v8.1/Manes.01G008100.v8.1/Manes.01G009601.v8.1/Manes.01G011300.v8.1/Manes.01G011400.v8.1/Manes.01G012600.v8.1/Manes.01G013800.v8.1/Manes.01G020800.v8.1/Manes.01G021600.v8.1/Manes.01G025300.v8.1/Manes.01G027900.v8.1/Manes.01G033700.v8.1/Manes.01G036500.v8.1/Manes.01G038100.v8.1/Manes.01G038300.v8.1/Manes.01G038400.v8.1/…
SR P	Manes.13G001800	Manes.13G001800 (AP2)	1749/4272	11941/32786	3.44462e-11	8.90303e-10	6.41509e-10	Manes.01G000093.v8.1/Manes.01G000155.v8.1/Manes.01G004200.v8.1/Manes.01G004860.v8.1/Manes.01G004880.v8.1/Manes.01G008200.v8.1/Manes.01G009601.v8.1/Manes.01G011400.v8.1/Manes.01G012400.v8.1/Manes.01G015600.v8.1/Manes.01G020100.v8.1/Manes.01G022400.v8.1/Manes.01G027900.v8.1/Manes.01G030700.v8.1/Manes.01G033700.v8.1/Manes.01G035000.v8.1/Manes.01G035100.v8.1/Manes.01G041200.v8.1/Manes.01G045600.v8.1/…
SR P	Manes.09G136200	Manes.09G136200 (WOX)	2470/4272	17480/32786	1.27884e-10	3.06921e-09	2.21152e-09	Manes.01G000124.v8.1/Manes.01G000155.v8.1/Manes.01G000300.v8.1/Manes.01G000500.v8.1/Manes.01G004200.v8.1/Manes.01G004860.v8.1/Manes.01G004880.v8.1/Manes.01G009500.v8.1/Manes.01G009601.v8.1/Manes.01G011184.v8.1/Manes.01G011400.v8.1/Manes.01G012400.v8.1/Manes.01G013800.v8.1/Manes.01G018800.v8.1/Manes.01G020100.v8.1/Manes.01G021600.v8.1/Manes.01G022400.v8.1/Manes.01G025100.v8.1/Manes.01G027800.v8.1/…
SR P	Manes.15G130800	Manes.15G130800 (GRAS)	2803/4272	20101/32786	2.56333e-10	5.74186e-09	4.13731e-09	Manes.01G000093.v8.1/Manes.01G000155.v8.1/Manes.01G000300.v8.1/Manes.01G004200.v8.1/Manes.01G006100.v8.1/Manes.01G008200.v8.1/Manes.01G011184.v8.1/Manes.01G011300.v8.1/Manes.01G011400.v8.1/Manes.01G012400.v8.1/Manes.01G012600.v8.1/Manes.01G013800.v8.1/Manes.01G015600.v8.1/Manes.01G018800.v8.1/Manes.01G020100.v8.1/Manes.01G020800.v8.1/Manes.01G021600.v8.1/Manes.01G022400.v8.1/Manes.01G025300.v8.1/…
SR P	Manes.09G034900	Manes.09G034900 (C3H)	1954/4272	13564/32786	3.26591e-10	6.85841e-09	4.94184e-09	Manes.01G000093.v8.1/Manes.01G000124.v8.1/Manes.01G000155.v8.1/Manes.01G000341.v8.1/Manes.01G000500.v8.1/Manes.01G008100.v8.1/Manes.01G008200.v8.1/Manes.01G009500.v8.1/Manes.01G011400.v8.1/Manes.01G012400.v8.1/Manes.01G012600.v8.1/Manes.01G013800.v8.1/Manes.01G015600.v8.1/Manes.01G015700.v8.1/Manes.01G020100.v8.1/Manes.01G022400.v8.1/Manes.01G028500.v8.1/Manes.01G029900.v8.1/Manes.01G031900.v8.1/…
SR P	Manes.05G041900	Manes.05G041900 (MIKC_MADS)	1397/4272	9428/32786	8.32392e-10	1.6452e-08	1.18545e-08	Manes.01G000093.v8.1/Manes.01G000155.v8.1/Manes.01G004200.v8.1/Manes.01G004860.v8.1/Manes.01G004880.v8.1/Manes.01G008200.v8.1/Manes.01G009601.v8.1/Manes.01G011300.v8.1/Manes.01G011400.v8.1/Manes.01G015600.v8.1/Manes.01G020100.v8.1/Manes.01G022400.v8.1/Manes.01G027900.v8.1/Manes.01G033700.v8.1/Manes.01G035000.v8.1/Manes.01G035100.v8.1/Manes.01G041200.v8.1/Manes.01G045600.v8.1/Manes.01G047100.v8.1/…	1397
SR P	Manes.11G108500	Manes.11G108500 (TCP)	261/4272	1447/32786	1.88531e-08	3.47267e-07	2.50224e-07	Manes.01G000093.v8.1/Manes.01G015700.v8.1/Manes.01G030700.v8.1/Manes.01G041200.v8.1/Manes.01G043200.v8.1/Manes.01G044300.v8.1/Manes.01G059900.v8.1/Manes.01G071100.v8.1/Manes.01G084800.v8.1/Manes.01G087500.v8.1/Manes.01G089300.v8.1/Manes.01G106200.v8.1/Manes.01G139800.v8.1/Manes.01G142000.v8.1/Manes.01G160800.v8.1/Manes.01G164800.v8.1/Manes.01G172000.v8.1/Manes.01G182000.v8.1/Manes.01G187600.v8.1/…	261
SR P	Manes.01G242300	Manes.01G242300 (HD-ZIP)	860/4272	5611/32786	1.96371e-08	3.47267e-07	2.50224e-07	Manes.01G011300.v8.1/Manes.01G012600.v8.1/Manes.01G028900.v8.1/Manes.01G031900.v8.1/Manes.01G038100.v8.1/Manes.01G040000.v8.1/Manes.01G041200.v8.1/Manes.01G045300.v8.1/Manes.01G047200.v8.1/Manes.01G049300.v8.1/Manes.01G050500.v8.1/Manes.01G068600.v8.1/Manes.01G074850.v8.1/Manes.01G081500.v8.1/Manes.01G081800.v8.1/Manes.01G092900.v8.1/Manes.01G105101.v8.1/Manes.01G110800.v8.1/Manes.01G119400.v8.1/…	860
SR P	Manes.01G123100	Manes.01G123100 (MYB_related)	1513/4272	10483/32786	1.53737e-07	2.58278e-06	1.86103e-06	Manes.01G000300.v8.1/Manes.01G000500.v8.1/Manes.01G004200.v8.1/Manes.01G004860.v8.1/Manes.01G004880.v8.1/Manes.01G009500.v8.1/Manes.01G009601.v8.1/Manes.01G012400.v8.1/Manes.01G012600.v8.1/Manes.01G022400.v8.1/Manes.01G025100.v8.1/Manes.01G027800.v8.1/Manes.01G027900.v8.1/Manes.01G028900.v8.1/Manes.01G030700.v8.1/Manes.01G035000.v8.1/Manes.01G040000.v8.1/Manes.01G041800.v8.1/Manes.01G043200.v8.1/…	1513
SR P	Manes.18G082400	Manes.18G082400 (MIKC_MADS)	2001/4272	14176/32786	2.01644e-07	3.22631e-06	2.32472e-06	Manes.01G000093.v8.1/Manes.01G000155.v8.1/Manes.01G000300.v8.1/Manes.01G000341.v8.1/Manes.01G004200.v8.1/Manes.01G008100.v8.1/Manes.01G009601.v8.1/Manes.01G011400.v8.1/Manes.01G012600.v8.1/Manes.01G015600.v8.1/Manes.01G015700.v8.1/Manes.01G018800.v8.1/Manes.01G020100.v8.1/Manes.01G027900.v8.1/Manes.01G028500.v8.1/Manes.01G030700.v8.1/Manes.01G033700.v8.1/Manes.01G035000.v8.1/Manes.01G035100.v8.1/…
SR P	Manes.07G132500	Manes.07G132500 (G2-like)	2039/4272	14482/32786	2.93251e-07	4.34834e-06	3.1332e-06	Manes.01G000124.v8.1/Manes.01G000155.v8.1/Manes.01G000341.v8.1/Manes.01G004860.v8.1/Manes.01G004880.v8.1/Manes.01G006100.v8.1/Manes.01G009500.v8.1/Manes.01G009601.v8.1/Manes.01G011300.v8.1/Manes.01G012400.v8.1/Manes.01G012600.v8.1/Manes.01G013800.v8.1/Manes.01G015700.v8.1/Manes.01G018800.v8.1/Manes.01G020100.v8.1/Manes.01G020800.v8.1/Manes.01G021600.v8.1/Manes.01G022400.v8.1/Manes.01G027800.v8.1/…
SR P	Manes.01G253000	Manes.01G253000 (MYB_related)	1584/4272	11042/32786	2.97654e-07	4.34834e-06	3.1332e-06	Manes.01G000300.v8.1/Manes.01G000341.v8.1/Manes.01G000500.v8.1/Manes.01G004200.v8.1/Manes.01G004860.v8.1/Manes.01G006100.v8.1/Manes.01G008100.v8.1/Manes.01G009500.v8.1/Manes.01G012400.v8.1/Manes.01G012600.v8.1/Manes.01G021600.v8.1/Manes.01G022400.v8.1/Manes.01G025100.v8.1/Manes.01G027800.v8.1/Manes.01G027900.v8.1/Manes.01G028900.v8.1/Manes.01G030700.v8.1/Manes.01G031900.v8.1/Manes.01G035000.v8.1/…
SR P	Manes.06G080600	Manes.06G080600 (Dof)	2082/4272	14821/32786	3.74817e-07	5.24744e-06	3.78105e-06	Manes.01G000093.v8.1/Manes.01G000124.v8.1/Manes.01G000155.v8.1/Manes.01G000341.v8.1/Manes.01G006100.v8.1/Manes.01G008100.v8.1/Manes.01G008200.v8.1/Manes.01G009500.v8.1/Manes.01G011300.v8.1/Manes.01G011400.v8.1/Manes.01G012400.v8.1/Manes.01G012600.v8.1/Manes.01G020100.v8.1/Manes.01G020800.v8.1/Manes.01G021600.v8.1/Manes.01G022400.v8.1/Manes.01G025100.v8.1/Manes.01G028500.v8.1/Manes.01G029900.v8.1/…
SR P	Manes.06G093900	Manes.06G093900 (TCP)	208/4272	1171/32786	1.59694e-06	2.13782e-05	1.54041e-05	Manes.01G000093.v8.1/Manes.01G011400.v8.1/Manes.01G015700.v8.1/Manes.01G018800.v8.1/Manes.01G030700.v8.1/Manes.01G087500.v8.1/Manes.01G089300.v8.1/Manes.01G106200.v8.1/Manes.01G110800.v8.1/Manes.01G172000.v8.1/Manes.01G182000.v8.1/Manes.01G187600.v8.1/Manes.01G238300.v8.1/Manes.01G253800.v8.1/Manes.01G255000.v8.1/Manes.01G258104.v8.1/Manes.02G006700.v8.1/Manes.02G018400.v8.1/Manes.02G019100.v8.1/…	208
SR P	Manes.07G124500	Manes.07G124500 (Trihelix)	1374/4272	9545/32786	1.65427e-06	2.13782e-05	1.54041e-05	Manes.01G004200.v8.1/Manes.01G004860.v8.1/Manes.01G004880.v8.1/Manes.01G009601.v8.1/Manes.01G011300.v8.1/Manes.01G013800.v8.1/Manes.01G025100.v8.1/Manes.01G027800.v8.1/Manes.01G028900.v8.1/Manes.01G033700.v8.1/Manes.01G035000.v8.1/Manes.01G040000.v8.1/Manes.01G041800.v8.1/Manes.01G043200.v8.1/Manes.01G047100.v8.1/Manes.01G049300.v8.1/Manes.01G050500.v8.1/Manes.01G050600.v8.1/Manes.01G053000.v8.1/…	1374
SR P	Manes.02G179100	Manes.02G179100 (Trihelix)	1855/4272	13165/32786	1.73962e-06	2.16486e-05	1.55989e-05	Manes.01G000341.v8.1/Manes.01G004200.v8.1/Manes.01G004860.v8.1/Manes.01G004880.v8.1/Manes.01G008200.v8.1/Manes.01G009601.v8.1/Manes.01G011300.v8.1/Manes.01G013800.v8.1/Manes.01G015700.v8.1/Manes.01G020100.v8.1/Manes.01G020800.v8.1/Manes.01G025100.v8.1/Manes.01G028900.v8.1/Manes.01G030700.v8.1/Manes.01G031900.v8.1/Manes.01G033700.v8.1/Manes.01G035000.v8.1/Manes.01G038300.v8.1/Manes.01G038400.v8.1/…
SR P	Manes.12G007700	Manes.12G007700 (TCP)	257/4272	1519/32786	4.97449e-06	5.96939e-05	4.30125e-05	Manes.01G000093.v8.1/Manes.01G015700.v8.1/Manes.01G030700.v8.1/Manes.01G035000.v8.1/Manes.01G041200.v8.1/Manes.01G087500.v8.1/Manes.01G106200.v8.1/Manes.01G124500.v8.1/Manes.01G147600.v8.1/Manes.01G160800.v8.1/Manes.01G164800.v8.1/Manes.01G172000.v8.1/Manes.01G182000.v8.1/Manes.01G183500.v8.1/Manes.01G184800.v8.1/Manes.01G187600.v8.1/Manes.01G225600.v8.1/Manes.01G226000.v8.1/Manes.01G238300.v8.1/…	257
SR P	Manes.17G089900	Manes.17G089900 (BBR-BPC)	2026/4272	14533/32786	6.88537e-06	7.97753e-05	5.74822e-05	Manes.01G000093.v8.1/Manes.01G000155.v8.1/Manes.01G000341.v8.1/Manes.01G000500.v8.1/Manes.01G004860.v8.1/Manes.01G008200.v8.1/Manes.01G009601.v8.1/Manes.01G011400.v8.1/Manes.01G012400.v8.1/Manes.01G012600.v8.1/Manes.01G013800.v8.1/Manes.01G015600.v8.1/Manes.01G015700.v8.1/Manes.01G020100.v8.1/Manes.01G022400.v8.1/Manes.01G027900.v8.1/Manes.01G030700.v8.1/Manes.01G035000.v8.1/Manes.01G035100.v8.1/…
SR P	Manes.09G079800	Manes.09G079800 (MYB_related)	1445/4272	10146/32786	7.84545e-06	8.7294e-05	6.28998e-05	Manes.01G000300.v8.1/Manes.01G000500.v8.1/Manes.01G004200.v8.1/Manes.01G004860.v8.1/Manes.01G008100.v8.1/Manes.01G009500.v8.1/Manes.01G009601.v8.1/Manes.01G012400.v8.1/Manes.01G012600.v8.1/Manes.01G021600.v8.1/Manes.01G022400.v8.1/Manes.01G025100.v8.1/Manes.01G027800.v8.1/Manes.01G027900.v8.1/Manes.01G028900.v8.1/Manes.01G029900.v8.1/Manes.01G030700.v8.1/Manes.01G031900.v8.1/Manes.01G035000.v8.1/…	1445
SR P	Manes.05G048000	Manes.05G048000 (YABBY)	1818/4272	12959/32786	8.05391e-06	8.7294e-05	6.28998e-05	Manes.01G000155.v8.1/Manes.01G000500.v8.1/Manes.01G004860.v8.1/Manes.01G008100.v8.1/Manes.01G009500.v8.1/Manes.01G009601.v8.1/Manes.01G011300.v8.1/Manes.01G011400.v8.1/Manes.01G013800.v8.1/Manes.01G015700.v8.1/Manes.01G020800.v8.1/Manes.01G021600.v8.1/Manes.01G025300.v8.1/Manes.01G027800.v8.1/Manes.01G027900.v8.1/Manes.01G031900.v8.1/Manes.01G033700.v8.1/Manes.01G036500.v8.1/Manes.01G038300.v8.1/…
SR P	Manes.05G039400	Manes.05G039400 (HD-ZIP)	1023/4272	7017/32786	9.32407e-06	9.79027e-05	7.05439e-05	Manes.01G004200.v8.1/Manes.01G004860.v8.1/Manes.01G009601.v8.1/Manes.01G011300.v8.1/Manes.01G011400.v8.1/Manes.01G012400.v8.1/Manes.01G025100.v8.1/Manes.01G028500.v8.1/Manes.01G030700.v8.1/Manes.01G035100.v8.1/Manes.01G036500.v8.1/Manes.01G040000.v8.1/Manes.01G050500.v8.1/Manes.01G051530.v8.1/Manes.01G052600.v8.1/Manes.01G058300.v8.1/Manes.01G059900.v8.1/Manes.01G060875.v8.1/Manes.01G061500.v8.1/…	1023
SR P	Manes.05G015600	Manes.05G015600 (MYB_related)	1273/4272	8879/32786	1.15391e-05	0.00011672	8.41031e-05	Manes.01G000300.v8.1/Manes.01G000500.v8.1/Manes.01G004200.v8.1/Manes.01G004860.v8.1/Manes.01G008100.v8.1/Manes.01G009500.v8.1/Manes.01G012400.v8.1/Manes.01G012600.v8.1/Manes.01G022400.v8.1/Manes.01G025100.v8.1/Manes.01G027800.v8.1/Manes.01G027900.v8.1/Manes.01G028900.v8.1/Manes.01G030700.v8.1/Manes.01G031900.v8.1/Manes.01G035000.v8.1/Manes.01G041800.v8.1/Manes.01G043200.v8.1/Manes.01G047100.v8.1/…	1273
SR P	Manes.18G103100	Manes.18G103100 (TCP)	272/4272	1639/32786	1.1811e-05	0.00011672	8.41031e-05	Manes.01G000093.v8.1/Manes.01G015700.v8.1/Manes.01G030700.v8.1/Manes.01G041200.v8.1/Manes.01G071100.v8.1/Manes.01G087500.v8.1/Manes.01G089300.v8.1/Manes.01G090500.v8.1/Manes.01G106200.v8.1/Manes.01G124500.v8.1/Manes.01G147600.v8.1/Manes.01G160800.v8.1/Manes.01G164800.v8.1/Manes.01G172000.v8.1/Manes.01G182000.v8.1/Manes.01G187600.v8.1/Manes.01G238300.v8.1/Manes.01G258104.v8.1/Manes.01G262200.v8.1/…	272
SR P	Manes.03G114300	Manes.03G114300 (NAC)	332/4272	2054/32786	1.29325e-05	0.000124152	8.9458e-05	Manes.01G004200.v8.1/Manes.01G004860.v8.1/Manes.01G025300.v8.1/Manes.01G051530.v8.1/Manes.01G052500.v8.1/Manes.01G066800.v8.1/Manes.01G080100.v8.1/Manes.01G091600.v8.1/Manes.01G094100.v8.1/Manes.01G103500.v8.1/Manes.01G107300.v8.1/Manes.01G116900.v8.1/Manes.01G156800.v8.1/Manes.01G187900.v8.1/Manes.01G214500.v8.1/Manes.01G214800.v8.1/Manes.01G216800.v8.1/Manes.01G220000.v8.1/Manes.01G231800.v8.1/…	332
SR P	Manes.09G181800	Manes.09G181800 (bHLH)	270/4272	1630/32786	1.46212e-05	0.000136465	9.833e-05	Manes.01G020100.v8.1/Manes.01G021600.v8.1/Manes.01G022400.v8.1/Manes.01G030700.v8.1/Manes.01G035000.v8.1/Manes.01G038300.v8.1/Manes.01G041200.v8.1/Manes.01G051530.v8.1/Manes.01G058200.v8.1/Manes.01G068800.v8.1/Manes.01G117601.v8.1/Manes.01G120300.v8.1/Manes.01G124500.v8.1/Manes.01G158100.v8.1/Manes.01G163500.v8.1/Manes.01G190000.v8.1/Manes.01G197200.v8.1/Manes.01G214500.v8.1/Manes.01G218100.v8.1/…	270
SR P	Manes.13G136900	Manes.13G136900 (bZIP)	294/4272	1811/32786	2.94146e-05	0.000267116	0.000192471	Manes.01G000300.v8.1/Manes.01G030700.v8.1/Manes.01G035000.v8.1/Manes.01G043200.v8.1/Manes.01G094800.v8.1/Manes.01G105600.v8.1/Manes.01G116900.v8.1/Manes.01G160800.v8.1/Manes.01G163500.v8.1/Manes.01G177400.v8.1/Manes.01G190000.v8.1/Manes.01G202700.v8.1/Manes.01G218500.v8.1/Manes.01G226900.v8.1/Manes.01G231500.v8.1/Manes.01G239000.v8.1/Manes.01G242300.v8.1/Manes.01G256400.v8.1/Manes.01G264600.v8.1/…	294
SR P	Manes.18G025700	Manes.18G025700 (B3)	1357/4272	9554/32786	3.12621e-05	0.000276423	0.000199177	Manes.01G004200.v8.1/Manes.01G004860.v8.1/Manes.01G004880.v8.1/Manes.01G008200.v8.1/Manes.01G011300.v8.1/Manes.01G011400.v8.1/Manes.01G013800.v8.1/Manes.01G022400.v8.1/Manes.01G027800.v8.1/Manes.01G030700.v8.1/Manes.01G031900.v8.1/Manes.01G038300.v8.1/Manes.01G040000.v8.1/Manes.01G043200.v8.1/Manes.01G044100.v8.1/Manes.01G045600.v8.1/Manes.01G049900.v8.1/Manes.01G051530.v8.1/Manes.01G052600.v8.1/…	1357
SR P	Manes.18G015400	Manes.18G015400 (ARF)	181/4272	1047/32786	3.70158e-05	0.000312953	0.000225499	Manes.01G039500.v8.1/Manes.01G058300.v8.1/Manes.01G080100.v8.1/Manes.01G099100.v8.1/Manes.01G106200.v8.1/Manes.01G106500.v8.1/Manes.01G107200.v8.1/Manes.01G118500.v8.1/Manes.01G124500.v8.1/Manes.01G127200.v8.1/Manes.01G174200.v8.1/Manes.01G174400.v8.1/Manes.01G196000.v8.1/Manes.01G226900.v8.1/Manes.01G231750.v8.1/Manes.01G235800.v8.1/Manes.02G016200.v8.1/Manes.02G036850.v8.1/Manes.02G043200.v8.1/…	181
SR P	Manes.17G009200	Manes.17G009200 (G2-like)	688/4272	4622/32786	3.74639e-05	0.000312953	0.000225499	Manes.01G000093.v8.1/Manes.01G000124.v8.1/Manes.01G009500.v8.1/Manes.01G011184.v8.1/Manes.01G011300.v8.1/Manes.01G012600.v8.1/Manes.01G020100.v8.1/Manes.01G025100.v8.1/Manes.01G031900.v8.1/Manes.01G036500.v8.1/Manes.01G040000.v8.1/Manes.01G045300.v8.1/Manes.01G047100.v8.1/Manes.01G050400.v8.1/Manes.01G050500.v8.1/Manes.01G050600.v8.1/Manes.01G058300.v8.1/Manes.01G071100.v8.1/Manes.01G076100.v8.1/…	688
SR P	Manes.02G224400	Manes.02G224400 (HD-ZIP)	814/4272	5541/32786	3.81877e-05	0.000312953	0.000225499	Manes.01G004200.v8.1/Manes.01G004860.v8.1/Manes.01G009601.v8.1/Manes.01G011300.v8.1/Manes.01G011400.v8.1/Manes.01G012400.v8.1/Manes.01G025100.v8.1/Manes.01G028500.v8.1/Manes.01G030700.v8.1/Manes.01G036500.v8.1/Manes.01G040000.v8.1/Manes.01G041800.v8.1/Manes.01G050500.v8.1/Manes.01G059900.v8.1/Manes.01G060875.v8.1/Manes.01G066800.v8.1/Manes.01G068800.v8.1/Manes.01G071100.v8.1/Manes.01G071300.v8.1/…	814
SR P	Manes.08G089700	Manes.08G089700 (MYB)	1541/4272	10949/32786	4.06227e-05	0.000324981	0.000234166	Manes.01G000124.v8.1/Manes.01G000300.v8.1/Manes.01G004200.v8.1/Manes.01G004880.v8.1/Manes.01G009500.v8.1/Manes.01G009601.v8.1/Manes.01G011184.v8.1/Manes.01G011300.v8.1/Manes.01G011400.v8.1/Manes.01G012600.v8.1/Manes.01G018800.v8.1/Manes.01G020800.v8.1/Manes.01G028500.v8.1/Manes.01G030700.v8.1/Manes.01G030900.v8.1/Manes.01G031900.v8.1/Manes.01G036600.v8.1/Manes.01G038100.v8.1/Manes.01G038300.v8.1/…	1541
SR P	Manes.15G191900	Manes.15G191900 (bZIP)	321/4272	2016/32786	5.89227e-05	0.000460419	0.000331755	Manes.01G000300.v8.1/Manes.01G011184.v8.1/Manes.01G021600.v8.1/Manes.01G035000.v8.1/Manes.01G043200.v8.1/Manes.01G051530.v8.1/Manes.01G071100.v8.1/Manes.01G091600.v8.1/Manes.01G094800.v8.1/Manes.01G105600.v8.1/Manes.01G106200.v8.1/Manes.01G163500.v8.1/Manes.01G177400.v8.1/Manes.01G192800.v8.1/Manes.01G202700.v8.1/Manes.01G207300.v8.1/Manes.01G209000.v8.1/Manes.01G214500.v8.1/Manes.01G214800.v8.1/…	321
SR P	Manes.01G263300	Manes.01G263300 (TCP)	227/4272	1369/32786	6.50545e-05	0.00049678	0.000357955	Manes.01G000093.v8.1/Manes.01G000500.v8.1/Manes.01G015700.v8.1/Manes.01G030700.v8.1/Manes.01G041200.v8.1/Manes.01G087500.v8.1/Manes.01G106200.v8.1/Manes.01G124500.v8.1/Manes.01G147600.v8.1/Manes.01G160800.v8.1/Manes.01G164800.v8.1/Manes.01G172000.v8.1/Manes.01G182000.v8.1/Manes.01G187600.v8.1/Manes.01G238300.v8.1/Manes.01G239000.v8.1/Manes.01G262200.v8.1/Manes.02G016100.v8.1/Manes.02G019100.v8.1/…	227
SR P	Manes.02G055900	Manes.02G055900 (TCP)	191/4272	1130/32786	8.43559e-05	0.000629857	0.000453844	Manes.01G000500.v8.1/Manes.01G015700.v8.1/Manes.01G018800.v8.1/Manes.01G043200.v8.1/Manes.01G059900.v8.1/Manes.01G068800.v8.1/Manes.01G071100.v8.1/Manes.01G124500.v8.1/Manes.01G124801.v8.1/Manes.01G139800.v8.1/Manes.01G147300.v8.1/Manes.01G147600.v8.1/Manes.01G160800.v8.1/Manes.01G161000.v8.1/Manes.01G187600.v8.1/Manes.01G190501.v8.1/Manes.01G214200.v8.1/Manes.01G252100.v8.1/Manes.01G255000.v8.1/…	191
SR P	Manes.02G081200	Manes.02G081200 (NAC)	310/4272	1956/32786	0.000110796	0.000809293	0.000583137	Manes.01G000500.v8.1/Manes.01G004200.v8.1/Manes.01G004860.v8.1/Manes.01G025300.v8.1/Manes.01G031900.v8.1/Manes.01G051530.v8.1/Manes.01G058200.v8.1/Manes.01G061500.v8.1/Manes.01G062400.v8.1/Manes.01G080100.v8.1/Manes.01G091600.v8.1/Manes.01G094100.v8.1/Manes.01G116900.v8.1/Manes.01G146900.v8.1/Manes.01G156800.v8.1/Manes.01G157700.v8.1/Manes.01G160200.v8.1/Manes.01G177800.v8.1/Manes.01G183500.v8.1/…	310
SR P	Manes.09G056100	Manes.09G056100 (bZIP)	311/4272	1966/32786	0.000123756	0.000884725	0.00063749	Manes.01G011184.v8.1/Manes.01G021600.v8.1/Manes.01G030700.v8.1/Manes.01G035000.v8.1/Manes.01G043200.v8.1/Manes.01G051530.v8.1/Manes.01G071100.v8.1/Manes.01G091600.v8.1/Manes.01G094800.v8.1/Manes.01G105600.v8.1/Manes.01G110400.v8.1/Manes.01G160800.v8.1/Manes.01G163500.v8.1/Manes.01G172000.v8.1/Manes.01G177400.v8.1/Manes.01G187600.v8.1/Manes.01G192800.v8.1/Manes.01G202700.v8.1/Manes.01G207300.v8.1/…	311
SR P	Manes.18G048100	Manes.18G048100 (bZIP)	311/4272	1970/32786	0.000143193	0.00100235	0.000722243	Manes.01G000300.v8.1/Manes.01G011184.v8.1/Manes.01G021600.v8.1/Manes.01G030700.v8.1/Manes.01G035000.v8.1/Manes.01G043200.v8.1/Manes.01G051530.v8.1/Manes.01G071100.v8.1/Manes.01G084900.v8.1/Manes.01G091600.v8.1/Manes.01G094800.v8.1/Manes.01G105600.v8.1/Manes.01G106200.v8.1/Manes.01G163500.v8.1/Manes.01G172000.v8.1/Manes.01G177400.v8.1/Manes.01G187600.v8.1/Manes.01G192800.v8.1/Manes.01G202700.v8.1/…	311
SR P	Manes.01G193400	Manes.01G193400 (bHLH)	250/4272	1559/32786	0.000248417	0.00170343	0.00122741	Manes.01G011300.v8.1/Manes.01G030700.v8.1/Manes.01G035000.v8.1/Manes.01G036500.v8.1/Manes.01G039200.v8.1/Manes.01G041200.v8.1/Manes.01G051530.v8.1/Manes.01G068800.v8.1/Manes.01G084800.v8.1/Manes.01G084900.v8.1/Manes.01G106200.v8.1/Manes.01G142800.v8.1/Manes.01G159600.v8.1/Manes.01G172000.v8.1/Manes.01G178000.v8.1/Manes.01G187600.v8.1/Manes.01G190000.v8.1/Manes.01G202700.v8.1/Manes.01G242300.v8.1/…	250
SR P	Manes.11G083000	Manes.11G083000 (TCP)	213/4272	1309/32786	0.000316318	0.00212566	0.00153165	Manes.01G000093.v8.1/Manes.01G015700.v8.1/Manes.01G030700.v8.1/Manes.01G041200.v8.1/Manes.01G087500.v8.1/Manes.01G106200.v8.1/Manes.01G124500.v8.1/Manes.01G160800.v8.1/Manes.01G164800.v8.1/Manes.01G172000.v8.1/Manes.01G182000.v8.1/Manes.01G187600.v8.1/Manes.01G238300.v8.1/Manes.01G239000.v8.1/Manes.02G016100.v8.1/Manes.02G019100.v8.1/Manes.02G028600.v8.1/Manes.02G055300.v8.1/Manes.02G081200.v8.1/…	213
SR P	Manes.15G169500	Manes.15G169500 (NAC)	329/4272	2124/32786	0.000366272	0.00241308	0.00173875	Manes.01G004200.v8.1/Manes.01G004860.v8.1/Manes.01G031900.v8.1/Manes.01G050400.v8.1/Manes.01G051530.v8.1/Manes.01G080100.v8.1/Manes.01G091600.v8.1/Manes.01G139500.v8.1/Manes.01G156800.v8.1/Manes.01G157700.v8.1/Manes.01G160200.v8.1/Manes.01G167608.v8.1/Manes.01G177800.v8.1/Manes.01G187900.v8.1/Manes.01G196000.v8.1/Manes.01G202700.v8.1/Manes.01G204800.v8.1/Manes.01G214500.v8.1/Manes.01G214800.v8.1/…	329
SR P	Manes.08G034200	Manes.08G034200 (Dof)	1212/4272	8600/32786	0.000376986	0.00243591	0.0017552	Manes.01G000093.v8.1/Manes.01G000155.v8.1/Manes.01G000341.v8.1/Manes.01G008100.v8.1/Manes.01G011400.v8.1/Manes.01G012400.v8.1/Manes.01G022400.v8.1/Manes.01G029900.v8.1/Manes.01G031900.v8.1/Manes.01G038300.v8.1/Manes.01G044300.v8.1/Manes.01G047100.v8.1/Manes.01G049900.v8.1/Manes.01G050600.v8.1/Manes.01G051530.v8.1/Manes.01G052500.v8.1/Manes.01G052600.v8.1/Manes.01G061500.v8.1/Manes.01G062400.v8.1/…	1212
SR P	Manes.17G010300	Manes.17G010300 (G2-like)	1188/4272	8428/32786	0.000431524	0.0027357	0.00197121	Manes.01G000124.v8.1/Manes.01G000341.v8.1/Manes.01G009500.v8.1/Manes.01G009601.v8.1/Manes.01G011184.v8.1/Manes.01G011300.v8.1/Manes.01G012600.v8.1/Manes.01G027800.v8.1/Manes.01G028500.v8.1/Manes.01G030700.v8.1/Manes.01G039200.v8.1/Manes.01G039500.v8.1/Manes.01G040000.v8.1/Manes.01G044300.v8.1/Manes.01G047100.v8.1/Manes.01G050500.v8.1/Manes.01G056204.v8.1/Manes.01G058300.v8.1/Manes.01G060875.v8.1/…	1188
SR P	Manes.12G104100	Manes.12G104100 (bHLH)	201/4272	1236/32786	0.000475051	0.00295587	0.00212986	Manes.01G021600.v8.1/Manes.01G022400.v8.1/Manes.01G030700.v8.1/Manes.01G041200.v8.1/Manes.01G051530.v8.1/Manes.01G062400.v8.1/Manes.01G068800.v8.1/Manes.01G117601.v8.1/Manes.01G159600.v8.1/Manes.01G190000.v8.1/Manes.01G197200.v8.1/Manes.01G202700.v8.1/Manes.01G218100.v8.1/Manes.01G236700.v8.1/Manes.01G256400.v8.1/Manes.01G259850.v8.1/Manes.02G055300.v8.1/Manes.02G055400.v8.1/Manes.02G080300.v8.1/…	201
SR P	Manes.09G109300	Manes.09G109300 (G2-like)	1161/4272	8233/32786	0.000488103	0.00298187	0.00214859	Manes.01G000093.v8.1/Manes.01G000124.v8.1/Manes.01G000300.v8.1/Manes.01G000341.v8.1/Manes.01G006100.v8.1/Manes.01G011300.v8.1/Manes.01G012400.v8.1/Manes.01G012600.v8.1/Manes.01G013800.v8.1/Manes.01G015700.v8.1/Manes.01G021600.v8.1/Manes.01G022400.v8.1/Manes.01G027900.v8.1/Manes.01G031900.v8.1/Manes.01G035000.v8.1/Manes.01G036600.v8.1/Manes.01G038300.v8.1/Manes.01G040000.v8.1/Manes.01G047100.v8.1/…	1161
SR P	Manes.18G037900	Manes.18G037900 (bZIP)	317/4272	2054/32786	0.000595015	0.00357009	0.00257243	Manes.01G000300.v8.1/Manes.01G011184.v8.1/Manes.01G021600.v8.1/Manes.01G030700.v8.1/Manes.01G035000.v8.1/Manes.01G043200.v8.1/Manes.01G051530.v8.1/Manes.01G071100.v8.1/Manes.01G091600.v8.1/Manes.01G094800.v8.1/Manes.01G105600.v8.1/Manes.01G115500.v8.1/Manes.01G163500.v8.1/Manes.01G172000.v8.1/Manes.01G177400.v8.1/Manes.01G187600.v8.1/Manes.01G192800.v8.1/Manes.01G202700.v8.1/Manes.01G209000.v8.1/…	317
SR P	Manes.09G142300	Manes.09G142300 (G2-like)	746/4272	5203/32786	0.00133439	0.00786589	0.00566778	Manes.01G000093.v8.1/Manes.01G000124.v8.1/Manes.01G011184.v8.1/Manes.01G011300.v8.1/Manes.01G012600.v8.1/Manes.01G020100.v8.1/Manes.01G025100.v8.1/Manes.01G031900.v8.1/Manes.01G036500.v8.1/Manes.01G039500.v8.1/Manes.01G040000.v8.1/Manes.01G045300.v8.1/Manes.01G047100.v8.1/Manes.01G050400.v8.1/Manes.01G050500.v8.1/Manes.01G052600.v8.1/Manes.01G058200.v8.1/Manes.01G058300.v8.1/Manes.01G060500.v8.1/…	746
SR P	Manes.16G032500	Manes.16G032500 (NAC)	193/4272	1209/32786	0.00149091	0.00863702	0.00622342	Manes.01G051530.v8.1/Manes.01G061500.v8.1/Manes.01G062400.v8.1/Manes.01G106600.v8.1/Manes.01G106700.v8.1/Manes.01G157700.v8.1/Manes.01G167608.v8.1/Manes.01G178300.v8.1/Manes.01G202700.v8.1/Manes.01G218500.v8.1/Manes.01G238300.v8.1/Manes.01G243700.v8.1/Manes.02G002300.v8.1/Manes.02G005400.v8.1/Manes.02G008100.v8.1/Manes.02G016200.v8.1/Manes.02G036850.v8.1/Manes.02G051600.v8.1/Manes.02G077700.v8.1/…	193
SR P	Manes.17G016500	Manes.17G016500 (NAC)	410/4272	2753/32786	0.00154546	0.00871545	0.00627993	Manes.01G000500.v8.1/Manes.01G004200.v8.1/Manes.01G041200.v8.1/Manes.01G080600.v8.1/Manes.01G090500.v8.1/Manes.01G093700.v8.1/Manes.01G094100.v8.1/Manes.01G106600.v8.1/Manes.01G106700.v8.1/Manes.01G119400.v8.1/Manes.01G124600.v8.1/Manes.01G130700.v8.1/Manes.01G130900.v8.1/Manes.01G146900.v8.1/Manes.01G158100.v8.1/Manes.01G161900.v8.1/Manes.01G173632.v8.1/Manes.01G183500.v8.1/Manes.01G183800.v8.1/…	410
SR P	Manes.01G249900	Manes.01G249900 (bZIP)	299/4272	1957/32786	0.00155633	0.00871545	0.00627993	Manes.01G000300.v8.1/Manes.01G011184.v8.1/Manes.01G030700.v8.1/Manes.01G035000.v8.1/Manes.01G043200.v8.1/Manes.01G051530.v8.1/Manes.01G061500.v8.1/Manes.01G071100.v8.1/Manes.01G076100.v8.1/Manes.01G084900.v8.1/Manes.01G091600.v8.1/Manes.01G105600.v8.1/Manes.01G110400.v8.1/Manes.01G160800.v8.1/Manes.01G163500.v8.1/Manes.01G177400.v8.1/Manes.01G192800.v8.1/Manes.01G202700.v8.1/Manes.01G207300.v8.1/…	299
SR P	Manes.03G028900	Manes.03G028900 (NAC)	241/4272	1547/32786	0.00159944	0.00881003	0.00634808	Manes.01G051530.v8.1/Manes.01G062400.v8.1/Manes.01G070200.v8.1/Manes.01G157700.v8.1/Manes.01G160200.v8.1/Manes.01G167608.v8.1/Manes.01G178300.v8.1/Manes.01G204800.v8.1/Manes.01G218500.v8.1/Manes.01G220000.v8.1/Manes.01G220100.v8.1/Manes.01G243700.v8.1/Manes.01G269300.v8.1/Manes.02G002300.v8.1/Manes.02G005400.v8.1/Manes.02G010000.v8.1/Manes.02G036850.v8.1/Manes.02G051600.v8.1/Manes.02G077700.v8.1/…	241
SR P	Manes.10G046700	Manes.10G046700 (ARF)	1458/4272	10545/32786	0.0017434	0.00944809	0.00680784	Manes.01G000155.v8.1/Manes.01G000300.v8.1/Manes.01G004860.v8.1/Manes.01G004880.v8.1/Manes.01G008100.v8.1/Manes.01G008200.v8.1/Manes.01G009601.v8.1/Manes.01G011400.v8.1/Manes.01G013800.v8.1/Manes.01G015600.v8.1/Manes.01G015700.v8.1/Manes.01G021600.v8.1/Manes.01G027800.v8.1/Manes.01G027900.v8.1/Manes.01G028900.v8.1/Manes.01G030700.v8.1/Manes.01G031900.v8.1/Manes.01G038100.v8.1/Manes.01G038300.v8.1/…	1458
SR P	Manes.05G151500	Manes.05G151500 (BBR-BPC)	1603/4272	11655/32786	0.00207997	0.0110932	0.00799319	Manes.01G000093.v8.1/Manes.01G004860.v8.1/Manes.01G008200.v8.1/Manes.01G009601.v8.1/Manes.01G011400.v8.1/Manes.01G012400.v8.1/Manes.01G012600.v8.1/Manes.01G013800.v8.1/Manes.01G015600.v8.1/Manes.01G015700.v8.1/Manes.01G020100.v8.1/Manes.01G025100.v8.1/Manes.01G027900.v8.1/Manes.01G030700.v8.1/Manes.01G035000.v8.1/Manes.01G035100.v8.1/Manes.01G038100.v8.1/Manes.01G039500.v8.1/Manes.01G041200.v8.1/…
SR P	Manes.04G052000	Manes.04G052000 (EIL)	327/4272	2176/32786	0.00267027	0.0140189	0.0101014	Manes.01G000124.v8.1/Manes.01G051530.v8.1/Manes.01G056204.v8.1/Manes.01G060875.v8.1/Manes.01G064200.v8.1/Manes.01G068800.v8.1/Manes.01G074850.v8.1/Manes.01G107200.v8.1/Manes.01G116900.v8.1/Manes.01G123800.v8.1/Manes.01G143500.v8.1/Manes.01G147300.v8.1/Manes.01G155000.v8.1/Manes.01G161600.v8.1/Manes.01G165400.v8.1/Manes.01G171500.v8.1/Manes.01G173632.v8.1/Manes.01G176300.v8.1/Manes.01G178000.v8.1/…	327
SR P	Manes.03G076500	Manes.03G076500 (NAC)	317/4272	2112/32786	0.00330242	0.0169336	0.0122015	Manes.01G004200.v8.1/Manes.01G041200.v8.1/Manes.01G051530.v8.1/Manes.01G080600.v8.1/Manes.01G091600.v8.1/Manes.01G094100.v8.1/Manes.01G118500.v8.1/Manes.01G124600.v8.1/Manes.01G130700.v8.1/Manes.01G130900.v8.1/Manes.01G146900.v8.1/Manes.01G183500.v8.1/Manes.01G183800.v8.1/Manes.01G192800.v8.1/Manes.01G238800.v8.1/Manes.01G256600.v8.1/Manes.01G264100.v8.1/Manes.02G016200.v8.1/Manes.02G019100.v8.1/…	317
SR P	Manes.10G080700	Manes.10G080700 (bZIP)	98/4272	576/32786	0.00332623	0.0169336	0.0122015	Manes.01G021600.v8.1/Manes.01G035000.v8.1/Manes.01G040000.v8.1/Manes.01G052500.v8.1/Manes.01G068400.v8.1/Manes.01G106200.v8.1/Manes.01G130700.v8.1/Manes.01G172000.v8.1/Manes.01G187600.v8.1/Manes.01G192800.v8.1/Manes.01G238050.v8.1/Manes.01G238201.v8.1/Manes.01G239000.v8.1/Manes.02G055400.v8.1/Manes.02G106100.v8.1/Manes.02G113000.v8.1/Manes.02G131600.v8.1/Manes.02G160300.v8.1/Manes.03G001800.v8.1/…	98
SR P	Manes.13G043000	Manes.13G043000 (bHLH)	263/4272	1728/32786	0.00354209	0.0177633	0.0127994	Manes.01G021600.v8.1/Manes.01G022400.v8.1/Manes.01G030700.v8.1/Manes.01G035000.v8.1/Manes.01G039200.v8.1/Manes.01G062400.v8.1/Manes.01G068400.v8.1/Manes.01G084800.v8.1/Manes.01G094800.v8.1/Manes.01G156800.v8.1/Manes.01G163500.v8.1/Manes.01G178000.v8.1/Manes.01G190000.v8.1/Manes.01G193300.v8.1/Manes.01G202700.v8.1/Manes.01G214500.v8.1/Manes.01G218100.v8.1/Manes.01G242000.v8.1/Manes.01G242300.v8.1/…	263
SR P	Manes.13G141600	Manes.13G141600 (NAC)	269/4272	1775/32786	0.0040032	0.0197805	0.0142529	Manes.01G051530.v8.1/Manes.01G060500.v8.1/Manes.01G062400.v8.1/Manes.01G070200.v8.1/Manes.01G091600.v8.1/Manes.01G118500.v8.1/Manes.01G157700.v8.1/Manes.01G167608.v8.1/Manes.01G178300.v8.1/Manes.01G204800.v8.1/Manes.01G218500.v8.1/Manes.01G220000.v8.1/Manes.01G220100.v8.1/Manes.01G238300.v8.1/Manes.01G242300.v8.1/Manes.01G243700.v8.1/Manes.01G269300.v8.1/Manes.02G002300.v8.1/Manes.02G008100.v8.1/…	269
SR P	Manes.04G140300	Manes.04G140300 (C2H2)	914/4272	6526/32786	0.00496108	0.0241583	0.0174073	Manes.01G004200.v8.1/Manes.01G006100.v8.1/Manes.01G011400.v8.1/Manes.01G012400.v8.1/Manes.01G020800.v8.1/Manes.01G025300.v8.1/Manes.01G027900.v8.1/Manes.01G030700.v8.1/Manes.01G039500.v8.1/Manes.01G040000.v8.1/Manes.01G041800.v8.1/Manes.01G044300.v8.1/Manes.01G061500.v8.1/Manes.01G062400.v8.1/Manes.01G067900.v8.1/Manes.01G068400.v8.1/Manes.01G070300.v8.1/Manes.01G071100.v8.1/Manes.01G071300.v8.1/…	914
SR P	Manes.18G029600	Manes.18G029600 (BES1)	144/4272	901/32786	0.00527498	0.0253199	0.0182443	Manes.01G021600.v8.1/Manes.01G040000.v8.1/Manes.01G041200.v8.1/Manes.01G052500.v8.1/Manes.01G059900.v8.1/Manes.01G062400.v8.1/Manes.01G158600.v8.1/Manes.01G163500.v8.1/Manes.01G172000.v8.1/Manes.01G192800.v8.1/Manes.01G193300.v8.1/Manes.01G207300.v8.1/Manes.01G214700.v8.1/Manes.01G236700.v8.1/Manes.02G055300.v8.1/Manes.02G055400.v8.1/Manes.02G106100.v8.1/Manes.02G119400.v8.1/Manes.02G131600.v8.1/…	144
SR P	Manes.05G037100	Manes.05G037100 (MYB)	344/4272	2327/32786	0.00556505	0.0261523	0.0188441	Manes.01G000093.v8.1/Manes.01G025100.v8.1/Manes.01G050400.v8.1/Manes.01G052600.v8.1/Manes.01G074800.v8.1/Manes.01G081800.v8.1/Manes.01G087900.v8.1/Manes.01G117601.v8.1/Manes.01G138400.v8.1/Manes.01G147600.v8.1/Manes.01G157700.v8.1/Manes.01G160602.v8.1/Manes.01G163200.v8.1/Manes.01G175000.v8.1/Manes.01G178800.v8.1/Manes.01G192100.v8.1/Manes.01G192700.v8.1/Manes.01G202500.v8.1/Manes.01G214200.v8.1/…	344
SR P	Manes.16G049800	Manes.16G049800 (NAC)	302/4272	2024/32786	0.00560406	0.0261523	0.0188441	Manes.01G004200.v8.1/Manes.01G073800.v8.1/Manes.01G080100.v8.1/Manes.01G091600.v8.1/Manes.01G094100.v8.1/Manes.01G103500.v8.1/Manes.01G106600.v8.1/Manes.01G106700.v8.1/Manes.01G146900.v8.1/Manes.01G183500.v8.1/Manes.01G183800.v8.1/Manes.01G187900.v8.1/Manes.01G196300.v8.1/Manes.01G204800.v8.1/Manes.01G214500.v8.1/Manes.01G264100.v8.1/Manes.01G267100.v8.1/Manes.02G016200.v8.1/Manes.02G019100.v8.1/…	302
SR P	Manes.04G004100	Manes.04G004100 (bZIP)	120/4272	737/32786	0.00569757	0.0262245	0.0188961	Manes.01G018800.v8.1/Manes.01G041200.v8.1/Manes.01G058300.v8.1/Manes.01G076100.v8.1/Manes.01G080300.v8.1/Manes.01G084800.v8.1/Manes.01G086100.v8.1/Manes.01G112100.v8.1/Manes.01G190000.v8.1/Manes.01G193300.v8.1/Manes.01G218500.v8.1/Manes.01G235800.v8.1/Manes.01G250600.v8.1/Manes.02G040400.v8.1/Manes.02G072200.v8.1/Manes.02G075000.v8.1/Manes.02G100300.v8.1/Manes.02G143300.v8.1/Manes.02G190900.v8.1/…	120
SR P	Manes.17G092200	Manes.17G092200 (C2H2)	870/4272	6217/32786	0.00673388	0.0305754	0.0220312	Manes.01G000093.v8.1/Manes.01G004200.v8.1/Manes.01G011400.v8.1/Manes.01G012400.v8.1/Manes.01G030700.v8.1/Manes.01G039500.v8.1/Manes.01G044300.v8.1/Manes.01G045600.v8.1/Manes.01G059900.v8.1/Manes.01G061500.v8.1/Manes.01G062400.v8.1/Manes.01G067900.v8.1/Manes.01G070300.v8.1/Manes.01G071100.v8.1/Manes.01G071300.v8.1/Manes.01G080300.v8.1/Manes.01G080400.v8.1/Manes.01G087900.v8.1/Manes.01G090500.v8.1/…	870
SR P	Manes.16G029900	Manes.16G029900 (SBP)	80/4272	471/32786	0.00768534	0.0339773	0.0244824	Manes.01G004860.v8.1/Manes.01G009601.v8.1/Manes.01G080300.v8.1/Manes.01G107200.v8.1/Manes.01G111600.v8.1/Manes.01G149800.v8.1/Manes.01G210900.v8.1/Manes.01G238300.v8.1/Manes.01G257200.v8.1/Manes.02G005300.v8.1/Manes.02G061900.v8.1/Manes.02G112600.v8.1/Manes.02G126600.v8.1/Manes.02G130200.v8.1/Manes.02G145300.v8.1/Manes.02G158300.v8.1/Manes.02G215300.v8.1/Manes.02G215325.v8.1/Manes.03G020500.v8.1/…	80
SR P	Manes.17G047500	Manes.17G047500 (SBP)	80/4272	471/32786	0.00768534	0.0339773	0.0244824	Manes.01G004860.v8.1/Manes.01G009601.v8.1/Manes.01G080300.v8.1/Manes.01G107200.v8.1/Manes.01G111600.v8.1/Manes.01G149800.v8.1/Manes.01G210900.v8.1/Manes.01G238300.v8.1/Manes.01G257200.v8.1/Manes.02G005300.v8.1/Manes.02G061900.v8.1/Manes.02G112600.v8.1/Manes.02G126600.v8.1/Manes.02G130200.v8.1/Manes.02G145300.v8.1/Manes.02G158300.v8.1/Manes.02G215300.v8.1/Manes.02G215325.v8.1/Manes.03G020500.v8.1/…	80
SR P	Manes.03G091500	Manes.03G091500 (BES1)	161/4272	1031/32786	0.0079943	0.0348842	0.0251359	Manes.01G021600.v8.1/Manes.01G040000.v8.1/Manes.01G041200.v8.1/Manes.01G052500.v8.1/Manes.01G059900.v8.1/Manes.01G062400.v8.1/Manes.01G084800.v8.1/Manes.01G106200.v8.1/Manes.01G130700.v8.1/Manes.01G156800.v8.1/Manes.01G158600.v8.1/Manes.01G163500.v8.1/Manes.01G172000.v8.1/Manes.01G187600.v8.1/Manes.01G192800.v8.1/Manes.01G236700.v8.1/Manes.01G239000.v8.1/Manes.02G007400.v8.1/Manes.02G055400.v8.1/…	161
SR P	Manes.09G106100	Manes.09G106100 (Trihelix)	337/4272	2295/32786	0.00870334	0.0374913	0.0270144	Manes.01G011300.v8.1/Manes.01G021600.v8.1/Manes.01G035000.v8.1/Manes.01G041200.v8.1/Manes.01G043200.v8.1/Manes.01G062400.v8.1/Manes.01G066900.v8.1/Manes.01G084800.v8.1/Manes.01G094800.v8.1/Manes.01G099100.v8.1/Manes.01G106200.v8.1/Manes.01G106600.v8.1/Manes.01G106700.v8.1/Manes.01G108000.v8.1/Manes.01G116900.v8.1/Manes.01G124900.v8.1/Manes.01G130700.v8.1/Manes.01G142000.v8.1/Manes.01G158600.v8.1/…	337
SR P	Manes.05G205700	Manes.05G205700 (MYB)	608/4272	4288/32786	0.00929448	0.0395309	0.0284841	Manes.01G000300.v8.1/Manes.01G015600.v8.1/Manes.01G015700.v8.1/Manes.01G018800.v8.1/Manes.01G025100.v8.1/Manes.01G035000.v8.1/Manes.01G043300.v8.1/Manes.01G049300.v8.1/Manes.01G049900.v8.1/Manes.01G050500.v8.1/Manes.01G050600.v8.1/Manes.01G057300.v8.1/Manes.01G061500.v8.1/Manes.01G068400.v8.1/Manes.01G070200.v8.1/Manes.01G071100.v8.1/Manes.01G071300.v8.1/Manes.01G076100.v8.1/Manes.01G080000.v8.1/…	608
SR P	Manes.05G139200	Manes.05G139200 (MYB)	735/4272	5234/32786	0.00975292	0.039584	0.0285223	Manes.01G009601.v8.1/Manes.01G012400.v8.1/Manes.01G015700.v8.1/Manes.01G022400.v8.1/Manes.01G031900.v8.1/Manes.01G035000.v8.1/Manes.01G039500.v8.1/Manes.01G044100.v8.1/Manes.01G051530.v8.1/Manes.01G062800.v8.1/Manes.01G069500.v8.1/Manes.01G071100.v8.1/Manes.01G074800.v8.1/Manes.01G074850.v8.1/Manes.01G076100.v8.1/Manes.01G080600.v8.1/Manes.01G081500.v8.1/Manes.01G081800.v8.1/Manes.01G090500.v8.1/…	735
SR P	Manes.07G125100	Manes.07G125100 (MYB)	1012/4272	7306/32786	0.00976701	0.039584	0.0285223	Manes.01G000124.v8.1/Manes.01G000500.v8.1/Manes.01G008100.v8.1/Manes.01G009601.v8.1/Manes.01G011300.v8.1/Manes.01G012400.v8.1/Manes.01G012600.v8.1/Manes.01G018800.v8.1/Manes.01G021600.v8.1/Manes.01G022400.v8.1/Manes.01G025300.v8.1/Manes.01G031900.v8.1/Manes.01G039500.v8.1/Manes.01G043200.v8.1/Manes.01G044100.v8.1/Manes.01G044300.v8.1/Manes.01G051530.v8.1/Manes.01G052600.v8.1/Manes.01G062400.v8.1/…	1012
SR P	Manes.10G018000	Manes.10G018000 (MYB)	1012/4272	7306/32786	0.00976701	0.039584	0.0285223	Manes.01G000124.v8.1/Manes.01G000500.v8.1/Manes.01G008100.v8.1/Manes.01G009601.v8.1/Manes.01G011300.v8.1/Manes.01G012400.v8.1/Manes.01G012600.v8.1/Manes.01G018800.v8.1/Manes.01G021600.v8.1/Manes.01G022400.v8.1/Manes.01G025300.v8.1/Manes.01G031900.v8.1/Manes.01G039500.v8.1/Manes.01G043200.v8.1/Manes.01G044100.v8.1/Manes.01G044300.v8.1/Manes.01G051530.v8.1/Manes.01G052600.v8.1/Manes.01G062400.v8.1/…	1012
SR P	Manes.08G083200	Manes.08G083200 (MYB)	355/4272	2431/32786	0.0097782	0.039584	0.0285223	Manes.01G000155.v8.1/Manes.01G009601.v8.1/Manes.01G040000.v8.1/Manes.01G073800.v8.1/Manes.01G076100.v8.1/Manes.01G089000.v8.1/Manes.01G094950.v8.1/Manes.01G106600.v8.1/Manes.01G107200.v8.1/Manes.01G119400.v8.1/Manes.01G120800.v8.1/Manes.01G138400.v8.1/Manes.01G153500.v8.1/Manes.01G160501.v8.1/Manes.01G162500.v8.1/Manes.01G163500.v8.1/Manes.01G164600.v8.1/Manes.01G165000.v8.1/Manes.01G175500.v8.1/…	355
SR P	Manes.01G269700	Manes.01G269700 (bHLH)	149/4272	956/32786	0.0110772	0.0443087	0.0319267	Manes.01G022400.v8.1/Manes.01G035000.v8.1/Manes.01G051530.v8.1/Manes.01G117601.v8.1/Manes.01G158100.v8.1/Manes.01G159600.v8.1/Manes.01G163500.v8.1/Manes.01G177400.v8.1/Manes.01G190000.v8.1/Manes.01G193300.v8.1/Manes.01G214500.v8.1/Manes.01G218100.v8.1/Manes.01G242300.v8.1/Manes.01G259850.v8.1/Manes.01G264600.v8.1/Manes.02G005400.v8.1/Manes.02G055400.v8.1/Manes.02G081500.v8.1/Manes.02G081700.v8.1/…	149
SR P	Manes.01G117100	Manes.01G117100 (MYB)	462/4272	3222/32786	0.0114665	0.0453265	0.0326601	Manes.01G000500.v8.1/Manes.01G009500.v8.1/Manes.01G009601.v8.1/Manes.01G015700.v8.1/Manes.01G022400.v8.1/Manes.01G031900.v8.1/Manes.01G039500.v8.1/Manes.01G044300.v8.1/Manes.01G045600.v8.1/Manes.01G047100.v8.1/Manes.01G049900.v8.1/Manes.01G056204.v8.1/Manes.01G070300.v8.1/Manes.01G074800.v8.1/Manes.01G084900.v8.1/Manes.01G094950.v8.1/Manes.01G102500.v8.1/Manes.01G106800.v8.1/Manes.01G110400.v8.1/…	462
SR C/X	Manes.03G174900	Manes.03G174900 (CPP)	3786/4748	24139/32786	2.26439e-26	7.60834e-24	6.96001e-24	Manes.01G000031.v8.1/Manes.01G000248.v8.1/Manes.01G000400.v8.1/Manes.01G000403.v8.1/Manes.01G002500.v8.1/Manes.01G003300.v8.1/Manes.01G003800.v8.1/Manes.01G004300.v8.1/Manes.01G004466.v8.1/Manes.01G005033.v8.1/Manes.01G007000.v8.1/Manes.01G007100.v8.1/Manes.01G007500.v8.1/Manes.01G007700.v8.1/Manes.01G008250.v8.1/Manes.01G008800.v8.1/Manes.01G008900.v8.1/Manes.01G010200.v8.1/Manes.01G012700.v8.1/…
SR C/X	Manes.15G031500	Manes.15G031500 (CPP)	3253/4748	20472/32786	2.21875e-21	3.7275e-19	3.40987e-19	Manes.01G000400.v8.1/Manes.01G000403.v8.1/Manes.01G003300.v8.1/Manes.01G003800.v8.1/Manes.01G004300.v8.1/Manes.01G004466.v8.1/Manes.01G005033.v8.1/Manes.01G007000.v8.1/Manes.01G007500.v8.1/Manes.01G007700.v8.1/Manes.01G008250.v8.1/Manes.01G008800.v8.1/Manes.01G008900.v8.1/Manes.01G010200.v8.1/Manes.01G012900.v8.1/Manes.01G013600.v8.1/Manes.01G014800.v8.1/Manes.01G016300.v8.1/Manes.01G016800.v8.1/…
SR C/X	Manes.18G023700	Manes.18G023700 (ZF-HD)	3481/4748	22249/32786	6.58315e-19	7.37313e-17	6.74485e-17	Manes.01G000248.v8.1/Manes.01G000400.v8.1/Manes.01G002500.v8.1/Manes.01G003300.v8.1/Manes.01G003800.v8.1/Manes.01G004300.v8.1/Manes.01G004466.v8.1/Manes.01G005033.v8.1/Manes.01G007000.v8.1/Manes.01G007100.v8.1/Manes.01G007500.v8.1/Manes.01G007700.v8.1/Manes.01G008250.v8.1/Manes.01G008800.v8.1/Manes.01G008900.v8.1/Manes.01G010200.v8.1/Manes.01G012700.v8.1/Manes.01G012900.v8.1/Manes.01G013600.v8.1/…
SR C/X	Manes.05G098900	Manes.05G098900 (HD-ZIP)	2786/4748	17818/32786	4.59438e-11	3.85928e-09	3.53042e-09	Manes.01G000031.v8.1/Manes.01G000400.v8.1/Manes.01G002500.v8.1/Manes.01G003300.v8.1/Manes.01G003800.v8.1/Manes.01G004300.v8.1/Manes.01G004466.v8.1/Manes.01G005000.v8.1/Manes.01G005033.v8.1/Manes.01G007100.v8.1/Manes.01G008800.v8.1/Manes.01G008900.v8.1/Manes.01G010200.v8.1/Manes.01G012700.v8.1/Manes.01G012900.v8.1/Manes.01G013600.v8.1/Manes.01G014800.v8.1/Manes.01G016800.v8.1/Manes.01G016900.v8.1/…
SR C/X	Manes.09G136200	Manes.09G136200 (WOX)	2706/4748	17480/32786	2.06502e-08	1.38769e-06	1.26944e-06	Manes.01G000400.v8.1/Manes.01G000403.v8.1/Manes.01G002500.v8.1/Manes.01G003300.v8.1/Manes.01G003800.v8.1/Manes.01G004300.v8.1/Manes.01G005033.v8.1/Manes.01G007100.v8.1/Manes.01G007700.v8.1/Manes.01G008800.v8.1/Manes.01G008900.v8.1/Manes.01G010200.v8.1/Manes.01G012700.v8.1/Manes.01G012900.v8.1/Manes.01G013600.v8.1/Manes.01G014800.v8.1/Manes.01G016300.v8.1/Manes.01G016800.v8.1/Manes.01G016900.v8.1/…
SR C/X	Manes.05G048000	Manes.05G048000 (YABBY)	2034/4748	12959/32786	2.6425e-07	1.4798e-05	1.3537e-05	Manes.01G000400.v8.1/Manes.01G000403.v8.1/Manes.01G003800.v8.1/Manes.01G004300.v8.1/Manes.01G004466.v8.1/Manes.01G007500.v8.1/Manes.01G008250.v8.1/Manes.01G008800.v8.1/Manes.01G008900.v8.1/Manes.01G010200.v8.1/Manes.01G014800.v8.1/Manes.01G016300.v8.1/Manes.01G018300.v8.1/Manes.01G020400.v8.1/Manes.01G021700.v8.1/Manes.01G023200.v8.1/Manes.01G025400.v8.1/Manes.01G025500.v8.1/Manes.01G026200.v8.1/…
SR C/X	Manes.17G122400	Manes.17G122400 (HD-ZIP)	2810/4748	18316/32786	3.27196e-07	1.57054e-05	1.43671e-05	Manes.01G000400.v8.1/Manes.01G002500.v8.1/Manes.01G003300.v8.1/Manes.01G003800.v8.1/Manes.01G004300.v8.1/Manes.01G004466.v8.1/Manes.01G005000.v8.1/Manes.01G007000.v8.1/Manes.01G007100.v8.1/Manes.01G007700.v8.1/Manes.01G008250.v8.1/Manes.01G008800.v8.1/Manes.01G008900.v8.1/Manes.01G010200.v8.1/Manes.01G012700.v8.1/Manes.01G013600.v8.1/Manes.01G014800.v8.1/Manes.01G016300.v8.1/Manes.01G016900.v8.1/…
SR C/X	Manes.11G131600	Manes.11G131600 (Dof)	3729/4748	24843/32786	6.39974e-07	2.68789e-05	2.45885e-05	Manes.01G000031.v8.1/Manes.01G000400.v8.1/Manes.01G002500.v8.1/Manes.01G003300.v8.1/Manes.01G003800.v8.1/Manes.01G004300.v8.1/Manes.01G004466.v8.1/Manes.01G005000.v8.1/Manes.01G007000.v8.1/Manes.01G007100.v8.1/Manes.01G007500.v8.1/Manes.01G007700.v8.1/Manes.01G008250.v8.1/Manes.01G008800.v8.1/Manes.01G008900.v8.1/Manes.01G010200.v8.1/Manes.01G012700.v8.1/Manes.01G012900.v8.1/Manes.01G013600.v8.1/…
SR C/X	Manes.02G179100	Manes.02G179100 (Trihelix)	2053/4748	13165/32786	1.58931e-06	5.57502e-05	5.09995e-05	Manes.01G000031.v8.1/Manes.01G000400.v8.1/Manes.01G002500.v8.1/Manes.01G003300.v8.1/Manes.01G003800.v8.1/Manes.01G004466.v8.1/Manes.01G007100.v8.1/Manes.01G007500.v8.1/Manes.01G008250.v8.1/Manes.01G008800.v8.1/Manes.01G010200.v8.1/Manes.01G012700.v8.1/Manes.01G014800.v8.1/Manes.01G016300.v8.1/Manes.01G016900.v8.1/Manes.01G017000.v8.1/Manes.01G018300.v8.1/Manes.01G020600.v8.1/Manes.01G021700.v8.1/…
SR C/X	Manes.05G189600	Manes.05G189600 (GATA)	313/4748	1691/32786	1.65923e-06	5.57502e-05	5.09995e-05	Manes.01G000400.v8.1/Manes.01G008900.v8.1/Manes.01G017000.v8.1/Manes.01G032300.v8.1/Manes.01G040200.v8.1/Manes.01G066400.v8.1/Manes.01G076400.v8.1/Manes.01G118100.v8.1/Manes.01G118200.v8.1/Manes.01G123700.v8.1/Manes.01G133800.v8.1/Manes.01G140900.v8.1/Manes.01G144800.v8.1/Manes.01G150300.v8.1/Manes.01G153000.v8.1/Manes.01G154500.v8.1/Manes.01G172500.v8.1/Manes.01G186500.v8.1/Manes.01G214300.v8.1/…	313
SR C/X	Manes.10G046700	Manes.10G046700 (ARF)	1664/4748	10545/32786	2.60883e-06	7.37999e-05	6.75112e-05	Manes.01G000031.v8.1/Manes.01G000248.v8.1/Manes.01G000403.v8.1/Manes.01G002500.v8.1/Manes.01G003800.v8.1/Manes.01G007000.v8.1/Manes.01G007500.v8.1/Manes.01G013600.v8.1/Manes.01G016300.v8.1/Manes.01G016800.v8.1/Manes.01G016900.v8.1/Manes.01G017600.v8.1/Manes.01G018300.v8.1/Manes.01G023200.v8.1/Manes.01G023700.v8.1/Manes.01G026500.v8.1/Manes.01G026900.v8.1/Manes.01G028400.v8.1/Manes.01G031300.v8.1/…
SR C/X	Manes.14G065600	Manes.14G065600 (Dof)	3770/4748	25193/32786	2.63571e-06	7.37999e-05	6.75112e-05	Manes.01G000248.v8.1/Manes.01G000400.v8.1/Manes.01G000403.v8.1/Manes.01G002500.v8.1/Manes.01G003300.v8.1/Manes.01G003800.v8.1/Manes.01G004300.v8.1/Manes.01G004466.v8.1/Manes.01G005033.v8.1/Manes.01G007000.v8.1/Manes.01G007100.v8.1/Manes.01G007500.v8.1/Manes.01G007700.v8.1/Manes.01G008250.v8.1/Manes.01G008800.v8.1/Manes.01G008900.v8.1/Manes.01G010200.v8.1/Manes.01G014800.v8.1/Manes.01G016300.v8.1/…
SR C/X	Manes.17G055700	Manes.17G055700 (Dof)	3631/4748	24219/32786	4.53152e-06	0.000117122	0.000107142	Manes.01G000400.v8.1/Manes.01G000403.v8.1/Manes.01G002500.v8.1/Manes.01G003300.v8.1/Manes.01G003800.v8.1/Manes.01G004300.v8.1/Manes.01G004466.v8.1/Manes.01G005000.v8.1/Manes.01G007000.v8.1/Manes.01G007100.v8.1/Manes.01G007500.v8.1/Manes.01G007700.v8.1/Manes.01G008250.v8.1/Manes.01G008800.v8.1/Manes.01G008900.v8.1/Manes.01G010200.v8.1/Manes.01G012900.v8.1/Manes.01G013600.v8.1/Manes.01G014800.v8.1/…
SR C/X	Manes.14G079000	Manes.14G079000 (Dof)	3241/4748	21465/32786	5.94875e-06	0.00014277	0.000130604	Manes.01G000031.v8.1/Manes.01G000400.v8.1/Manes.01G000403.v8.1/Manes.01G002500.v8.1/Manes.01G003300.v8.1/Manes.01G003800.v8.1/Manes.01G004300.v8.1/Manes.01G004466.v8.1/Manes.01G005000.v8.1/Manes.01G007000.v8.1/Manes.01G007100.v8.1/Manes.01G007500.v8.1/Manes.01G007700.v8.1/Manes.01G008250.v8.1/Manes.01G008800.v8.1/Manes.01G008900.v8.1/Manes.01G010200.v8.1/Manes.01G012900.v8.1/Manes.01G013600.v8.1/…
SR C/X	Manes.07G124500	Manes.07G124500 (Trihelix)	1498/4748	9545/32786	3.81088e-05	0.000853637	0.000780896	Manes.01G000400.v8.1/Manes.01G003800.v8.1/Manes.01G004466.v8.1/Manes.01G007100.v8.1/Manes.01G008250.v8.1/Manes.01G008800.v8.1/Manes.01G010200.v8.1/Manes.01G012700.v8.1/Manes.01G016900.v8.1/Manes.01G017000.v8.1/Manes.01G020600.v8.1/Manes.01G026200.v8.1/Manes.01G026300.v8.1/Manes.01G026850.v8.1/Manes.01G026900.v8.1/Manes.01G032300.v8.1/Manes.01G032600.v8.1/Manes.01G033400.v8.1/Manes.01G039300.v8.1/…	1498
SR C/X	Manes.08G089700	Manes.08G089700 (MYB)	1694/4748	10949/32786	0.000174959	0.00367413	0.00336105	Manes.01G000403.v8.1/Manes.01G003300.v8.1/Manes.01G003800.v8.1/Manes.01G004466.v8.1/Manes.01G005033.v8.1/Manes.01G007000.v8.1/Manes.01G007100.v8.1/Manes.01G008800.v8.1/Manes.01G008900.v8.1/Manes.01G010200.v8.1/Manes.01G013600.v8.1/Manes.01G014800.v8.1/Manes.01G018300.v8.1/Manes.01G020600.v8.1/Manes.01G021200.v8.1/Manes.01G025400.v8.1/Manes.01G025500.v8.1/Manes.01G026900.v8.1/Manes.01G031300.v8.1/…
SR C/X	Manes.04G141700	Manes.04G141700 (MYB_related)	218/4748	1204/32786	0.000231551	0.00457654	0.00418656	Manes.01G003800.v8.1/Manes.01G017000.v8.1/Manes.01G100100.v8.1/Manes.01G121600.v8.1/Manes.01G150000.v8.1/Manes.01G170300.v8.1/Manes.01G179800.v8.1/Manes.01G186200.v8.1/Manes.01G201100.v8.1/Manes.01G209200.v8.1/Manes.01G219300.v8.1/Manes.01G252500.v8.1/Manes.01G255100.v8.1/Manes.01G258600.v8.1/Manes.01G273900.v8.1/Manes.02G045900.v8.1/Manes.02G085000.v8.1/Manes.02G094700.v8.1/Manes.02G155000.v8.1/…	218
SR C/X	Manes.12G095300	Manes.12G095300 (Dof)	3550/4748	23850/32786	0.000349906	0.00653158	0.005975	Manes.01G000031.v8.1/Manes.01G000400.v8.1/Manes.01G000403.v8.1/Manes.01G002500.v8.1/Manes.01G003300.v8.1/Manes.01G003800.v8.1/Manes.01G004466.v8.1/Manes.01G005000.v8.1/Manes.01G007000.v8.1/Manes.01G007100.v8.1/Manes.01G007500.v8.1/Manes.01G007700.v8.1/Manes.01G008250.v8.1/Manes.01G008800.v8.1/Manes.01G008900.v8.1/Manes.01G010200.v8.1/Manes.01G012700.v8.1/Manes.01G012900.v8.1/Manes.01G013600.v8.1/…
SR C/X	Manes.09G079800	Manes.09G079800 (MYB_related)	1568/4748	10146/32786	0.000453068	0.00801215	0.00732941	Manes.01G000031.v8.1/Manes.01G000400.v8.1/Manes.01G000403.v8.1/Manes.01G003300.v8.1/Manes.01G005000.v8.1/Manes.01G005033.v8.1/Manes.01G008900.v8.1/Manes.01G014800.v8.1/Manes.01G018300.v8.1/Manes.01G020400.v8.1/Manes.01G021700.v8.1/Manes.01G025500.v8.1/Manes.01G026700.v8.1/Manes.01G026850.v8.1/Manes.01G026900.v8.1/Manes.01G027500.v8.1/Manes.01G033200.v8.1/Manes.01G033400.v8.1/Manes.01G034000.v8.1/…
SR C/X	Manes.06G080600	Manes.06G080600 (Dof)	2248/4748	14821/32786	0.000719574	0.0120888	0.0110587	Manes.01G000400.v8.1/Manes.01G002500.v8.1/Manes.01G003800.v8.1/Manes.01G004466.v8.1/Manes.01G007000.v8.1/Manes.01G007500.v8.1/Manes.01G007700.v8.1/Manes.01G008250.v8.1/Manes.01G010200.v8.1/Manes.01G012700.v8.1/Manes.01G014800.v8.1/Manes.01G016900.v8.1/Manes.01G017000.v8.1/Manes.01G018300.v8.1/Manes.01G020600.v8.1/Manes.01G021200.v8.1/Manes.01G021700.v8.1/Manes.01G023200.v8.1/Manes.01G024000.v8.1/…
SR C/X	Manes.01G253000	Manes.01G253000 (MYB_related)	1695/4748	11042/32786	0.000795894	0.0127343	0.0116492	Manes.01G000031.v8.1/Manes.01G000400.v8.1/Manes.01G003300.v8.1/Manes.01G005000.v8.1/Manes.01G005033.v8.1/Manes.01G007700.v8.1/Manes.01G008250.v8.1/Manes.01G008900.v8.1/Manes.01G014800.v8.1/Manes.01G016900.v8.1/Manes.01G018300.v8.1/Manes.01G020400.v8.1/Manes.01G021700.v8.1/Manes.01G025500.v8.1/Manes.01G026300.v8.1/Manes.01G026700.v8.1/Manes.01G026850.v8.1/Manes.01G027400.v8.1/Manes.01G033200.v8.1/…
SR C/X	Manes.07G132500	Manes.07G132500 (G2-like)	2196/4748	14482/32786	0.000963014	0.0147079	0.0134546	Manes.01G000248.v8.1/Manes.01G003800.v8.1/Manes.01G004300.v8.1/Manes.01G004466.v8.1/Manes.01G005033.v8.1/Manes.01G007000.v8.1/Manes.01G007100.v8.1/Manes.01G007500.v8.1/Manes.01G007700.v8.1/Manes.01G008250.v8.1/Manes.01G008900.v8.1/Manes.01G010200.v8.1/Manes.01G012700.v8.1/Manes.01G014800.v8.1/Manes.01G016300.v8.1/Manes.01G016900.v8.1/Manes.01G017000.v8.1/Manes.01G018300.v8.1/Manes.01G020600.v8.1/…
SR C/X	Manes.05G015600	Manes.05G015600 (MYB_related)	1374/4748	8879/32786	0.00103508	0.0151212	0.0138327	Manes.01G000031.v8.1/Manes.01G000400.v8.1/Manes.01G003300.v8.1/Manes.01G005000.v8.1/Manes.01G005033.v8.1/Manes.01G008900.v8.1/Manes.01G014800.v8.1/Manes.01G018300.v8.1/Manes.01G020400.v8.1/Manes.01G021700.v8.1/Manes.01G025500.v8.1/Manes.01G026700.v8.1/Manes.01G026850.v8.1/Manes.01G027500.v8.1/Manes.01G033200.v8.1/Manes.01G033400.v8.1/Manes.01G034000.v8.1/Manes.01G038033.v8.1/Manes.01G041400.v8.1/…	1374
SR C/X	Manes.08G018300	Manes.08G018300 (HD-ZIP)	2012/4748	13252/32786	0.00159536	0.0218268	0.0199669	Manes.01G000400.v8.1/Manes.01G000403.v8.1/Manes.01G002500.v8.1/Manes.01G004466.v8.1/Manes.01G005000.v8.1/Manes.01G007000.v8.1/Manes.01G007700.v8.1/Manes.01G008800.v8.1/Manes.01G008900.v8.1/Manes.01G010200.v8.1/Manes.01G013600.v8.1/Manes.01G014800.v8.1/Manes.01G016300.v8.1/Manes.01G016900.v8.1/Manes.01G017000.v8.1/Manes.01G018300.v8.1/Manes.01G020600.v8.1/Manes.01G021900.v8.1/Manes.01G023200.v8.1/…
SR C/X	Manes.04G133100	Manes.04G133100 (HD-ZIP)	1416/4748	9190/32786	0.00162402	0.0218268	0.0199669	Manes.01G000248.v8.1/Manes.01G003300.v8.1/Manes.01G004300.v8.1/Manes.01G008800.v8.1/Manes.01G008900.v8.1/Manes.01G010200.v8.1/Manes.01G012700.v8.1/Manes.01G020400.v8.1/Manes.01G020600.v8.1/Manes.01G021900.v8.1/Manes.01G024000.v8.1/Manes.01G025500.v8.1/Manes.01G026200.v8.1/Manes.01G027400.v8.1/Manes.01G032300.v8.1/Manes.01G036300.v8.1/Manes.01G041400.v8.1/Manes.01G045165.v8.1/Manes.01G045195.v8.1/…	1416
SR C/X	Manes.08G077900	Manes.08G077900 (MYB)	444/4748	2709/32786	0.00200136	0.0258637	0.0236597	Manes.01G000400.v8.1/Manes.01G003800.v8.1/Manes.01G007100.v8.1/Manes.01G007500.v8.1/Manes.01G008800.v8.1/Manes.01G021900.v8.1/Manes.01G025500.v8.1/Manes.01G027400.v8.1/Manes.01G040400.v8.1/Manes.01G059600.v8.1/Manes.01G063000.v8.1/Manes.01G066400.v8.1/Manes.01G076400.v8.1/Manes.01G103300.v8.1/Manes.01G107400.v8.1/Manes.01G123700.v8.1/Manes.01G132400.v8.1/Manes.01G133100.v8.1/Manes.01G133800.v8.1/…	444
SR C/X	Manes.14G039400	Manes.14G039400 (MYB_related)	1275/4748	8269/32786	0.00281367	0.0350146	0.0320309	Manes.01G003300.v8.1/Manes.01G004466.v8.1/Manes.01G005033.v8.1/Manes.01G007100.v8.1/Manes.01G007700.v8.1/Manes.01G008800.v8.1/Manes.01G008900.v8.1/Manes.01G014800.v8.1/Manes.01G016800.v8.1/Manes.01G017000.v8.1/Manes.01G020600.v8.1/Manes.01G021700.v8.1/Manes.01G025500.v8.1/Manes.01G027400.v8.1/Manes.01G032300.v8.1/Manes.01G032600.v8.1/Manes.01G037200.v8.1/Manes.01G038033.v8.1/Manes.01G041400.v8.1/…	1275
SR C/X	Manes.05G158500	Manes.05G158500 (ZF-HD)	684/4748	4320/32786	0.00388631	0.0466357	0.0426617	Manes.01G000248.v8.1/Manes.01G002500.v8.1/Manes.01G004300.v8.1/Manes.01G010200.v8.1/Manes.01G020600.v8.1/Manes.01G037200.v8.1/Manes.01G040200.v8.1/Manes.01G045195.v8.1/Manes.01G050900.v8.1/Manes.01G052104.v8.1/Manes.01G055300.v8.1/Manes.01G057000.v8.1/Manes.01G058600.v8.1/Manes.01G059600.v8.1/Manes.01G065600.v8.1/Manes.01G066100.v8.1/Manes.01G069900.v8.1/Manes.01G070700.v8.1/Manes.01G072100.v8.1/…	684
Stem P/X	Manes.15G031500	Manes.15G031500 (CPP)	845/1227	20472/32786	9.46729e-07	0.000126133	0.000112619	Manes.01G001900.v8.1/Manes.01G003500.v8.1/Manes.01G009500.v8.1/Manes.01G011800.v8.1/Manes.01G012600.v8.1/Manes.01G013500.v8.1/Manes.01G015800.v8.1/Manes.01G018600.v8.1/Manes.01G021400.v8.1/Manes.01G021500.v8.1/Manes.01G022750.v8.1/Manes.01G025000.v8.1/Manes.01G028500.v8.1/Manes.01G030700.v8.1/Manes.01G036200.v8.1/Manes.01G037600.v8.1/Manes.01G051000.v8.1/Manes.01G052500.v8.1/Manes.01G059900.v8.1/…	845
Stem P/X	Manes.03G174900	Manes.03G174900 (CPP)	974/1227	24139/32786	1.06212e-06	0.000126133	0.000112619	Manes.01G001900.v8.1/Manes.01G003500.v8.1/Manes.01G006000.v8.1/Manes.01G009500.v8.1/Manes.01G011800.v8.1/Manes.01G012600.v8.1/Manes.01G013500.v8.1/Manes.01G015800.v8.1/Manes.01G018600.v8.1/Manes.01G021400.v8.1/Manes.01G022750.v8.1/Manes.01G025000.v8.1/Manes.01G028500.v8.1/Manes.01G030700.v8.1/Manes.01G036200.v8.1/Manes.01G037600.v8.1/Manes.01G051000.v8.1/Manes.01G052500.v8.1/Manes.01G059900.v8.1/…	974
Stem P/X	Manes.14G065600	Manes.14G065600 (Dof)	1010/1227	25193/32786	1.12619e-06	0.000126133	0.000112619	Manes.01G003500.v8.1/Manes.01G006000.v8.1/Manes.01G009500.v8.1/Manes.01G011800.v8.1/Manes.01G012600.v8.1/Manes.01G013500.v8.1/Manes.01G018600.v8.1/Manes.01G021400.v8.1/Manes.01G021500.v8.1/Manes.01G022750.v8.1/Manes.01G028500.v8.1/Manes.01G030700.v8.1/Manes.01G036200.v8.1/Manes.01G037600.v8.1/Manes.01G051000.v8.1/Manes.01G052500.v8.1/Manes.01G059900.v8.1/Manes.01G061600.v8.1/Manes.01G064600.v8.1/…	1010
Stem P/X	Manes.17G055700	Manes.17G055700 (Dof)	973/1227	24219/32786	3.75208e-06	0.000315175	0.000281406	Manes.01G003500.v8.1/Manes.01G006000.v8.1/Manes.01G011800.v8.1/Manes.01G012600.v8.1/Manes.01G013500.v8.1/Manes.01G015800.v8.1/Manes.01G018600.v8.1/Manes.01G021400.v8.1/Manes.01G021500.v8.1/Manes.01G022750.v8.1/Manes.01G028500.v8.1/Manes.01G030700.v8.1/Manes.01G036200.v8.1/Manes.01G037600.v8.1/Manes.01G051000.v8.1/Manes.01G052500.v8.1/Manes.01G059900.v8.1/Manes.01G061600.v8.1/Manes.01G064600.v8.1/…	973
Stem P/X	Manes.01G253000	Manes.01G253000 (MYB_related)	471/1227	11042/32786	0.000238563	0.0152711	0.0136349	Manes.01G001900.v8.1/Manes.01G009500.v8.1/Manes.01G011800.v8.1/Manes.01G012600.v8.1/Manes.01G013500.v8.1/Manes.01G021400.v8.1/Manes.01G021500.v8.1/Manes.01G022750.v8.1/Manes.01G025000.v8.1/Manes.01G030700.v8.1/Manes.01G051000.v8.1/Manes.01G052500.v8.1/Manes.01G059900.v8.1/Manes.01G061600.v8.1/Manes.01G064600.v8.1/Manes.01G075700.v8.1/Manes.01G080600.v8.1/Manes.01G080700.v8.1/Manes.01G085900.v8.1/…	471
Stem P/X	Manes.18G023700	Manes.18G023700 (ZF-HD)	888/1227	22249/32786	0.000272699	0.0152711	0.0136349	Manes.01G001900.v8.1/Manes.01G003500.v8.1/Manes.01G006000.v8.1/Manes.01G009500.v8.1/Manes.01G011800.v8.1/Manes.01G012600.v8.1/Manes.01G013500.v8.1/Manes.01G015800.v8.1/Manes.01G018600.v8.1/Manes.01G021400.v8.1/Manes.01G028500.v8.1/Manes.01G030700.v8.1/Manes.01G036200.v8.1/Manes.01G037600.v8.1/Manes.01G051000.v8.1/Manes.01G059900.v8.1/Manes.01G061600.v8.1/Manes.01G064600.v8.1/Manes.01G065200.v8.1/…	888
Stem P/X	Manes.15G191900	Manes.15G191900 (bZIP)	105/1227	2016/32786	0.000390936	0.0166539	0.0148696	Manes.01G001900.v8.1/Manes.01G011800.v8.1/Manes.01G123100.v8.1/Manes.01G141700.v8.1/Manes.01G192200.v8.1/Manes.01G232500.v8.1/Manes.01G233000.v8.1/Manes.01G239000.v8.1/Manes.01G242300.v8.1/Manes.02G003325.v8.1/Manes.02G039100.v8.1/Manes.02G055400.v8.1/Manes.02G075600.v8.1/Manes.02G079800.v8.1/Manes.02G120700.v8.1/Manes.02G141700.v8.1/Manes.02G154900.v8.1/Manes.03G018100.v8.1/Manes.03G029850.v8.1/…	105
Stem P/X	Manes.17G122400	Manes.17G122400 (HD-ZIP)	743/1227	18316/32786	0.000396522	0.0166539	0.0148696	Manes.01G003500.v8.1/Manes.01G006000.v8.1/Manes.01G009500.v8.1/Manes.01G011800.v8.1/Manes.01G012600.v8.1/Manes.01G013500.v8.1/Manes.01G018600.v8.1/Manes.01G021400.v8.1/Manes.01G022750.v8.1/Manes.01G028500.v8.1/Manes.01G036200.v8.1/Manes.01G037600.v8.1/Manes.01G061600.v8.1/Manes.01G064600.v8.1/Manes.01G071400.v8.1/Manes.01G080600.v8.1/Manes.01G080700.v8.1/Manes.01G084100.v8.1/Manes.01G085900.v8.1/…	743
Stem P/X	Manes.01G249900	Manes.01G249900 (bZIP)	101/1227	1957/32786	0.000683385	0.0210244	0.0187718	Manes.01G001900.v8.1/Manes.01G011800.v8.1/Manes.01G030700.v8.1/Manes.01G110400.v8.1/Manes.01G123100.v8.1/Manes.01G174700.v8.1/Manes.01G192200.v8.1/Manes.01G232500.v8.1/Manes.01G233000.v8.1/Manes.01G239000.v8.1/Manes.01G242300.v8.1/Manes.02G003325.v8.1/Manes.02G039100.v8.1/Manes.02G055400.v8.1/Manes.02G075600.v8.1/Manes.02G120700.v8.1/Manes.02G141700.v8.1/Manes.03G018100.v8.1/Manes.03G029850.v8.1/…	101
Stem P/X	Manes.18G037900	Manes.18G037900 (bZIP)	105/1227	2054/32786	0.000742534	0.0210244	0.0187718	Manes.01G001900.v8.1/Manes.01G011800.v8.1/Manes.01G030700.v8.1/Manes.01G123100.v8.1/Manes.01G192200.v8.1/Manes.01G232500.v8.1/Manes.01G233000.v8.1/Manes.01G239000.v8.1/Manes.01G242300.v8.1/Manes.02G003325.v8.1/Manes.02G039100.v8.1/Manes.02G055400.v8.1/Manes.02G079800.v8.1/Manes.02G089400.v8.1/Manes.02G120700.v8.1/Manes.03G018100.v8.1/Manes.03G029850.v8.1/Manes.03G033700.v8.1/Manes.03G081700.v8.1/…	105
Stem P/X	Manes.09G056100	Manes.09G056100 (bZIP)	101/1227	1966/32786	0.0007947	0.0210244	0.0187718	Manes.01G001900.v8.1/Manes.01G011800.v8.1/Manes.01G030700.v8.1/Manes.01G110400.v8.1/Manes.01G123100.v8.1/Manes.01G192200.v8.1/Manes.01G232500.v8.1/Manes.01G233000.v8.1/Manes.01G239000.v8.1/Manes.01G242300.v8.1/Manes.02G003325.v8.1/Manes.02G039100.v8.1/Manes.02G055400.v8.1/Manes.02G075600.v8.1/Manes.02G079800.v8.1/Manes.02G089400.v8.1/Manes.02G120700.v8.1/Manes.03G018100.v8.1/Manes.03G029850.v8.1/…	101
Stem P/X	Manes.05G098900	Manes.05G098900 (HD-ZIP)	721/1227	17818/32786	0.000833365	0.0210244	0.0187718	Manes.01G003500.v8.1/Manes.01G006000.v8.1/Manes.01G009500.v8.1/Manes.01G011800.v8.1/Manes.01G012600.v8.1/Manes.01G013500.v8.1/Manes.01G018600.v8.1/Manes.01G021400.v8.1/Manes.01G022750.v8.1/Manes.01G028500.v8.1/Manes.01G030700.v8.1/Manes.01G036200.v8.1/Manes.01G037600.v8.1/Manes.01G051000.v8.1/Manes.01G052500.v8.1/Manes.01G061600.v8.1/Manes.01G064600.v8.1/Manes.01G071400.v8.1/Manes.01G080600.v8.1/…	721
Stem P/X	Manes.18G048100	Manes.18G048100 (bZIP)	101/1227	1970/32786	0.000849217	0.0210244	0.0187718	Manes.01G001900.v8.1/Manes.01G011800.v8.1/Manes.01G030700.v8.1/Manes.01G123100.v8.1/Manes.01G192200.v8.1/Manes.01G232500.v8.1/Manes.01G233000.v8.1/Manes.01G239000.v8.1/Manes.01G242300.v8.1/Manes.02G003325.v8.1/Manes.02G004900.v8.1/Manes.02G039100.v8.1/Manes.02G055400.v8.1/Manes.02G075600.v8.1/Manes.02G079800.v8.1/Manes.02G089400.v8.1/Manes.02G120700.v8.1/Manes.03G018100.v8.1/Manes.03G029850.v8.1/…	101
Stem P/X	Manes.18G029600	Manes.18G029600 (BES1)	53/1227	901/32786	0.000876016	0.0210244	0.0187718	Manes.01G018600.v8.1/Manes.01G021500.v8.1/Manes.01G052500.v8.1/Manes.01G059900.v8.1/Manes.01G061600.v8.1/Manes.01G123100.v8.1/Manes.01G172400.v8.1/Manes.02G055400.v8.1/Manes.02G150800.v8.1/Manes.03G035900.v8.1/Manes.03G106400.v8.1/Manes.03G135300.v8.1/Manes.03G208400.v8.1/Manes.04G001500.v8.1/Manes.04G033100.v8.1/Manes.04G072100.v8.1/Manes.04G088700.v8.1/Manes.04G118400.v8.1/Manes.04G124600.v8.1/…	53
Stem P/X	Manes.07G115400	Manes.07G115400 (Dof)	728/1227	18047/32786	0.00111871	0.0247582	0.0221056	Manes.01G003500.v8.1/Manes.01G009500.v8.1/Manes.01G011800.v8.1/Manes.01G012600.v8.1/Manes.01G013500.v8.1/Manes.01G018600.v8.1/Manes.01G021400.v8.1/Manes.01G021500.v8.1/Manes.01G022750.v8.1/Manes.01G025000.v8.1/Manes.01G028500.v8.1/Manes.01G030700.v8.1/Manes.01G037600.v8.1/Manes.01G052500.v8.1/Manes.01G059900.v8.1/Manes.01G061600.v8.1/Manes.01G073400.v8.1/Manes.01G075700.v8.1/Manes.01G080600.v8.1/…	728
Stem P/X	Manes.12G095300	Manes.12G095300 (Dof)	939/1227	23850/32786	0.00117896	0.0247582	0.0221056	Manes.01G003500.v8.1/Manes.01G006000.v8.1/Manes.01G009500.v8.1/Manes.01G011800.v8.1/Manes.01G013500.v8.1/Manes.01G015800.v8.1/Manes.01G018600.v8.1/Manes.01G021400.v8.1/Manes.01G022750.v8.1/Manes.01G028500.v8.1/Manes.01G030700.v8.1/Manes.01G036200.v8.1/Manes.01G037600.v8.1/Manes.01G051000.v8.1/Manes.01G052500.v8.1/Manes.01G059900.v8.1/Manes.01G061600.v8.1/Manes.01G064600.v8.1/Manes.01G071400.v8.1/…	939
Stem P/X	Manes.14G079000	Manes.14G079000 (Dof)	851/1227	21465/32786	0.00180201	0.0356161	0.0318001	Manes.01G001900.v8.1/Manes.01G003500.v8.1/Manes.01G011800.v8.1/Manes.01G012600.v8.1/Manes.01G013500.v8.1/Manes.01G015800.v8.1/Manes.01G018600.v8.1/Manes.01G021400.v8.1/Manes.01G021500.v8.1/Manes.01G022750.v8.1/Manes.01G028500.v8.1/Manes.01G030700.v8.1/Manes.01G036200.v8.1/Manes.01G037600.v8.1/Manes.01G051000.v8.1/Manes.01G052500.v8.1/Manes.01G059900.v8.1/Manes.01G064600.v8.1/Manes.01G065200.v8.1/…	851
Stem P/X	Manes.11G131600	Manes.11G131600 (Dof)	972/1227	24843/32786	0.00200466	0.0374203	0.033411	Manes.01G001900.v8.1/Manes.01G003500.v8.1/Manes.01G006000.v8.1/Manes.01G009500.v8.1/Manes.01G011800.v8.1/Manes.01G013500.v8.1/Manes.01G015800.v8.1/Manes.01G018600.v8.1/Manes.01G021400.v8.1/Manes.01G022750.v8.1/Manes.01G028500.v8.1/Manes.01G030700.v8.1/Manes.01G036200.v8.1/Manes.01G037600.v8.1/Manes.01G051000.v8.1/Manes.01G052500.v8.1/Manes.01G059900.v8.1/Manes.01G061600.v8.1/Manes.01G064600.v8.1/…	972
Stem P/C	Manes.14G065600	Manes.14G065600 (Dof)	1013/1238	25193/32786	8.13461e-06	0.00144447	0.00136211	Manes.01G000400.v8.1/Manes.01G002901.v8.1/Manes.01G003800.v8.1/Manes.01G008200.v8.1/Manes.01G008500.v8.1/Manes.01G009700.v8.1/Manes.01G009900.v8.1/Manes.01G010150.v8.1/Manes.01G014800.v8.1/Manes.01G022300.v8.1/Manes.01G025200.v8.1/Manes.01G025400.v8.1/Manes.01G027600.v8.1/Manes.01G028100.v8.1/Manes.01G034000.v8.1/Manes.01G038033.v8.1/Manes.01G049360.v8.1/Manes.01G052200.v8.1/Manes.01G059600.v8.1/…	1013
Stem P/C	Manes.03G174900	Manes.03G174900 (CPP)	976/1238	24139/32786	8.59804e-06	0.00144447	0.00136211	Manes.01G000400.v8.1/Manes.01G002901.v8.1/Manes.01G003800.v8.1/Manes.01G008200.v8.1/Manes.01G009700.v8.1/Manes.01G009900.v8.1/Manes.01G010150.v8.1/Manes.01G014500.v8.1/Manes.01G014800.v8.1/Manes.01G022300.v8.1/Manes.01G025400.v8.1/Manes.01G027100.v8.1/Manes.01G027600.v8.1/Manes.01G028100.v8.1/Manes.01G034000.v8.1/Manes.01G038033.v8.1/Manes.01G040000.v8.1/Manes.01G049360.v8.1/Manes.01G052200.v8.1/…	976
Stem P/C	Manes.08G018300	Manes.08G018300 (HD-ZIP)	571/1238	13252/32786	1.93256e-05	0.00153185	0.00144451	Manes.01G000400.v8.1/Manes.01G014800.v8.1/Manes.01G022300.v8.1/Manes.01G027100.v8.1/Manes.01G027600.v8.1/Manes.01G034000.v8.1/Manes.01G040000.v8.1/Manes.01G059600.v8.1/Manes.01G061050.v8.1/Manes.01G062000.v8.1/Manes.01G065400.v8.1/Manes.01G067900.v8.1/Manes.01G077200.v8.1/Manes.01G089000.v8.1/Manes.01G106200.v8.1/Manes.01G106300.v8.1/Manes.01G113800.v8.1/Manes.01G116100.v8.1/Manes.01G122300.v8.1/…	571
Stem P/C	Manes.11G131600	Manes.11G131600 (Dof)	998/1238	24843/32786	1.98125e-05	0.00153185	0.00144451	Manes.01G000400.v8.1/Manes.01G002901.v8.1/Manes.01G003800.v8.1/Manes.01G008200.v8.1/Manes.01G008500.v8.1/Manes.01G009700.v8.1/Manes.01G009900.v8.1/Manes.01G010150.v8.1/Manes.01G014500.v8.1/Manes.01G014800.v8.1/Manes.01G022300.v8.1/Manes.01G025200.v8.1/Manes.01G025400.v8.1/Manes.01G027600.v8.1/Manes.01G034000.v8.1/Manes.01G038033.v8.1/Manes.01G040000.v8.1/Manes.01G049360.v8.1/Manes.01G052200.v8.1/…	998
Stem P/C	Manes.15G031500	Manes.15G031500 (CPP)	841/1238	20472/32786	2.27953e-05	0.00153185	0.00144451	Manes.01G000400.v8.1/Manes.01G002901.v8.1/Manes.01G003800.v8.1/Manes.01G008200.v8.1/Manes.01G009700.v8.1/Manes.01G009900.v8.1/Manes.01G014500.v8.1/Manes.01G014800.v8.1/Manes.01G022300.v8.1/Manes.01G025400.v8.1/Manes.01G027100.v8.1/Manes.01G027600.v8.1/Manes.01G028100.v8.1/Manes.01G034000.v8.1/Manes.01G038033.v8.1/Manes.01G040000.v8.1/Manes.01G049360.v8.1/Manes.01G052200.v8.1/Manes.01G059600.v8.1/…	841
Stem P/C	Manes.17G122400	Manes.17G122400 (HD-ZIP)	758/1238	18316/32786	5.60924e-05	0.00314118	0.00296207	Manes.01G000400.v8.1/Manes.01G003800.v8.1/Manes.01G008200.v8.1/Manes.01G009700.v8.1/Manes.01G014500.v8.1/Manes.01G014800.v8.1/Manes.01G022300.v8.1/Manes.01G025400.v8.1/Manes.01G027100.v8.1/Manes.01G027600.v8.1/Manes.01G028100.v8.1/Manes.01G034000.v8.1/Manes.01G038033.v8.1/Manes.01G040000.v8.1/Manes.01G049360.v8.1/Manes.01G059600.v8.1/Manes.01G061200.v8.1/Manes.01G062000.v8.1/Manes.01G063000.v8.1/…	758
Stem P/C	Manes.17G055700	Manes.17G055700 (Dof)	971/1238	24219/32786	8.48954e-05	0.00407498	0.00384263	Manes.01G000400.v8.1/Manes.01G002901.v8.1/Manes.01G003800.v8.1/Manes.01G008200.v8.1/Manes.01G008500.v8.1/Manes.01G009700.v8.1/Manes.01G009900.v8.1/Manes.01G014500.v8.1/Manes.01G014800.v8.1/Manes.01G022300.v8.1/Manes.01G025200.v8.1/Manes.01G025400.v8.1/Manes.01G027600.v8.1/Manes.01G028100.v8.1/Manes.01G034000.v8.1/Manes.01G038033.v8.1/Manes.01G049360.v8.1/Manes.01G059600.v8.1/Manes.01G061050.v8.1/…	971
Stem P/C	Manes.12G007700	Manes.12G007700 (TCP)	85/1238	1519/32786	0.000205716	0.00864006	0.00814742	Manes.01G025400.v8.1/Manes.01G106200.v8.1/Manes.01G166800.v8.1/Manes.01G206000.v8.1/Manes.01G221900.v8.1/Manes.01G254200.v8.1/Manes.02G038200.v8.1/Manes.02G074800.v8.1/Manes.02G076400.v8.1/Manes.02G081200.v8.1/Manes.02G160100.v8.1/Manes.02G222201.v8.1/Manes.03G017500.v8.1/Manes.03G056400.v8.1/Manes.03G062000.v8.1/Manes.03G152700.v8.1/Manes.04G007800.v8.1/Manes.04G066400.v8.1/Manes.04G133900.v8.1/…	85
Stem P/C	Manes.18G023700	Manes.18G023700 (ZF-HD)	895/1238	22249/32786	0.000321759	0.0120123	0.0113274	Manes.01G000400.v8.1/Manes.01G002901.v8.1/Manes.01G003800.v8.1/Manes.01G008500.v8.1/Manes.01G009700.v8.1/Manes.01G010150.v8.1/Manes.01G014500.v8.1/Manes.01G014800.v8.1/Manes.01G022300.v8.1/Manes.01G024400.v8.1/Manes.01G025400.v8.1/Manes.01G027100.v8.1/Manes.01G027600.v8.1/Manes.01G028100.v8.1/Manes.01G038033.v8.1/Manes.01G040000.v8.1/Manes.01G049360.v8.1/Manes.01G052200.v8.1/Manes.01G059600.v8.1/…	895
Stem P/C	Manes.14G079000	Manes.14G079000 (Dof)	864/1238	21465/32786	0.00055974	0.0188073	0.0177349	Manes.01G000400.v8.1/Manes.01G002901.v8.1/Manes.01G003800.v8.1/Manes.01G008200.v8.1/Manes.01G008500.v8.1/Manes.01G009700.v8.1/Manes.01G009900.v8.1/Manes.01G014500.v8.1/Manes.01G014800.v8.1/Manes.01G022300.v8.1/Manes.01G025200.v8.1/Manes.01G025400.v8.1/Manes.01G027600.v8.1/Manes.01G028100.v8.1/Manes.01G034000.v8.1/Manes.01G038033.v8.1/Manes.01G049360.v8.1/Manes.01G059600.v8.1/Manes.01G061200.v8.1/…	864
Stem P/C	Manes.12G095300	Manes.12G095300 (Dof)	948/1238	23850/32786	0.000985695	0.0273735	0.0258128	Manes.01G000400.v8.1/Manes.01G002901.v8.1/Manes.01G003800.v8.1/Manes.01G008200.v8.1/Manes.01G008500.v8.1/Manes.01G009700.v8.1/Manes.01G009900.v8.1/Manes.01G014500.v8.1/Manes.01G014800.v8.1/Manes.01G022300.v8.1/Manes.01G025200.v8.1/Manes.01G025400.v8.1/Manes.01G034000.v8.1/Manes.01G038033.v8.1/Manes.01G049360.v8.1/Manes.01G052200.v8.1/Manes.01G059600.v8.1/Manes.01G061050.v8.1/Manes.01G061200.v8.1/…	948
Stem P/C	Manes.02G179100	Manes.02G179100 (Trihelix)	550/1238	13165/32786	0.00102516	0.0273735	0.0258128	Manes.01G000400.v8.1/Manes.01G002901.v8.1/Manes.01G003800.v8.1/Manes.01G008200.v8.1/Manes.01G008500.v8.1/Manes.01G009700.v8.1/Manes.01G009900.v8.1/Manes.01G014800.v8.1/Manes.01G022300.v8.1/Manes.01G025400.v8.1/Manes.01G027100.v8.1/Manes.01G027600.v8.1/Manes.01G038033.v8.1/Manes.01G040000.v8.1/Manes.01G049360.v8.1/Manes.01G052200.v8.1/Manes.01G061050.v8.1/Manes.01G062000.v8.1/Manes.01G088800.v8.1/…	550
Stem P/C	Manes.05G098900	Manes.05G098900 (HD-ZIP)	726/1238	17818/32786	0.00105909	0.0273735	0.0258128	Manes.01G000400.v8.1/Manes.01G002901.v8.1/Manes.01G003800.v8.1/Manes.01G008200.v8.1/Manes.01G009700.v8.1/Manes.01G014800.v8.1/Manes.01G022300.v8.1/Manes.01G025400.v8.1/Manes.01G027100.v8.1/Manes.01G027600.v8.1/Manes.01G028100.v8.1/Manes.01G040000.v8.1/Manes.01G049360.v8.1/Manes.01G052200.v8.1/Manes.01G059600.v8.1/Manes.01G061200.v8.1/Manes.01G062000.v8.1/Manes.01G063000.v8.1/Manes.01G067900.v8.1/…	726
Stem P/C	Manes.07G115400	Manes.07G115400 (Dof)	734/1238	18047/32786	0.00118152	0.0276609	0.0260838	Manes.01G000400.v8.1/Manes.01G002901.v8.1/Manes.01G003800.v8.1/Manes.01G008200.v8.1/Manes.01G008500.v8.1/Manes.01G009900.v8.1/Manes.01G010150.v8.1/Manes.01G014500.v8.1/Manes.01G014800.v8.1/Manes.01G022300.v8.1/Manes.01G025400.v8.1/Manes.01G027600.v8.1/Manes.01G028100.v8.1/Manes.01G038033.v8.1/Manes.01G049360.v8.1/Manes.01G052200.v8.1/Manes.01G061050.v8.1/Manes.01G061200.v8.1/Manes.01G062000.v8.1/…	734
Stem P/C	Manes.05G039400	Manes.05G039400 (HD-ZIP)	309/1238	7017/32786	0.00123486	0.0276609	0.0260838	Manes.01G000400.v8.1/Manes.01G002901.v8.1/Manes.01G014800.v8.1/Manes.01G022300.v8.1/Manes.01G025400.v8.1/Manes.01G040000.v8.1/Manes.01G059600.v8.1/Manes.01G061050.v8.1/Manes.01G062000.v8.1/Manes.01G106300.v8.1/Manes.01G113800.v8.1/Manes.01G122300.v8.1/Manes.01G122600.v8.1/Manes.01G124000.v8.1/Manes.01G142900.v8.1/Manes.01G146900.v8.1/Manes.01G149900.v8.1/Manes.01G160700.v8.1/Manes.01G187400.v8.1/…	309
Stem C/X	Manes.03G174900	Manes.03G174900 (CPP)	3459/4399	24139/32786	9.28471e-17	3.11966e-14	2.68768e-14	Manes.01G003100.v8.1/Manes.01G003300.v8.1/Manes.01G004300.v8.1/Manes.01G004466.v8.1/Manes.01G005100.v8.1/Manes.01G007000.v8.1/Manes.01G007050.v8.1/Manes.01G007400.v8.1/Manes.01G007700.v8.1/Manes.01G008900.v8.1/Manes.01G010200.v8.1/Manes.01G010300.v8.1/Manes.01G011500.v8.1/Manes.01G012425.v8.1/Manes.01G012700.v8.1/Manes.01G013600.v8.1/Manes.01G014400.v8.1/Manes.01G015200.v8.1/Manes.01G016300.v8.1/…
Stem C/X	Manes.15G031500	Manes.15G031500 (CPP)	2956/4399	20472/32786	9.76032e-13	1.63973e-10	1.41268e-10	Manes.01G003100.v8.1/Manes.01G003300.v8.1/Manes.01G004300.v8.1/Manes.01G004466.v8.1/Manes.01G007000.v8.1/Manes.01G007050.v8.1/Manes.01G007400.v8.1/Manes.01G007700.v8.1/Manes.01G008900.v8.1/Manes.01G010200.v8.1/Manes.01G011500.v8.1/Manes.01G012425.v8.1/Manes.01G013600.v8.1/Manes.01G014400.v8.1/Manes.01G016300.v8.1/Manes.01G016800.v8.1/Manes.01G017600.v8.1/Manes.01G017700.v8.1/Manes.01G018500.v8.1/…
Stem C/X	Manes.18G023700	Manes.18G023700 (ZF-HD)	3180/4399	22249/32786	4.7154e-12	5.28125e-10	4.54995e-10	Manes.01G003100.v8.1/Manes.01G003300.v8.1/Manes.01G004300.v8.1/Manes.01G004466.v8.1/Manes.01G005100.v8.1/Manes.01G007000.v8.1/Manes.01G007050.v8.1/Manes.01G007400.v8.1/Manes.01G007700.v8.1/Manes.01G008900.v8.1/Manes.01G010200.v8.1/Manes.01G010300.v8.1/Manes.01G012425.v8.1/Manes.01G012700.v8.1/Manes.01G013600.v8.1/Manes.01G015200.v8.1/Manes.01G016300.v8.1/Manes.01G016800.v8.1/Manes.01G017000.v8.1/…
Stem C/X	Manes.05G098900	Manes.05G098900 (HD-ZIP)	2583/4399	17818/32786	1.97518e-10	1.65915e-08	1.42941e-08	Manes.01G003100.v8.1/Manes.01G003300.v8.1/Manes.01G004300.v8.1/Manes.01G004466.v8.1/Manes.01G007400.v8.1/Manes.01G008900.v8.1/Manes.01G010200.v8.1/Manes.01G012425.v8.1/Manes.01G012700.v8.1/Manes.01G013600.v8.1/Manes.01G014400.v8.1/Manes.01G015200.v8.1/Manes.01G016800.v8.1/Manes.01G017700.v8.1/Manes.01G018500.v8.1/Manes.01G020400.v8.1/Manes.01G020600.v8.1/Manes.01G021900.v8.1/Manes.01G023400.v8.1/…
Stem C/X	Manes.14G065600	Manes.14G065600 (Dof)	3528/4399	25193/32786	4.69298e-09	3.15368e-07	2.71699e-07	Manes.01G000527.v8.1/Manes.01G003100.v8.1/Manes.01G003300.v8.1/Manes.01G004300.v8.1/Manes.01G004466.v8.1/Manes.01G005100.v8.1/Manes.01G007000.v8.1/Manes.01G007050.v8.1/Manes.01G007400.v8.1/Manes.01G007700.v8.1/Manes.01G008900.v8.1/Manes.01G010200.v8.1/Manes.01G010300.v8.1/Manes.01G011500.v8.1/Manes.01G012425.v8.1/Manes.01G015200.v8.1/Manes.01G016300.v8.1/Manes.01G017000.v8.1/Manes.01G017700.v8.1/…
Stem C/X	Manes.11G108500	Manes.11G108500 (TCP)	263/4399	1447/32786	1.11462e-07	6.24185e-06	5.37753e-06	Manes.01G005100.v8.1/Manes.01G007000.v8.1/Manes.01G021900.v8.1/Manes.01G040200.v8.1/Manes.01G058900.v8.1/Manes.01G076400.v8.1/Manes.01G076500.v8.1/Manes.01G083600.v8.1/Manes.01G118000.v8.1/Manes.01G130600.v8.1/Manes.01G153000.v8.1/Manes.01G156600.v8.1/Manes.01G164100.v8.1/Manes.01G200700.v8.1/Manes.01G200800.v8.1/Manes.01G201700.v8.1/Manes.01G226700.v8.1/Manes.01G249100.v8.1/Manes.01G270900.v8.1/…	263
Stem C/X	Manes.17G122400	Manes.17G122400 (HD-ZIP)	2608/4399	18316/32786	4.62942e-07	2.22212e-05	1.91442e-05	Manes.01G003100.v8.1/Manes.01G003300.v8.1/Manes.01G004300.v8.1/Manes.01G004466.v8.1/Manes.01G007000.v8.1/Manes.01G007050.v8.1/Manes.01G007400.v8.1/Manes.01G007700.v8.1/Manes.01G008900.v8.1/Manes.01G010200.v8.1/Manes.01G012700.v8.1/Manes.01G013600.v8.1/Manes.01G014400.v8.1/Manes.01G015200.v8.1/Manes.01G016300.v8.1/Manes.01G017700.v8.1/Manes.01G018500.v8.1/Manes.01G020400.v8.1/Manes.01G020600.v8.1/…
Stem C/X	Manes.12G007700	Manes.12G007700 (TCP)	268/4399	1519/32786	1.08623e-06	4.56219e-05	3.93045e-05	Manes.01G005100.v8.1/Manes.01G007000.v8.1/Manes.01G021900.v8.1/Manes.01G034500.v8.1/Manes.01G040200.v8.1/Manes.01G058900.v8.1/Manes.01G076500.v8.1/Manes.01G077000.v8.1/Manes.01G118000.v8.1/Manes.01G130600.v8.1/Manes.01G149100.v8.1/Manes.01G156600.v8.1/Manes.01G158700.v8.1/Manes.01G168600.v8.1/Manes.01G200800.v8.1/Manes.01G201700.v8.1/Manes.01G225900.v8.1/Manes.01G232050.v8.1/Manes.01G235900.v8.1/…	268
Stem C/X	Manes.08G077900	Manes.08G077900 (MYB)	445/4399	2709/32786	1.65658e-06	6.18458e-05	5.32819e-05	Manes.01G007400.v8.1/Manes.01G021900.v8.1/Manes.01G025500.v8.1/Manes.01G027400.v8.1/Manes.01G034500.v8.1/Manes.01G053950.v8.1/Manes.01G066400.v8.1/Manes.01G071200.v8.1/Manes.01G076400.v8.1/Manes.01G077000.v8.1/Manes.01G077500.v8.1/Manes.01G097800.v8.1/Manes.01G100700.v8.1/Manes.01G107400.v8.1/Manes.01G123700.v8.1/Manes.01G125700.v8.1/Manes.01G133100.v8.1/Manes.01G133800.v8.1/Manes.01G153000.v8.1/…	445
Stem C/X	Manes.17G055700	Manes.17G055700 (Dof)	3372/4399	24219/32786	2.78588e-06	9.36056e-05	8.06439e-05	Manes.01G000527.v8.1/Manes.01G003100.v8.1/Manes.01G003300.v8.1/Manes.01G004300.v8.1/Manes.01G004466.v8.1/Manes.01G005100.v8.1/Manes.01G007000.v8.1/Manes.01G007050.v8.1/Manes.01G007400.v8.1/Manes.01G007700.v8.1/Manes.01G008900.v8.1/Manes.01G010200.v8.1/Manes.01G010300.v8.1/Manes.01G011500.v8.1/Manes.01G012425.v8.1/Manes.01G013600.v8.1/Manes.01G015200.v8.1/Manes.01G016300.v8.1/Manes.01G017000.v8.1/…
Stem C/X	Manes.11G083000	Manes.11G083000 (TCP)	228/4399	1309/32786	1.66444e-05	0.000508411	0.000438011	Manes.01G000527.v8.1/Manes.01G005100.v8.1/Manes.01G007000.v8.1/Manes.01G021900.v8.1/Manes.01G040200.v8.1/Manes.01G058900.v8.1/Manes.01G076500.v8.1/Manes.01G077000.v8.1/Manes.01G118000.v8.1/Manes.01G130600.v8.1/Manes.01G149100.v8.1/Manes.01G156600.v8.1/Manes.01G158700.v8.1/Manes.01G168600.v8.1/Manes.01G200800.v8.1/Manes.01G201700.v8.1/Manes.01G226700.v8.1/Manes.01G232050.v8.1/Manes.01G244900.v8.1/…	228
Stem C/X	Manes.11G131600	Manes.11G131600 (Dof)	3441/4399	24843/32786	2.1163e-05	0.000550578	0.000474339	Manes.01G000527.v8.1/Manes.01G003100.v8.1/Manes.01G003300.v8.1/Manes.01G004300.v8.1/Manes.01G004466.v8.1/Manes.01G005100.v8.1/Manes.01G007000.v8.1/Manes.01G007050.v8.1/Manes.01G007400.v8.1/Manes.01G007700.v8.1/Manes.01G008900.v8.1/Manes.01G010200.v8.1/Manes.01G010300.v8.1/Manes.01G012425.v8.1/Manes.01G012700.v8.1/Manes.01G013600.v8.1/Manes.01G014400.v8.1/Manes.01G015200.v8.1/Manes.01G016300.v8.1/…
Stem C/X	Manes.14G079000	Manes.14G079000 (Dof)	3000/4399	21465/32786	2.13021e-05	0.000550578	0.000474339	Manes.01G000527.v8.1/Manes.01G003100.v8.1/Manes.01G003300.v8.1/Manes.01G004300.v8.1/Manes.01G004466.v8.1/Manes.01G005100.v8.1/Manes.01G007000.v8.1/Manes.01G007050.v8.1/Manes.01G007400.v8.1/Manes.01G007700.v8.1/Manes.01G008900.v8.1/Manes.01G010200.v8.1/Manes.01G010300.v8.1/Manes.01G011500.v8.1/Manes.01G012425.v8.1/Manes.01G013600.v8.1/Manes.01G015200.v8.1/Manes.01G016300.v8.1/Manes.01G017000.v8.1/…
Stem C/X	Manes.12G095300	Manes.12G095300 (Dof)	3308/4399	23850/32786	4.05168e-05	0.000914438	0.000787815	Manes.01G000527.v8.1/Manes.01G003300.v8.1/Manes.01G004466.v8.1/Manes.01G007000.v8.1/Manes.01G007050.v8.1/Manes.01G007400.v8.1/Manes.01G007700.v8.1/Manes.01G008900.v8.1/Manes.01G010200.v8.1/Manes.01G010300.v8.1/Manes.01G012425.v8.1/Manes.01G012700.v8.1/Manes.01G013600.v8.1/Manes.01G014400.v8.1/Manes.01G015200.v8.1/Manes.01G016300.v8.1/Manes.01G017000.v8.1/Manes.01G017600.v8.1/Manes.01G017700.v8.1/…
Stem C/X	Manes.09G136200	Manes.09G136200 (WOX)	2467/4399	17480/32786	4.08231e-05	0.000914438	0.000787815	Manes.01G000527.v8.1/Manes.01G003100.v8.1/Manes.01G003300.v8.1/Manes.01G004300.v8.1/Manes.01G005100.v8.1/Manes.01G007400.v8.1/Manes.01G007700.v8.1/Manes.01G008900.v8.1/Manes.01G010200.v8.1/Manes.01G010300.v8.1/Manes.01G012425.v8.1/Manes.01G012700.v8.1/Manes.01G013600.v8.1/Manes.01G016300.v8.1/Manes.01G016800.v8.1/Manes.01G017000.v8.1/Manes.01G017600.v8.1/Manes.01G017700.v8.1/Manes.01G018500.v8.1/…
Stem C/X	Manes.05G048000	Manes.05G048000 (YABBY)	1857/4399	12959/32786	4.98404e-05	0.000999823	0.000861377	Manes.01G003100.v8.1/Manes.01G004300.v8.1/Manes.01G004466.v8.1/Manes.01G005100.v8.1/Manes.01G007400.v8.1/Manes.01G008900.v8.1/Manes.01G010200.v8.1/Manes.01G010300.v8.1/Manes.01G014400.v8.1/Manes.01G015200.v8.1/Manes.01G016300.v8.1/Manes.01G017700.v8.1/Manes.01G018500.v8.1/Manes.01G020400.v8.1/Manes.01G025300.v8.1/Manes.01G025500.v8.1/Manes.01G026300.v8.1/Manes.01G027500.v8.1/Manes.01G027900.v8.1/…
Stem C/X	Manes.06G141800	Manes.06G141800 (TCP)	145/4399	792/32786	5.3562e-05	0.000999823	0.000861377	Manes.01G007000.v8.1/Manes.01G021900.v8.1/Manes.01G076500.v8.1/Manes.01G118000.v8.1/Manes.01G149100.v8.1/Manes.01G156600.v8.1/Manes.01G158700.v8.1/Manes.01G168600.v8.1/Manes.01G226700.v8.1/Manes.01G232050.v8.1/Manes.01G244900.v8.1/Manes.02G034500.v8.1/Manes.02G036100.v8.1/Manes.02G037000.v8.1/Manes.02G060000.v8.1/Manes.02G160000.v8.1/Manes.02G161600.v8.1/Manes.02G165800.v8.1/Manes.02G185200.v8.1/…	145
Stem C/X	Manes.15G123800	Manes.15G123800 (TCP)	145/4399	792/32786	5.3562e-05	0.000999823	0.000861377	Manes.01G007000.v8.1/Manes.01G021900.v8.1/Manes.01G076500.v8.1/Manes.01G118000.v8.1/Manes.01G149100.v8.1/Manes.01G156600.v8.1/Manes.01G158700.v8.1/Manes.01G168600.v8.1/Manes.01G226700.v8.1/Manes.01G232050.v8.1/Manes.01G244900.v8.1/Manes.02G034500.v8.1/Manes.02G036100.v8.1/Manes.02G037000.v8.1/Manes.02G060000.v8.1/Manes.02G160000.v8.1/Manes.02G161600.v8.1/Manes.02G165800.v8.1/Manes.02G185200.v8.1/…	145
Stem C/X	Manes.07G115400	Manes.07G115400 (Dof)	2534/4399	18047/32786	0.000127924	0.00226224	0.00194899	Manes.01G003100.v8.1/Manes.01G004300.v8.1/Manes.01G004466.v8.1/Manes.01G005100.v8.1/Manes.01G007000.v8.1/Manes.01G007050.v8.1/Manes.01G007400.v8.1/Manes.01G007700.v8.1/Manes.01G008900.v8.1/Manes.01G010200.v8.1/Manes.01G010300.v8.1/Manes.01G011500.v8.1/Manes.01G012425.v8.1/Manes.01G014400.v8.1/Manes.01G015200.v8.1/Manes.01G016300.v8.1/Manes.01G017000.v8.1/Manes.01G017700.v8.1/Manes.01G025300.v8.1/…
Stem C/X	Manes.05G189600	Manes.05G189600 (GATA)	278/4399	1691/32786	0.00014999	0.00251982	0.0021709	Manes.01G008900.v8.1/Manes.01G017000.v8.1/Manes.01G032300.v8.1/Manes.01G040200.v8.1/Manes.01G053950.v8.1/Manes.01G066400.v8.1/Manes.01G071200.v8.1/Manes.01G076400.v8.1/Manes.01G082700.v8.1/Manes.01G097200.v8.1/Manes.01G114600.v8.1/Manes.01G118200.v8.1/Manes.01G123200.v8.1/Manes.01G123700.v8.1/Manes.01G125100.v8.1/Manes.01G130000.v8.1/Manes.01G133800.v8.1/Manes.01G150300.v8.1/Manes.01G153000.v8.1/…	278
Stem C/X	Manes.01G263300	Manes.01G263300 (TCP)	226/4399	1369/32786	0.000480798	0.00769277	0.00662755	Manes.01G005100.v8.1/Manes.01G007000.v8.1/Manes.01G021900.v8.1/Manes.01G040200.v8.1/Manes.01G058900.v8.1/Manes.01G076400.v8.1/Manes.01G076500.v8.1/Manes.01G077000.v8.1/Manes.01G118000.v8.1/Manes.01G130000.v8.1/Manes.01G130600.v8.1/Manes.01G149100.v8.1/Manes.01G156600.v8.1/Manes.01G168600.v8.1/Manes.01G200800.v8.1/Manes.01G201700.v8.1/Manes.01G226700.v8.1/Manes.01G232050.v8.1/Manes.01G244900.v8.1/…	226
Stem C/X	Manes.02G179100	Manes.02G179100 (Trihelix)	1865/4399	13165/32786	0.00060629	0.0092597	0.0079775	Manes.01G000527.v8.1/Manes.01G003100.v8.1/Manes.01G003300.v8.1/Manes.01G004466.v8.1/Manes.01G005100.v8.1/Manes.01G007400.v8.1/Manes.01G010200.v8.1/Manes.01G012700.v8.1/Manes.01G016300.v8.1/Manes.01G017000.v8.1/Manes.01G017700.v8.1/Manes.01G020200.v8.1/Manes.01G020600.v8.1/Manes.01G025900.v8.1/Manes.01G026300.v8.1/Manes.01G031700.v8.1/Manes.01G032300.v8.1/Manes.01G032500.v8.1/Manes.01G032600.v8.1/…
Stem C/X	Manes.06G080600	Manes.06G080600 (Dof)	2088/4399	14821/32786	0.000646768	0.00944843	0.0081401	Manes.01G004466.v8.1/Manes.01G007000.v8.1/Manes.01G007050.v8.1/Manes.01G007400.v8.1/Manes.01G007700.v8.1/Manes.01G010200.v8.1/Manes.01G010300.v8.1/Manes.01G012425.v8.1/Manes.01G012700.v8.1/Manes.01G017000.v8.1/Manes.01G017700.v8.1/Manes.01G018500.v8.1/Manes.01G020600.v8.1/Manes.01G027500.v8.1/Manes.01G028400.v8.1/Manes.01G031700.v8.1/Manes.01G032300.v8.1/Manes.01G032800.v8.1/Manes.01G034100.v8.1/…
Stem C/X	Manes.08G089700	Manes.08G089700 (MYB)	1563/4399	10949/32786	0.00069217	0.00969038	0.00834854	Manes.01G003300.v8.1/Manes.01G004466.v8.1/Manes.01G007000.v8.1/Manes.01G007050.v8.1/Manes.01G007400.v8.1/Manes.01G008900.v8.1/Manes.01G010200.v8.1/Manes.01G013600.v8.1/Manes.01G015200.v8.1/Manes.01G017700.v8.1/Manes.01G020600.v8.1/Manes.01G023400.v8.1/Manes.01G025500.v8.1/Manes.01G025900.v8.1/Manes.01G026000.v8.1/Manes.01G031700.v8.1/Manes.01G032300.v8.1/Manes.01G032600.v8.1/Manes.01G037200.v8.1/…
Stem C/X	Manes.18G103100	Manes.18G103100 (TCP)	263/4399	1639/32786	0.000970493	0.0130434	0.0112373	Manes.01G005100.v8.1/Manes.01G007000.v8.1/Manes.01G021900.v8.1/Manes.01G040200.v8.1/Manes.01G054400.v8.1/Manes.01G058900.v8.1/Manes.01G069400.v8.1/Manes.01G076400.v8.1/Manes.01G076500.v8.1/Manes.01G118000.v8.1/Manes.01G130000.v8.1/Manes.01G130600.v8.1/Manes.01G153000.v8.1/Manes.01G156600.v8.1/Manes.01G172800.v8.1/Manes.01G200800.v8.1/Manes.01G201700.v8.1/Manes.01G218800.v8.1/Manes.01G223400.v8.1/…	263
Stem C/X	Manes.06G093900	Manes.06G093900 (TCP)	193/4399	1171/32786	0.00129396	0.016722	0.0144065	Manes.01G005100.v8.1/Manes.01G007000.v8.1/Manes.01G021900.v8.1/Manes.01G058900.v8.1/Manes.01G076400.v8.1/Manes.01G130600.v8.1/Manes.01G172700.v8.1/Manes.01G179500.v8.1/Manes.01G200700.v8.1/Manes.01G200800.v8.1/Manes.01G226700.v8.1/Manes.01G262000.v8.1/Manes.01G271800.v8.1/Manes.02G005700.v8.1/Manes.02G017467.v8.1/Manes.02G017500.v8.1/Manes.02G037000.v8.1/Manes.02G088300.v8.1/Manes.02G099600.v8.1/…	193
Stem C/X	Manes.07G124500	Manes.07G124500 (Trihelix)	1362/4399	9545/32786	0.00205334	0.0255527	0.0220144	Manes.01G004466.v8.1/Manes.01G007400.v8.1/Manes.01G010200.v8.1/Manes.01G011500.v8.1/Manes.01G012700.v8.1/Manes.01G017000.v8.1/Manes.01G020200.v8.1/Manes.01G020600.v8.1/Manes.01G025900.v8.1/Manes.01G026300.v8.1/Manes.01G031700.v8.1/Manes.01G032300.v8.1/Manes.01G032600.v8.1/Manes.01G034500.v8.1/Manes.01G040500.v8.1/Manes.01G041900.v8.1/Manes.01G046700.v8.1/Manes.01G047400.v8.1/Manes.01G048400.v8.1/…	1362
Stem C/X	Manes.01G092100	Manes.01G092100 (Dof)	846/4399	5801/32786	0.00233574	0.0280289	0.0241477	Manes.01G015200.v8.1/Manes.01G017000.v8.1/Manes.01G017700.v8.1/Manes.01G020600.v8.1/Manes.01G025500.v8.1/Manes.01G026000.v8.1/Manes.01G027500.v8.1/Manes.01G032300.v8.1/Manes.01G040500.v8.1/Manes.01G042400.v8.1/Manes.01G045650.v8.1/Manes.01G047000.v8.1/Manes.01G056000.v8.1/Manes.01G058600.v8.1/Manes.01G069000.v8.1/Manes.01G069900.v8.1/Manes.01G076300.v8.1/Manes.01G076400.v8.1/Manes.01G076500.v8.1/…	846
Stem C/X	Manes.10G046700	Manes.10G046700 (ARF)	1496/4399	10545/32786	0.00265496	0.0307609	0.0265014	Manes.01G007000.v8.1/Manes.01G007050.v8.1/Manes.01G010300.v8.1/Manes.01G011500.v8.1/Manes.01G013600.v8.1/Manes.01G016300.v8.1/Manes.01G016800.v8.1/Manes.01G017600.v8.1/Manes.01G020200.v8.1/Manes.01G027900.v8.1/Manes.01G028400.v8.1/Manes.01G031700.v8.1/Manes.01G032800.v8.1/Manes.01G034300.v8.1/Manes.01G034500.v8.1/Manes.01G037200.v8.1/Manes.01G046700.v8.1/Manes.01G048000.v8.1/Manes.01G048400.v8.1/…	1496
Stem C/X	Manes.18G082400	Manes.18G082400 (MIKC_MADS)	1986/4399	14176/32786	0.00319949	0.034782	0.0299657	Manes.01G004300.v8.1/Manes.01G004466.v8.1/Manes.01G005100.v8.1/Manes.01G007000.v8.1/Manes.01G007050.v8.1/Manes.01G007700.v8.1/Manes.01G008900.v8.1/Manes.01G010200.v8.1/Manes.01G010300.v8.1/Manes.01G011500.v8.1/Manes.01G012425.v8.1/Manes.01G016300.v8.1/Manes.01G017700.v8.1/Manes.01G021900.v8.1/Manes.01G026000.v8.1/Manes.01G027900.v8.1/Manes.01G032300.v8.1/Manes.01G032800.v8.1/Manes.01G034100.v8.1/…
Stem C/X	Manes.09G106100	Manes.09G106100 (Trihelix)	352/4399	2295/32786	0.00320906	0.034782	0.0299657	Manes.01G004466.v8.1/Manes.01G016800.v8.1/Manes.01G066400.v8.1/Manes.01G080964.v8.1/Manes.01G104700.v8.1/Manes.01G108700.v8.1/Manes.01G116300.v8.1/Manes.01G121400.v8.1/Manes.01G130000.v8.1/Manes.01G131300.v8.1/Manes.01G142700.v8.1/Manes.01G153100.v8.1/Manes.01G160300.v8.1/Manes.01G168600.v8.1/Manes.01G170900.v8.1/Manes.01G201700.v8.1/Manes.01G215900.v8.1/Manes.01G225900.v8.1/Manes.01G236800.v8.1/…	352
Stem C/X	Manes.04G133100	Manes.04G133100 (HD-ZIP)	1307/4399	9190/32786	0.00416334	0.043715	0.0376618	Manes.01G000527.v8.1/Manes.01G003100.v8.1/Manes.01G003300.v8.1/Manes.01G004300.v8.1/Manes.01G005100.v8.1/Manes.01G007400.v8.1/Manes.01G008900.v8.1/Manes.01G010200.v8.1/Manes.01G012700.v8.1/Manes.01G014400.v8.1/Manes.01G018500.v8.1/Manes.01G020400.v8.1/Manes.01G020600.v8.1/Manes.01G021900.v8.1/Manes.01G023400.v8.1/Manes.01G025500.v8.1/Manes.01G027400.v8.1/Manes.01G031700.v8.1/Manes.01G032300.v8.1/…	1307
Stem C/X	Manes.13G013200	Manes.13G013200 (ARR-B)	143/4399	865/32786	0.0045496	0.0463232	0.0399088	Manes.01G003100.v8.1/Manes.01G058900.v8.1/Manes.01G108900.v8.1/Manes.01G109100.v8.1/Manes.01G111200.v8.1/Manes.01G130300.v8.1/Manes.01G178500.v8.1/Manes.01G183100.v8.1/Manes.01G217100.v8.1/Manes.01G239300.v8.1/Manes.01G254000.v8.1/Manes.02G009000.v8.1/Manes.02G022000.v8.1/Manes.02G044800.v8.1/Manes.02G059800.v8.1/Manes.02G078000.v8.1/Manes.02G078500.v8.1/Manes.02G099600.v8.1/Manes.02G103000.v8.1/…	143
Stem C/X	Manes.01G253000	Manes.01G253000 (MYB_related)	1558/4399	11042/32786	0.00470617	0.046508	0.040068	Manes.01G003100.v8.1/Manes.01G003300.v8.1/Manes.01G005100.v8.1/Manes.01G007400.v8.1/Manes.01G007700.v8.1/Manes.01G008900.v8.1/Manes.01G011500.v8.1/Manes.01G017700.v8.1/Manes.01G020400.v8.1/Manes.01G025500.v8.1/Manes.01G026300.v8.1/Manes.01G027400.v8.1/Manes.01G027900.v8.1/Manes.01G031700.v8.1/Manes.01G033800.v8.1/Manes.01G034100.v8.1/Manes.01G034300.v8.1/Manes.01G034500.v8.1/Manes.01G041500.v8.1/…	1558
Stem C/X	Manes.13G001800	Manes.13G001800 (AP2)	1679/4399	11941/32786	0.00516592	0.0495929	0.0427257	Manes.01G003100.v8.1/Manes.01G004300.v8.1/Manes.01G005100.v8.1/Manes.01G007700.v8.1/Manes.01G008900.v8.1/Manes.01G010200.v8.1/Manes.01G011500.v8.1/Manes.01G015200.v8.1/Manes.01G016300.v8.1/Manes.01G017700.v8.1/Manes.01G021900.v8.1/Manes.01G025500.v8.1/Manes.01G026000.v8.1/Manes.01G027900.v8.1/Manes.01G032300.v8.1/Manes.01G032800.v8.1/Manes.01G034300.v8.1/Manes.01G034500.v8.1/Manes.01G040200.v8.1/…
Stem X	Manes.18G023700	Manes.18G023700 (ZF-HD)	3502/4741	22249/32786	1.46357e-22	4.91759e-20	3.74365e-20	Manes.01G001400.v8.1/Manes.01G001800.v8.1/Manes.01G002300.v8.1/Manes.01G002500.v8.1/Manes.01G003700.v8.1/Manes.01G003900.v8.1/Manes.01G005066.v8.1/Manes.01G005233.v8.1/Manes.01G006300.v8.1/Manes.01G007100.v8.1/Manes.01G007500.v8.1/Manes.01G007600.v8.1/Manes.01G008800.v8.1/Manes.01G010000.v8.1/Manes.01G010100.v8.1/Manes.01G011100.v8.1/Manes.01G011184.v8.1/Manes.01G011600.v8.1/Manes.01G012200.v8.1/…
Stem X	Manes.09G136200	Manes.09G136200 (WOX)	2794/4741	17480/32786	2.40254e-17	4.03627e-15	3.07273e-15	Manes.01G001400.v8.1/Manes.01G002500.v8.1/Manes.01G003900.v8.1/Manes.01G005066.v8.1/Manes.01G005233.v8.1/Manes.01G007100.v8.1/Manes.01G007600.v8.1/Manes.01G008800.v8.1/Manes.01G010000.v8.1/Manes.01G010100.v8.1/Manes.01G011184.v8.1/Manes.01G011600.v8.1/Manes.01G012900.v8.1/Manes.01G013800.v8.1/Manes.01G015000.v8.1/Manes.01G015300.v8.1/Manes.01G017200.v8.1/Manes.01G017300.v8.1/Manes.01G018300.v8.1/…
Stem X	Manes.03G174900	Manes.03G174900 (CPP)	3720/4741	24139/32786	5.08821e-17	5.6988e-15	4.33837e-15	Manes.01G001400.v8.1/Manes.01G001800.v8.1/Manes.01G002051.v8.1/Manes.01G002300.v8.1/Manes.01G002500.v8.1/Manes.01G003700.v8.1/Manes.01G003900.v8.1/Manes.01G004100.v8.1/Manes.01G005066.v8.1/Manes.01G005233.v8.1/Manes.01G006300.v8.1/Manes.01G007100.v8.1/Manes.01G007500.v8.1/Manes.01G007600.v8.1/Manes.01G008800.v8.1/Manes.01G010100.v8.1/Manes.01G011100.v8.1/Manes.01G011184.v8.1/Manes.01G011600.v8.1/…
Stem X	Manes.05G048000	Manes.05G048000 (YABBY)	2112/4741	12959/32786	1.58562e-14	1.33192e-12	1.01396e-12	Manes.01G001100.v8.1/Manes.01G002300.v8.1/Manes.01G003900.v8.1/Manes.01G004100.v8.1/Manes.01G005066.v8.1/Manes.01G007500.v8.1/Manes.01G007600.v8.1/Manes.01G008800.v8.1/Manes.01G010100.v8.1/Manes.01G011600.v8.1/Manes.01G013800.v8.1/Manes.01G015300.v8.1/Manes.01G017200.v8.1/Manes.01G018300.v8.1/Manes.01G023200.v8.1/Manes.01G026500.v8.1/Manes.01G026800.v8.1/Manes.01G028700.v8.1/Manes.01G028800.v8.1/…
Stem X	Manes.15G031500	Manes.15G031500 (CPP)	3185/4741	20472/32786	1.2001e-13	8.06468e-12	6.13946e-12	Manes.01G001100.v8.1/Manes.01G001400.v8.1/Manes.01G002051.v8.1/Manes.01G002300.v8.1/Manes.01G003700.v8.1/Manes.01G003900.v8.1/Manes.01G005233.v8.1/Manes.01G006300.v8.1/Manes.01G007500.v8.1/Manes.01G007600.v8.1/Manes.01G008800.v8.1/Manes.01G010000.v8.1/Manes.01G010100.v8.1/Manes.01G011100.v8.1/Manes.01G011184.v8.1/Manes.01G011600.v8.1/Manes.01G012900.v8.1/Manes.01G015000.v8.1/Manes.01G015300.v8.1/…
Stem X	Manes.17G122400	Manes.17G122400 (HD-ZIP)	2877/4741	18316/32786	2.31923e-13	1.29877e-11	9.88723e-12	Manes.01G001100.v8.1/Manes.01G001400.v8.1/Manes.01G001800.v8.1/Manes.01G002300.v8.1/Manes.01G002500.v8.1/Manes.01G003900.v8.1/Manes.01G005000.v8.1/Manes.01G005233.v8.1/Manes.01G006300.v8.1/Manes.01G007100.v8.1/Manes.01G008800.v8.1/Manes.01G010100.v8.1/Manes.01G011100.v8.1/Manes.01G011184.v8.1/Manes.01G013800.v8.1/Manes.01G015400.v8.1/Manes.01G017200.v8.1/Manes.01G017300.v8.1/Manes.01G018300.v8.1/…
Stem X	Manes.05G098900	Manes.05G098900 (HD-ZIP)	2804/4741	17818/32786	3.60329e-13	1.72958e-11	1.31669e-11	Manes.01G001400.v8.1/Manes.01G002300.v8.1/Manes.01G002500.v8.1/Manes.01G003900.v8.1/Manes.01G005000.v8.1/Manes.01G005066.v8.1/Manes.01G007100.v8.1/Manes.01G007600.v8.1/Manes.01G008800.v8.1/Manes.01G010100.v8.1/Manes.01G011600.v8.1/Manes.01G012900.v8.1/Manes.01G015300.v8.1/Manes.01G017200.v8.1/Manes.01G017300.v8.1/Manes.01G023200.v8.1/Manes.01G024000.v8.1/Manes.01G026800.v8.1/Manes.01G028300.v8.1/…
Stem X	Manes.11G131600	Manes.11G131600 (Dof)	3762/4741	24843/32786	1.60403e-10	6.73693e-09	5.12867e-09	Manes.01G001100.v8.1/Manes.01G001400.v8.1/Manes.01G001800.v8.1/Manes.01G002051.v8.1/Manes.01G002300.v8.1/Manes.01G002500.v8.1/Manes.01G003900.v8.1/Manes.01G004100.v8.1/Manes.01G005000.v8.1/Manes.01G005066.v8.1/Manes.01G005233.v8.1/Manes.01G006300.v8.1/Manes.01G007100.v8.1/Manes.01G007500.v8.1/Manes.01G007600.v8.1/Manes.01G008800.v8.1/Manes.01G010000.v8.1/Manes.01G010100.v8.1/Manes.01G011100.v8.1/…
Stem X	Manes.17G055700	Manes.17G055700 (Dof)	3671/4741	24219/32786	5.52566e-10	2.06291e-08	1.57045e-08	Manes.01G001400.v8.1/Manes.01G001800.v8.1/Manes.01G002051.v8.1/Manes.01G002300.v8.1/Manes.01G002500.v8.1/Manes.01G003900.v8.1/Manes.01G004100.v8.1/Manes.01G005000.v8.1/Manes.01G005066.v8.1/Manes.01G005233.v8.1/Manes.01G006300.v8.1/Manes.01G007100.v8.1/Manes.01G007500.v8.1/Manes.01G007600.v8.1/Manes.01G008800.v8.1/Manes.01G010000.v8.1/Manes.01G010100.v8.1/Manes.01G011100.v8.1/Manes.01G011600.v8.1/…
Stem X	Manes.03G077500	Manes.03G077500 (MYB)	395/4741	2070/32786	1.5175e-09	5.09879e-08	3.8816e-08	Manes.01G001800.v8.1/Manes.01G002500.v8.1/Manes.01G043700.v8.1/Manes.01G044100.v8.1/Manes.01G045195.v8.1/Manes.01G052112.v8.1/Manes.01G054600.v8.1/Manes.01G065900.v8.1/Manes.01G073300.v8.1/Manes.01G079800.v8.1/Manes.01G103300.v8.1/Manes.01G104100.v8.1/Manes.01G113000.v8.1/Manes.01G113200.v8.1/Manes.01G114500.v8.1/Manes.01G118900.v8.1/Manes.01G122800.v8.1/Manes.01G127600.v8.1/Manes.01G129200.v8.1/…	395
Stem X	Manes.12G095300	Manes.12G095300 (Dof)	3614/4741	23850/32786	2.11423e-09	6.45802e-08	4.91635e-08	Manes.01G001100.v8.1/Manes.01G001400.v8.1/Manes.01G001800.v8.1/Manes.01G002051.v8.1/Manes.01G002300.v8.1/Manes.01G002500.v8.1/Manes.01G003900.v8.1/Manes.01G005000.v8.1/Manes.01G005066.v8.1/Manes.01G005233.v8.1/Manes.01G006300.v8.1/Manes.01G007100.v8.1/Manes.01G007500.v8.1/Manes.01G007600.v8.1/Manes.01G008800.v8.1/Manes.01G010000.v8.1/Manes.01G010100.v8.1/Manes.01G011100.v8.1/Manes.01G011184.v8.1/…
Stem X	Manes.18G067400	Manes.18G067400 (MYB)	697/4741	3957/32786	2.39426e-09	6.70392e-08	5.10355e-08	Manes.01G001800.v8.1/Manes.01G008800.v8.1/Manes.01G011100.v8.1/Manes.01G017300.v8.1/Manes.01G026800.v8.1/Manes.01G028300.v8.1/Manes.01G037900.v8.1/Manes.01G039600.v8.1/Manes.01G043700.v8.1/Manes.01G044100.v8.1/Manes.01G052112.v8.1/Manes.01G052600.v8.1/Manes.01G061400.v8.1/Manes.01G063600.v8.1/Manes.01G063966.v8.1/Manes.01G065900.v8.1/Manes.01G068100.v8.1/Manes.01G068400.v8.1/Manes.01G071300.v8.1/…	697
Stem X	Manes.06G080600	Manes.06G080600 (Dof)	2325/4741	14821/32786	5.5879e-09	1.44426e-07	1.09948e-07	Manes.01G001100.v8.1/Manes.01G001800.v8.1/Manes.01G002051.v8.1/Manes.01G002300.v8.1/Manes.01G002500.v8.1/Manes.01G004100.v8.1/Manes.01G006300.v8.1/Manes.01G007500.v8.1/Manes.01G007600.v8.1/Manes.01G010000.v8.1/Manes.01G010100.v8.1/Manes.01G011100.v8.1/Manes.01G012200.v8.1/Manes.01G017200.v8.1/Manes.01G018300.v8.1/Manes.01G023200.v8.1/Manes.01G024000.v8.1/Manes.01G024700.v8.1/Manes.01G026900.v8.1/…
Stem X	Manes.14G065600	Manes.14G065600 (Dof)	3792/4741	25193/32786	1.05617e-08	2.5348e-07	1.92969e-07	Manes.01G001400.v8.1/Manes.01G001800.v8.1/Manes.01G002300.v8.1/Manes.01G002500.v8.1/Manes.01G003900.v8.1/Manes.01G004100.v8.1/Manes.01G005066.v8.1/Manes.01G005233.v8.1/Manes.01G006300.v8.1/Manes.01G007100.v8.1/Manes.01G007500.v8.1/Manes.01G007600.v8.1/Manes.01G008800.v8.1/Manes.01G010000.v8.1/Manes.01G010100.v8.1/Manes.01G011100.v8.1/Manes.01G011184.v8.1/Manes.01G011600.v8.1/Manes.01G012200.v8.1/…
Stem X	Manes.05G205700	Manes.05G205700 (MYB)	737/4741	4288/32786	5.28907e-08	1.18475e-06	9.01925e-07	Manes.01G004100.v8.1/Manes.01G007500.v8.1/Manes.01G008800.v8.1/Manes.01G015600.v8.1/Manes.01G017200.v8.1/Manes.01G026800.v8.1/Manes.01G029200.v8.1/Manes.01G037400.v8.1/Manes.01G052112.v8.1/Manes.01G066100.v8.1/Manes.01G068400.v8.1/Manes.01G071300.v8.1/Manes.01G073125.v8.1/Manes.01G084900.v8.1/Manes.01G085200.v8.1/Manes.01G088500.v8.1/Manes.01G093400.v8.1/Manes.01G098000.v8.1/Manes.01G098500.v8.1/…	737
Stem X	Manes.07G124500	Manes.07G124500 (Trihelix)	1535/4741	9545/32786	6.17929e-08	1.29765e-06	9.87873e-07	Manes.01G001800.v8.1/Manes.01G005066.v8.1/Manes.01G005233.v8.1/Manes.01G007100.v8.1/Manes.01G007600.v8.1/Manes.01G008800.v8.1/Manes.01G010000.v8.1/Manes.01G010100.v8.1/Manes.01G011100.v8.1/Manes.01G013800.v8.1/Manes.01G015000.v8.1/Manes.01G024700.v8.1/Manes.01G026900.v8.1/Manes.01G028300.v8.1/Manes.01G028800.v8.1/Manes.01G029400.v8.1/Manes.01G032900.v8.1/Manes.01G033700.v8.1/Manes.01G037900.v8.1/…	1535
Stem X	Manes.04G074900	Manes.04G074900 (MYB)	698/4741	4049/32786	8.12978e-08	1.60683e-06	1.22324e-06	Manes.01G001800.v8.1/Manes.01G002500.v8.1/Manes.01G004100.v8.1/Manes.01G008800.v8.1/Manes.01G010100.v8.1/Manes.01G015400.v8.1/Manes.01G017200.v8.1/Manes.01G017300.v8.1/Manes.01G026800.v8.1/Manes.01G044100.v8.1/Manes.01G048900.v8.1/Manes.01G050700.v8.1/Manes.01G052112.v8.1/Manes.01G052600.v8.1/Manes.01G054600.v8.1/Manes.01G057800.v8.1/Manes.01G063600.v8.1/Manes.01G065900.v8.1/Manes.01G068400.v8.1/…	698
Stem X	Manes.14G077700	Manes.14G077700 (MYB)	535/4741	3020/32786	1.10396e-07	2.06073e-06	1.56879e-06	Manes.01G004100.v8.1/Manes.01G040400.v8.1/Manes.01G043700.v8.1/Manes.01G044100.v8.1/Manes.01G045195.v8.1/Manes.01G048900.v8.1/Manes.01G051700.v8.1/Manes.01G063600.v8.1/Manes.01G065900.v8.1/Manes.01G073112.v8.1/Manes.01G083800.v8.1/Manes.01G085200.v8.1/Manes.01G108800.v8.1/Manes.01G113000.v8.1/Manes.01G117600.v8.1/Manes.01G128400.v8.1/Manes.01G131000.v8.1/Manes.01G142100.v8.1/Manes.01G161400.v8.1/…	535
Stem X	Manes.02G179100	Manes.02G179100 (Trihelix)	2064/4741	13165/32786	1.686e-07	2.98157e-06	2.2698e-06	Manes.01G001100.v8.1/Manes.01G001800.v8.1/Manes.01G002500.v8.1/Manes.01G003900.v8.1/Manes.01G005066.v8.1/Manes.01G007100.v8.1/Manes.01G007500.v8.1/Manes.01G007600.v8.1/Manes.01G008800.v8.1/Manes.01G010000.v8.1/Manes.01G010100.v8.1/Manes.01G011100.v8.1/Manes.01G011600.v8.1/Manes.01G013800.v8.1/Manes.01G015000.v8.1/Manes.01G017200.v8.1/Manes.01G018300.v8.1/Manes.01G024000.v8.1/Manes.01G024700.v8.1/…
Stem X	Manes.14G011000	Manes.14G011000 (MYB)	517/4741	2928/32786	2.81927e-07	4.73637e-06	3.6057e-06	Manes.01G005000.v8.1/Manes.01G043000.v8.1/Manes.01G043700.v8.1/Manes.01G044100.v8.1/Manes.01G048900.v8.1/Manes.01G058450.v8.1/Manes.01G063600.v8.1/Manes.01G065900.v8.1/Manes.01G069300.v8.1/Manes.01G073112.v8.1/Manes.01G073300.v8.1/Manes.01G074300.v8.1/Manes.01G084600.v8.1/Manes.01G085200.v8.1/Manes.01G098500.v8.1/Manes.01G103300.v8.1/Manes.01G104100.v8.1/Manes.01G114500.v8.1/Manes.01G118900.v8.1/…	517
Stem X	Manes.14G079000	Manes.14G079000 (Dof)	3253/4741	21465/32786	3.9737e-07	6.35792e-06	4.84015e-06	Manes.01G001400.v8.1/Manes.01G001800.v8.1/Manes.01G002051.v8.1/Manes.01G002300.v8.1/Manes.01G002500.v8.1/Manes.01G003900.v8.1/Manes.01G004100.v8.1/Manes.01G005000.v8.1/Manes.01G005066.v8.1/Manes.01G006300.v8.1/Manes.01G007100.v8.1/Manes.01G007500.v8.1/Manes.01G007600.v8.1/Manes.01G008800.v8.1/Manes.01G010000.v8.1/Manes.01G010100.v8.1/Manes.01G011100.v8.1/Manes.01G011600.v8.1/Manes.01G012200.v8.1/…
Stem X	Manes.09G135700	Manes.09G135700 (MYB)	589/4741	3408/32786	7.15955e-07	1.09346e-05	8.32427e-06	Manes.01G004100.v8.1/Manes.01G017200.v8.1/Manes.01G024700.v8.1/Manes.01G040400.v8.1/Manes.01G043700.v8.1/Manes.01G044400.v8.1/Manes.01G045195.v8.1/Manes.01G051700.v8.1/Manes.01G055400.v8.1/Manes.01G061400.v8.1/Manes.01G063600.v8.1/Manes.01G073112.v8.1/Manes.01G083800.v8.1/Manes.01G085200.v8.1/Manes.01G091700.v8.1/Manes.01G096300.v8.1/Manes.01G103300.v8.1/Manes.01G113000.v8.1/Manes.01G115800.v8.1/…	589
Stem X	Manes.08G018300	Manes.08G018300 (HD-ZIP)	2065/4741	13252/32786	1.13287e-06	1.65497e-05	1.2599e-05	Manes.01G001100.v8.1/Manes.01G001400.v8.1/Manes.01G001800.v8.1/Manes.01G002300.v8.1/Manes.01G002500.v8.1/Manes.01G005000.v8.1/Manes.01G006300.v8.1/Manes.01G008800.v8.1/Manes.01G010100.v8.1/Manes.01G013800.v8.1/Manes.01G015400.v8.1/Manes.01G017200.v8.1/Manes.01G018300.v8.1/Manes.01G023200.v8.1/Manes.01G024000.v8.1/Manes.01G026800.v8.1/Manes.01G026900.v8.1/Manes.01G028700.v8.1/Manes.01G028800.v8.1/…
Stem X	Manes.08G106900	Manes.08G106900 (MYB)	420/4741	2362/32786	1.97126e-06	2.75976e-05	2.10095e-05	Manes.01G002500.v8.1/Manes.01G017200.v8.1/Manes.01G043700.v8.1/Manes.01G044100.v8.1/Manes.01G045195.v8.1/Manes.01G063600.v8.1/Manes.01G065900.v8.1/Manes.01G073300.v8.1/Manes.01G084600.v8.1/Manes.01G103300.v8.1/Manes.01G104100.v8.1/Manes.01G114500.v8.1/Manes.01G127600.v8.1/Manes.01G129501.v8.1/Manes.01G137900.v8.1/Manes.01G142100.v8.1/Manes.01G150500.v8.1/Manes.01G153800.v8.1/Manes.01G161300.v8.1/…	420
Stem X	Manes.01G118700	Manes.01G118700 (MYB)	446/4741	2537/32786	3.20327e-06	4.3052e-05	3.27746e-05	Manes.01G002500.v8.1/Manes.01G004100.v8.1/Manes.01G008800.v8.1/Manes.01G017200.v8.1/Manes.01G044100.v8.1/Manes.01G052112.v8.1/Manes.01G065900.v8.1/Manes.01G068400.v8.1/Manes.01G073300.v8.1/Manes.01G085200.v8.1/Manes.01G093400.v8.1/Manes.01G098500.v8.1/Manes.01G103300.v8.1/Manes.01G104100.v8.1/Manes.01G105101.v8.1/Manes.01G114500.v8.1/Manes.01G118900.v8.1/Manes.01G122800.v8.1/Manes.01G129501.v8.1/…	446
Stem X	Manes.07G005800	Manes.07G005800 (MYB)	506/4741	2929/32786	5.01098e-06	6.23588e-05	4.74724e-05	Manes.01G005000.v8.1/Manes.01G033200.v8.1/Manes.01G044100.v8.1/Manes.01G045195.v8.1/Manes.01G048900.v8.1/Manes.01G054600.v8.1/Manes.01G058450.v8.1/Manes.01G066100.v8.1/Manes.01G098500.v8.1/Manes.01G103300.v8.1/Manes.01G122800.v8.1/Manes.01G123400.v8.1/Manes.01G127600.v8.1/Manes.01G129501.v8.1/Manes.01G131000.v8.1/Manes.01G153800.v8.1/Manes.01G163700.v8.1/Manes.01G167608.v8.1/Manes.01G170700.v8.1/…	506
Stem X	Manes.10G143200	Manes.10G143200 (MYB)	506/4741	2929/32786	5.01098e-06	6.23588e-05	4.74724e-05	Manes.01G005000.v8.1/Manes.01G033200.v8.1/Manes.01G044100.v8.1/Manes.01G045195.v8.1/Manes.01G048900.v8.1/Manes.01G054600.v8.1/Manes.01G058450.v8.1/Manes.01G066100.v8.1/Manes.01G098500.v8.1/Manes.01G103300.v8.1/Manes.01G122800.v8.1/Manes.01G123400.v8.1/Manes.01G127600.v8.1/Manes.01G129501.v8.1/Manes.01G131000.v8.1/Manes.01G153800.v8.1/Manes.01G163700.v8.1/Manes.01G167608.v8.1/Manes.01G170700.v8.1/…	506
Stem X	Manes.16G120300	Manes.16G120300 (bZIP)	278/4741	1526/32786	1.9361e-05	0.000229699	0.000174865	Manes.01G010000.v8.1/Manes.01G011184.v8.1/Manes.01G040400.v8.1/Manes.01G041151.v8.1/Manes.01G041200.v8.1/Manes.01G043000.v8.1/Manes.01G055400.v8.1/Manes.01G071700.v8.1/Manes.01G090500.v8.1/Manes.01G091600.v8.1/Manes.01G098800.v8.1/Manes.01G104100.v8.1/Manes.01G104600.v8.1/Manes.01G105600.v8.1/Manes.01G156200.v8.1/Manes.01G203800.v8.1/Manes.01G203900.v8.1/Manes.01G204900.v8.1/Manes.01G208700.v8.1/…	278
Stem X	Manes.07G115400	Manes.07G115400 (Dof)	2740/4741	18047/32786	2.02154e-05	0.000229699	0.000174865	Manes.01G001800.v8.1/Manes.01G002051.v8.1/Manes.01G002300.v8.1/Manes.01G003700.v8.1/Manes.01G003900.v8.1/Manes.01G004100.v8.1/Manes.01G005233.v8.1/Manes.01G007500.v8.1/Manes.01G010000.v8.1/Manes.01G010100.v8.1/Manes.01G011100.v8.1/Manes.01G011600.v8.1/Manes.01G012200.v8.1/Manes.01G015000.v8.1/Manes.01G015300.v8.1/Manes.01G015400.v8.1/Manes.01G015600.v8.1/Manes.01G017200.v8.1/Manes.01G017300.v8.1/…
Stem X	Manes.15G155900	Manes.15G155900 (MYB)	468/4741	2724/32786	2.05088e-05	0.000229699	0.000174865	Manes.01G002500.v8.1/Manes.01G008800.v8.1/Manes.01G017200.v8.1/Manes.01G026800.v8.1/Manes.01G044100.v8.1/Manes.01G052112.v8.1/Manes.01G063600.v8.1/Manes.01G068400.v8.1/Manes.01G071300.v8.1/Manes.01G073300.v8.1/Manes.01G085200.v8.1/Manes.01G088500.v8.1/Manes.01G098500.v8.1/Manes.01G103300.v8.1/Manes.01G104100.v8.1/Manes.01G105101.v8.1/Manes.01G114500.v8.1/Manes.01G118900.v8.1/Manes.01G127600.v8.1/…	468
Stem X	Manes.09G034900	Manes.09G034900 (C3H)	2090/4741	13564/32786	2.30459e-05	0.000249788	0.000190158	Manes.01G001800.v8.1/Manes.01G002300.v8.1/Manes.01G002500.v8.1/Manes.01G004100.v8.1/Manes.01G006300.v8.1/Manes.01G007500.v8.1/Manes.01G010000.v8.1/Manes.01G010100.v8.1/Manes.01G011100.v8.1/Manes.01G011600.v8.1/Manes.01G012200.v8.1/Manes.01G013800.v8.1/Manes.01G015400.v8.1/Manes.01G015600.v8.1/Manes.01G018300.v8.1/Manes.01G024000.v8.1/Manes.01G024700.v8.1/Manes.01G026800.v8.1/Manes.01G028700.v8.1/…
Stem X	Manes.15G139200	Manes.15G139200 (C2H2)	1804/4741	11618/32786	2.70068e-05	0.000283572	0.000215877	Manes.01G001800.v8.1/Manes.01G003700.v8.1/Manes.01G012200.v8.1/Manes.01G015000.v8.1/Manes.01G017200.v8.1/Manes.01G017300.v8.1/Manes.01G018300.v8.1/Manes.01G023200.v8.1/Manes.01G023900.v8.1/Manes.01G024700.v8.1/Manes.01G026500.v8.1/Manes.01G026800.v8.1/Manes.01G028300.v8.1/Manes.01G028700.v8.1/Manes.01G031100.v8.1/Manes.01G031800.v8.1/Manes.01G033200.v8.1/Manes.01G037900.v8.1/Manes.01G038100.v8.1/…
Stem X	Manes.18G025700	Manes.18G025700 (B3)	1497/4741	9554/32786	3.93494e-05	0.000400648	0.000305005	Manes.01G001800.v8.1/Manes.01G002500.v8.1/Manes.01G004100.v8.1/Manes.01G006300.v8.1/Manes.01G007600.v8.1/Manes.01G011100.v8.1/Manes.01G012900.v8.1/Manes.01G013800.v8.1/Manes.01G017200.v8.1/Manes.01G026900.v8.1/Manes.01G028700.v8.1/Manes.01G028800.v8.1/Manes.01G029100.v8.1/Manes.01G029800.v8.1/Manes.01G033200.v8.1/Manes.01G036300.v8.1/Manes.01G038200.v8.1/Manes.01G043000.v8.1/Manes.01G043600.v8.1/…	1497
Stem X	Manes.05G003300	Manes.05G003300 (bZIP)	291/4741	1624/32786	4.38669e-05	0.000433508	0.00033002	Manes.01G011184.v8.1/Manes.01G040400.v8.1/Manes.01G055400.v8.1/Manes.01G057800.v8.1/Manes.01G060200.v8.1/Manes.01G063600.v8.1/Manes.01G090500.v8.1/Manes.01G091600.v8.1/Manes.01G098800.v8.1/Manes.01G104100.v8.1/Manes.01G105600.v8.1/Manes.01G149500.v8.1/Manes.01G155800.v8.1/Manes.01G177500.v8.1/Manes.01G202700.v8.1/Manes.01G203800.v8.1/Manes.01G226500.v8.1/Manes.01G228500.v8.1/Manes.01G229100.v8.1/…	291
Stem X	Manes.05G037100	Manes.05G037100 (MYB)	399/4741	2327/32786	0.000101526	0.000974652	0.000741982	Manes.01G002500.v8.1/Manes.01G004100.v8.1/Manes.01G017300.v8.1/Manes.01G052112.v8.1/Manes.01G052600.v8.1/Manes.01G063600.v8.1/Manes.01G065900.v8.1/Manes.01G073300.v8.1/Manes.01G079800.v8.1/Manes.01G081100.v8.1/Manes.01G085200.v8.1/Manes.01G103300.v8.1/Manes.01G104100.v8.1/Manes.01G114500.v8.1/Manes.01G142100.v8.1/Manes.01G150500.v8.1/Manes.01G153800.v8.1/Manes.01G170400.v8.1/Manes.01G171200.v8.1/…	399
Stem X	Manes.04G074300	Manes.04G074300 (bZIP)	338/4741	1943/32786	0.000118315	0.00110427	0.000840658	Manes.01G011184.v8.1/Manes.01G040400.v8.1/Manes.01G048900.v8.1/Manes.01G055400.v8.1/Manes.01G057800.v8.1/Manes.01G060200.v8.1/Manes.01G063600.v8.1/Manes.01G071300.v8.1/Manes.01G071700.v8.1/Manes.01G090500.v8.1/Manes.01G091600.v8.1/Manes.01G098800.v8.1/Manes.01G104100.v8.1/Manes.01G105600.v8.1/Manes.01G118700.v8.1/Manes.01G132400.v8.1/Manes.01G137900.v8.1/Manes.01G143200.v8.1/Manes.01G155900.v8.1/…	338
Stem X	Manes.15G130800	Manes.15G130800 (GRAS)	3019/4741	20101/32786	0.000149669	0.00135916	0.0010347	Manes.01G001800.v8.1/Manes.01G002051.v8.1/Manes.01G002300.v8.1/Manes.01G002500.v8.1/Manes.01G003700.v8.1/Manes.01G004100.v8.1/Manes.01G005233.v8.1/Manes.01G006300.v8.1/Manes.01G007100.v8.1/Manes.01G007500.v8.1/Manes.01G011184.v8.1/Manes.01G012200.v8.1/Manes.01G013800.v8.1/Manes.01G015000.v8.1/Manes.01G015300.v8.1/Manes.01G015400.v8.1/Manes.01G015600.v8.1/Manes.01G017200.v8.1/Manes.01G017300.v8.1/…
Stem X	Manes.01G123100	Manes.01G123100 (MYB_related)	1624/4741	10483/32786	0.000155045	0.00137093	0.00104366	Manes.01G002300.v8.1/Manes.01G003700.v8.1/Manes.01G004100.v8.1/Manes.01G005000.v8.1/Manes.01G005066.v8.1/Manes.01G012200.v8.1/Manes.01G018300.v8.1/Manes.01G024700.v8.1/Manes.01G026900.v8.1/Manes.01G028300.v8.1/Manes.01G028700.v8.1/Manes.01G028800.v8.1/Manes.01G029400.v8.1/Manes.01G031100.v8.1/Manes.01G033200.v8.1/Manes.01G043600.v8.1/Manes.01G044100.v8.1/Manes.01G044801.v8.1/Manes.01G045165.v8.1/…
Stem X	Manes.18G082400	Manes.18G082400 (MIKC_MADS)	2164/4741	14176/32786	0.000162244	0.00139779	0.00106411	Manes.01G001100.v8.1/Manes.01G002051.v8.1/Manes.01G002300.v8.1/Manes.01G002500.v8.1/Manes.01G005000.v8.1/Manes.01G005066.v8.1/Manes.01G006300.v8.1/Manes.01G010100.v8.1/Manes.01G012200.v8.1/Manes.01G015600.v8.1/Manes.01G017200.v8.1/Manes.01G024700.v8.1/Manes.01G026800.v8.1/Manes.01G026900.v8.1/Manes.01G029100.v8.1/Manes.01G029800.v8.1/Manes.01G031800.v8.1/Manes.01G032900.v8.1/Manes.01G033000.v8.1/…
Stem X	Manes.02G058900	Manes.02G058900 (MYB)	403/4741	2370/32786	0.000187993	0.00157914	0.00120217	Manes.01G015600.v8.1/Manes.01G037000.v8.1/Manes.01G037400.v8.1/Manes.01G037900.v8.1/Manes.01G052104.v8.1/Manes.01G052112.v8.1/Manes.01G052600.v8.1/Manes.01G055400.v8.1/Manes.01G068400.v8.1/Manes.01G073125.v8.1/Manes.01G073300.v8.1/Manes.01G083800.v8.1/Manes.01G088500.v8.1/Manes.01G104801.v8.1/Manes.01G123400.v8.1/Manes.01G143900.v8.1/Manes.01G159100.v8.1/Manes.01G200900.v8.1/Manes.01G203800.v8.1/…	403
Stem X	Manes.08G005700	Manes.08G005700 (C2H2)	1736/4741	11279/32786	0.000288887	0.00236746	0.0018023	Manes.01G002051.v8.1/Manes.01G003700.v8.1/Manes.01G007100.v8.1/Manes.01G012200.v8.1/Manes.01G015400.v8.1/Manes.01G017300.v8.1/Manes.01G018300.v8.1/Manes.01G024700.v8.1/Manes.01G026500.v8.1/Manes.01G026800.v8.1/Manes.01G026900.v8.1/Manes.01G028300.v8.1/Manes.01G028700.v8.1/Manes.01G029100.v8.1/Manes.01G031800.v8.1/Manes.01G032000.v8.1/Manes.01G032900.v8.1/Manes.01G033000.v8.1/Manes.01G033200.v8.1/…
Stem X	Manes.14G104200	Manes.14G104200 (MYB)	477/4741	2865/32786	0.000332671	0.00266137	0.00202604	Manes.01G004100.v8.1/Manes.01G015300.v8.1/Manes.01G015600.v8.1/Manes.01G034200.v8.1/Manes.01G037400.v8.1/Manes.01G037900.v8.1/Manes.01G051700.v8.1/Manes.01G052100.v8.1/Manes.01G052112.v8.1/Manes.01G053300.v8.1/Manes.01G055400.v8.1/Manes.01G058800.v8.1/Manes.01G071300.v8.1/Manes.01G073125.v8.1/Manes.01G083800.v8.1/Manes.01G088500.v8.1/Manes.01G103800.v8.1/Manes.01G104801.v8.1/Manes.01G105101.v8.1/…	477
Stem X	Manes.03G201700	Manes.03G201700 (MYB)	157/4741	847/32786	0.000546334	0.0042656	0.00324731	Manes.01G036300.v8.1/Manes.01G054600.v8.1/Manes.01G065900.v8.1/Manes.01G073300.v8.1/Manes.01G079800.v8.1/Manes.01G114000.v8.1/Manes.01G129200.v8.1/Manes.01G149700.v8.1/Manes.01G150500.v8.1/Manes.01G200900.v8.1/Manes.01G208700.v8.1/Manes.01G211100.v8.1/Manes.01G219200.v8.1/Manes.01G230600.v8.1/Manes.01G254400.v8.1/Manes.01G259900.v8.1/Manes.01G261600.v8.1/Manes.01G266000.v8.1/Manes.02G006900.v8.1/…	157
Stem X	Manes.09G079800	Manes.09G079800 (MYB_related)	1564/4741	10146/32786	0.000560086	0.0042656	0.00324731	Manes.01G002300.v8.1/Manes.01G003700.v8.1/Manes.01G004100.v8.1/Manes.01G005000.v8.1/Manes.01G005066.v8.1/Manes.01G011100.v8.1/Manes.01G012200.v8.1/Manes.01G018300.v8.1/Manes.01G024700.v8.1/Manes.01G026900.v8.1/Manes.01G028300.v8.1/Manes.01G028700.v8.1/Manes.01G028800.v8.1/Manes.01G029400.v8.1/Manes.01G029800.v8.1/Manes.01G033200.v8.1/Manes.01G044100.v8.1/Manes.01G044801.v8.1/Manes.01G045165.v8.1/…
Stem X	Manes.05G015600	Manes.05G015600 (MYB_related)	1377/4741	8879/32786	0.000571286	0.0042656	0.00324731	Manes.01G002300.v8.1/Manes.01G003700.v8.1/Manes.01G004100.v8.1/Manes.01G005000.v8.1/Manes.01G005066.v8.1/Manes.01G011100.v8.1/Manes.01G018300.v8.1/Manes.01G024700.v8.1/Manes.01G028300.v8.1/Manes.01G028700.v8.1/Manes.01G028800.v8.1/Manes.01G029400.v8.1/Manes.01G033200.v8.1/Manes.01G044801.v8.1/Manes.01G045165.v8.1/Manes.01G048900.v8.1/Manes.01G051700.v8.1/Manes.01G053200.v8.1/Manes.01G055400.v8.1/…	1377
Stem X	Manes.01G092100	Manes.01G092100 (Dof)	918/4741	5801/32786	0.000668618	0.00480017	0.00365426	Manes.01G001800.v8.1/Manes.01G002051.v8.1/Manes.01G006300.v8.1/Manes.01G010000.v8.1/Manes.01G011100.v8.1/Manes.01G011600.v8.1/Manes.01G015000.v8.1/Manes.01G018300.v8.1/Manes.01G028800.v8.1/Manes.01G029100.v8.1/Manes.01G029400.v8.1/Manes.01G029800.v8.1/Manes.01G032900.v8.1/Manes.01G037000.v8.1/Manes.01G037700.v8.1/Manes.01G037900.v8.1/Manes.01G038200.v8.1/Manes.01G038700.v8.1/Manes.01G043700.v8.1/…	918
Stem X	Manes.06G164800	Manes.06G164800 (MYB)	177/4741	974/32786	0.000671452	0.00480017	0.00365426	Manes.01G036300.v8.1/Manes.01G037000.v8.1/Manes.01G065900.v8.1/Manes.01G073300.v8.1/Manes.01G121900.v8.1/Manes.01G129200.v8.1/Manes.01G149700.v8.1/Manes.01G150500.v8.1/Manes.01G175900.v8.1/Manes.01G200900.v8.1/Manes.01G203800.v8.1/Manes.01G208700.v8.1/Manes.01G211100.v8.1/Manes.01G230600.v8.1/Manes.01G231400.v8.1/Manes.01G247200.v8.1/Manes.01G248100.v8.1/Manes.01G254400.v8.1/Manes.01G261600.v8.1/…	177
Stem X	Manes.10G046700	Manes.10G046700 (ARF)	1619/4741	10545/32786	0.000856135	0.00599295	0.0045623	Manes.01G001100.v8.1/Manes.01G002500.v8.1/Manes.01G006300.v8.1/Manes.01G007500.v8.1/Manes.01G007600.v8.1/Manes.01G011100.v8.1/Manes.01G013800.v8.1/Manes.01G015400.v8.1/Manes.01G015600.v8.1/Manes.01G018300.v8.1/Manes.01G023200.v8.1/Manes.01G026500.v8.1/Manes.01G026800.v8.1/Manes.01G026900.v8.1/Manes.01G028300.v8.1/Manes.01G028700.v8.1/Manes.01G028800.v8.1/Manes.01G029100.v8.1/Manes.01G032000.v8.1/…
Stem X	Manes.06G092600	Manes.06G092600 (MYB)	467/4741	2835/32786	0.000925404	0.00634563	0.00483079	Manes.01G002500.v8.1/Manes.01G011100.v8.1/Manes.01G015000.v8.1/Manes.01G015600.v8.1/Manes.01G029200.v8.1/Manes.01G040400.v8.1/Manes.01G043700.v8.1/Manes.01G045165.v8.1/Manes.01G048900.v8.1/Manes.01G066100.v8.1/Manes.01G079000.v8.1/Manes.01G081100.v8.1/Manes.01G090900.v8.1/Manes.01G098500.v8.1/Manes.01G104600.v8.1/Manes.01G104801.v8.1/Manes.01G127600.v8.1/Manes.01G128600.v8.1/Manes.01G130500.v8.1/…	467
Stem X	Manes.01G249900	Manes.01G249900 (bZIP)	330/4741	1957/32786	0.00123028	0.00826747	0.00629384	Manes.01G004100.v8.1/Manes.01G006300.v8.1/Manes.01G010000.v8.1/Manes.01G011184.v8.1/Manes.01G037700.v8.1/Manes.01G043000.v8.1/Manes.01G045195.v8.1/Manes.01G047800.v8.1/Manes.01G055200.v8.1/Manes.01G055400.v8.1/Manes.01G071700.v8.1/Manes.01G084900.v8.1/Manes.01G091600.v8.1/Manes.01G098800.v8.1/Manes.01G104100.v8.1/Manes.01G105600.v8.1/Manes.01G118700.v8.1/Manes.01G118900.v8.1/Manes.01G127600.v8.1/…	330
Stem X	Manes.01G242300	Manes.01G242300 (HD-ZIP)	882/4741	5611/32786	0.00186441	0.0120705	0.00918901	Manes.01G002500.v8.1/Manes.01G018300.v8.1/Manes.01G024700.v8.1/Manes.01G026800.v8.1/Manes.01G034200.v8.1/Manes.01G037000.v8.1/Manes.01G038100.v8.1/Manes.01G041151.v8.1/Manes.01G041200.v8.1/Manes.01G043000.v8.1/Manes.01G049800.v8.1/Manes.01G050700.v8.1/Manes.01G054600.v8.1/Manes.01G058800.v8.1/Manes.01G060200.v8.1/Manes.01G065900.v8.1/Manes.01G069300.v8.1/Manes.01G071700.v8.1/Manes.01G073125.v8.1/…	882
Stem X	Manes.18G048100	Manes.18G048100 (bZIP)	330/4741	1970/32786	0.00186805	0.0120705	0.00918901	Manes.01G004100.v8.1/Manes.01G006300.v8.1/Manes.01G010000.v8.1/Manes.01G011184.v8.1/Manes.01G037700.v8.1/Manes.01G043000.v8.1/Manes.01G045195.v8.1/Manes.01G047800.v8.1/Manes.01G055200.v8.1/Manes.01G055400.v8.1/Manes.01G071700.v8.1/Manes.01G084900.v8.1/Manes.01G090900.v8.1/Manes.01G091600.v8.1/Manes.01G104600.v8.1/Manes.01G105100.v8.1/Manes.01G105600.v8.1/Manes.01G118700.v8.1/Manes.01G118900.v8.1/…	330
Stem X	Manes.18G103100	Manes.18G103100 (TCP)	278/4741	1639/32786	0.00208898	0.0132434	0.0100819	Manes.01G015300.v8.1/Manes.01G040400.v8.1/Manes.01G041151.v8.1/Manes.01G041200.v8.1/Manes.01G068100.v8.1/Manes.01G081100.v8.1/Manes.01G090500.v8.1/Manes.01G091700.v8.1/Manes.01G104100.v8.1/Manes.01G113200.v8.1/Manes.01G128050.v8.1/Manes.01G148200.v8.1/Manes.01G155900.v8.1/Manes.01G158800.v8.1/Manes.01G194800.v8.1/Manes.01G199100.v8.1/Manes.01G203800.v8.1/Manes.01G228400.v8.1/Manes.01G229900.v8.1/…	278
Stem X	Manes.18G037900	Manes.18G037900 (bZIP)	342/4741	2054/32786	0.00227941	0.014183	0.0107972	Manes.01G004100.v8.1/Manes.01G006300.v8.1/Manes.01G010000.v8.1/Manes.01G011184.v8.1/Manes.01G037700.v8.1/Manes.01G043000.v8.1/Manes.01G045195.v8.1/Manes.01G047800.v8.1/Manes.01G055200.v8.1/Manes.01G055400.v8.1/Manes.01G071700.v8.1/Manes.01G091600.v8.1/Manes.01G098800.v8.1/Manes.01G099300.v8.1/Manes.01G104600.v8.1/Manes.01G105100.v8.1/Manes.01G105600.v8.1/Manes.01G118700.v8.1/Manes.01G118900.v8.1/…	342
Stem X	Manes.17G016500	Manes.17G016500 (NAC)	449/4741	2753/32786	0.00242916	0.01484	0.0112974	Manes.01G001100.v8.1/Manes.01G012200.v8.1/Manes.01G012900.v8.1/Manes.01G015000.v8.1/Manes.01G026900.v8.1/Manes.01G029200.v8.1/Manes.01G038700.v8.1/Manes.01G039600.v8.1/Manes.01G041151.v8.1/Manes.01G041200.v8.1/Manes.01G044801.v8.1/Manes.01G045515.v8.1/Manes.01G049700.v8.1/Manes.01G049800.v8.1/Manes.01G051700.v8.1/Manes.01G055400.v8.1/Manes.01G065900.v8.1/Manes.01G086400.v8.1/Manes.01G086500.v8.1/…	449
Stem X	Manes.01G145500	Manes.01G145500 (WOX)	711/4741	4486/32786	0.00257229	0.0154338	0.0117494	Manes.01G002500.v8.1/Manes.01G003900.v8.1/Manes.01G007500.v8.1/Manes.01G007600.v8.1/Manes.01G011600.v8.1/Manes.01G018300.v8.1/Manes.01G024000.v8.1/Manes.01G024700.v8.1/Manes.01G028700.v8.1/Manes.01G034200.v8.1/Manes.01G037000.v8.1/Manes.01G048900.v8.1/Manes.01G049800.v8.1/Manes.01G052100.v8.1/Manes.01G052600.v8.1/Manes.01G054600.v8.1/Manes.01G057800.v8.1/Manes.01G065900.v8.1/Manes.01G080900.v8.1/…	711
Stem X	Manes.15G003000	Manes.15G003000 (MYB)	518/4741	3219/32786	0.0033239	0.0195935	0.0149161	Manes.01G001800.v8.1/Manes.01G007600.v8.1/Manes.01G015300.v8.1/Manes.01G015600.v8.1/Manes.01G026500.v8.1/Manes.01G026900.v8.1/Manes.01G034200.v8.1/Manes.01G036300.v8.1/Manes.01G037900.v8.1/Manes.01G044100.v8.1/Manes.01G052100.v8.1/Manes.01G052104.v8.1/Manes.01G052600.v8.1/Manes.01G068400.v8.1/Manes.01G071300.v8.1/Manes.01G079500.v8.1/Manes.01G081900.v8.1/Manes.01G083800.v8.1/Manes.01G098000.v8.1/…	518
Stem X	Manes.01G105400	Manes.01G105400 (bZIP)	297/4741	1777/32786	0.00349099	0.0200466	0.0152611	Manes.01G007600.v8.1/Manes.01G011184.v8.1/Manes.01G040400.v8.1/Manes.01G048900.v8.1/Manes.01G055400.v8.1/Manes.01G057800.v8.1/Manes.01G060200.v8.1/Manes.01G071700.v8.1/Manes.01G090500.v8.1/Manes.01G091600.v8.1/Manes.01G098800.v8.1/Manes.01G104100.v8.1/Manes.01G105600.v8.1/Manes.01G137900.v8.1/Manes.01G143200.v8.1/Manes.01G149500.v8.1/Manes.01G151800.v8.1/Manes.01G203800.v8.1/Manes.01G204900.v8.1/…	297
Stem X	Manes.13G001800	Manes.13G001800 (AP2)	1810/4741	11941/32786	0.00352009	0.0200466	0.0152611	Manes.01G002300.v8.1/Manes.01G002500.v8.1/Manes.01G007500.v8.1/Manes.01G015000.v8.1/Manes.01G015300.v8.1/Manes.01G015600.v8.1/Manes.01G017200.v8.1/Manes.01G017300.v8.1/Manes.01G024700.v8.1/Manes.01G026500.v8.1/Manes.01G026800.v8.1/Manes.01G026900.v8.1/Manes.01G028300.v8.1/Manes.01G028800.v8.1/Manes.01G031800.v8.1/Manes.01G032900.v8.1/Manes.01G033700.v8.1/Manes.01G037000.v8.1/Manes.01G037400.v8.1/…
Stem X	Manes.03G076500	Manes.03G076500 (NAC)	348/4741	2112/32786	0.00397812	0.0222775	0.0169594	Manes.01G001100.v8.1/Manes.01G012200.v8.1/Manes.01G012900.v8.1/Manes.01G015000.v8.1/Manes.01G026900.v8.1/Manes.01G038700.v8.1/Manes.01G039600.v8.1/Manes.01G041151.v8.1/Manes.01G041200.v8.1/Manes.01G044801.v8.1/Manes.01G051700.v8.1/Manes.01G086400.v8.1/Manes.01G086500.v8.1/Manes.01G091600.v8.1/Manes.01G102600.v8.1/Manes.01G105000.v8.1/Manes.01G107800.v8.1/Manes.01G108800.v8.1/Manes.01G141400.v8.1/…	348
Stem X	Manes.03G189400	Manes.03G189400 (SBP)	52/4741	251/32786	0.0043331	0.0238675	0.0181698	Manes.01G008800.v8.1/Manes.01G011184.v8.1/Manes.01G071300.v8.1/Manes.01G149700.v8.1/Manes.01G232400.v8.1/Manes.01G260900.v8.1/Manes.02G032500.v8.1/Manes.03G161850.v8.1/Manes.04G090920.v8.1/Manes.04G152300.v8.1/Manes.05G002000.v8.1/Manes.05G030050.v8.1/Manes.05G039500.v8.1/Manes.05G059200.v8.1/Manes.05G113300.v8.1/Manes.05G163700.v8.1/Manes.05G194500.v8.1/Manes.06G076100.v8.1/Manes.06G150000.v8.1/…	52
Stem X	Manes.01G253000	Manes.01G253000 (MYB_related)	1675/4741	11042/32786	0.00497993	0.026988	0.0205454	Manes.01G002300.v8.1/Manes.01G003700.v8.1/Manes.01G004100.v8.1/Manes.01G005000.v8.1/Manes.01G005066.v8.1/Manes.01G007600.v8.1/Manes.01G011100.v8.1/Manes.01G015300.v8.1/Manes.01G018300.v8.1/Manes.01G024700.v8.1/Manes.01G026800.v8.1/Manes.01G028300.v8.1/Manes.01G028700.v8.1/Manes.01G028800.v8.1/Manes.01G029100.v8.1/Manes.01G029400.v8.1/Manes.01G033200.v8.1/Manes.01G038100.v8.1/Manes.01G043600.v8.1/…
Stem X	Manes.07G132500	Manes.07G132500 (G2-like)	2174/4741	14482/32786	0.00609343	0.0324983	0.0247402	Manes.01G001100.v8.1/Manes.01G001400.v8.1/Manes.01G001800.v8.1/Manes.01G002051.v8.1/Manes.01G002300.v8.1/Manes.01G004100.v8.1/Manes.01G005066.v8.1/Manes.01G005233.v8.1/Manes.01G006300.v8.1/Manes.01G007100.v8.1/Manes.01G007500.v8.1/Manes.01G007600.v8.1/Manes.01G010100.v8.1/Manes.01G011600.v8.1/Manes.01G013800.v8.1/Manes.01G015000.v8.1/Manes.01G015300.v8.1/Manes.01G017200.v8.1/Manes.01G018300.v8.1/…
Stem X	Manes.02G046100	Manes.02G046100 (MYB)	434/4741	2692/32786	0.00619771	0.032538	0.0247705	Manes.01G017200.v8.1/Manes.01G037900.v8.1/Manes.01G040400.v8.1/Manes.01G043700.v8.1/Manes.01G044100.v8.1/Manes.01G045165.v8.1/Manes.01G045195.v8.1/Manes.01G047800.v8.1/Manes.01G051700.v8.1/Manes.01G066100.v8.1/Manes.01G073112.v8.1/Manes.01G079000.v8.1/Manes.01G108800.v8.1/Manes.01G113000.v8.1/Manes.01G114500.v8.1/Manes.01G127900.v8.1/Manes.01G128400.v8.1/Manes.01G131000.v8.1/Manes.01G137900.v8.1/…	434
Stem X	Manes.05G041900	Manes.05G041900 (MIKC_MADS)	1436/4741	9428/32786	0.00629983	0.0325653	0.0247912	Manes.01G002500.v8.1/Manes.01G015000.v8.1/Manes.01G015600.v8.1/Manes.01G024700.v8.1/Manes.01G026500.v8.1/Manes.01G026800.v8.1/Manes.01G028300.v8.1/Manes.01G028800.v8.1/Manes.01G031800.v8.1/Manes.01G032900.v8.1/Manes.01G033700.v8.1/Manes.01G037900.v8.1/Manes.01G041151.v8.1/Manes.01G041200.v8.1/Manes.01G043600.v8.1/Manes.01G045165.v8.1/Manes.01G045195.v8.1/Manes.01G047800.v8.1/Manes.01G052100.v8.1/…	1436
Stem X	Manes.13G107900	Manes.13G107900 (MYB)	234/4741	1391/32786	0.00659219	0.0335603	0.0255487	Manes.01G005000.v8.1/Manes.01G045195.v8.1/Manes.01G055200.v8.1/Manes.01G060200.v8.1/Manes.01G066100.v8.1/Manes.01G073112.v8.1/Manes.01G117600.v8.1/Manes.01G131000.v8.1/Manes.01G142100.v8.1/Manes.01G149700.v8.1/Manes.01G153800.v8.1/Manes.01G163700.v8.1/Manes.01G163850.v8.1/Manes.01G177500.v8.1/Manes.01G194300.v8.1/Manes.01G194400.v8.1/Manes.01G204200.v8.1/Manes.01G209600.v8.1/Manes.01G214200.v8.1/…	234
Stem X	Manes.16G049800	Manes.16G049800 (NAC)	331/4741	2024/32786	0.007441	0.037316	0.0284079	Manes.01G001100.v8.1/Manes.01G007600.v8.1/Manes.01G012200.v8.1/Manes.01G012900.v8.1/Manes.01G026900.v8.1/Manes.01G044801.v8.1/Manes.01G049800.v8.1/Manes.01G051700.v8.1/Manes.01G069300.v8.1/Manes.01G074400.v8.1/Manes.01G091600.v8.1/Manes.01G105000.v8.1/Manes.01G108800.v8.1/Manes.01G141400.v8.1/Manes.01G143900.v8.1/Manes.01G149700.v8.1/Manes.01G150200.v8.1/Manes.01G168300.v8.1/Manes.01G183800.v8.1/…	331
Stem X	Manes.13G136900	Manes.13G136900 (bZIP)	298/4741	1811/32786	0.00787488	0.0389112	0.0296222	Manes.01G002500.v8.1/Manes.01G004100.v8.1/Manes.01G006300.v8.1/Manes.01G037700.v8.1/Manes.01G045195.v8.1/Manes.01G047800.v8.1/Manes.01G055400.v8.1/Manes.01G071700.v8.1/Manes.01G105100.v8.1/Manes.01G105600.v8.1/Manes.01G118700.v8.1/Manes.01G118900.v8.1/Manes.01G119001.v8.1/Manes.01G127600.v8.1/Manes.01G149500.v8.1/Manes.01G150200.v8.1/Manes.01G164000.v8.1/Manes.01G177500.v8.1/Manes.01G179800.v8.1/…	298
Stem X	Manes.13G043000	Manes.13G043000 (bHLH)	285/4741	1728/32786	0.00822194	0.0400373	0.0304795	Manes.01G002500.v8.1/Manes.01G031100.v8.1/Manes.01G034200.v8.1/Manes.01G043000.v8.1/Manes.01G045195.v8.1/Manes.01G055200.v8.1/Manes.01G063600.v8.1/Manes.01G068400.v8.1/Manes.01G071700.v8.1/Manes.01G081100.v8.1/Manes.01G098000.v8.1/Manes.01G099300.v8.1/Manes.01G104600.v8.1/Manes.01G105100.v8.1/Manes.01G119001.v8.1/Manes.01G184000.v8.1/Manes.01G194500.v8.1/Manes.01G196100.v8.1/Manes.01G202700.v8.1/…	285
Stem X	Manes.04G133100	Manes.04G133100 (HD-ZIP)	1398/4741	9190/32786	0.00843568	0.0404913	0.0308251	Manes.01G001100.v8.1/Manes.01G001400.v8.1/Manes.01G005233.v8.1/Manes.01G007600.v8.1/Manes.01G008800.v8.1/Manes.01G010000.v8.1/Manes.01G017200.v8.1/Manes.01G017300.v8.1/Manes.01G024000.v8.1/Manes.01G026800.v8.1/Manes.01G028800.v8.1/Manes.01G029800.v8.1/Manes.01G033000.v8.1/Manes.01G036300.v8.1/Manes.01G037900.v8.1/Manes.01G043000.v8.1/Manes.01G044400.v8.1/Manes.01G044801.v8.1/Manes.01G045165.v8.1/…	1398
Stem X	Manes.09G056100	Manes.09G056100 (bZIP)	321/4741	1966/32786	0.00903834	0.042773	0.0325622	Manes.01G004100.v8.1/Manes.01G006300.v8.1/Manes.01G010000.v8.1/Manes.01G011184.v8.1/Manes.01G037700.v8.1/Manes.01G043000.v8.1/Manes.01G045195.v8.1/Manes.01G047800.v8.1/Manes.01G055200.v8.1/Manes.01G055400.v8.1/Manes.01G071700.v8.1/Manes.01G091600.v8.1/Manes.01G099300.v8.1/Manes.01G104600.v8.1/Manes.01G105100.v8.1/Manes.01G105600.v8.1/Manes.01G118700.v8.1/Manes.01G118900.v8.1/Manes.01G127600.v8.1/…	321
Stem X	Manes.10G080700	Manes.10G080700 (bZIP)	104/4741	576/32786	0.00922944	0.0430707	0.0327888	Manes.01G037900.v8.1/Manes.01G068400.v8.1/Manes.01G104600.v8.1/Manes.01G118700.v8.1/Manes.01G183000.v8.1/Manes.01G193700.v8.1/Manes.01G208200.v8.1/Manes.01G244500.v8.1/Manes.01G274600.v8.1/Manes.02G036000.v8.1/Manes.02G039000.v8.1/Manes.02G041000.v8.1/Manes.02G046300.v8.1/Manes.02G077400.v8.1/Manes.02G089300.v8.1/Manes.02G113000.v8.1/Manes.02G154400.v8.1/Manes.02G196900.v8.1/Manes.03G009100.v8.1/…	104
Stem X	Manes.03G051300	Manes.03G051300 (WRKY)	661/4741	4223/32786	0.0102114	0.0470005	0.0357804	Manes.01G001400.v8.1/Manes.01G002051.v8.1/Manes.01G003900.v8.1/Manes.01G011184.v8.1/Manes.01G015400.v8.1/Manes.01G026800.v8.1/Manes.01G028300.v8.1/Manes.01G031100.v8.1/Manes.01G034200.v8.1/Manes.01G043600.v8.1/Manes.01G043700.v8.1/Manes.01G049700.v8.1/Manes.01G052104.v8.1/Manes.01G056450.v8.1/Manes.01G058450.v8.1/Manes.01G068400.v8.1/Manes.01G069300.v8.1/Manes.01G074000.v8.1/Manes.01G074300.v8.1/…	661
Stem X	Manes.09G001400	Manes.09G001400 (FAR1)	114/4741	641/32786	0.01053	0.0478119	0.0363982	Manes.01G015400.v8.1/Manes.01G149300.v8.1/Manes.01G164000.v8.1/Manes.01G177800.v8.1/Manes.01G224100.v8.1/Manes.01G234200.v8.1/Manes.01G258800.v8.1/Manes.01G259100.v8.1/Manes.01G261600.v8.1/Manes.02G027900.v8.1/Manes.02G031600.v8.1/Manes.02G043500.v8.1/Manes.02G113000.v8.1/Manes.02G126900.v8.1/Manes.02G138900.v8.1/Manes.02G139700.v8.1/Manes.02G147900.v8.1/Manes.02G161900.v8.1/Manes.02G196150.v8.1/…	114
Stem P	Manes.15G031500	Manes.15G031500 (CPP)	4089/6053	20472/32786	2.79676e-20	9.3971e-18	6.91829e-18	Manes.01G000403.v8.1/Manes.01G000500.v8.1/Manes.01G001700.v8.1/Manes.01G003200.v8.1/Manes.01G004860.v8.1/Manes.01G004880.v8.1/Manes.01G005500.v8.1/Manes.01G006975.v8.1/Manes.01G007800.v8.1/Manes.01G007900.v8.1/Manes.01G008000.v8.1/Manes.01G009300.v8.1/Manes.01G009601.v8.1/Manes.01G011113.v8.1/Manes.01G011300.v8.1/Manes.01G011400.v8.1/Manes.01G012100.v8.1/Manes.01G012300.v8.1/Manes.01G012400.v8.1/…
Stem P	Manes.03G174900	Manes.03G174900 (CPP)	4725/6053	24139/32786	7.74024e-19	1.30036e-16	9.57345e-17	Manes.01G000031.v8.1/Manes.01G000124.v8.1/Manes.01G000186.v8.1/Manes.01G000279.v8.1/Manes.01G000300.v8.1/Manes.01G000341.v8.1/Manes.01G000403.v8.1/Manes.01G000500.v8.1/Manes.01G001700.v8.1/Manes.01G003200.v8.1/Manes.01G004860.v8.1/Manes.01G004880.v8.1/Manes.01G005500.v8.1/Manes.01G006975.v8.1/Manes.01G007800.v8.1/Manes.01G007900.v8.1/Manes.01G008000.v8.1/Manes.01G009300.v8.1/Manes.01G009601.v8.1/…
Stem P	Manes.05G098900	Manes.05G098900 (HD-ZIP)	3567/6053	17818/32786	1.05995e-15	1.07655e-13	7.92569e-14	Manes.01G000031.v8.1/Manes.01G000093.v8.1/Manes.01G000124.v8.1/Manes.01G000155.v8.1/Manes.01G000300.v8.1/Manes.01G000500.v8.1/Manes.01G001700.v8.1/Manes.01G004880.v8.1/Manes.01G006100.v8.1/Manes.01G006975.v8.1/Manes.01G007800.v8.1/Manes.01G008000.v8.1/Manes.01G008400.v8.1/Manes.01G009300.v8.1/Manes.01G009601.v8.1/Manes.01G011300.v8.1/Manes.01G011400.v8.1/Manes.01G012300.v8.1/Manes.01G012400.v8.1/…
Stem P	Manes.07G115400	Manes.07G115400 (Dof)	3608/6053	18047/32786	1.2816e-15	1.07655e-13	7.92569e-14	Manes.01G000093.v8.1/Manes.01G000124.v8.1/Manes.01G000155.v8.1/Manes.01G000186.v8.1/Manes.01G000279.v8.1/Manes.01G000500.v8.1/Manes.01G001700.v8.1/Manes.01G004860.v8.1/Manes.01G004880.v8.1/Manes.01G005500.v8.1/Manes.01G006100.v8.1/Manes.01G006975.v8.1/Manes.01G009300.v8.1/Manes.01G009601.v8.1/Manes.01G011113.v8.1/Manes.01G011400.v8.1/Manes.01G012100.v8.1/Manes.01G012300.v8.1/Manes.01G012400.v8.1/…
Stem P	Manes.17G122400	Manes.17G122400 (HD-ZIP)	3651/6053	18316/32786	5.14379e-15	3.45662e-13	2.54482e-13	Manes.01G000155.v8.1/Manes.01G000300.v8.1/Manes.01G000500.v8.1/Manes.01G004860.v8.1/Manes.01G004880.v8.1/Manes.01G006975.v8.1/Manes.01G007800.v8.1/Manes.01G007900.v8.1/Manes.01G008000.v8.1/Manes.01G008400.v8.1/Manes.01G009300.v8.1/Manes.01G009601.v8.1/Manes.01G011113.v8.1/Manes.01G011300.v8.1/Manes.01G011400.v8.1/Manes.01G012400.v8.1/Manes.01G014000.v8.1/Manes.01G017500.v8.1/Manes.01G020100.v8.1/…
Stem P	Manes.18G023700	Manes.18G023700 (ZF-HD)	4342/6053	22249/32786	3.23554e-13	1.75443e-11	1.29164e-11	Manes.01G000093.v8.1/Manes.01G000124.v8.1/Manes.01G000155.v8.1/Manes.01G000186.v8.1/Manes.01G000279.v8.1/Manes.01G000300.v8.1/Manes.01G000500.v8.1/Manes.01G003200.v8.1/Manes.01G004860.v8.1/Manes.01G004880.v8.1/Manes.01G006975.v8.1/Manes.01G007800.v8.1/Manes.01G007900.v8.1/Manes.01G008000.v8.1/Manes.01G008400.v8.1/Manes.01G009300.v8.1/Manes.01G009601.v8.1/Manes.01G011113.v8.1/Manes.01G011300.v8.1/…
Stem P	Manes.11G131600	Manes.11G131600 (Dof)	4800/6053	24843/32786	3.72567e-13	1.75443e-11	1.29164e-11	Manes.01G000031.v8.1/Manes.01G000093.v8.1/Manes.01G000124.v8.1/Manes.01G000155.v8.1/Manes.01G000186.v8.1/Manes.01G000279.v8.1/Manes.01G000300.v8.1/Manes.01G000341.v8.1/Manes.01G001700.v8.1/Manes.01G003200.v8.1/Manes.01G004860.v8.1/Manes.01G005500.v8.1/Manes.01G006100.v8.1/Manes.01G006975.v8.1/Manes.01G007800.v8.1/Manes.01G007900.v8.1/Manes.01G008000.v8.1/Manes.01G009300.v8.1/Manes.01G009601.v8.1/…
Stem P	Manes.09G136200	Manes.09G136200 (WOX)	3478/6053	17480/32786	4.17721e-13	1.75443e-11	1.29164e-11	Manes.01G000124.v8.1/Manes.01G000155.v8.1/Manes.01G000300.v8.1/Manes.01G000403.v8.1/Manes.01G000500.v8.1/Manes.01G003200.v8.1/Manes.01G004860.v8.1/Manes.01G004880.v8.1/Manes.01G006975.v8.1/Manes.01G007800.v8.1/Manes.01G007900.v8.1/Manes.01G008000.v8.1/Manes.01G009300.v8.1/Manes.01G009601.v8.1/Manes.01G011400.v8.1/Manes.01G012300.v8.1/Manes.01G012400.v8.1/Manes.01G014000.v8.1/Manes.01G016100.v8.1/…
Stem P	Manes.01G253000	Manes.01G253000 (MYB_related)	2276/6053	11042/32786	6.79408e-13	2.53646e-11	1.86738e-11	Manes.01G000031.v8.1/Manes.01G000300.v8.1/Manes.01G000341.v8.1/Manes.01G000500.v8.1/Manes.01G001700.v8.1/Manes.01G004860.v8.1/Manes.01G005500.v8.1/Manes.01G006100.v8.1/Manes.01G006975.v8.1/Manes.01G007900.v8.1/Manes.01G008000.v8.1/Manes.01G008400.v8.1/Manes.01G009300.v8.1/Manes.01G012100.v8.1/Manes.01G012300.v8.1/Manes.01G012400.v8.1/Manes.01G017500.v8.1/Manes.01G018400.v8.1/Manes.01G020500.v8.1/…
Stem P	Manes.01G123100	Manes.01G123100 (MYB_related)	2149/6053	10483/32786	5.22588e-11	1.75589e-09	1.29272e-09	Manes.01G000031.v8.1/Manes.01G000300.v8.1/Manes.01G000403.v8.1/Manes.01G000500.v8.1/Manes.01G001700.v8.1/Manes.01G004860.v8.1/Manes.01G004880.v8.1/Manes.01G006975.v8.1/Manes.01G007900.v8.1/Manes.01G008000.v8.1/Manes.01G008400.v8.1/Manes.01G009300.v8.1/Manes.01G009601.v8.1/Manes.01G012100.v8.1/Manes.01G012300.v8.1/Manes.01G012400.v8.1/Manes.01G017500.v8.1/Manes.01G020500.v8.1/Manes.01G022100.v8.1/…
Stem P	Manes.02G179100	Manes.02G179100 (Trihelix)	2648/6053	13165/32786	1.70291e-10	5.20161e-09	3.82951e-09	Manes.01G000031.v8.1/Manes.01G000341.v8.1/Manes.01G004860.v8.1/Manes.01G004880.v8.1/Manes.01G005500.v8.1/Manes.01G006975.v8.1/Manes.01G007800.v8.1/Manes.01G008000.v8.1/Manes.01G009601.v8.1/Manes.01G011113.v8.1/Manes.01G011300.v8.1/Manes.01G012300.v8.1/Manes.01G016100.v8.1/Manes.01G017500.v8.1/Manes.01G019600.v8.1/Manes.01G020100.v8.1/Manes.01G020500.v8.1/Manes.01G020800.v8.1/Manes.01G023300.v8.1/…
Stem P	Manes.14G065600	Manes.14G065600 (Dof)	4833/6053	25193/32786	2.94496e-10	8.24588e-09	6.07074e-09	Manes.01G000093.v8.1/Manes.01G000124.v8.1/Manes.01G000155.v8.1/Manes.01G000186.v8.1/Manes.01G000279.v8.1/Manes.01G000300.v8.1/Manes.01G000341.v8.1/Manes.01G000403.v8.1/Manes.01G000500.v8.1/Manes.01G001700.v8.1/Manes.01G003200.v8.1/Manes.01G004860.v8.1/Manes.01G004880.v8.1/Manes.01G005500.v8.1/Manes.01G006100.v8.1/Manes.01G006975.v8.1/Manes.01G007800.v8.1/Manes.01G007900.v8.1/Manes.01G008000.v8.1/…
Stem P	Manes.12G095300	Manes.12G095300 (Dof)	4594/6053	23850/32786	4.07765e-10	1.05392e-08	7.75909e-09	Manes.01G000031.v8.1/Manes.01G000093.v8.1/Manes.01G000124.v8.1/Manes.01G000155.v8.1/Manes.01G000186.v8.1/Manes.01G000279.v8.1/Manes.01G000300.v8.1/Manes.01G000341.v8.1/Manes.01G000403.v8.1/Manes.01G001700.v8.1/Manes.01G003200.v8.1/Manes.01G004860.v8.1/Manes.01G005500.v8.1/Manes.01G006100.v8.1/Manes.01G006975.v8.1/Manes.01G007800.v8.1/Manes.01G008000.v8.1/Manes.01G009601.v8.1/Manes.01G011113.v8.1/…
Stem P	Manes.07G124500	Manes.07G124500 (Trihelix)	1955/6053	9545/32786	1.11744e-09	2.68186e-08	1.97443e-08	Manes.01G004860.v8.1/Manes.01G004880.v8.1/Manes.01G005500.v8.1/Manes.01G008000.v8.1/Manes.01G009601.v8.1/Manes.01G011113.v8.1/Manes.01G011300.v8.1/Manes.01G012300.v8.1/Manes.01G016100.v8.1/Manes.01G017500.v8.1/Manes.01G019600.v8.1/Manes.01G023300.v8.1/Manes.01G025100.v8.1/Manes.01G026850.v8.1/Manes.01G027800.v8.1/Manes.01G029300.v8.1/Manes.01G030100.v8.1/Manes.01G031200.v8.1/Manes.01G031400.v8.1/…
Stem P	Manes.14G079000	Manes.14G079000 (Dof)	4161/6053	21465/32786	1.32908e-09	2.97714e-08	2.19182e-08	Manes.01G000031.v8.1/Manes.01G000093.v8.1/Manes.01G000124.v8.1/Manes.01G000155.v8.1/Manes.01G000300.v8.1/Manes.01G000341.v8.1/Manes.01G000403.v8.1/Manes.01G001700.v8.1/Manes.01G004860.v8.1/Manes.01G004880.v8.1/Manes.01G005500.v8.1/Manes.01G006975.v8.1/Manes.01G007800.v8.1/Manes.01G008000.v8.1/Manes.01G009300.v8.1/Manes.01G009601.v8.1/Manes.01G011113.v8.1/Manes.01G011400.v8.1/Manes.01G012100.v8.1/…
Stem P	Manes.17G055700	Manes.17G055700 (Dof)	4652/6053	24219/32786	1.8801e-09	3.9482e-08	2.90673e-08	Manes.01G000093.v8.1/Manes.01G000124.v8.1/Manes.01G000155.v8.1/Manes.01G000300.v8.1/Manes.01G000341.v8.1/Manes.01G000403.v8.1/Manes.01G001700.v8.1/Manes.01G004860.v8.1/Manes.01G004880.v8.1/Manes.01G005500.v8.1/Manes.01G006100.v8.1/Manes.01G006975.v8.1/Manes.01G007800.v8.1/Manes.01G007900.v8.1/Manes.01G008000.v8.1/Manes.01G009300.v8.1/Manes.01G009601.v8.1/Manes.01G011113.v8.1/Manes.01G011400.v8.1/…
Stem P	Manes.09G079800	Manes.09G079800 (MYB_related)	2056/6053	10146/32786	1.2088e-08	2.38917e-07	1.75894e-07	Manes.01G000031.v8.1/Manes.01G000300.v8.1/Manes.01G000403.v8.1/Manes.01G000500.v8.1/Manes.01G001700.v8.1/Manes.01G004860.v8.1/Manes.01G006975.v8.1/Manes.01G007900.v8.1/Manes.01G008000.v8.1/Manes.01G008400.v8.1/Manes.01G009300.v8.1/Manes.01G009601.v8.1/Manes.01G012100.v8.1/Manes.01G012300.v8.1/Manes.01G012400.v8.1/Manes.01G020500.v8.1/Manes.01G022100.v8.1/Manes.01G022400.v8.1/Manes.01G023300.v8.1/…
Stem P	Manes.05G015600	Manes.05G015600 (MYB_related)	1813/6053	8879/32786	1.83343e-08	3.4224e-07	2.51963e-07	Manes.01G000031.v8.1/Manes.01G000300.v8.1/Manes.01G000500.v8.1/Manes.01G001700.v8.1/Manes.01G004860.v8.1/Manes.01G006975.v8.1/Manes.01G007900.v8.1/Manes.01G008000.v8.1/Manes.01G008400.v8.1/Manes.01G009300.v8.1/Manes.01G012100.v8.1/Manes.01G012300.v8.1/Manes.01G012400.v8.1/Manes.01G020500.v8.1/Manes.01G022100.v8.1/Manes.01G022400.v8.1/Manes.01G023300.v8.1/Manes.01G025100.v8.1/Manes.01G026850.v8.1/…
Stem P	Manes.06G080600	Manes.06G080600 (Dof)	2926/6053	14821/32786	3.237e-08	5.72438e-07	4.21438e-07	Manes.01G000093.v8.1/Manes.01G000124.v8.1/Manes.01G000155.v8.1/Manes.01G000341.v8.1/Manes.01G001700.v8.1/Manes.01G005500.v8.1/Manes.01G006100.v8.1/Manes.01G006975.v8.1/Manes.01G008000.v8.1/Manes.01G009300.v8.1/Manes.01G011113.v8.1/Manes.01G011300.v8.1/Manes.01G011400.v8.1/Manes.01G012300.v8.1/Manes.01G012400.v8.1/Manes.01G016100.v8.1/Manes.01G020100.v8.1/Manes.01G020500.v8.1/Manes.01G020800.v8.1/…
Stem P	Manes.09G034900	Manes.09G034900 (C3H)	2686/6053	13564/32786	8.59937e-08	1.44469e-06	1.06361e-06	Manes.01G000093.v8.1/Manes.01G000124.v8.1/Manes.01G000155.v8.1/Manes.01G000279.v8.1/Manes.01G000341.v8.1/Manes.01G000500.v8.1/Manes.01G001700.v8.1/Manes.01G005500.v8.1/Manes.01G006975.v8.1/Manes.01G008000.v8.1/Manes.01G011400.v8.1/Manes.01G012300.v8.1/Manes.01G012400.v8.1/Manes.01G016100.v8.1/Manes.01G017500.v8.1/Manes.01G020100.v8.1/Manes.01G020500.v8.1/Manes.01G022100.v8.1/Manes.01G022400.v8.1/…
Stem P	Manes.08G018300	Manes.08G018300 (HD-ZIP)	2621/6053	13252/32786	2.43951e-07	3.90321e-06	2.8736e-06	Manes.01G000155.v8.1/Manes.01G000403.v8.1/Manes.01G000500.v8.1/Manes.01G004860.v8.1/Manes.01G006975.v8.1/Manes.01G007800.v8.1/Manes.01G007900.v8.1/Manes.01G008000.v8.1/Manes.01G008400.v8.1/Manes.01G009300.v8.1/Manes.01G009601.v8.1/Manes.01G011113.v8.1/Manes.01G011300.v8.1/Manes.01G011400.v8.1/Manes.01G020800.v8.1/Manes.01G029300.v8.1/Manes.01G030400.v8.1/Manes.01G031200.v8.1/Manes.01G033300.v8.1/…
Stem P	Manes.13G001800	Manes.13G001800 (AP2)	2359/6053	11941/32786	2.84207e-06	4.34061e-05	3.19563e-05	Manes.01G000093.v8.1/Manes.01G000155.v8.1/Manes.01G004860.v8.1/Manes.01G004880.v8.1/Manes.01G005500.v8.1/Manes.01G006975.v8.1/Manes.01G009300.v8.1/Manes.01G009601.v8.1/Manes.01G011400.v8.1/Manes.01G012100.v8.1/Manes.01G012300.v8.1/Manes.01G012400.v8.1/Manes.01G014000.v8.1/Manes.01G017500.v8.1/Manes.01G020100.v8.1/Manes.01G022400.v8.1/Manes.01G023300.v8.1/Manes.01G026850.v8.1/Manes.01G029300.v8.1/…
Stem P	Manes.16G085300	Manes.16G085300 (Trihelix)	729/6053	3440/32786	9.58973e-06	0.000140093	0.000103139	Manes.01G003200.v8.1/Manes.01G004860.v8.1/Manes.01G004880.v8.1/Manes.01G006975.v8.1/Manes.01G022100.v8.1/Manes.01G025100.v8.1/Manes.01G030100.v8.1/Manes.01G033300.v8.1/Manes.01G044600.v8.1/Manes.01G050600.v8.1/Manes.01G053000.v8.1/Manes.01G060875.v8.1/Manes.01G062700.v8.1/Manes.01G063300.v8.1/Manes.01G070300.v8.1/Manes.01G071100.v8.1/Manes.01G073800.v8.1/Manes.01G076100.v8.1/Manes.01G084500.v8.1/…	729
Stem P	Manes.08G089700	Manes.08G089700 (MYB)	2155/6053	10949/32786	3.14882e-05	0.000440835	0.000324549	Manes.01G000124.v8.1/Manes.01G000186.v8.1/Manes.01G000300.v8.1/Manes.01G000403.v8.1/Manes.01G004880.v8.1/Manes.01G005500.v8.1/Manes.01G007800.v8.1/Manes.01G009601.v8.1/Manes.01G011300.v8.1/Manes.01G011400.v8.1/Manes.01G014000.v8.1/Manes.01G017500.v8.1/Manes.01G018800.v8.1/Manes.01G020800.v8.1/Manes.01G022100.v8.1/Manes.01G023300.v8.1/Manes.01G029300.v8.1/Manes.01G030200.v8.1/Manes.01G030400.v8.1/…
Stem P	Manes.07G132500	Manes.07G132500 (G2-like)	2810/6053	14482/32786	5.04416e-05	0.000677935	0.000499106	Manes.01G000124.v8.1/Manes.01G000155.v8.1/Manes.01G000186.v8.1/Manes.01G000279.v8.1/Manes.01G000341.v8.1/Manes.01G001700.v8.1/Manes.01G004860.v8.1/Manes.01G004880.v8.1/Manes.01G006100.v8.1/Manes.01G006975.v8.1/Manes.01G007800.v8.1/Manes.01G007900.v8.1/Manes.01G008000.v8.1/Manes.01G009601.v8.1/Manes.01G011113.v8.1/Manes.01G011300.v8.1/Manes.01G012100.v8.1/Manes.01G012300.v8.1/Manes.01G012400.v8.1/…
Stem P	Manes.08G034200	Manes.08G034200 (Dof)	1706/6053	8600/32786	7.54756e-05	0.000975377	0.000718088	Manes.01G000093.v8.1/Manes.01G000155.v8.1/Manes.01G000341.v8.1/Manes.01G001700.v8.1/Manes.01G009300.v8.1/Manes.01G011400.v8.1/Manes.01G012300.v8.1/Manes.01G012400.v8.1/Manes.01G016100.v8.1/Manes.01G020500.v8.1/Manes.01G022100.v8.1/Manes.01G022400.v8.1/Manes.01G029900.v8.1/Manes.01G030400.v8.1/Manes.01G030500.v8.1/Manes.01G042200.v8.1/Manes.01G042700.v8.1/Manes.01G044300.v8.1/Manes.01G044700.v8.1/…
Stem P	Manes.01G193400	Manes.01G193400 (bHLH)	346/6053	1559/32786	7.93322e-05	0.000987245	0.000726825	Manes.01G000186.v8.1/Manes.01G011300.v8.1/Manes.01G035000.v8.1/Manes.01G036500.v8.1/Manes.01G039200.v8.1/Manes.01G042200.v8.1/Manes.01G051530.v8.1/Manes.01G068800.v8.1/Manes.01G159600.v8.1/Manes.01G171700.v8.1/Manes.01G172000.v8.1/Manes.01G172100.v8.1/Manes.01G172300.v8.1/Manes.01G178000.v8.1/Manes.01G187600.v8.1/Manes.01G190000.v8.1/Manes.01G193200.v8.1/Manes.01G232600.v8.1/Manes.01G236100.v8.1/…	346
Stem P	Manes.05G048000	Manes.05G048000 (YABBY)	2522/6053	12959/32786	8.92659e-05	0.00107119	0.000788627	Manes.01G000155.v8.1/Manes.01G000403.v8.1/Manes.01G000500.v8.1/Manes.01G004860.v8.1/Manes.01G005500.v8.1/Manes.01G006975.v8.1/Manes.01G007800.v8.1/Manes.01G007900.v8.1/Manes.01G008000.v8.1/Manes.01G009300.v8.1/Manes.01G009601.v8.1/Manes.01G011300.v8.1/Manes.01G011400.v8.1/Manes.01G012300.v8.1/Manes.01G014000.v8.1/Manes.01G018400.v8.1/Manes.01G019600.v8.1/Manes.01G020800.v8.1/Manes.01G022100.v8.1/…
Stem P	Manes.05G041900	Manes.05G041900 (MIKC_MADS)	1860/6053	9428/32786	9.90664e-05	0.0011478	0.000845031	Manes.01G000093.v8.1/Manes.01G000155.v8.1/Manes.01G004860.v8.1/Manes.01G004880.v8.1/Manes.01G005500.v8.1/Manes.01G009300.v8.1/Manes.01G009601.v8.1/Manes.01G011300.v8.1/Manes.01G011400.v8.1/Manes.01G012100.v8.1/Manes.01G017500.v8.1/Manes.01G020100.v8.1/Manes.01G020500.v8.1/Manes.01G022400.v8.1/Manes.01G026850.v8.1/Manes.01G030100.v8.1/Manes.01G031400.v8.1/Manes.01G034400.v8.1/Manes.01G035000.v8.1/…
Stem P	Manes.17G009200	Manes.17G009200 (G2-like)	941/6053	4622/32786	0.000206554	0.00222787	0.00164019	Manes.01G000093.v8.1/Manes.01G000124.v8.1/Manes.01G000279.v8.1/Manes.01G001700.v8.1/Manes.01G006975.v8.1/Manes.01G011300.v8.1/Manes.01G019600.v8.1/Manes.01G020100.v8.1/Manes.01G020500.v8.1/Manes.01G025100.v8.1/Manes.01G029700.v8.1/Manes.01G031200.v8.1/Manes.01G036500.v8.1/Manes.01G042200.v8.1/Manes.01G042700.v8.1/Manes.01G044600.v8.1/Manes.01G045300.v8.1/Manes.01G047100.v8.1/Manes.01G050500.v8.1/…	941
Stem P	Manes.16G029900	Manes.16G029900 (SBP)	118/6053	471/32786	0.000212178	0.00222787	0.00164019	Manes.01G004860.v8.1/Manes.01G009601.v8.1/Manes.01G080300.v8.1/Manes.01G107200.v8.1/Manes.01G111600.v8.1/Manes.01G149800.v8.1/Manes.01G215000.v8.1/Manes.01G238300.v8.1/Manes.01G257200.v8.1/Manes.02G004600.v8.1/Manes.02G021200.v8.1/Manes.02G026950.v8.1/Manes.02G051000.v8.1/Manes.02G061900.v8.1/Manes.02G112600.v8.1/Manes.02G130200.v8.1/Manes.02G145300.v8.1/Manes.02G158300.v8.1/Manes.02G215300.v8.1/…	118
Stem P	Manes.17G047500	Manes.17G047500 (SBP)	118/6053	471/32786	0.000212178	0.00222787	0.00164019	Manes.01G004860.v8.1/Manes.01G009601.v8.1/Manes.01G080300.v8.1/Manes.01G107200.v8.1/Manes.01G111600.v8.1/Manes.01G149800.v8.1/Manes.01G215000.v8.1/Manes.01G238300.v8.1/Manes.01G257200.v8.1/Manes.02G004600.v8.1/Manes.02G021200.v8.1/Manes.02G026950.v8.1/Manes.02G051000.v8.1/Manes.02G061900.v8.1/Manes.02G112600.v8.1/Manes.02G130200.v8.1/Manes.02G145300.v8.1/Manes.02G158300.v8.1/Manes.02G215300.v8.1/…	118
Stem P	Manes.09G142300	Manes.09G142300 (G2-like)	1050/6053	5203/32786	0.000296909	0.00302307	0.00222563	Manes.01G000093.v8.1/Manes.01G000124.v8.1/Manes.01G001700.v8.1/Manes.01G006975.v8.1/Manes.01G007900.v8.1/Manes.01G011300.v8.1/Manes.01G019600.v8.1/Manes.01G020100.v8.1/Manes.01G020500.v8.1/Manes.01G025100.v8.1/Manes.01G029700.v8.1/Manes.01G031200.v8.1/Manes.01G032400.v8.1/Manes.01G036500.v8.1/Manes.01G042200.v8.1/Manes.01G042700.v8.1/Manes.01G044600.v8.1/Manes.01G045300.v8.1/Manes.01G047100.v8.1/…	1050
Stem P	Manes.18G037900	Manes.18G037900 (bZIP)	435/6053	2054/32786	0.000688522	0.00680422	0.00500937	Manes.01G000031.v8.1/Manes.01G000300.v8.1/Manes.01G014000.v8.1/Manes.01G020500.v8.1/Manes.01G035000.v8.1/Manes.01G042200.v8.1/Manes.01G043200.v8.1/Manes.01G044700.v8.1/Manes.01G051530.v8.1/Manes.01G055000.v8.1/Manes.01G055600.v8.1/Manes.01G066500.v8.1/Manes.01G071100.v8.1/Manes.01G082200.v8.1/Manes.01G094800.v8.1/Manes.01G115500.v8.1/Manes.01G125200.v8.1/Manes.01G133900.v8.1/Manes.01G147900.v8.1/…	435
Stem P	Manes.01G242300	Manes.01G242300 (HD-ZIP)	1121/6053	5611/32786	0.000752239	0.0072215	0.00531658	Manes.01G008400.v8.1/Manes.01G011300.v8.1/Manes.01G017500.v8.1/Manes.01G030100.v8.1/Manes.01G030400.v8.1/Manes.01G033300.v8.1/Manes.01G038000.v8.1/Manes.01G042800.v8.1/Manes.01G045300.v8.1/Manes.01G049300.v8.1/Manes.01G050500.v8.1/Manes.01G051545.v8.1/Manes.01G054300.v8.1/Manes.01G056200.v8.1/Manes.01G059500.v8.1/Manes.01G060300.v8.1/Manes.01G062700.v8.1/Manes.01G073500.v8.1/Manes.01G074850.v8.1/…	1121
Stem P	Manes.13G136900	Manes.13G136900 (bZIP)	386/6053	1811/32786	0.000851817	0.00795029	0.00585313	Manes.01G000031.v8.1/Manes.01G000300.v8.1/Manes.01G020500.v8.1/Manes.01G035000.v8.1/Manes.01G042200.v8.1/Manes.01G043200.v8.1/Manes.01G055000.v8.1/Manes.01G055600.v8.1/Manes.01G082200.v8.1/Manes.01G094800.v8.1/Manes.01G116900.v8.1/Manes.01G119000.v8.1/Manes.01G125200.v8.1/Manes.01G133900.v8.1/Manes.01G145100.v8.1/Manes.01G147900.v8.1/Manes.01G155200.v8.1/Manes.01G158200.v8.1/Manes.01G160800.v8.1/…	386
Stem P	Manes.12G104100	Manes.12G104100 (bHLH)	271/6053	1236/32786	0.000961491	0.00873137	0.00642817	Manes.01G022400.v8.1/Manes.01G042200.v8.1/Manes.01G051530.v8.1/Manes.01G055000.v8.1/Manes.01G062400.v8.1/Manes.01G068800.v8.1/Manes.01G147900.v8.1/Manes.01G159600.v8.1/Manes.01G171700.v8.1/Manes.01G172100.v8.1/Manes.01G190000.v8.1/Manes.01G193200.v8.1/Manes.01G197200.v8.1/Manes.01G218100.v8.1/Manes.01G220400.v8.1/Manes.01G236100.v8.1/Manes.01G236700.v8.1/Manes.01G253000.v8.1/Manes.01G254800.v8.1/…	271
Stem P	Manes.16G032500	Manes.16G032500 (NAC)	265/6053	1209/32786	0.00110666	0.00975846	0.00718433	Manes.01G000031.v8.1/Manes.01G012100.v8.1/Manes.01G042200.v8.1/Manes.01G048966.v8.1/Manes.01G051530.v8.1/Manes.01G061500.v8.1/Manes.01G062400.v8.1/Manes.01G099600.v8.1/Manes.01G106600.v8.1/Manes.01G106700.v8.1/Manes.01G126500.v8.1/Manes.01G171900.v8.1/Manes.01G178300.v8.1/Manes.01G178400.v8.1/Manes.01G195600.v8.1/Manes.01G218500.v8.1/Manes.01G232600.v8.1/Manes.01G238300.v8.1/Manes.01G249900.v8.1/…	265
Stem P	Manes.08G005700	Manes.08G005700 (C2H2)	2185/6053	11279/32786	0.00113268	0.00975846	0.00718433	Manes.01G000031.v8.1/Manes.01G000403.v8.1/Manes.01G004860.v8.1/Manes.01G006100.v8.1/Manes.01G008400.v8.1/Manes.01G011113.v8.1/Manes.01G012400.v8.1/Manes.01G020800.v8.1/Manes.01G026850.v8.1/Manes.01G029300.v8.1/Manes.01G030100.v8.1/Manes.01G032400.v8.1/Manes.01G033300.v8.1/Manes.01G034400.v8.1/Manes.01G036800.v8.1/Manes.01G037500.v8.1/Manes.01G044300.v8.1/Manes.01G044600.v8.1/Manes.01G044700.v8.1/…
Stem P	Manes.15G130800	Manes.15G130800 (GRAS)	3814/6053	20101/32786	0.00135331	0.0113678	0.00836913	Manes.01G000031.v8.1/Manes.01G000093.v8.1/Manes.01G000155.v8.1/Manes.01G000186.v8.1/Manes.01G000300.v8.1/Manes.01G000403.v8.1/Manes.01G005500.v8.1/Manes.01G006100.v8.1/Manes.01G006975.v8.1/Manes.01G011113.v8.1/Manes.01G011300.v8.1/Manes.01G011400.v8.1/Manes.01G012100.v8.1/Manes.01G012300.v8.1/Manes.01G012400.v8.1/Manes.01G014000.v8.1/Manes.01G017500.v8.1/Manes.01G018400.v8.1/Manes.01G018800.v8.1/…
Stem P	Manes.11G108500	Manes.11G108500 (TCP)	311/6053	1447/32786	0.00156304	0.0128093	0.00943038	Manes.01G000093.v8.1/Manes.01G012300.v8.1/Manes.01G019600.v8.1/Manes.01G043200.v8.1/Manes.01G044300.v8.1/Manes.01G055000.v8.1/Manes.01G055100.v8.1/Manes.01G071100.v8.1/Manes.01G087500.v8.1/Manes.01G139800.v8.1/Manes.01G160800.v8.1/Manes.01G162800.v8.1/Manes.01G164800.v8.1/Manes.01G171900.v8.1/Manes.01G172000.v8.1/Manes.01G172900.v8.1/Manes.01G187600.v8.1/Manes.01G193200.v8.1/Manes.01G238300.v8.1/…	311
Stem P	Manes.05G039400	Manes.05G039400 (HD-ZIP)	1380/6053	7017/32786	0.00186257	0.0149006	0.01097	Manes.01G000031.v8.1/Manes.01G004860.v8.1/Manes.01G007800.v8.1/Manes.01G008400.v8.1/Manes.01G009300.v8.1/Manes.01G009601.v8.1/Manes.01G011300.v8.1/Manes.01G011400.v8.1/Manes.01G012400.v8.1/Manes.01G016100.v8.1/Manes.01G020500.v8.1/Manes.01G025100.v8.1/Manes.01G029700.v8.1/Manes.01G031200.v8.1/Manes.01G035100.v8.1/Manes.01G036500.v8.1/Manes.01G037500.v8.1/Manes.01G042200.v8.1/Manes.01G042700.v8.1/…	1380
Stem P	Manes.09G185300	Manes.09G185300 (NAC)	358/6053	1693/32786	0.0021945	0.0171477	0.0126244	Manes.01G000500.v8.1/Manes.01G044600.v8.1/Manes.01G061500.v8.1/Manes.01G062400.v8.1/Manes.01G066500.v8.1/Manes.01G070000.v8.1/Manes.01G074700.v8.1/Manes.01G075000.v8.1/Manes.01G085700.v8.1/Manes.01G106600.v8.1/Manes.01G106700.v8.1/Manes.01G124600.v8.1/Manes.01G128100.v8.1/Manes.01G140200.v8.1/Manes.01G155200.v8.1/Manes.01G155300.v8.1/Manes.01G164300.v8.1/Manes.01G171900.v8.1/Manes.01G172300.v8.1/…	358
Stem P	Manes.06G093900	Manes.06G093900 (TCP)	254/6053	1171/32786	0.00246199	0.0188006	0.0138413	Manes.01G000093.v8.1/Manes.01G000279.v8.1/Manes.01G011400.v8.1/Manes.01G012300.v8.1/Manes.01G018800.v8.1/Manes.01G044700.v8.1/Manes.01G055000.v8.1/Manes.01G055100.v8.1/Manes.01G087500.v8.1/Manes.01G110800.v8.1/Manes.01G118800.v8.1/Manes.01G162800.v8.1/Manes.01G171900.v8.1/Manes.01G172000.v8.1/Manes.01G172900.v8.1/Manes.01G187600.v8.1/Manes.01G193200.v8.1/Manes.01G238300.v8.1/Manes.01G241100.v8.1/…	254
Stem P	Manes.01G092100	Manes.01G092100 (Dof)	1145/6053	5801/32786	0.003205	0.0239307	0.0176181	Manes.01G000279.v8.1/Manes.01G000341.v8.1/Manes.01G001700.v8.1/Manes.01G004860.v8.1/Manes.01G005500.v8.1/Manes.01G009300.v8.1/Manes.01G011400.v8.1/Manes.01G012300.v8.1/Manes.01G012400.v8.1/Manes.01G017500.v8.1/Manes.01G029300.v8.1/Manes.01G029700.v8.1/Manes.01G029900.v8.1/Manes.01G031200.v8.1/Manes.01G035000.v8.1/Manes.01G038000.v8.1/Manes.01G042700.v8.1/Manes.01G044300.v8.1/Manes.01G048966.v8.1/…	1145
Stem P	Manes.04G140300	Manes.04G140300 (C2H2)	1281/6053	6526/32786	0.00364213	0.0258957	0.0190648	Manes.01G000031.v8.1/Manes.01G000403.v8.1/Manes.01G006100.v8.1/Manes.01G008400.v8.1/Manes.01G011113.v8.1/Manes.01G011400.v8.1/Manes.01G012400.v8.1/Manes.01G020800.v8.1/Manes.01G022100.v8.1/Manes.01G029300.v8.1/Manes.01G030100.v8.1/Manes.01G034400.v8.1/Manes.01G044300.v8.1/Manes.01G044600.v8.1/Manes.01G044700.v8.1/Manes.01G046200.v8.1/Manes.01G054300.v8.1/Manes.01G061500.v8.1/Manes.01G062400.v8.1/…	1281
Stem P	Manes.07G125100	Manes.07G125100 (MYB)	1428/6053	7306/32786	0.00369939	0.0258957	0.0190648	Manes.01G000124.v8.1/Manes.01G000186.v8.1/Manes.01G000500.v8.1/Manes.01G003200.v8.1/Manes.01G007800.v8.1/Manes.01G009601.v8.1/Manes.01G011300.v8.1/Manes.01G012100.v8.1/Manes.01G012300.v8.1/Manes.01G012400.v8.1/Manes.01G014000.v8.1/Manes.01G015100.v8.1/Manes.01G017500.v8.1/Manes.01G018800.v8.1/Manes.01G022400.v8.1/Manes.01G029300.v8.1/Manes.01G030200.v8.1/Manes.01G031200.v8.1/Manes.01G043200.v8.1/…	1428
Stem P	Manes.10G018000	Manes.10G018000 (MYB)	1428/6053	7306/32786	0.00369939	0.0258957	0.0190648	Manes.01G000124.v8.1/Manes.01G000186.v8.1/Manes.01G000500.v8.1/Manes.01G003200.v8.1/Manes.01G007800.v8.1/Manes.01G009601.v8.1/Manes.01G011300.v8.1/Manes.01G012100.v8.1/Manes.01G012300.v8.1/Manes.01G012400.v8.1/Manes.01G014000.v8.1/Manes.01G015100.v8.1/Manes.01G017500.v8.1/Manes.01G018800.v8.1/Manes.01G022400.v8.1/Manes.01G029300.v8.1/Manes.01G030200.v8.1/Manes.01G031200.v8.1/Manes.01G043200.v8.1/…	1428
Stem P	Manes.09G056100	Manes.09G056100 (bZIP)	408/6053	1966/32786	0.00417031	0.0285964	0.0210531	Manes.01G000031.v8.1/Manes.01G000186.v8.1/Manes.01G020500.v8.1/Manes.01G035000.v8.1/Manes.01G042200.v8.1/Manes.01G043200.v8.1/Manes.01G044700.v8.1/Manes.01G051530.v8.1/Manes.01G055000.v8.1/Manes.01G055600.v8.1/Manes.01G066500.v8.1/Manes.01G071100.v8.1/Manes.01G082200.v8.1/Manes.01G094800.v8.1/Manes.01G125200.v8.1/Manes.01G133900.v8.1/Manes.01G147900.v8.1/Manes.01G155200.v8.1/Manes.01G156500.v8.1/…	408
Stem P	Manes.01G249900	Manes.01G249900 (bZIP)	405/6053	1957/32786	0.00515549	0.0346449	0.0255061	Manes.01G000031.v8.1/Manes.01G000186.v8.1/Manes.01G000300.v8.1/Manes.01G020500.v8.1/Manes.01G035000.v8.1/Manes.01G042200.v8.1/Manes.01G043200.v8.1/Manes.01G044700.v8.1/Manes.01G051530.v8.1/Manes.01G055000.v8.1/Manes.01G055600.v8.1/Manes.01G061500.v8.1/Manes.01G066500.v8.1/Manes.01G071100.v8.1/Manes.01G076100.v8.1/Manes.01G082200.v8.1/Manes.01G133900.v8.1/Manes.01G147900.v8.1/Manes.01G155200.v8.1/…	405
Stem P	Manes.18G048100	Manes.18G048100 (bZIP)	407/6053	1970/32786	0.00563544	0.0371276	0.0273339	Manes.01G000031.v8.1/Manes.01G000300.v8.1/Manes.01G014000.v8.1/Manes.01G020500.v8.1/Manes.01G035000.v8.1/Manes.01G042200.v8.1/Manes.01G043200.v8.1/Manes.01G044700.v8.1/Manes.01G051530.v8.1/Manes.01G055000.v8.1/Manes.01G055600.v8.1/Manes.01G066500.v8.1/Manes.01G071100.v8.1/Manes.01G094800.v8.1/Manes.01G125200.v8.1/Manes.01G133900.v8.1/Manes.01G147900.v8.1/Manes.01G155200.v8.1/Manes.01G163500.v8.1/…	407
Stem P	Manes.03G091500	Manes.03G091500 (BES1)	222/6053	1031/32786	0.00619969	0.0400596	0.0294925	Manes.01G014000.v8.1/Manes.01G062400.v8.1/Manes.01G075900.v8.1/Manes.01G130700.v8.1/Manes.01G156800.v8.1/Manes.01G158600.v8.1/Manes.01G163500.v8.1/Manes.01G171700.v8.1/Manes.01G172000.v8.1/Manes.01G172300.v8.1/Manes.01G173400.v8.1/Manes.01G187600.v8.1/Manes.01G192800.v8.1/Manes.01G193200.v8.1/Manes.01G196900.v8.1/Manes.01G236100.v8.1/Manes.01G236700.v8.1/Manes.01G249900.v8.1/Manes.01G251300.v8.1/…	222
Stem P	Manes.01G263800	Manes.01G263800 (MIKC_MADS)	1859/6053	9635/32786	0.00651944	0.0413308	0.0304284	Manes.01G000403.v8.1/Manes.01G003200.v8.1/Manes.01G007800.v8.1/Manes.01G008400.v8.1/Manes.01G009601.v8.1/Manes.01G011300.v8.1/Manes.01G012100.v8.1/Manes.01G012400.v8.1/Manes.01G014000.v8.1/Manes.01G015100.v8.1/Manes.01G017500.v8.1/Manes.01G018800.v8.1/Manes.01G019600.v8.1/Manes.01G020500.v8.1/Manes.01G026850.v8.1/Manes.01G029300.v8.1/Manes.01G031400.v8.1/Manes.01G033300.v8.1/Manes.01G036600.v8.1/…
Stem P	Manes.12G009000	Manes.12G009000 (SBP)	168/6053	764/32786	0.00713553	0.0433287	0.0318993	Manes.01G004860.v8.1/Manes.01G009601.v8.1/Manes.01G080300.v8.1/Manes.01G107200.v8.1/Manes.01G111600.v8.1/Manes.01G134300.v8.1/Manes.01G134400.v8.1/Manes.01G149800.v8.1/Manes.01G207800.v8.1/Manes.01G215000.v8.1/Manes.01G238300.v8.1/Manes.01G256100.v8.1/Manes.01G257200.v8.1/Manes.01G259800.v8.1/Manes.01G262800.v8.1/Manes.02G021200.v8.1/Manes.02G026950.v8.1/Manes.02G061900.v8.1/Manes.02G099400.v8.1/…	168
Stem P	Manes.11G001300	Manes.11G001300 (MYB)	669/6053	3337/32786	0.00717307	0.0433287	0.0318993	Manes.01G000031.v8.1/Manes.01G000186.v8.1/Manes.01G009601.v8.1/Manes.01G018800.v8.1/Manes.01G058300.v8.1/Manes.01G064200.v8.1/Manes.01G066500.v8.1/Manes.01G074850.v8.1/Manes.01G076600.v8.1/Manes.01G093200.v8.1/Manes.01G115300.v8.1/Manes.01G116900.v8.1/Manes.01G119000.v8.1/Manes.01G126900.v8.1/Manes.01G128800.v8.1/Manes.01G130700.v8.1/Manes.01G131500.v8.1/Manes.01G135300.v8.1/Manes.01G147600.v8.1/…	669
Stem P	Manes.18G103100	Manes.18G103100 (TCP)	341/6053	1639/32786	0.00722146	0.0433287	0.0318993	Manes.01G000093.v8.1/Manes.01G019600.v8.1/Manes.01G055000.v8.1/Manes.01G055100.v8.1/Manes.01G071100.v8.1/Manes.01G087500.v8.1/Manes.01G147600.v8.1/Manes.01G160800.v8.1/Manes.01G162800.v8.1/Manes.01G164800.v8.1/Manes.01G171900.v8.1/Manes.01G172000.v8.1/Manes.01G172100.v8.1/Manes.01G172900.v8.1/Manes.01G187600.v8.1/Manes.01G193200.v8.1/Manes.01G220800.v8.1/Manes.01G238300.v8.1/Manes.01G241100.v8.1/…	341
Stem P	Manes.05G189600	Manes.05G189600 (GATA)	351/6053	1691/32786	0.00742009	0.0437395	0.0322017	Manes.01G005500.v8.1/Manes.01G012300.v8.1/Manes.01G022400.v8.1/Manes.01G042200.v8.1/Manes.01G044300.v8.1/Manes.01G049900.v8.1/Manes.01G051545.v8.1/Manes.01G055000.v8.1/Manes.01G062700.v8.1/Manes.01G066200.v8.1/Manes.01G074700.v8.1/Manes.01G104300.v8.1/Manes.01G115300.v8.1/Manes.01G133900.v8.1/Manes.01G135300.v8.1/Manes.01G154100.v8.1/Manes.01G160602.v8.1/Manes.01G164800.v8.1/Manes.01G210100.v8.1/…	351
Stem P	Manes.09G109300	Manes.09G109300 (G2-like)	1594/6053	8233/32786	0.0080886	0.0468581	0.0344977	Manes.01G000093.v8.1/Manes.01G000124.v8.1/Manes.01G000186.v8.1/Manes.01G000279.v8.1/Manes.01G000300.v8.1/Manes.01G000341.v8.1/Manes.01G006100.v8.1/Manes.01G011113.v8.1/Manes.01G011300.v8.1/Manes.01G012100.v8.1/Manes.01G012400.v8.1/Manes.01G017500.v8.1/Manes.01G019600.v8.1/Manes.01G020500.v8.1/Manes.01G022400.v8.1/Manes.01G029700.v8.1/Manes.01G030200.v8.1/Manes.01G031200.v8.1/Manes.01G035000.v8.1/…
Stem P	Manes.10G046700	Manes.10G046700 (ARF)	2026/6053	10545/32786	0.00837884	0.0477168	0.0351298	Manes.01G000031.v8.1/Manes.01G000155.v8.1/Manes.01G000300.v8.1/Manes.01G000403.v8.1/Manes.01G001700.v8.1/Manes.01G004860.v8.1/Manes.01G004880.v8.1/Manes.01G009601.v8.1/Manes.01G011400.v8.1/Manes.01G012300.v8.1/Manes.01G014000.v8.1/Manes.01G017500.v8.1/Manes.01G027800.v8.1/Manes.01G031200.v8.1/Manes.01G031400.v8.1/Manes.01G033300.v8.1/Manes.01G036800.v8.1/Manes.01G042200.v8.1/Manes.01G042700.v8.1/…

## Sheet: ClusterIntersections
Pattern	ID	Description	GeneRatio	BgRatio	pvalue	p.adjust	qvalue	geneID	Count
SR C/X, Stem P	Manes.17G062000	Manes.17G062000 (MIKC_MADS)	75/163	10674/32786	0.000229012	0.0462244	0.0462244	Manes.01G000403.v8.1/Manes.01G026850.v8.1/Manes.01G076600.v8.1/Manes.01G140200.v8.1/Manes.01G171900.v8.1/Manes.01G209400.v8.1/Manes.01G217700.v8.1/Manes.02G005800.v8.1/Manes.02G094700.v8.1/Manes.02G129900.v8.1/Manes.02G135000.v8.1/Manes.02G158200.v8.1/Manes.02G164700.v8.1/Manes.02G191700.v8.1/Manes.02G207700.v8.1/Manes.03G058700.v8.1/Manes.03G179000.v8.1/Manes.03G189500.v8.1/Manes.04G018600.v8.1/…	75
SR C/X, Stem P	Manes.01G263800	Manes.01G263800 (MIKC_MADS)	69/163	9635/32786	0.000286219	0.0462244	0.0462244	Manes.01G000403.v8.1/Manes.01G026850.v8.1/Manes.01G076600.v8.1/Manes.01G140200.v8.1/Manes.01G209400.v8.1/Manes.02G094700.v8.1/Manes.02G129900.v8.1/Manes.02G158200.v8.1/Manes.02G164700.v8.1/Manes.02G207700.v8.1/Manes.03G058700.v8.1/Manes.03G174100.v8.1/Manes.03G189500.v8.1/Manes.04G018600.v8.1/Manes.04G066800.v8.1/Manes.04G160500.v8.1/Manes.05G148600.v8.1/Manes.05G157900.v8.1/Manes.05G178900.v8.1/…	69
SR P, Stem P	Manes.11G131600	Manes.11G131600 (Dof)	2152/2636	24843/32786	2.92495e-14	9.82783e-12	7.63565e-12	Manes.01G000093.v8.1/Manes.01G000124.v8.1/Manes.01G000155.v8.1/Manes.01G000300.v8.1/Manes.01G000341.v8.1/Manes.01G004860.v8.1/Manes.01G006100.v8.1/Manes.01G009601.v8.1/Manes.01G011300.v8.1/Manes.01G011400.v8.1/Manes.01G012400.v8.1/Manes.01G018800.v8.1/Manes.01G020100.v8.1/Manes.01G020800.v8.1/Manes.01G022400.v8.1/Manes.01G025100.v8.1/Manes.01G027800.v8.1/Manes.01G029900.v8.1/Manes.01G035000.v8.1/…
SR P, Stem P	Manes.15G031500	Manes.15G031500 (CPP)	1810/2636	20472/32786	1.99323e-12	3.34863e-10	2.60169e-10	Manes.01G000500.v8.1/Manes.01G004860.v8.1/Manes.01G004880.v8.1/Manes.01G009601.v8.1/Manes.01G011300.v8.1/Manes.01G011400.v8.1/Manes.01G012400.v8.1/Manes.01G018800.v8.1/Manes.01G020100.v8.1/Manes.01G020800.v8.1/Manes.01G022400.v8.1/Manes.01G025100.v8.1/Manes.01G027800.v8.1/Manes.01G029900.v8.1/Manes.01G035000.v8.1/Manes.01G035100.v8.1/Manes.01G036500.v8.1/Manes.01G036600.v8.1/Manes.01G039200.v8.1/…
SR P, Stem P	Manes.03G174900	Manes.03G174900 (CPP)	2084/2636	24139/32786	8.86268e-12	8.6726e-10	6.73811e-10	Manes.01G000124.v8.1/Manes.01G000300.v8.1/Manes.01G000341.v8.1/Manes.01G000500.v8.1/Manes.01G004860.v8.1/Manes.01G004880.v8.1/Manes.01G009601.v8.1/Manes.01G011300.v8.1/Manes.01G011400.v8.1/Manes.01G012400.v8.1/Manes.01G018800.v8.1/Manes.01G020100.v8.1/Manes.01G020800.v8.1/Manes.01G022400.v8.1/Manes.01G025100.v8.1/Manes.01G027800.v8.1/Manes.01G029900.v8.1/Manes.01G030900.v8.1/Manes.01G035000.v8.1/…
SR P, Stem P	Manes.18G023700	Manes.18G023700 (ZF-HD)	1941/2636	22249/32786	1.03245e-11	8.6726e-10	6.73811e-10	Manes.01G000093.v8.1/Manes.01G000124.v8.1/Manes.01G000155.v8.1/Manes.01G000300.v8.1/Manes.01G000500.v8.1/Manes.01G004860.v8.1/Manes.01G004880.v8.1/Manes.01G009601.v8.1/Manes.01G011300.v8.1/Manes.01G011400.v8.1/Manes.01G012400.v8.1/Manes.01G018800.v8.1/Manes.01G020100.v8.1/Manes.01G020800.v8.1/Manes.01G022400.v8.1/Manes.01G027800.v8.1/Manes.01G029900.v8.1/Manes.01G030900.v8.1/Manes.01G035100.v8.1/…
SR P, Stem P	Manes.17G122400	Manes.17G122400 (HD-ZIP)	1633/2636	18316/32786	2.41399e-11	1.6222e-09	1.26036e-09	Manes.01G000155.v8.1/Manes.01G000300.v8.1/Manes.01G000500.v8.1/Manes.01G004860.v8.1/Manes.01G004880.v8.1/Manes.01G009601.v8.1/Manes.01G011300.v8.1/Manes.01G011400.v8.1/Manes.01G012400.v8.1/Manes.01G020100.v8.1/Manes.01G020800.v8.1/Manes.01G027800.v8.1/Manes.01G029900.v8.1/Manes.01G035000.v8.1/Manes.01G036500.v8.1/Manes.01G036600.v8.1/Manes.01G039200.v8.1/Manes.01G043300.v8.1/Manes.01G044300.v8.1/…
SR P, Stem P	Manes.07G115400	Manes.07G115400 (Dof)	1603/2636	18047/32786	2.57368e-10	1.41718e-08	1.10107e-08	Manes.01G000093.v8.1/Manes.01G000124.v8.1/Manes.01G000155.v8.1/Manes.01G000500.v8.1/Manes.01G004860.v8.1/Manes.01G004880.v8.1/Manes.01G006100.v8.1/Manes.01G009601.v8.1/Manes.01G011400.v8.1/Manes.01G012400.v8.1/Manes.01G018800.v8.1/Manes.01G020100.v8.1/Manes.01G022400.v8.1/Manes.01G027800.v8.1/Manes.01G035000.v8.1/Manes.01G035100.v8.1/Manes.01G036500.v8.1/Manes.01G044300.v8.1/Manes.01G047100.v8.1/…
SR P, Stem P	Manes.05G098900	Manes.05G098900 (HD-ZIP)	1584/2636	17818/32786	3.22561e-10	1.41718e-08	1.10107e-08	Manes.01G000093.v8.1/Manes.01G000124.v8.1/Manes.01G000155.v8.1/Manes.01G000300.v8.1/Manes.01G000500.v8.1/Manes.01G004880.v8.1/Manes.01G006100.v8.1/Manes.01G009601.v8.1/Manes.01G011300.v8.1/Manes.01G011400.v8.1/Manes.01G012400.v8.1/Manes.01G018800.v8.1/Manes.01G020100.v8.1/Manes.01G020800.v8.1/Manes.01G025100.v8.1/Manes.01G027800.v8.1/Manes.01G029900.v8.1/Manes.01G035100.v8.1/Manes.01G036500.v8.1/…
SR P, Stem P	Manes.09G136200	Manes.09G136200 (WOX)	1557/2636	17480/32786	3.37424e-10	1.41718e-08	1.10107e-08	Manes.01G000124.v8.1/Manes.01G000155.v8.1/Manes.01G000300.v8.1/Manes.01G000500.v8.1/Manes.01G004860.v8.1/Manes.01G004880.v8.1/Manes.01G009601.v8.1/Manes.01G011400.v8.1/Manes.01G012400.v8.1/Manes.01G018800.v8.1/Manes.01G020100.v8.1/Manes.01G022400.v8.1/Manes.01G025100.v8.1/Manes.01G027800.v8.1/Manes.01G029900.v8.1/Manes.01G030900.v8.1/Manes.01G035100.v8.1/Manes.01G036500.v8.1/Manes.01G036600.v8.1/…	1557
SR P, Stem P	Manes.12G095300	Manes.12G095300 (Dof)	2044/2636	23850/32786	2.47883e-09	9.25428e-08	7.19004e-08	Manes.01G000093.v8.1/Manes.01G000124.v8.1/Manes.01G000155.v8.1/Manes.01G000300.v8.1/Manes.01G000341.v8.1/Manes.01G004860.v8.1/Manes.01G006100.v8.1/Manes.01G009601.v8.1/Manes.01G011300.v8.1/Manes.01G011400.v8.1/Manes.01G012400.v8.1/Manes.01G018800.v8.1/Manes.01G020100.v8.1/Manes.01G020800.v8.1/Manes.01G022400.v8.1/Manes.01G025100.v8.1/Manes.01G027800.v8.1/Manes.01G029900.v8.1/Manes.01G035000.v8.1/…
SR P, Stem P	Manes.17G055700	Manes.17G055700 (Dof)	2071/2636	24219/32786	3.17008e-09	9.76677e-08	7.58822e-08	Manes.01G000093.v8.1/Manes.01G000124.v8.1/Manes.01G000155.v8.1/Manes.01G000300.v8.1/Manes.01G000341.v8.1/Manes.01G004860.v8.1/Manes.01G004880.v8.1/Manes.01G006100.v8.1/Manes.01G009601.v8.1/Manes.01G011400.v8.1/Manes.01G012400.v8.1/Manes.01G018800.v8.1/Manes.01G020100.v8.1/Manes.01G020800.v8.1/Manes.01G022400.v8.1/Manes.01G025100.v8.1/Manes.01G027800.v8.1/Manes.01G029900.v8.1/Manes.01G035000.v8.1/…
SR P, Stem P	Manes.14G065600	Manes.14G065600 (Dof)	2144/2636	25193/32786	3.19746e-09	9.76677e-08	7.58822e-08	Manes.01G000093.v8.1/Manes.01G000124.v8.1/Manes.01G000155.v8.1/Manes.01G000300.v8.1/Manes.01G000341.v8.1/Manes.01G000500.v8.1/Manes.01G004860.v8.1/Manes.01G004880.v8.1/Manes.01G006100.v8.1/Manes.01G009601.v8.1/Manes.01G011300.v8.1/Manes.01G011400.v8.1/Manes.01G012400.v8.1/Manes.01G018800.v8.1/Manes.01G020100.v8.1/Manes.01G020800.v8.1/Manes.01G022400.v8.1/Manes.01G025100.v8.1/Manes.01G027800.v8.1/…
SR P, Stem P	Manes.14G079000	Manes.14G079000 (Dof)	1849/2636	21465/32786	5.90978e-08	1.65474e-06	1.28564e-06	Manes.01G000093.v8.1/Manes.01G000124.v8.1/Manes.01G000155.v8.1/Manes.01G000300.v8.1/Manes.01G000341.v8.1/Manes.01G004860.v8.1/Manes.01G004880.v8.1/Manes.01G009601.v8.1/Manes.01G011400.v8.1/Manes.01G012400.v8.1/Manes.01G018800.v8.1/Manes.01G020100.v8.1/Manes.01G020800.v8.1/Manes.01G022400.v8.1/Manes.01G025100.v8.1/Manes.01G027800.v8.1/Manes.01G029900.v8.1/Manes.01G035000.v8.1/Manes.01G035100.v8.1/…
SR P, Stem P	Manes.09G034900	Manes.09G034900 (C3H)	1218/2636	13564/32786	9.27882e-08	2.39822e-06	1.86328e-06	Manes.01G000093.v8.1/Manes.01G000124.v8.1/Manes.01G000155.v8.1/Manes.01G000341.v8.1/Manes.01G000500.v8.1/Manes.01G011400.v8.1/Manes.01G012400.v8.1/Manes.01G020100.v8.1/Manes.01G022400.v8.1/Manes.01G029900.v8.1/Manes.01G035100.v8.1/Manes.01G036600.v8.1/Manes.01G047100.v8.1/Manes.01G049300.v8.1/Manes.01G049900.v8.1/Manes.01G050600.v8.1/Manes.01G061500.v8.1/Manes.01G062400.v8.1/Manes.01G062800.v8.1/…	1218
SR P, Stem P	Manes.08G018300	Manes.08G018300 (HD-ZIP)	1192/2636	13252/32786	1.04354e-07	2.50449e-06	1.94585e-06	Manes.01G000155.v8.1/Manes.01G000500.v8.1/Manes.01G004860.v8.1/Manes.01G009601.v8.1/Manes.01G011300.v8.1/Manes.01G011400.v8.1/Manes.01G020800.v8.1/Manes.01G036500.v8.1/Manes.01G043300.v8.1/Manes.01G044300.v8.1/Manes.01G045300.v8.1/Manes.01G049900.v8.1/Manes.01G050500.v8.1/Manes.01G050600.v8.1/Manes.01G053000.v8.1/Manes.01G056204.v8.1/Manes.01G058200.v8.1/Manes.01G060875.v8.1/Manes.01G062400.v8.1/…	1192
SR P, Stem P	Manes.01G123100	Manes.01G123100 (MYB_related)	962/2636	10483/32786	1.55612e-07	3.4857e-06	2.70819e-06	Manes.01G000300.v8.1/Manes.01G000500.v8.1/Manes.01G004860.v8.1/Manes.01G004880.v8.1/Manes.01G009601.v8.1/Manes.01G012400.v8.1/Manes.01G022400.v8.1/Manes.01G025100.v8.1/Manes.01G027800.v8.1/Manes.01G035000.v8.1/Manes.01G043200.v8.1/Manes.01G043300.v8.1/Manes.01G047100.v8.1/Manes.01G049300.v8.1/Manes.01G049900.v8.1/Manes.01G056204.v8.1/Manes.01G058300.v8.1/Manes.01G062400.v8.1/Manes.01G062800.v8.1/…	962
SR P, Stem P	Manes.05G041900	Manes.05G041900 (MIKC_MADS)	872/2636	9428/32786	2.43145e-07	5.10604e-06	3.9671e-06	Manes.01G000093.v8.1/Manes.01G000155.v8.1/Manes.01G004860.v8.1/Manes.01G004880.v8.1/Manes.01G009601.v8.1/Manes.01G011300.v8.1/Manes.01G011400.v8.1/Manes.01G020100.v8.1/Manes.01G022400.v8.1/Manes.01G035000.v8.1/Manes.01G035100.v8.1/Manes.01G047100.v8.1/Manes.01G050500.v8.1/Manes.01G060875.v8.1/Manes.01G061500.v8.1/Manes.01G070300.v8.1/Manes.01G071100.v8.1/Manes.01G073800.v8.1/Manes.01G074850.v8.1/…	872
SR P, Stem P	Manes.01G253000	Manes.01G253000 (MYB_related)	1006/2636	11042/32786	2.64691e-07	5.23153e-06	4.0646e-06	Manes.01G000300.v8.1/Manes.01G000341.v8.1/Manes.01G000500.v8.1/Manes.01G004860.v8.1/Manes.01G006100.v8.1/Manes.01G012400.v8.1/Manes.01G022400.v8.1/Manes.01G025100.v8.1/Manes.01G027800.v8.1/Manes.01G035000.v8.1/Manes.01G043200.v8.1/Manes.01G047100.v8.1/Manes.01G049300.v8.1/Manes.01G050600.v8.1/Manes.01G053000.v8.1/Manes.01G056204.v8.1/Manes.01G058300.v8.1/Manes.01G062400.v8.1/Manes.01G062800.v8.1/…	1006
SR P, Stem P	Manes.13G001800	Manes.13G001800 (AP2)	1072/2636	11941/32786	1.48339e-06	2.76899e-05	2.15134e-05	Manes.01G000093.v8.1/Manes.01G000155.v8.1/Manes.01G004860.v8.1/Manes.01G004880.v8.1/Manes.01G009601.v8.1/Manes.01G011400.v8.1/Manes.01G012400.v8.1/Manes.01G020100.v8.1/Manes.01G022400.v8.1/Manes.01G035000.v8.1/Manes.01G035100.v8.1/Manes.01G047100.v8.1/Manes.01G051530.v8.1/Manes.01G060875.v8.1/Manes.01G061500.v8.1/Manes.01G062400.v8.1/Manes.01G070300.v8.1/Manes.01G073800.v8.1/Manes.01G074850.v8.1/…	1072
SR P, Stem P	Manes.07G124500	Manes.07G124500 (Trihelix)	873/2636	9545/32786	1.681e-06	2.97272e-05	2.30963e-05	Manes.01G004860.v8.1/Manes.01G004880.v8.1/Manes.01G009601.v8.1/Manes.01G011300.v8.1/Manes.01G025100.v8.1/Manes.01G027800.v8.1/Manes.01G035000.v8.1/Manes.01G043200.v8.1/Manes.01G047100.v8.1/Manes.01G049300.v8.1/Manes.01G050500.v8.1/Manes.01G050600.v8.1/Manes.01G053000.v8.1/Manes.01G056204.v8.1/Manes.01G058300.v8.1/Manes.01G060875.v8.1/Manes.01G061500.v8.1/Manes.01G066200.v8.1/Manes.01G070300.v8.1/…	873
SR P, Stem P	Manes.08G089700	Manes.08G089700 (MYB)	980/2636	10949/32786	1.11635e-05	0.000187547	0.000145713	Manes.01G000124.v8.1/Manes.01G000300.v8.1/Manes.01G004880.v8.1/Manes.01G009601.v8.1/Manes.01G011300.v8.1/Manes.01G011400.v8.1/Manes.01G018800.v8.1/Manes.01G020800.v8.1/Manes.01G030900.v8.1/Manes.01G036600.v8.1/Manes.01G043200.v8.1/Manes.01G044300.v8.1/Manes.01G045300.v8.1/Manes.01G050500.v8.1/Manes.01G051530.v8.1/Manes.01G056204.v8.1/Manes.01G060875.v8.1/Manes.01G062800.v8.1/Manes.01G064200.v8.1/…	980
SR P, Stem P	Manes.06G080600	Manes.06G080600 (Dof)	1294/2636	14821/32786	1.65515e-05	0.000264824	0.000205753	Manes.01G000093.v8.1/Manes.01G000124.v8.1/Manes.01G000155.v8.1/Manes.01G000341.v8.1/Manes.01G006100.v8.1/Manes.01G011300.v8.1/Manes.01G011400.v8.1/Manes.01G012400.v8.1/Manes.01G020100.v8.1/Manes.01G020800.v8.1/Manes.01G022400.v8.1/Manes.01G025100.v8.1/Manes.01G029900.v8.1/Manes.01G047100.v8.1/Manes.01G049300.v8.1/Manes.01G049900.v8.1/Manes.01G058300.v8.1/Manes.01G060875.v8.1/Manes.01G061500.v8.1/…	1294
SR P, Stem P	Manes.02G179100	Manes.02G179100 (Trihelix)	1158/2636	13165/32786	2.18466e-05	0.000322239	0.000250361	Manes.01G000341.v8.1/Manes.01G004860.v8.1/Manes.01G004880.v8.1/Manes.01G009601.v8.1/Manes.01G011300.v8.1/Manes.01G020100.v8.1/Manes.01G020800.v8.1/Manes.01G025100.v8.1/Manes.01G035000.v8.1/Manes.01G043200.v8.1/Manes.01G047100.v8.1/Manes.01G049300.v8.1/Manes.01G049900.v8.1/Manes.01G050500.v8.1/Manes.01G050600.v8.1/Manes.01G051530.v8.1/Manes.01G053000.v8.1/Manes.01G056204.v8.1/Manes.01G058300.v8.1/…	1158
SR P, Stem P	Manes.09G079800	Manes.09G079800 (MYB_related)	910/2636	10146/32786	2.2058e-05	0.000322239	0.000250361	Manes.01G000300.v8.1/Manes.01G000500.v8.1/Manes.01G004860.v8.1/Manes.01G009601.v8.1/Manes.01G012400.v8.1/Manes.01G022400.v8.1/Manes.01G025100.v8.1/Manes.01G027800.v8.1/Manes.01G029900.v8.1/Manes.01G035000.v8.1/Manes.01G036500.v8.1/Manes.01G043200.v8.1/Manes.01G043300.v8.1/Manes.01G047100.v8.1/Manes.01G049300.v8.1/Manes.01G049900.v8.1/Manes.01G056204.v8.1/Manes.01G058300.v8.1/Manes.01G062400.v8.1/…	910
SR P, Stem P	Manes.07G132500	Manes.07G132500 (G2-like)	1261/2636	14482/32786	4.3492e-05	0.000608888	0.000473071	Manes.01G000124.v8.1/Manes.01G000155.v8.1/Manes.01G000341.v8.1/Manes.01G004860.v8.1/Manes.01G004880.v8.1/Manes.01G006100.v8.1/Manes.01G009601.v8.1/Manes.01G011300.v8.1/Manes.01G012400.v8.1/Manes.01G018800.v8.1/Manes.01G020100.v8.1/Manes.01G020800.v8.1/Manes.01G022400.v8.1/Manes.01G027800.v8.1/Manes.01G029900.v8.1/Manes.01G036600.v8.1/Manes.01G039200.v8.1/Manes.01G044300.v8.1/Manes.01G047100.v8.1/…	1261
SR P, Stem P	Manes.15G130800	Manes.15G130800 (GRAS)	1709/2636	20101/32786	5.38984e-05	0.000724394	0.000562813	Manes.01G000093.v8.1/Manes.01G000155.v8.1/Manes.01G000300.v8.1/Manes.01G006100.v8.1/Manes.01G011300.v8.1/Manes.01G011400.v8.1/Manes.01G012400.v8.1/Manes.01G018800.v8.1/Manes.01G020100.v8.1/Manes.01G020800.v8.1/Manes.01G022400.v8.1/Manes.01G035000.v8.1/Manes.01G035100.v8.1/Manes.01G043200.v8.1/Manes.01G044300.v8.1/Manes.01G047100.v8.1/Manes.01G049300.v8.1/Manes.01G050500.v8.1/Manes.01G051530.v8.1/…
SR P, Stem P	Manes.01G193400	Manes.01G193400 (bHLH)	166/2636	1559/32786	0.000113283	0.00146397	0.00113742	Manes.01G011300.v8.1/Manes.01G035000.v8.1/Manes.01G036500.v8.1/Manes.01G039200.v8.1/Manes.01G051530.v8.1/Manes.01G068800.v8.1/Manes.01G159600.v8.1/Manes.01G172000.v8.1/Manes.01G178000.v8.1/Manes.01G187600.v8.1/Manes.01G190000.v8.1/Manes.01G264600.v8.1/Manes.02G007400.v8.1/Manes.02G018400.v8.1/Manes.02G055300.v8.1/Manes.02G081700.v8.1/Manes.02G083600.v8.1/Manes.02G088900.v8.1/Manes.02G096600.v8.1/…	166
SR P, Stem P	Manes.05G015600	Manes.05G015600 (MYB_related)	794/2636	8879/32786	0.000155642	0.00193688	0.00150484	Manes.01G000300.v8.1/Manes.01G000500.v8.1/Manes.01G004860.v8.1/Manes.01G012400.v8.1/Manes.01G022400.v8.1/Manes.01G025100.v8.1/Manes.01G027800.v8.1/Manes.01G035000.v8.1/Manes.01G043200.v8.1/Manes.01G047100.v8.1/Manes.01G049300.v8.1/Manes.01G049900.v8.1/Manes.01G056204.v8.1/Manes.01G058300.v8.1/Manes.01G062800.v8.1/Manes.01G064200.v8.1/Manes.01G064500.v8.1/Manes.01G071100.v8.1/Manes.01G073800.v8.1/…	794
SR P, Stem P	Manes.05G039400	Manes.05G039400 (HD-ZIP)	637/2636	7017/32786	0.000201588	0.00235005	0.00182586	Manes.01G004860.v8.1/Manes.01G009601.v8.1/Manes.01G011300.v8.1/Manes.01G011400.v8.1/Manes.01G012400.v8.1/Manes.01G025100.v8.1/Manes.01G035100.v8.1/Manes.01G036500.v8.1/Manes.01G050500.v8.1/Manes.01G051530.v8.1/Manes.01G058300.v8.1/Manes.01G060875.v8.1/Manes.01G061500.v8.1/Manes.01G068800.v8.1/Manes.01G071100.v8.1/Manes.01G074850.v8.1/Manes.01G081800.v8.1/Manes.01G085700.v8.1/Manes.01G086100.v8.1/…	637
SR P, Stem P	Manes.11G108500	Manes.11G108500 (TCP)	154/2636	1447/32786	0.000202832	0.00235005	0.00182586	Manes.01G000093.v8.1/Manes.01G043200.v8.1/Manes.01G044300.v8.1/Manes.01G071100.v8.1/Manes.01G087500.v8.1/Manes.01G139800.v8.1/Manes.01G160800.v8.1/Manes.01G164800.v8.1/Manes.01G172000.v8.1/Manes.01G187600.v8.1/Manes.01G238300.v8.1/Manes.01G253800.v8.1/Manes.02G001700.v8.1/Manes.02G033500.v8.1/Manes.02G055300.v8.1/Manes.02G081700.v8.1/Manes.02G101200.v8.1/Manes.02G147100.v8.1/Manes.02G150700.v8.1/…	154
SR P, Stem P	Manes.05G048000	Manes.05G048000 (YABBY)	1125/2636	12959/32786	0.000313969	0.00351645	0.00273208	Manes.01G000155.v8.1/Manes.01G000500.v8.1/Manes.01G004860.v8.1/Manes.01G009601.v8.1/Manes.01G011300.v8.1/Manes.01G011400.v8.1/Manes.01G020800.v8.1/Manes.01G027800.v8.1/Manes.01G036500.v8.1/Manes.01G049300.v8.1/Manes.01G049900.v8.1/Manes.01G050500.v8.1/Manes.01G050600.v8.1/Manes.01G058200.v8.1/Manes.01G060875.v8.1/Manes.01G062400.v8.1/Manes.01G064200.v8.1/Manes.01G064500.v8.1/Manes.01G070300.v8.1/…	1125
SR P, Stem P	Manes.01G242300	Manes.01G242300 (HD-ZIP)	515/2636	5611/32786	0.000378534	0.00410282	0.00318765	Manes.01G011300.v8.1/Manes.01G045300.v8.1/Manes.01G049300.v8.1/Manes.01G050500.v8.1/Manes.01G074850.v8.1/Manes.01G081500.v8.1/Manes.01G081800.v8.1/Manes.01G092900.v8.1/Manes.01G110800.v8.1/Manes.01G139500.v8.1/Manes.01G139800.v8.1/Manes.01G156800.v8.1/Manes.01G161600.v8.1/Manes.01G165000.v8.1/Manes.01G165800.v8.1/Manes.01G183500.v8.1/Manes.01G196400.v8.1/Manes.01G197200.v8.1/Manes.01G214500.v8.1/…	515
SR P, Stem P	Manes.09G109300	Manes.09G109300 (G2-like)	734/2636	8233/32786	0.000449455	0.00465615	0.00361756	Manes.01G000093.v8.1/Manes.01G000124.v8.1/Manes.01G000300.v8.1/Manes.01G000341.v8.1/Manes.01G006100.v8.1/Manes.01G011300.v8.1/Manes.01G012400.v8.1/Manes.01G022400.v8.1/Manes.01G035000.v8.1/Manes.01G036600.v8.1/Manes.01G047100.v8.1/Manes.01G050500.v8.1/Manes.01G051530.v8.1/Manes.01G058300.v8.1/Manes.01G064200.v8.1/Manes.01G071100.v8.1/Manes.01G073800.v8.1/Manes.01G080100.v8.1/Manes.01G080300.v8.1/…	734
SR P, Stem P	Manes.16G029900	Manes.16G029900 (SBP)	59/2636	471/32786	0.000471158	0.00465615	0.00361756	Manes.01G004860.v8.1/Manes.01G009601.v8.1/Manes.01G080300.v8.1/Manes.01G107200.v8.1/Manes.01G111600.v8.1/Manes.01G149800.v8.1/Manes.01G238300.v8.1/Manes.01G257200.v8.1/Manes.02G061900.v8.1/Manes.02G112600.v8.1/Manes.02G130200.v8.1/Manes.02G145300.v8.1/Manes.02G158300.v8.1/Manes.02G215300.v8.1/Manes.02G215325.v8.1/Manes.03G041900.v8.1/Manes.03G133000.v8.1/Manes.03G182800.v8.1/Manes.03G207100.v8.1/…	59
SR P, Stem P	Manes.17G047500	Manes.17G047500 (SBP)	59/2636	471/32786	0.000471158	0.00465615	0.00361756	Manes.01G004860.v8.1/Manes.01G009601.v8.1/Manes.01G080300.v8.1/Manes.01G107200.v8.1/Manes.01G111600.v8.1/Manes.01G149800.v8.1/Manes.01G238300.v8.1/Manes.01G257200.v8.1/Manes.02G061900.v8.1/Manes.02G112600.v8.1/Manes.02G130200.v8.1/Manes.02G145300.v8.1/Manes.02G158300.v8.1/Manes.02G215300.v8.1/Manes.02G215325.v8.1/Manes.03G041900.v8.1/Manes.03G133000.v8.1/Manes.03G182800.v8.1/Manes.03G207100.v8.1/…	59
SR P, Stem P	Manes.06G093900	Manes.06G093900 (TCP)	126/2636	1171/32786	0.000487584	0.00468081	0.00363672	Manes.01G000093.v8.1/Manes.01G011400.v8.1/Manes.01G018800.v8.1/Manes.01G087500.v8.1/Manes.01G110800.v8.1/Manes.01G172000.v8.1/Manes.01G187600.v8.1/Manes.01G238300.v8.1/Manes.01G253800.v8.1/Manes.01G258104.v8.1/Manes.02G006700.v8.1/Manes.02G018400.v8.1/Manes.02G019100.v8.1/Manes.02G038400.v8.1/Manes.02G055300.v8.1/Manes.02G081700.v8.1/Manes.02G101200.v8.1/Manes.02G106100.v8.1/Manes.02G126450.v8.1/…	126
SR P, Stem P	Manes.17G009200	Manes.17G009200 (G2-like)	429/2636	4622/32786	0.000546152	0.00509742	0.0039604	Manes.01G000093.v8.1/Manes.01G000124.v8.1/Manes.01G011300.v8.1/Manes.01G020100.v8.1/Manes.01G025100.v8.1/Manes.01G036500.v8.1/Manes.01G045300.v8.1/Manes.01G047100.v8.1/Manes.01G050500.v8.1/Manes.01G050600.v8.1/Manes.01G058300.v8.1/Manes.01G071100.v8.1/Manes.01G076100.v8.1/Manes.01G087900.v8.1/Manes.01G094800.v8.1/Manes.01G099100.v8.1/Manes.01G102500.v8.1/Manes.01G120400.v8.1/Manes.01G121500.v8.1/…	429
SR P, Stem P	Manes.02G224400	Manes.02G224400 (HD-ZIP)	505/2636	5541/32786	0.000804434	0.00730513	0.00567567	Manes.01G004860.v8.1/Manes.01G009601.v8.1/Manes.01G011300.v8.1/Manes.01G011400.v8.1/Manes.01G012400.v8.1/Manes.01G025100.v8.1/Manes.01G036500.v8.1/Manes.01G050500.v8.1/Manes.01G060875.v8.1/Manes.01G068800.v8.1/Manes.01G071100.v8.1/Manes.01G074850.v8.1/Manes.01G081800.v8.1/Manes.01G110800.v8.1/Manes.01G112100.v8.1/Manes.01G115500.v8.1/Manes.01G116900.v8.1/Manes.01G133000.v8.1/Manes.01G139800.v8.1/…	505
SR P, Stem P	Manes.03G114300	Manes.03G114300 (NAC)	202/2636	2054/32786	0.00148865	0.0131628	0.0102267	Manes.01G004860.v8.1/Manes.01G051530.v8.1/Manes.01G080100.v8.1/Manes.01G107300.v8.1/Manes.01G116900.v8.1/Manes.01G156800.v8.1/Manes.01G187900.v8.1/Manes.01G214500.v8.1/Manes.01G214800.v8.1/Manes.01G216800.v8.1/Manes.01G220000.v8.1/Manes.01G242800.v8.1/Manes.01G256200.v8.1/Manes.01G267100.v8.1/Manes.02G000100.v8.1/Manes.02G028600.v8.1/Manes.02G034900.v8.1/Manes.02G051600.v8.1/Manes.02G056700.v8.1/…	202
SR P, Stem P	Manes.08G148000	Manes.08G148000 (NAC)	161/2636	1602/32786	0.00185538	0.0159848	0.0124193	Manes.01G000500.v8.1/Manes.01G071100.v8.1/Manes.01G080100.v8.1/Manes.01G106600.v8.1/Manes.01G106700.v8.1/Manes.01G183500.v8.1/Manes.01G192800.v8.1/Manes.01G214500.v8.1/Manes.01G267100.v8.1/Manes.02G000100.v8.1/Manes.02G028600.v8.1/Manes.02G034900.v8.1/Manes.02G042700.v8.1/Manes.02G043800.v8.1/Manes.02G056700.v8.1/Manes.02G066000.v8.1/Manes.02G075500.v8.1/Manes.02G077700.v8.1/Manes.02G094600.v8.1/…	161
SR P, Stem P	Manes.02G081200	Manes.02G081200 (NAC)	192/2636	1956/32786	0.00210035	0.017643	0.0137076	Manes.01G000500.v8.1/Manes.01G004860.v8.1/Manes.01G051530.v8.1/Manes.01G058200.v8.1/Manes.01G061500.v8.1/Manes.01G062400.v8.1/Manes.01G080100.v8.1/Manes.01G116900.v8.1/Manes.01G156800.v8.1/Manes.01G160200.v8.1/Manes.01G183500.v8.1/Manes.01G187900.v8.1/Manes.01G214500.v8.1/Manes.01G214800.v8.1/Manes.01G218500.v8.1/Manes.01G220000.v8.1/Manes.01G220100.v8.1/Manes.01G238300.v8.1/Manes.01G242800.v8.1/…	192
SR P, Stem P	Manes.18G015400	Manes.18G015400 (ARF)	110/2636	1047/32786	0.00236903	0.0194145	0.0150839	Manes.01G058300.v8.1/Manes.01G080100.v8.1/Manes.01G099100.v8.1/Manes.01G106500.v8.1/Manes.01G107200.v8.1/Manes.01G118500.v8.1/Manes.01G127200.v8.1/Manes.01G174200.v8.1/Manes.01G174400.v8.1/Manes.01G196000.v8.1/Manes.01G226900.v8.1/Manes.01G231750.v8.1/Manes.02G043200.v8.1/Manes.02G051600.v8.1/Manes.02G125700.v8.1/Manes.02G180800.v8.1/Manes.02G182900.v8.1/Manes.02G213900.v8.1/Manes.03G001500.v8.1/…	110
SR P, Stem P	Manes.04G052000	Manes.04G052000 (EIL)	210/2636	2176/32786	0.00292608	0.0229154	0.0178039	Manes.01G000124.v8.1/Manes.01G051530.v8.1/Manes.01G056204.v8.1/Manes.01G060875.v8.1/Manes.01G064200.v8.1/Manes.01G068800.v8.1/Manes.01G074850.v8.1/Manes.01G107200.v8.1/Manes.01G116900.v8.1/Manes.01G143500.v8.1/Manes.01G147300.v8.1/Manes.01G155000.v8.1/Manes.01G161600.v8.1/Manes.01G165400.v8.1/Manes.01G178000.v8.1/Manes.01G190000.v8.1/Manes.01G204600.v8.1/Manes.01G226900.v8.1/Manes.01G236900.v8.1/…	210
SR P, Stem P	Manes.09G142300	Manes.09G142300 (G2-like)	469/2636	5203/32786	0.00293262	0.0229154	0.0178039	Manes.01G000093.v8.1/Manes.01G000124.v8.1/Manes.01G011300.v8.1/Manes.01G020100.v8.1/Manes.01G025100.v8.1/Manes.01G036500.v8.1/Manes.01G045300.v8.1/Manes.01G047100.v8.1/Manes.01G050500.v8.1/Manes.01G058200.v8.1/Manes.01G058300.v8.1/Manes.01G070300.v8.1/Manes.01G071100.v8.1/Manes.01G094800.v8.1/Manes.01G099100.v8.1/Manes.01G102500.v8.1/Manes.01G106600.v8.1/Manes.01G106700.v8.1/Manes.01G121500.v8.1/…	469
SR P, Stem P	Manes.07G125100	Manes.07G125100 (MYB)	644/2636	7306/32786	0.00331909	0.0247168	0.0192035	Manes.01G000124.v8.1/Manes.01G000500.v8.1/Manes.01G009601.v8.1/Manes.01G011300.v8.1/Manes.01G012400.v8.1/Manes.01G018800.v8.1/Manes.01G022400.v8.1/Manes.01G043200.v8.1/Manes.01G044300.v8.1/Manes.01G051530.v8.1/Manes.01G062400.v8.1/Manes.01G062800.v8.1/Manes.01G071100.v8.1/Manes.01G073800.v8.1/Manes.01G074850.v8.1/Manes.01G076100.v8.1/Manes.01G081500.v8.1/Manes.01G087900.v8.1/Manes.01G093200.v8.1/…	644
SR P, Stem P	Manes.10G018000	Manes.10G018000 (MYB)	644/2636	7306/32786	0.00331909	0.0247168	0.0192035	Manes.01G000124.v8.1/Manes.01G000500.v8.1/Manes.01G009601.v8.1/Manes.01G011300.v8.1/Manes.01G012400.v8.1/Manes.01G018800.v8.1/Manes.01G022400.v8.1/Manes.01G043200.v8.1/Manes.01G044300.v8.1/Manes.01G051530.v8.1/Manes.01G062400.v8.1/Manes.01G062800.v8.1/Manes.01G071100.v8.1/Manes.01G073800.v8.1/Manes.01G074850.v8.1/Manes.01G076100.v8.1/Manes.01G081500.v8.1/Manes.01G087900.v8.1/Manes.01G093200.v8.1/…	644
SR P, Stem P	Manes.08G034200	Manes.08G034200 (Dof)	751/2636	8600/32786	0.00338385	0.0247168	0.0192035	Manes.01G000093.v8.1/Manes.01G000155.v8.1/Manes.01G000341.v8.1/Manes.01G011400.v8.1/Manes.01G012400.v8.1/Manes.01G022400.v8.1/Manes.01G029900.v8.1/Manes.01G044300.v8.1/Manes.01G047100.v8.1/Manes.01G049900.v8.1/Manes.01G050600.v8.1/Manes.01G051530.v8.1/Manes.01G061500.v8.1/Manes.01G062400.v8.1/Manes.01G070300.v8.1/Manes.01G073800.v8.1/Manes.01G094800.v8.1/Manes.01G107300.v8.1/Manes.01G111600.v8.1/…	751
SR P, Stem P	Manes.04G004100	Manes.04G004100 (bZIP)	80/2636	737/32786	0.00381803	0.0272948	0.0212065	Manes.01G018800.v8.1/Manes.01G058300.v8.1/Manes.01G076100.v8.1/Manes.01G080300.v8.1/Manes.01G086100.v8.1/Manes.01G112100.v8.1/Manes.01G190000.v8.1/Manes.01G193300.v8.1/Manes.01G218500.v8.1/Manes.02G072200.v8.1/Manes.02G190900.v8.1/Manes.02G215325.v8.1/Manes.03G197900.v8.1/Manes.04G067900.v8.1/Manes.04G103100.v8.1/Manes.04G113700.v8.1/Manes.04G129750.v8.1/Manes.04G155700.v8.1/Manes.05G032000.v8.1/…	80
SR P, Stem P	Manes.02G055900	Manes.02G055900 (TCP)	116/2636	1130/32786	0.00390722	0.0273505	0.0212498	Manes.01G000500.v8.1/Manes.01G018800.v8.1/Manes.01G043200.v8.1/Manes.01G068800.v8.1/Manes.01G071100.v8.1/Manes.01G124801.v8.1/Manes.01G139800.v8.1/Manes.01G147300.v8.1/Manes.01G147600.v8.1/Manes.01G160800.v8.1/Manes.01G161000.v8.1/Manes.01G187600.v8.1/Manes.02G002300.v8.1/Manes.02G048520.v8.1/Manes.02G051600.v8.1/Manes.02G055300.v8.1/Manes.02G081700.v8.1/Manes.02G096700.v8.1/Manes.02G126450.v8.1/…	116
SR P, Stem P	Manes.09G181800	Manes.09G181800 (bHLH)	160/2636	1630/32786	0.00475209	0.0325857	0.0253172	Manes.01G020100.v8.1/Manes.01G022400.v8.1/Manes.01G035000.v8.1/Manes.01G051530.v8.1/Manes.01G058200.v8.1/Manes.01G068800.v8.1/Manes.01G120300.v8.1/Manes.01G163500.v8.1/Manes.01G190000.v8.1/Manes.01G197200.v8.1/Manes.01G214500.v8.1/Manes.01G218100.v8.1/Manes.01G256400.v8.1/Manes.01G264600.v8.1/Manes.02G005400.v8.1/Manes.02G034100.v8.1/Manes.02G055300.v8.1/Manes.02G080300.v8.1/Manes.02G081500.v8.1/…	160
SR P, Stem P	Manes.17G089900	Manes.17G089900 (BBR-BPC)	1232/2636	14533/32786	0.00502139	0.0337437	0.0262169	Manes.01G000093.v8.1/Manes.01G000155.v8.1/Manes.01G000341.v8.1/Manes.01G000500.v8.1/Manes.01G004860.v8.1/Manes.01G009601.v8.1/Manes.01G011400.v8.1/Manes.01G012400.v8.1/Manes.01G020100.v8.1/Manes.01G022400.v8.1/Manes.01G035000.v8.1/Manes.01G035100.v8.1/Manes.01G043200.v8.1/Manes.01G043300.v8.1/Manes.01G044300.v8.1/Manes.01G049300.v8.1/Manes.01G049900.v8.1/Manes.01G061500.v8.1/Manes.01G062400.v8.1/…	1232
SR P, Stem P	Manes.16G032500	Manes.16G032500 (NAC)	122/2636	1209/32786	0.00546101	0.0359784	0.0279532	Manes.01G051530.v8.1/Manes.01G061500.v8.1/Manes.01G062400.v8.1/Manes.01G106600.v8.1/Manes.01G106700.v8.1/Manes.01G178300.v8.1/Manes.01G218500.v8.1/Manes.01G238300.v8.1/Manes.02G002300.v8.1/Manes.02G005400.v8.1/Manes.02G008100.v8.1/Manes.02G051600.v8.1/Manes.02G077700.v8.1/Manes.02G097300.v8.1/Manes.02G106700.v8.1/Manes.02G124600.v8.1/Manes.02G126500.v8.1/Manes.02G144700.v8.1/Manes.02G215605.v8.1/…	122
SR P, Stem P	Manes.02G035400	Manes.02G035400 (NAC)	146/2636	1480/32786	0.00572514	0.0369932	0.0287416	Manes.01G000341.v8.1/Manes.01G039200.v8.1/Manes.01G051530.v8.1/Manes.01G058200.v8.1/Manes.01G061500.v8.1/Manes.01G106600.v8.1/Manes.01G106700.v8.1/Manes.01G112100.v8.1/Manes.01G130900.v8.1/Manes.01G139500.v8.1/Manes.01G192800.v8.1/Manes.01G209500.v8.1/Manes.01G214500.v8.1/Manes.01G267100.v8.1/Manes.02G028600.v8.1/Manes.02G106100.v8.1/Manes.02G106700.v8.1/Manes.02G149100.v8.1/Manes.02G150700.v8.1/…	146
SR P, Stem P	Manes.17G010300	Manes.17G010300 (G2-like)	732/2636	8428/32786	0.00641285	0.040655	0.0315866	Manes.01G000124.v8.1/Manes.01G000341.v8.1/Manes.01G009601.v8.1/Manes.01G011300.v8.1/Manes.01G027800.v8.1/Manes.01G039200.v8.1/Manes.01G044300.v8.1/Manes.01G047100.v8.1/Manes.01G050500.v8.1/Manes.01G056204.v8.1/Manes.01G058300.v8.1/Manes.01G060875.v8.1/Manes.01G061500.v8.1/Manes.01G062800.v8.1/Manes.01G064200.v8.1/Manes.01G068800.v8.1/Manes.01G071100.v8.1/Manes.01G076100.v8.1/Manes.01G080300.v8.1/…	732
SR P, Stem P	Manes.13G043000	Manes.13G043000 (bHLH)	167/2636	1728/32786	0.00712313	0.0443217	0.0344354	Manes.01G022400.v8.1/Manes.01G035000.v8.1/Manes.01G039200.v8.1/Manes.01G062400.v8.1/Manes.01G094800.v8.1/Manes.01G156800.v8.1/Manes.01G163500.v8.1/Manes.01G178000.v8.1/Manes.01G190000.v8.1/Manes.01G193300.v8.1/Manes.01G214500.v8.1/Manes.01G218100.v8.1/Manes.01G264600.v8.1/Manes.02G007400.v8.1/Manes.02G042400.v8.1/Manes.02G055300.v8.1/Manes.02G081700.v8.1/Manes.02G083600.v8.1/Manes.02G088900.v8.1/…	167
SR P/X, Stem P	Manes.18G037900	Manes.18G037900 (bZIP)	107/1081	2054/32786	1.92714e-06	0.000575416	0.00051737	Manes.01G014000.v8.1/Manes.01G020500.v8.1/Manes.01G042200.v8.1/Manes.01G125200.v8.1/Manes.01G133900.v8.1/Manes.01G147900.v8.1/Manes.01G155200.v8.1/Manes.01G172100.v8.1/Manes.01G215200.v8.1/Manes.01G232600.v8.1/Manes.01G233400.v8.1/Manes.01G249900.v8.1/Manes.01G251300.v8.1/Manes.01G253000.v8.1/Manes.02G007600.v8.1/Manes.02G007900.v8.1/Manes.02G022600.v8.1/Manes.02G040600.v8.1/Manes.02G052280.v8.1/…	107
SR P/X, Stem P	Manes.18G048100	Manes.18G048100 (bZIP)	102/1081	1970/32786	4.41742e-06	0.000575416	0.00051737	Manes.01G014000.v8.1/Manes.01G020500.v8.1/Manes.01G042200.v8.1/Manes.01G125200.v8.1/Manes.01G133900.v8.1/Manes.01G147900.v8.1/Manes.01G155200.v8.1/Manes.01G172100.v8.1/Manes.01G215200.v8.1/Manes.01G232600.v8.1/Manes.01G233400.v8.1/Manes.01G249900.v8.1/Manes.01G251300.v8.1/Manes.01G253000.v8.1/Manes.02G007600.v8.1/Manes.02G022600.v8.1/Manes.02G040600.v8.1/Manes.02G052280.v8.1/Manes.02G086900.v8.1/…	102
SR P/X, Stem P	Manes.13G136900	Manes.13G136900 (bZIP)	95/1081	1811/32786	5.66675e-06	0.000575416	0.00051737	Manes.01G020500.v8.1/Manes.01G042200.v8.1/Manes.01G125200.v8.1/Manes.01G133900.v8.1/Manes.01G147900.v8.1/Manes.01G155200.v8.1/Manes.01G158200.v8.1/Manes.01G172100.v8.1/Manes.01G215200.v8.1/Manes.01G232600.v8.1/Manes.01G233400.v8.1/Manes.01G253000.v8.1/Manes.01G263100.v8.1/Manes.02G007600.v8.1/Manes.02G040600.v8.1/Manes.02G052280.v8.1/Manes.02G090000.v8.1/Manes.02G105400.v8.1/Manes.02G128000.v8.1/…	95
SR P/X, Stem P	Manes.09G056100	Manes.09G056100 (bZIP)	101/1081	1966/32786	6.8502e-06	0.000575416	0.00051737	Manes.01G000186.v8.1/Manes.01G020500.v8.1/Manes.01G042200.v8.1/Manes.01G125200.v8.1/Manes.01G133900.v8.1/Manes.01G147900.v8.1/Manes.01G155200.v8.1/Manes.01G172100.v8.1/Manes.01G215200.v8.1/Manes.01G232600.v8.1/Manes.01G233400.v8.1/Manes.01G251300.v8.1/Manes.01G253000.v8.1/Manes.02G007600.v8.1/Manes.02G022600.v8.1/Manes.02G040600.v8.1/Manes.02G052280.v8.1/Manes.02G086900.v8.1/Manes.02G089200.v8.1/…	101
SR P/X, Stem P	Manes.01G249900	Manes.01G249900 (bZIP)	98/1081	1957/32786	2.59947e-05	0.00174684	0.00157062	Manes.01G000186.v8.1/Manes.01G020500.v8.1/Manes.01G042200.v8.1/Manes.01G133900.v8.1/Manes.01G147900.v8.1/Manes.01G155200.v8.1/Manes.01G158200.v8.1/Manes.01G172100.v8.1/Manes.01G215200.v8.1/Manes.01G233400.v8.1/Manes.01G249900.v8.1/Manes.02G007600.v8.1/Manes.02G022600.v8.1/Manes.02G040600.v8.1/Manes.02G052280.v8.1/Manes.02G061400.v8.1/Manes.02G089200.v8.1/Manes.02G090000.v8.1/Manes.02G220900.v8.1/…	98
SR P/X, Stem P	Manes.17G122400	Manes.17G122400 (HD-ZIP)	668/1081	18316/32786	3.40895e-05	0.00190901	0.00171643	Manes.01G008000.v8.1/Manes.01G014000.v8.1/Manes.01G020500.v8.1/Manes.01G022100.v8.1/Manes.01G030200.v8.1/Manes.01G031400.v8.1/Manes.01G044600.v8.1/Manes.01G051545.v8.1/Manes.01G059500.v8.1/Manes.01G060300.v8.1/Manes.01G060400.v8.1/Manes.01G062600.v8.1/Manes.01G062700.v8.1/Manes.01G066600.v8.1/Manes.01G084500.v8.1/Manes.01G094300.v8.1/Manes.01G098600.v8.1/Manes.01G101700.v8.1/Manes.01G114800.v8.1/…	668
SR P/X, Stem P	Manes.09G136200	Manes.09G136200 (WOX)	637/1081	17480/32786	9.14754e-05	0.00439082	0.00394789	Manes.01G003200.v8.1/Manes.01G008000.v8.1/Manes.01G012300.v8.1/Manes.01G014000.v8.1/Manes.01G019600.v8.1/Manes.01G020500.v8.1/Manes.01G029300.v8.1/Manes.01G030200.v8.1/Manes.01G031400.v8.1/Manes.01G042200.v8.1/Manes.01G044600.v8.1/Manes.01G059500.v8.1/Manes.01G060400.v8.1/Manes.01G062600.v8.1/Manes.01G062700.v8.1/Manes.01G066600.v8.1/Manes.01G094300.v8.1/Manes.01G098600.v8.1/Manes.01G101300.v8.1/…	637
SR P/X, Stem P	Manes.15G191900	Manes.15G191900 (bZIP)	97/1081	2016/32786	0.000125794	0.00528333	0.00475036	Manes.01G000186.v8.1/Manes.01G020500.v8.1/Manes.01G042200.v8.1/Manes.01G133900.v8.1/Manes.01G147900.v8.1/Manes.01G155200.v8.1/Manes.01G158200.v8.1/Manes.01G172100.v8.1/Manes.01G215200.v8.1/Manes.01G233400.v8.1/Manes.01G251300.v8.1/Manes.01G253000.v8.1/Manes.02G007600.v8.1/Manes.02G022600.v8.1/Manes.02G040600.v8.1/Manes.02G052280.v8.1/Manes.02G086900.v8.1/Manes.02G090000.v8.1/Manes.02G128000.v8.1/…	97
SR P/X, Stem P	Manes.15G031500	Manes.15G031500 (CPP)	730/1081	20472/32786	0.000221938	0.00828569	0.00744986	Manes.01G003200.v8.1/Manes.01G005500.v8.1/Manes.01G008000.v8.1/Manes.01G012300.v8.1/Manes.01G019600.v8.1/Manes.01G020500.v8.1/Manes.01G029300.v8.1/Manes.01G031400.v8.1/Manes.01G036800.v8.1/Manes.01G042200.v8.1/Manes.01G044600.v8.1/Manes.01G051545.v8.1/Manes.01G059500.v8.1/Manes.01G060400.v8.1/Manes.01G062600.v8.1/Manes.01G062700.v8.1/Manes.01G074700.v8.1/Manes.01G094300.v8.1/Manes.01G098600.v8.1/…	730
SR P/X, Stem P	Manes.01G263800	Manes.01G263800 (MIKC_MADS)	369/1081	9635/32786	0.000327994	0.0110206	0.00990887	Manes.01G003200.v8.1/Manes.01G014000.v8.1/Manes.01G019600.v8.1/Manes.01G020500.v8.1/Manes.01G029300.v8.1/Manes.01G031400.v8.1/Manes.01G036800.v8.1/Manes.01G051545.v8.1/Manes.01G101300.v8.1/Manes.01G101700.v8.1/Manes.01G104300.v8.1/Manes.01G114800.v8.1/Manes.01G127500.v8.1/Manes.01G131500.v8.1/Manes.01G144600.v8.1/Manes.01G155200.v8.1/Manes.01G158200.v8.1/Manes.01G165200.v8.1/Manes.01G175300.v8.1/…	369
SR P/X, Stem P	Manes.05G098900	Manes.05G098900 (HD-ZIP)	641/1081	17818/32786	0.000478898	0.0145103	0.0130465	Manes.01G008000.v8.1/Manes.01G012300.v8.1/Manes.01G014000.v8.1/Manes.01G020500.v8.1/Manes.01G029300.v8.1/Manes.01G031400.v8.1/Manes.01G042200.v8.1/Manes.01G044600.v8.1/Manes.01G051545.v8.1/Manes.01G059500.v8.1/Manes.01G060300.v8.1/Manes.01G060400.v8.1/Manes.01G062600.v8.1/Manes.01G062700.v8.1/Manes.01G066600.v8.1/Manes.01G094300.v8.1/Manes.01G098600.v8.1/Manes.01G101300.v8.1/Manes.01G101700.v8.1/…	641
SR P/X, Stem P	Manes.05G189600	Manes.05G189600 (GATA)	81/1081	1691/32786	0.000518224	0.0145103	0.0130465	Manes.01G005500.v8.1/Manes.01G012300.v8.1/Manes.01G042200.v8.1/Manes.01G051545.v8.1/Manes.01G062700.v8.1/Manes.01G074700.v8.1/Manes.01G104300.v8.1/Manes.01G133900.v8.1/Manes.01G263100.v8.1/Manes.02G011400.v8.1/Manes.02G040600.v8.1/Manes.02G042300.v8.1/Manes.02G056500.v8.1/Manes.02G086900.v8.1/Manes.02G089200.v8.1/Manes.02G125500.v8.1/Manes.02G128000.v8.1/Manes.03G046400.v8.1/Manes.03G084600.v8.1/…	81
SR P/X, Stem P	Manes.03G174900	Manes.03G174900 (CPP)	842/1081	24139/32786	0.000570386	0.0147423	0.0132551	Manes.01G000186.v8.1/Manes.01G003200.v8.1/Manes.01G005500.v8.1/Manes.01G008000.v8.1/Manes.01G012300.v8.1/Manes.01G014000.v8.1/Manes.01G019600.v8.1/Manes.01G020500.v8.1/Manes.01G022100.v8.1/Manes.01G029300.v8.1/Manes.01G031400.v8.1/Manes.01G032400.v8.1/Manes.01G042200.v8.1/Manes.01G044600.v8.1/Manes.01G051545.v8.1/Manes.01G059500.v8.1/Manes.01G060400.v8.1/Manes.01G062600.v8.1/Manes.01G062700.v8.1/…	842
SR P/X, Stem P	Manes.18G023700	Manes.18G023700 (ZF-HD)	782/1081	22249/32786	0.000662708	0.015905	0.0143005	Manes.01G000186.v8.1/Manes.01G003200.v8.1/Manes.01G008000.v8.1/Manes.01G012300.v8.1/Manes.01G014000.v8.1/Manes.01G019600.v8.1/Manes.01G020500.v8.1/Manes.01G022100.v8.1/Manes.01G029300.v8.1/Manes.01G030200.v8.1/Manes.01G031400.v8.1/Manes.01G032400.v8.1/Manes.01G042200.v8.1/Manes.01G044600.v8.1/Manes.01G051545.v8.1/Manes.01G059500.v8.1/Manes.01G060300.v8.1/Manes.01G060400.v8.1/Manes.01G062600.v8.1/…	782
SR P/X, Stem P	Manes.11G123600	Manes.11G123600 (bZIP)	47/1081	874/32786	0.000792624	0.0177548	0.0159637	Manes.01G094300.v8.1/Manes.01G259800.v8.1/Manes.02G007600.v8.1/Manes.02G061400.v8.1/Manes.02G089200.v8.1/Manes.02G089700.v8.1/Manes.02G155501.v8.1/Manes.03G082900.v8.1/Manes.03G084600.v8.1/Manes.04G031960.v8.1/Manes.04G074110.v8.1/Manes.04G074300.v8.1/Manes.04G077700.v8.1/Manes.04G113600.v8.1/Manes.05G012500.v8.1/Manes.05G031100.v8.1/Manes.05G031800.v8.1/Manes.05G066800.v8.1/Manes.07G004400.v8.1/…	47
SR P/X, Stem P	Manes.04G140300	Manes.04G140300 (C2H2)	256/1081	6526/32786	0.00108554	0.0227963	0.0204967	Manes.01G022100.v8.1/Manes.01G029300.v8.1/Manes.01G044600.v8.1/Manes.01G115900.v8.1/Manes.01G129000.v8.1/Manes.01G131500.v8.1/Manes.01G158200.v8.1/Manes.01G172100.v8.1/Manes.01G197300.v8.1/Manes.01G220700.v8.1/Manes.01G233400.v8.1/Manes.01G249900.v8.1/Manes.02G007600.v8.1/Manes.02G007800.v8.1/Manes.02G007900.v8.1/Manes.02G012600.v8.1/Manes.02G022100.v8.1/Manes.02G028100.v8.1/Manes.02G029900.v8.1/…	256
SR P/X, Stem P	Manes.08G069300	Manes.08G069300 (FAR1)	34/1081	599/32786	0.00168193	0.0332429	0.0298895	Manes.01G259800.v8.1/Manes.02G012600.v8.1/Manes.02G197900.v8.1/Manes.03G082900.v8.1/Manes.03G104100.v8.1/Manes.04G113200.v8.1/Manes.04G146300.v8.1/Manes.05G147800.v8.1/Manes.05G151500.v8.1/Manes.06G036700.v8.1/Manes.07G004400.v8.1/Manes.07G106500.v8.1/Manes.07G119400.v8.1/Manes.08G101200.v8.1/Manes.10G008900.v8.1/Manes.10G013000.v8.1/Manes.11G006000.v8.1/Manes.12G127800.v8.1/Manes.12G140100.v8.1/…	34
Stem P	Manes.07G115400	Manes.07G115400 (Dof)	1198/2013	18047/32786	1.66021e-05	0.00557831	0.00533016	Manes.01G000279.v8.1/Manes.01G006975.v8.1/Manes.01G009300.v8.1/Manes.01G011113.v8.1/Manes.01G012100.v8.1/Manes.01G015100.v8.1/Manes.01G017500.v8.1/Manes.01G023300.v8.1/Manes.01G029700.v8.1/Manes.01G030500.v8.1/Manes.01G037500.v8.1/Manes.01G042700.v8.1/Manes.01G042800.v8.1/Manes.01G044700.v8.1/Manes.01G046200.v8.1/Manes.01G048966.v8.1/Manes.01G054900.v8.1/Manes.01G055000.v8.1/Manes.01G055600.v8.1/…	1198
Stem P	Manes.03G174900	Manes.03G174900 (CPP)	1552/2013	24139/32786	0.000120826	0.0202988	0.0193958	Manes.01G000279.v8.1/Manes.01G006975.v8.1/Manes.01G007800.v8.1/Manes.01G007900.v8.1/Manes.01G009300.v8.1/Manes.01G011113.v8.1/Manes.01G012100.v8.1/Manes.01G017500.v8.1/Manes.01G018400.v8.1/Manes.01G023300.v8.1/Manes.01G026600.v8.1/Manes.01G029700.v8.1/Manes.01G030500.v8.1/Manes.01G031200.v8.1/Manes.01G033300.v8.1/Manes.01G037500.v8.1/Manes.01G038000.v8.1/Manes.01G042700.v8.1/Manes.01G042800.v8.1/…	1552
Stem P	Manes.05G049500	Manes.05G049500 (C2H2)	72/2013	764/32786	0.000213465	0.023908	0.0228444	Manes.01G055708.v8.1/Manes.01G105400.v8.1/Manes.01G120200.v8.1/Manes.01G132300.v8.1/Manes.01G162800.v8.1/Manes.01G174266.v8.1/Manes.01G254800.v8.1/Manes.01G275000.v8.1/Manes.02G011600.v8.1/Manes.02G054400.v8.1/Manes.02G082200.v8.1/Manes.02G092200.v8.1/Manes.02G150900.v8.1/Manes.02G161350.v8.1/Manes.02G165300.v8.1/Manes.02G165600.v8.1/Manes.03G044200.v8.1/Manes.03G056201.v8.1/Manes.03G060432.v8.1/…	72
SR X	Manes.12G108500	Manes.12G108500 (MYB)	65/409	3019/32786	1.0182e-05	0.00341097	0.00316178	Manes.01G000465.v8.1/Manes.01G050300.v8.1/Manes.01G193400.v8.1/Manes.01G224200.v8.1/Manes.02G054300.v8.1/Manes.02G119600.v8.1/Manes.02G152400.v8.1/Manes.02G156700.v8.1/Manes.02G192800.v8.1/Manes.03G083600.v8.1/Manes.03G109400.v8.1/Manes.03G171000.v8.1/Manes.04G068700.v8.1/Manes.04G081100.v8.1/Manes.04G088500.v8.1/Manes.04G108200.v8.1/Manes.04G119600.v8.1/Manes.04G134200.v8.1/Manes.04G135400.v8.1/…	65
SR X	Manes.15G031500	Manes.15G031500 (CPP)	291/409	20472/32786	0.000121421	0.0203381	0.0188523	Manes.01G000465.v8.1/Manes.01G005512.v8.1/Manes.01G011000.v8.1/Manes.01G014700.v8.1/Manes.01G031600.v8.1/Manes.01G033100.v8.1/Manes.01G048600.v8.1/Manes.01G050300.v8.1/Manes.01G078400.v8.1/Manes.01G087050.v8.1/Manes.01G092400.v8.1/Manes.01G092600.v8.1/Manes.01G145700.v8.1/Manes.01G152100.v8.1/Manes.01G153900.v8.1/Manes.01G190700.v8.1/Manes.01G191300.v8.1/Manes.01G193400.v8.1/Manes.01G199200.v8.1/…	291
SR X	Manes.13G043000	Manes.13G043000 (bHLH)	39/409	1728/32786	0.000280802	0.0263521	0.0244269	Manes.01G031600.v8.1/Manes.01G145700.v8.1/Manes.01G152100.v8.1/Manes.01G190700.v8.1/Manes.02G116100.v8.1/Manes.02G119700.v8.1/Manes.02G151600.v8.1/Manes.02G161300.v8.1/Manes.03G184300.v8.1/Manes.04G130000.v8.1/Manes.05G004800.v8.1/Manes.05G019500.v8.1/Manes.05G026800.v8.1/Manes.05G154200.v8.1/Manes.06G074300.v8.1/Manes.06G116700.v8.1/Manes.06G124500.v8.1/Manes.07G106308.v8.1/Manes.08G159600.v8.1/…	39
SR X	Manes.03G174900	Manes.03G174900 (CPP)	331/409	24139/32786	0.000314651	0.0263521	0.0244269	Manes.01G000465.v8.1/Manes.01G005512.v8.1/Manes.01G011000.v8.1/Manes.01G014700.v8.1/Manes.01G031600.v8.1/Manes.01G033100.v8.1/Manes.01G048600.v8.1/Manes.01G050300.v8.1/Manes.01G078400.v8.1/Manes.01G087050.v8.1/Manes.01G092400.v8.1/Manes.01G092600.v8.1/Manes.01G128700.v8.1/Manes.01G145700.v8.1/Manes.01G149000.v8.1/Manes.01G152100.v8.1/Manes.01G153900.v8.1/Manes.01G172650.v8.1/Manes.01G190700.v8.1/…	331
Stem C/X	Manes.14G065600	Manes.14G065600 (Dof)	806/985	25193/32786	6.6089e-05	0.0221398	0.0213572	Manes.01G000527.v8.1/Manes.01G007050.v8.1/Manes.01G007400.v8.1/Manes.01G010300.v8.1/Manes.01G011500.v8.1/Manes.01G012425.v8.1/Manes.01G015200.v8.1/Manes.01G017700.v8.1/Manes.01G018500.v8.1/Manes.01G025900.v8.1/Manes.01G026000.v8.1/Manes.01G031700.v8.1/Manes.01G040500.v8.1/Manes.01G041500.v8.1/Manes.01G042400.v8.1/Manes.01G045900.v8.1/Manes.01G047400.v8.1/Manes.01G062500.v8.1/Manes.01G063100.v8.1/…	806
Stem X	Manes.18G023700	Manes.18G023700 (ZF-HD)	1565/2176	22249/32786	1.23848e-05	0.00180348	0.001695	Manes.01G005066.v8.1/Manes.01G005233.v8.1/Manes.01G010000.v8.1/Manes.01G010100.v8.1/Manes.01G011100.v8.1/Manes.01G011600.v8.1/Manes.01G012200.v8.1/Manes.01G015400.v8.1/Manes.01G017200.v8.1/Manes.01G017300.v8.1/Manes.01G026800.v8.1/Manes.01G028800.v8.1/Manes.01G029200.v8.1/Manes.01G032000.v8.1/Manes.01G032900.v8.1/Manes.01G034200.v8.1/Manes.01G039600.v8.1/Manes.01G041151.v8.1/Manes.01G042900.v8.1/…
Stem X	Manes.05G205700	Manes.05G205700 (MYB)	350/2176	4288/32786	1.58293e-05	0.00180348	0.001695	Manes.01G004100.v8.1/Manes.01G017200.v8.1/Manes.01G026800.v8.1/Manes.01G029200.v8.1/Manes.01G052112.v8.1/Manes.01G088500.v8.1/Manes.01G098000.v8.1/Manes.01G142400.v8.1/Manes.01G148800.v8.1/Manes.01G151800.v8.1/Manes.01G168300.v8.1/Manes.01G170801.v8.1/Manes.01G175900.v8.1/Manes.01G197900.v8.1/Manes.01G203900.v8.1/Manes.01G217000.v8.1/Manes.01G228000.v8.1/Manes.01G230600.v8.1/Manes.01G231400.v8.1/…	350
Stem X	Manes.03G174900	Manes.03G174900 (CPP)	1684/2176	24139/32786	1.61025e-05	0.00180348	0.001695	Manes.01G004100.v8.1/Manes.01G005066.v8.1/Manes.01G005233.v8.1/Manes.01G010100.v8.1/Manes.01G011100.v8.1/Manes.01G011600.v8.1/Manes.01G017200.v8.1/Manes.01G017300.v8.1/Manes.01G026800.v8.1/Manes.01G028800.v8.1/Manes.01G029100.v8.1/Manes.01G029200.v8.1/Manes.01G032000.v8.1/Manes.01G032900.v8.1/Manes.01G034200.v8.1/Manes.01G037900.v8.1/Manes.01G039600.v8.1/Manes.01G042900.v8.1/Manes.01G043600.v8.1/…
Stem X	Manes.05G048000	Manes.05G048000 (YABBY)	944/2176	12959/32786	8.20034e-05	0.00688829	0.00647395	Manes.01G001100.v8.1/Manes.01G004100.v8.1/Manes.01G005066.v8.1/Manes.01G010100.v8.1/Manes.01G011600.v8.1/Manes.01G017200.v8.1/Manes.01G026800.v8.1/Manes.01G028800.v8.1/Manes.01G033000.v8.1/Manes.01G034200.v8.1/Manes.01G037900.v8.1/Manes.01G039600.v8.1/Manes.01G042900.v8.1/Manes.01G044801.v8.1/Manes.01G048900.v8.1/Manes.01G052112.v8.1/Manes.01G059200.v8.1/Manes.01G069700.v8.1/Manes.01G070900.v8.1/…	944
Stem X	Manes.09G136200	Manes.09G136200 (WOX)	1240/2176	17480/32786	0.00020369	0.013688	0.0128646	Manes.01G005066.v8.1/Manes.01G005233.v8.1/Manes.01G010000.v8.1/Manes.01G010100.v8.1/Manes.01G011600.v8.1/Manes.01G017200.v8.1/Manes.01G017300.v8.1/Manes.01G026800.v8.1/Manes.01G028800.v8.1/Manes.01G032000.v8.1/Manes.01G034200.v8.1/Manes.01G041151.v8.1/Manes.01G043600.v8.1/Manes.01G044801.v8.1/Manes.01G047800.v8.1/Manes.01G048900.v8.1/Manes.01G052112.v8.1/Manes.01G060200.v8.1/Manes.01G063966.v8.1/…	1240
Stem X	Manes.15G031500	Manes.15G031500 (CPP)	1434/2176	20472/32786	0.000285449	0.0159851	0.0150236	Manes.01G001100.v8.1/Manes.01G005233.v8.1/Manes.01G010000.v8.1/Manes.01G010100.v8.1/Manes.01G011100.v8.1/Manes.01G011600.v8.1/Manes.01G015400.v8.1/Manes.01G017200.v8.1/Manes.01G017300.v8.1/Manes.01G026800.v8.1/Manes.01G028800.v8.1/Manes.01G029200.v8.1/Manes.01G032000.v8.1/Manes.01G034200.v8.1/Manes.01G037900.v8.1/Manes.01G039600.v8.1/Manes.01G041151.v8.1/Manes.01G042900.v8.1/Manes.01G043600.v8.1/…	1434
Stem X	Manes.17G122400	Manes.17G122400 (HD-ZIP)	1292/2176	18316/32786	0.000337917	0.01622	0.0152444	Manes.01G001100.v8.1/Manes.01G005233.v8.1/Manes.01G010100.v8.1/Manes.01G011100.v8.1/Manes.01G015400.v8.1/Manes.01G017200.v8.1/Manes.01G017300.v8.1/Manes.01G026800.v8.1/Manes.01G028800.v8.1/Manes.01G032000.v8.1/Manes.01G032900.v8.1/Manes.01G033000.v8.1/Manes.01G034200.v8.1/Manes.01G037900.v8.1/Manes.01G041151.v8.1/Manes.01G043600.v8.1/Manes.01G044801.v8.1/Manes.01G047800.v8.1/Manes.01G048900.v8.1/…	1292
Stem X	Manes.05G098900	Manes.05G098900 (HD-ZIP)	1258/2176	17818/32786	0.0004129	0.0173418	0.0162987	Manes.01G005066.v8.1/Manes.01G010100.v8.1/Manes.01G011600.v8.1/Manes.01G017200.v8.1/Manes.01G017300.v8.1/Manes.01G026800.v8.1/Manes.01G028800.v8.1/Manes.01G029200.v8.1/Manes.01G033000.v8.1/Manes.01G034200.v8.1/Manes.01G037900.v8.1/Manes.01G041151.v8.1/Manes.01G044801.v8.1/Manes.01G047800.v8.1/Manes.01G048900.v8.1/Manes.01G052112.v8.1/Manes.01G053400.v8.1/Manes.01G059200.v8.1/Manes.01G063966.v8.1/…	1258
Stem X	Manes.11G131600	Manes.11G131600 (Dof)	1711/2176	24843/32786	0.000615592	0.0229821	0.0215997	Manes.01G001100.v8.1/Manes.01G004100.v8.1/Manes.01G005066.v8.1/Manes.01G005233.v8.1/Manes.01G010000.v8.1/Manes.01G010100.v8.1/Manes.01G011100.v8.1/Manes.01G012200.v8.1/Manes.01G015400.v8.1/Manes.01G017200.v8.1/Manes.01G017300.v8.1/Manes.01G026800.v8.1/Manes.01G028800.v8.1/Manes.01G029100.v8.1/Manes.01G032000.v8.1/Manes.01G032900.v8.1/Manes.01G033000.v8.1/Manes.01G034200.v8.1/Manes.01G037900.v8.1/…
Stem X	Manes.12G095300	Manes.12G095300 (Dof)	1646/2176	23850/32786	0.000820349	0.0275637	0.0259057	Manes.01G001100.v8.1/Manes.01G005066.v8.1/Manes.01G005233.v8.1/Manes.01G010000.v8.1/Manes.01G010100.v8.1/Manes.01G011100.v8.1/Manes.01G011600.v8.1/Manes.01G012200.v8.1/Manes.01G015400.v8.1/Manes.01G017200.v8.1/Manes.01G017300.v8.1/Manes.01G026800.v8.1/Manes.01G028800.v8.1/Manes.01G029100.v8.1/Manes.01G032000.v8.1/Manes.01G032900.v8.1/Manes.01G033000.v8.1/Manes.01G034200.v8.1/Manes.01G037900.v8.1/…
Stem X	Manes.18G067400	Manes.18G067400 (MYB)	309/2176	3957/32786	0.00109297	0.0333853	0.0313772	Manes.01G011100.v8.1/Manes.01G017300.v8.1/Manes.01G026800.v8.1/Manes.01G037900.v8.1/Manes.01G039600.v8.1/Manes.01G052112.v8.1/Manes.01G063966.v8.1/Manes.01G065900.v8.1/Manes.01G068100.v8.1/Manes.01G073112.v8.1/Manes.01G083800.v8.1/Manes.01G104100.v8.1/Manes.01G142400.v8.1/Manes.01G143300.v8.1/Manes.01G149700.v8.1/Manes.01G161400.v8.1/Manes.01G171200.v8.1/Manes.01G180600.v8.1/Manes.01G197600.v8.1/…	309
Stem X	Manes.04G074900	Manes.04G074900 (MYB)	314/2176	4049/32786	0.00152002	0.0425606	0.0400006	Manes.01G004100.v8.1/Manes.01G010100.v8.1/Manes.01G015400.v8.1/Manes.01G017200.v8.1/Manes.01G017300.v8.1/Manes.01G026800.v8.1/Manes.01G048900.v8.1/Manes.01G052112.v8.1/Manes.01G065900.v8.1/Manes.01G073112.v8.1/Manes.01G079800.v8.1/Manes.01G086000.v8.1/Manes.01G088500.v8.1/Manes.01G090900.v8.1/Manes.01G104100.v8.1/Manes.01G114000.v8.1/Manes.01G153800.v8.1/Manes.01G171200.v8.1/Manes.01G190050.v8.1/…	314
Stem X	Manes.14G065600	Manes.14G065600 (Dof)	1727/2176	25193/32786	0.00189798	0.0490554	0.0461047	Manes.01G004100.v8.1/Manes.01G005066.v8.1/Manes.01G005233.v8.1/Manes.01G010000.v8.1/Manes.01G010100.v8.1/Manes.01G011100.v8.1/Manes.01G011600.v8.1/Manes.01G012200.v8.1/Manes.01G015400.v8.1/Manes.01G017200.v8.1/Manes.01G017300.v8.1/Manes.01G026800.v8.1/Manes.01G028800.v8.1/Manes.01G029100.v8.1/Manes.01G032900.v8.1/Manes.01G033000.v8.1/Manes.01G034200.v8.1/Manes.01G037900.v8.1/Manes.01G041151.v8.1/…
SR X, Stem X	Manes.03G077500	Manes.03G077500 (MYB)	109/961	2070/32786	2.15708e-09	7.24778e-07	6.06252e-07	Manes.01G001800.v8.1/Manes.01G043700.v8.1/Manes.01G073300.v8.1/Manes.01G113000.v8.1/Manes.01G113200.v8.1/Manes.01G114500.v8.1/Manes.01G118900.v8.1/Manes.01G129200.v8.1/Manes.01G203800.v8.1/Manes.01G240900.v8.1/Manes.01G254400.v8.1/Manes.01G266800.v8.1/Manes.02G035400.v8.1/Manes.02G039000.v8.1/Manes.02G056400.v8.1/Manes.02G065000.v8.1/Manes.02G073200.v8.1/Manes.02G088100.v8.1/Manes.02G122200.v8.1/…	109
SR X, Stem X	Manes.14G077700	Manes.14G077700 (MYB)	139/961	3020/32786	5.94921e-08	9.99467e-06	8.36021e-06	Manes.01G043700.v8.1/Manes.01G063600.v8.1/Manes.01G113000.v8.1/Manes.01G131000.v8.1/Manes.01G164900.v8.1/Manes.01G170400.v8.1/Manes.01G203800.v8.1/Manes.01G236500.v8.1/Manes.01G273700.v8.1/Manes.02G065000.v8.1/Manes.02G072700.v8.1/Manes.02G072900.v8.1/Manes.02G111300.v8.1/Manes.02G122200.v8.1/Manes.02G136200.v8.1/Manes.02G146300.v8.1/Manes.02G175900.v8.1/Manes.02G196900.v8.1/Manes.02G211700.v8.1/…	139
SR X, Stem X	Manes.09G135700	Manes.09G135700 (MYB)	152/961	3408/32786	9.33454e-08	1.04547e-05	8.74499e-06	Manes.01G024700.v8.1/Manes.01G043700.v8.1/Manes.01G055400.v8.1/Manes.01G061400.v8.1/Manes.01G063600.v8.1/Manes.01G113000.v8.1/Manes.01G115800.v8.1/Manes.01G131000.v8.1/Manes.01G164900.v8.1/Manes.01G173500.v8.1/Manes.01G203800.v8.1/Manes.01G236500.v8.1/Manes.01G240800.v8.1/Manes.01G240900.v8.1/Manes.01G273700.v8.1/Manes.02G001600.v8.1/Manes.02G046800.v8.1/Manes.02G065000.v8.1/Manes.02G072100.v8.1/…	152
SR X, Stem X	Manes.18G023700	Manes.18G023700 (ZF-HD)	723/961	22249/32786	2.32811e-07	1.4377e-05	1.20258e-05	Manes.01G001400.v8.1/Manes.01G001800.v8.1/Manes.01G003700.v8.1/Manes.01G006300.v8.1/Manes.01G007600.v8.1/Manes.01G024700.v8.1/Manes.01G028700.v8.1/Manes.01G029800.v8.1/Manes.01G031800.v8.1/Manes.01G043700.v8.1/Manes.01G045500.v8.1/Manes.01G045515.v8.1/Manes.01G050700.v8.1/Manes.01G053200.v8.1/Manes.01G056450.v8.1/Manes.01G057200.v8.1/Manes.01G061400.v8.1/Manes.01G063600.v8.1/Manes.01G071700.v8.1/…	723
SR X, Stem X	Manes.07G005800	Manes.07G005800 (MYB)	133/961	2929/32786	2.56731e-07	1.4377e-05	1.20258e-05	Manes.01G129501.v8.1/Manes.01G131000.v8.1/Manes.01G232400.v8.1/Manes.01G240900.v8.1/Manes.01G261900.v8.1/Manes.01G273700.v8.1/Manes.02G035400.v8.1/Manes.02G039000.v8.1/Manes.02G051100.v8.1/Manes.02G072700.v8.1/Manes.02G079900.v8.1/Manes.02G090800.v8.1/Manes.02G092700.v8.1/Manes.02G101501.v8.1/Manes.02G122200.v8.1/Manes.02G129800.v8.1/Manes.02G146300.v8.1/Manes.02G154400.v8.1/Manes.02G178000.v8.1/…	133
SR X, Stem X	Manes.10G143200	Manes.10G143200 (MYB)	133/961	2929/32786	2.56731e-07	1.4377e-05	1.20258e-05	Manes.01G129501.v8.1/Manes.01G131000.v8.1/Manes.01G232400.v8.1/Manes.01G240900.v8.1/Manes.01G261900.v8.1/Manes.01G273700.v8.1/Manes.02G035400.v8.1/Manes.02G039000.v8.1/Manes.02G051100.v8.1/Manes.02G072700.v8.1/Manes.02G079900.v8.1/Manes.02G090800.v8.1/Manes.02G092700.v8.1/Manes.02G101501.v8.1/Manes.02G122200.v8.1/Manes.02G129800.v8.1/Manes.02G146300.v8.1/Manes.02G154400.v8.1/Manes.02G178000.v8.1/…	133
SR X, Stem X	Manes.08G106900	Manes.08G106900 (MYB)	110/961	2362/32786	9.85067e-07	4.72832e-05	3.95508e-05	Manes.01G043700.v8.1/Manes.01G063600.v8.1/Manes.01G073300.v8.1/Manes.01G114500.v8.1/Manes.01G129501.v8.1/Manes.01G164900.v8.1/Manes.01G170400.v8.1/Manes.01G240800.v8.1/Manes.01G240900.v8.1/Manes.02G035400.v8.1/Manes.02G039000.v8.1/Manes.02G072700.v8.1/Manes.02G073200.v8.1/Manes.02G122200.v8.1/Manes.02G136200.v8.1/Manes.02G153400.v8.1/Manes.02G154400.v8.1/Manes.03G018400.v8.1/Manes.03G043300.v8.1/…	110
SR X, Stem X	Manes.09G136200	Manes.09G136200 (WOX)	584/961	17480/32786	1.35849e-06	5.70564e-05	4.77257e-05	Manes.01G001400.v8.1/Manes.01G007600.v8.1/Manes.01G024700.v8.1/Manes.01G028700.v8.1/Manes.01G029800.v8.1/Manes.01G045500.v8.1/Manes.01G050700.v8.1/Manes.01G053200.v8.1/Manes.01G056450.v8.1/Manes.01G057800.v8.1/Manes.01G061400.v8.1/Manes.01G063600.v8.1/Manes.01G071700.v8.1/Manes.01G073300.v8.1/Manes.01G074000.v8.1/Manes.01G074400.v8.1/Manes.01G080900.v8.1/Manes.01G113000.v8.1/Manes.01G114500.v8.1/…	584
SR X, Stem X	Manes.13G107400	Manes.13G107400 (HD-ZIP)	197/961	4942/32786	2.79216e-06	0.000104241	8.71938e-05	Manes.01G024700.v8.1/Manes.01G049800.v8.1/Manes.01G056450.v8.1/Manes.01G057200.v8.1/Manes.01G063600.v8.1/Manes.01G071700.v8.1/Manes.01G080900.v8.1/Manes.01G114500.v8.1/Manes.01G115800.v8.1/Manes.01G170600.v8.1/Manes.01G173500.v8.1/Manes.01G203800.v8.1/Manes.01G229900.v8.1/Manes.01G247200.v8.1/Manes.01G254400.v8.1/Manes.02G012900.v8.1/Manes.02G031900.v8.1/Manes.02G039000.v8.1/Manes.02G039800.v8.1/…	197
SR X, Stem X	Manes.14G011000	Manes.14G011000 (MYB)	123/961	2928/32786	3.14673e-05	0.000985594	0.000824416	Manes.01G043700.v8.1/Manes.01G063600.v8.1/Manes.01G073300.v8.1/Manes.01G114500.v8.1/Manes.01G118900.v8.1/Manes.01G129501.v8.1/Manes.01G131000.v8.1/Manes.01G170400.v8.1/Manes.01G208200.v8.1/Manes.01G229900.v8.1/Manes.01G240900.v8.1/Manes.01G266800.v8.1/Manes.02G035400.v8.1/Manes.02G039000.v8.1/Manes.02G065000.v8.1/Manes.02G088100.v8.1/Manes.02G136200.v8.1/Manes.02G217900.v8.1/Manes.03G013200.v8.1/…	123
SR X, Stem X	Manes.04G074900	Manes.04G074900 (MYB)	161/961	4049/32786	3.22665e-05	0.000985594	0.000824416	Manes.01G001800.v8.1/Manes.01G050700.v8.1/Manes.01G057800.v8.1/Manes.01G063600.v8.1/Manes.01G073300.v8.1/Manes.01G114500.v8.1/Manes.01G118900.v8.1/Manes.01G121900.v8.1/Manes.01G158800.v8.1/Manes.01G170400.v8.1/Manes.01G170600.v8.1/Manes.01G194800.v8.1/Manes.01G203800.v8.1/Manes.01G234400.v8.1/Manes.01G240900.v8.1/Manes.01G244500.v8.1/Manes.01G254400.v8.1/Manes.01G266800.v8.1/Manes.02G035400.v8.1/…	161
SR X, Stem X	Manes.17G122400	Manes.17G122400 (HD-ZIP)	597/961	18316/32786	3.83008e-05	0.00107242	0.000897045	Manes.01G001400.v8.1/Manes.01G001800.v8.1/Manes.01G006300.v8.1/Manes.01G024700.v8.1/Manes.01G028700.v8.1/Manes.01G029800.v8.1/Manes.01G043700.v8.1/Manes.01G045500.v8.1/Manes.01G050700.v8.1/Manes.01G053200.v8.1/Manes.01G057200.v8.1/Manes.01G063600.v8.1/Manes.01G073300.v8.1/Manes.01G074000.v8.1/Manes.01G074400.v8.1/Manes.01G076000.v8.1/Manes.01G080900.v8.1/Manes.01G099300.v8.1/Manes.01G113000.v8.1/…	597
SR X, Stem X	Manes.18G067400	Manes.18G067400 (MYB)	157/961	3957/32786	4.60503e-05	0.00114758	0.000959911	Manes.01G001800.v8.1/Manes.01G043700.v8.1/Manes.01G061400.v8.1/Manes.01G063600.v8.1/Manes.01G114500.v8.1/Manes.01G118900.v8.1/Manes.01G121900.v8.1/Manes.01G170400.v8.1/Manes.01G203800.v8.1/Manes.01G208200.v8.1/Manes.01G229900.v8.1/Manes.01G232400.v8.1/Manes.01G240900.v8.1/Manes.01G266800.v8.1/Manes.02G035400.v8.1/Manes.02G065000.v8.1/Manes.02G088100.v8.1/Manes.02G090800.v8.1/Manes.02G122200.v8.1/…	157
SR X, Stem X	Manes.05G048000	Manes.05G048000 (YABBY)	439/961	12959/32786	4.78158e-05	0.00114758	0.000959911	Manes.01G007600.v8.1/Manes.01G028700.v8.1/Manes.01G043700.v8.1/Manes.01G045500.v8.1/Manes.01G045515.v8.1/Manes.01G053200.v8.1/Manes.01G056450.v8.1/Manes.01G057200.v8.1/Manes.01G057800.v8.1/Manes.01G063600.v8.1/Manes.01G071700.v8.1/Manes.01G074000.v8.1/Manes.01G074400.v8.1/Manes.01G076000.v8.1/Manes.01G080900.v8.1/Manes.01G104600.v8.1/Manes.01G118700.v8.1/Manes.01G118900.v8.1/Manes.01G121900.v8.1/…	439
SR X, Stem X	Manes.15G031500	Manes.15G031500 (CPP)	656/961	20472/32786	7.59599e-05	0.0017015	0.00142325	Manes.01G001400.v8.1/Manes.01G002051.v8.1/Manes.01G003700.v8.1/Manes.01G006300.v8.1/Manes.01G007600.v8.1/Manes.01G024700.v8.1/Manes.01G028700.v8.1/Manes.01G029800.v8.1/Manes.01G031800.v8.1/Manes.01G045500.v8.1/Manes.01G050700.v8.1/Manes.01G053200.v8.1/Manes.01G055400.v8.1/Manes.01G056450.v8.1/Manes.01G057200.v8.1/Manes.01G057800.v8.1/Manes.01G061400.v8.1/Manes.01G063600.v8.1/Manes.01G071700.v8.1/…	656
SR X, Stem X	Manes.03G174900	Manes.03G174900 (CPP)	756/961	24139/32786	0.00013892	0.00291733	0.00244025	Manes.01G001400.v8.1/Manes.01G001800.v8.1/Manes.01G002051.v8.1/Manes.01G003700.v8.1/Manes.01G006300.v8.1/Manes.01G007600.v8.1/Manes.01G024700.v8.1/Manes.01G028700.v8.1/Manes.01G029800.v8.1/Manes.01G031800.v8.1/Manes.01G043700.v8.1/Manes.01G045500.v8.1/Manes.01G050700.v8.1/Manes.01G053200.v8.1/Manes.01G055400.v8.1/Manes.01G056450.v8.1/Manes.01G057200.v8.1/Manes.01G057800.v8.1/Manes.01G061400.v8.1/…	756
SR X, Stem X	Manes.01G118700	Manes.01G118700 (MYB)	105/961	2537/32786	0.000217287	0.00429461	0.0035923	Manes.01G073300.v8.1/Manes.01G114500.v8.1/Manes.01G118900.v8.1/Manes.01G129501.v8.1/Manes.01G170400.v8.1/Manes.01G203800.v8.1/Manes.01G266800.v8.1/Manes.02G051100.v8.1/Manes.02G056200.v8.1/Manes.02G065000.v8.1/Manes.02G073200.v8.1/Manes.02G088100.v8.1/Manes.02G122200.v8.1/Manes.02G148600.v8.1/Manes.02G214300.v8.1/Manes.03G044400.v8.1/Manes.03G073800.v8.1/Manes.03G160300.v8.1/Manes.03G165800.v8.1/…	105
SR X, Stem X	Manes.02G058900	Manes.02G058900 (MYB)	99/961	2370/32786	0.000240404	0.00448754	0.00375368	Manes.01G037000.v8.1/Manes.01G055400.v8.1/Manes.01G073300.v8.1/Manes.01G203800.v8.1/Manes.01G215400.v8.1/Manes.01G232400.v8.1/Manes.02G039000.v8.1/Manes.02G072100.v8.1/Manes.02G073200.v8.1/Manes.02G089300.v8.1/Manes.02G092700.v8.1/Manes.02G136200.v8.1/Manes.02G162600.v8.1/Manes.02G214300.v8.1/Manes.02G218650.v8.1/Manes.03G020000.v8.1/Manes.03G087600.v8.1/Manes.03G097200.v8.1/Manes.03G122401.v8.1/…	99
SR X, Stem X	Manes.15G155900	Manes.15G155900 (MYB)	110/961	2724/32786	0.000381352	0.00674391	0.00564105	Manes.01G063600.v8.1/Manes.01G073300.v8.1/Manes.01G114500.v8.1/Manes.01G118900.v8.1/Manes.01G170400.v8.1/Manes.01G203800.v8.1/Manes.01G232400.v8.1/Manes.01G254400.v8.1/Manes.01G266800.v8.1/Manes.02G065000.v8.1/Manes.02G073200.v8.1/Manes.02G088100.v8.1/Manes.02G122200.v8.1/Manes.02G214300.v8.1/Manes.03G044400.v8.1/Manes.03G073800.v8.1/Manes.03G088200.v8.1/Manes.03G160300.v8.1/Manes.03G165800.v8.1/…	110
SR X, Stem X	Manes.06G093900	Manes.06G093900 (TCP)	55/961	1171/32786	0.000451545	0.00758596	0.0063454	Manes.01G158800.v8.1/Manes.01G194800.v8.1/Manes.01G203800.v8.1/Manes.01G229900.v8.1/Manes.01G253500.v8.1/Manes.02G001600.v8.1/Manes.02G111300.v8.1/Manes.02G136200.v8.1/Manes.02G144800.v8.1/Manes.02G146300.v8.1/Manes.03G052500.v8.1/Manes.03G058100.v8.1/Manes.04G057600.v8.1/Manes.05G017100.v8.1/Manes.05G149600.v8.1/Manes.05G157800.v8.1/Manes.06G066900.v8.1/Manes.06G069100.v8.1/Manes.06G072600.v8.1/…	55
SR X, Stem X	Manes.05G037100	Manes.05G037100 (MYB)	95/961	2327/32786	0.000682466	0.0109195	0.00913375	Manes.01G063600.v8.1/Manes.01G073300.v8.1/Manes.01G114500.v8.1/Manes.01G170400.v8.1/Manes.01G203800.v8.1/Manes.01G240900.v8.1/Manes.02G039000.v8.1/Manes.02G051100.v8.1/Manes.02G073200.v8.1/Manes.02G122200.v8.1/Manes.02G136200.v8.1/Manes.02G148600.v8.1/Manes.02G196900.v8.1/Manes.03G064200.v8.1/Manes.03G097200.v8.1/Manes.03G122300.v8.1/Manes.03G129100.v8.1/Manes.03G160300.v8.1/Manes.03G165800.v8.1/…	95
SR X, Stem X	Manes.05G098900	Manes.05G098900 (HD-ZIP)	571/961	17818/32786	0.000734057	0.0112111	0.00937767	Manes.01G001400.v8.1/Manes.01G007600.v8.1/Manes.01G028700.v8.1/Manes.01G029800.v8.1/Manes.01G031800.v8.1/Manes.01G043700.v8.1/Manes.01G045500.v8.1/Manes.01G050700.v8.1/Manes.01G055400.v8.1/Manes.01G057200.v8.1/Manes.01G057800.v8.1/Manes.01G063600.v8.1/Manes.01G073300.v8.1/Manes.01G074000.v8.1/Manes.01G074400.v8.1/Manes.01G080900.v8.1/Manes.01G104600.v8.1/Manes.01G113000.v8.1/Manes.01G114500.v8.1/…	571
SR X, Stem X	Manes.11G131600	Manes.11G131600 (Dof)	769/961	24843/32786	0.000847535	0.0123814	0.0103566	Manes.01G001400.v8.1/Manes.01G001800.v8.1/Manes.01G002051.v8.1/Manes.01G006300.v8.1/Manes.01G007600.v8.1/Manes.01G024700.v8.1/Manes.01G028700.v8.1/Manes.01G029800.v8.1/Manes.01G037000.v8.1/Manes.01G043700.v8.1/Manes.01G045515.v8.1/Manes.01G050700.v8.1/Manes.01G052100.v8.1/Manes.01G053200.v8.1/Manes.01G055400.v8.1/Manes.01G056450.v8.1/Manes.01G057200.v8.1/Manes.01G057800.v8.1/Manes.01G061400.v8.1/…	769
SR X, Stem X	Manes.06G092600	Manes.06G092600 (MYB)	111/961	2835/32786	0.00106665	0.0148242	0.0123999	Manes.01G043700.v8.1/Manes.01G104600.v8.1/Manes.01G131000.v8.1/Manes.01G150200.v8.1/Manes.01G164900.v8.1/Manes.01G170600.v8.1/Manes.01G184000.v8.1/Manes.01G193700.v8.1/Manes.01G208200.v8.1/Manes.01G229900.v8.1/Manes.02G039000.v8.1/Manes.02G039800.v8.1/Manes.02G051100.v8.1/Manes.02G088100.v8.1/Manes.02G092700.v8.1/Manes.02G139200.v8.1/Manes.02G146300.v8.1/Manes.02G153400.v8.1/Manes.02G178000.v8.1/…	111
SR X, Stem X	Manes.01G242300	Manes.01G242300 (HD-ZIP)	201/961	5611/32786	0.00110299	0.0148242	0.0123999	Manes.01G024700.v8.1/Manes.01G037000.v8.1/Manes.01G049800.v8.1/Manes.01G050700.v8.1/Manes.01G071700.v8.1/Manes.01G073300.v8.1/Manes.01G099300.v8.1/Manes.01G114500.v8.1/Manes.01G115800.v8.1/Manes.01G143200.v8.1/Manes.01G158800.v8.1/Manes.01G168400.v8.1/Manes.01G219700.v8.1/Manes.01G232400.v8.1/Manes.01G254400.v8.1/Manes.02G037400.v8.1/Manes.02G048440.v8.1/Manes.02G065000.v8.1/Manes.02G069400.v8.1/…	201
SR X, Stem X	Manes.18G025700	Manes.18G025700 (B3)	323/961	9554/32786	0.00124999	0.0161537	0.0135121	Manes.01G001800.v8.1/Manes.01G006300.v8.1/Manes.01G007600.v8.1/Manes.01G028700.v8.1/Manes.01G029800.v8.1/Manes.01G049800.v8.1/Manes.01G052100.v8.1/Manes.01G056450.v8.1/Manes.01G063600.v8.1/Manes.01G071700.v8.1/Manes.01G076000.v8.1/Manes.01G080900.v8.1/Manes.01G099300.v8.1/Manes.01G113200.v8.1/Manes.01G115800.v8.1/Manes.01G118900.v8.1/Manes.01G131000.v8.1/Manes.01G143200.v8.1/Manes.01G144500.v8.1/…	323
SR X, Stem X	Manes.17G055700	Manes.17G055700 (Dof)	749/961	24219/32786	0.00173987	0.0216517	0.0181109	Manes.01G001400.v8.1/Manes.01G001800.v8.1/Manes.01G002051.v8.1/Manes.01G006300.v8.1/Manes.01G007600.v8.1/Manes.01G024700.v8.1/Manes.01G028700.v8.1/Manes.01G029800.v8.1/Manes.01G031800.v8.1/Manes.01G037000.v8.1/Manes.01G043700.v8.1/Manes.01G050700.v8.1/Manes.01G052100.v8.1/Manes.01G053200.v8.1/Manes.01G055400.v8.1/Manes.01G056450.v8.1/Manes.01G057200.v8.1/Manes.01G057800.v8.1/Manes.01G061400.v8.1/…	749
SR X, Stem X	Manes.04G133100	Manes.04G133100 (HD-ZIP)	310/961	9190/32786	0.00192343	0.0223332	0.018681	Manes.01G001400.v8.1/Manes.01G007600.v8.1/Manes.01G029800.v8.1/Manes.01G045515.v8.1/Manes.01G050700.v8.1/Manes.01G055400.v8.1/Manes.01G056450.v8.1/Manes.01G057800.v8.1/Manes.01G073300.v8.1/Manes.01G074000.v8.1/Manes.01G080900.v8.1/Manes.01G104600.v8.1/Manes.01G118900.v8.1/Manes.01G121900.v8.1/Manes.01G129501.v8.1/Manes.01G158800.v8.1/Manes.01G164900.v8.1/Manes.01G168400.v8.1/Manes.01G170400.v8.1/…	310
SR X, Stem X	Manes.15G003000	Manes.15G003000 (MYB)	122/961	3219/32786	0.00192757	0.0223332	0.018681	Manes.01G001800.v8.1/Manes.01G007600.v8.1/Manes.01G052100.v8.1/Manes.01G113200.v8.1/Manes.01G121900.v8.1/Manes.01G203800.v8.1/Manes.01G254400.v8.1/Manes.02G044550.v8.1/Manes.02G056400.v8.1/Manes.02G065000.v8.1/Manes.02G088100.v8.1/Manes.02G092700.v8.1/Manes.02G136200.v8.1/Manes.02G153400.v8.1/Manes.02G206400.v8.1/Manes.02G214300.v8.1/Manes.02G218650.v8.1/Manes.03G039700.v8.1/Manes.03G052500.v8.1/…	122
SR X, Stem X	Manes.02G114200	Manes.02G114200 (WOX)	135/961	3625/32786	0.00210777	0.0236071	0.0197465	Manes.01G024700.v8.1/Manes.01G049800.v8.1/Manes.01G057800.v8.1/Manes.01G071700.v8.1/Manes.01G074000.v8.1/Manes.01G115800.v8.1/Manes.01G150200.v8.1/Manes.01G158800.v8.1/Manes.01G253500.v8.1/Manes.01G266800.v8.1/Manes.02G012900.v8.1/Manes.02G035400.v8.1/Manes.02G039000.v8.1/Manes.02G048440.v8.1/Manes.02G061700.v8.1/Manes.02G065000.v8.1/Manes.02G079900.v8.1/Manes.02G089300.v8.1/Manes.02G114100.v8.1/…	135
SR X, Stem X	Manes.05G205700	Manes.05G205700 (MYB)	156/961	4288/32786	0.00239908	0.025606	0.0214185	Manes.01G114500.v8.1/Manes.01G115800.v8.1/Manes.01G118900.v8.1/Manes.01G150200.v8.1/Manes.01G168400.v8.1/Manes.01G170400.v8.1/Manes.01G173500.v8.1/Manes.01G194800.v8.1/Manes.01G203800.v8.1/Manes.01G234300.v8.1/Manes.01G244500.v8.1/Manes.01G254400.v8.1/Manes.01G266800.v8.1/Manes.02G051100.v8.1/Manes.02G073200.v8.1/Manes.02G088100.v8.1/Manes.02G092700.v8.1/Manes.02G122200.v8.1/Manes.02G144800.v8.1/…	156
SR X, Stem X	Manes.09G031700	Manes.09G031700 (bZIP)	41/961	876/32786	0.00243866	0.025606	0.0214185	Manes.01G055400.v8.1/Manes.01G104600.v8.1/Manes.01G203800.v8.1/Manes.02G122000.v8.1/Manes.02G206400.v8.1/Manes.03G134500.v8.1/Manes.04G021200.v8.1/Manes.04G021300.v8.1/Manes.05G127000.v8.1/Manes.05G157800.v8.1/Manes.06G024200.v8.1/Manes.06G073100.v8.1/Manes.07G107300.v8.1/Manes.08G005900.v8.1/Manes.08G010600.v8.1/Manes.08G018200.v8.1/Manes.08G047200.v8.1/Manes.08G127300.v8.1/Manes.09G081400.v8.1/…	41
SR X, Stem X	Manes.18G103100	Manes.18G103100 (TCP)	68/961	1639/32786	0.00265471	0.0270298	0.0226095	Manes.01G113200.v8.1/Manes.01G158800.v8.1/Manes.01G194800.v8.1/Manes.01G203800.v8.1/Manes.01G229900.v8.1/Manes.01G253500.v8.1/Manes.02G001600.v8.1/Manes.02G111300.v8.1/Manes.02G136200.v8.1/Manes.02G146300.v8.1/Manes.02G196900.v8.1/Manes.03G103400.v8.1/Manes.04G013800.v8.1/Manes.04G057600.v8.1/Manes.05G147000.v8.1/Manes.05G149600.v8.1/Manes.05G194500.v8.1/Manes.05G202900.v8.1/Manes.06G016900.v8.1/…	68
SR X, Stem X	Manes.06G080600	Manes.06G080600 (Dof)	477/961	14821/32786	0.00286324	0.0282955	0.0236682	Manes.01G001800.v8.1/Manes.01G002051.v8.1/Manes.01G006300.v8.1/Manes.01G007600.v8.1/Manes.01G024700.v8.1/Manes.01G029800.v8.1/Manes.01G037000.v8.1/Manes.01G043700.v8.1/Manes.01G056450.v8.1/Manes.01G057200.v8.1/Manes.01G057800.v8.1/Manes.01G063600.v8.1/Manes.01G071700.v8.1/Manes.01G074000.v8.1/Manes.01G080900.v8.1/Manes.01G084300.v8.1/Manes.01G114500.v8.1/Manes.01G118700.v8.1/Manes.01G129501.v8.1/…	477
SR X, Stem X	Manes.15G139200	Manes.15G139200 (C2H2)	381/961	11618/32786	0.00329405	0.0316229	0.0264515	Manes.01G001800.v8.1/Manes.01G003700.v8.1/Manes.01G024700.v8.1/Manes.01G028700.v8.1/Manes.01G031800.v8.1/Manes.01G045515.v8.1/Manes.01G053200.v8.1/Manes.01G056450.v8.1/Manes.01G057800.v8.1/Manes.01G061400.v8.1/Manes.01G063600.v8.1/Manes.01G071700.v8.1/Manes.01G073300.v8.1/Manes.01G074000.v8.1/Manes.01G074400.v8.1/Manes.01G080900.v8.1/Manes.01G099300.v8.1/Manes.01G104600.v8.1/Manes.01G113000.v8.1/…	381
SR X, Stem X	Manes.07G095100	Manes.07G095100 (C2H2)	100/961	2631/32786	0.00453494	0.041347	0.0345854	Manes.01G029800.v8.1/Manes.01G118900.v8.1/Manes.01G131000.v8.1/Manes.01G143200.v8.1/Manes.01G194800.v8.1/Manes.01G215400.v8.1/Manes.02G031900.v8.1/Manes.02G048440.v8.1/Manes.02G127600.v8.1/Manes.02G154300.v8.1/Manes.02G162600.v8.1/Manes.03G039700.v8.1/Manes.03G044400.v8.1/Manes.03G053300.v8.1/Manes.03G091016.v8.1/Manes.03G109800.v8.1/Manes.03G113600.v8.1/Manes.03G122300.v8.1/Manes.03G167300.v8.1/…	100
SR X, Stem X	Manes.02G046100	Manes.02G046100 (MYB)	102/961	2692/32786	0.0045531	0.041347	0.0345854	Manes.01G043700.v8.1/Manes.01G113000.v8.1/Manes.01G114500.v8.1/Manes.01G131000.v8.1/Manes.01G164900.v8.1/Manes.01G240800.v8.1/Manes.01G273700.v8.1/Manes.02G065000.v8.1/Manes.02G072700.v8.1/Manes.02G072900.v8.1/Manes.02G073200.v8.1/Manes.02G088100.v8.1/Manes.02G122200.v8.1/Manes.02G136200.v8.1/Manes.02G144800.v8.1/Manes.02G146300.v8.1/Manes.02G196900.v8.1/Manes.02G211700.v8.1/Manes.03G014200.v8.1/…	102
SR X, Stem X	Manes.08G005700	Manes.08G005700 (C2H2)	369/961	11279/32786	0.00474283	0.0419366	0.0350786	Manes.01G002051.v8.1/Manes.01G003700.v8.1/Manes.01G024700.v8.1/Manes.01G028700.v8.1/Manes.01G031800.v8.1/Manes.01G045515.v8.1/Manes.01G056450.v8.1/Manes.01G063600.v8.1/Manes.01G071700.v8.1/Manes.01G073300.v8.1/Manes.01G074000.v8.1/Manes.01G074400.v8.1/Manes.01G104600.v8.1/Manes.01G113000.v8.1/Manes.01G113200.v8.1/Manes.01G114500.v8.1/Manes.01G121900.v8.1/Manes.01G129501.v8.1/Manes.01G143200.v8.1/…	369
SR X, Stem X	Manes.06G164800	Manes.06G164800 (MYB)	43/961	974/32786	0.00547271	0.0471495	0.039439	Manes.01G037000.v8.1/Manes.01G073300.v8.1/Manes.01G121900.v8.1/Manes.01G129200.v8.1/Manes.01G203800.v8.1/Manes.01G247200.v8.1/Manes.01G254400.v8.1/Manes.02G039000.v8.1/Manes.02G073200.v8.1/Manes.02G136200.v8.1/Manes.02G148600.v8.1/Manes.02G162600.v8.1/Manes.03G020000.v8.1/Manes.03G185600.v8.1/Manes.04G005000.v8.1/Manes.04G022900.v8.1/Manes.04G093100.v8.1/Manes.05G002500.v8.1/Manes.05G003300.v8.1/…	43
SR P/X, Stem P/X	Manes.17G055700	Manes.17G055700 (Dof)	373/460	24219/32786	0.000156746	0.0288542	0.0277436	Manes.01G011800.v8.1/Manes.01G018600.v8.1/Manes.01G021400.v8.1/Manes.01G021500.v8.1/Manes.01G022750.v8.1/Manes.01G036200.v8.1/Manes.01G037600.v8.1/Manes.01G061600.v8.1/Manes.01G064600.v8.1/Manes.01G065200.v8.1/Manes.01G071400.v8.1/Manes.01G073400.v8.1/Manes.01G075700.v8.1/Manes.01G082800.v8.1/Manes.01G085900.v8.1/Manes.01G092000.v8.1/Manes.01G125400.v8.1/Manes.01G127700.v8.1/Manes.01G136850.v8.1/…	373
SR P/X, Stem P/X	Manes.14G065600	Manes.14G065600 (Dof)	385/460	25193/32786	0.000172264	0.0288542	0.0277436	Manes.01G011800.v8.1/Manes.01G018600.v8.1/Manes.01G021400.v8.1/Manes.01G021500.v8.1/Manes.01G022750.v8.1/Manes.01G036200.v8.1/Manes.01G037600.v8.1/Manes.01G061600.v8.1/Manes.01G064600.v8.1/Manes.01G071400.v8.1/Manes.01G073400.v8.1/Manes.01G075700.v8.1/Manes.01G082800.v8.1/Manes.01G085900.v8.1/Manes.01G092000.v8.1/Manes.01G125400.v8.1/Manes.01G127700.v8.1/Manes.01G136850.v8.1/Manes.01G146100.v8.1/…	385
SR P/X, Stem X	Manes.01G249900	Manes.01G249900 (bZIP)	54/493	1957/32786	1.35637e-05	0.00455741	0.00381212	Manes.01G043000.v8.1/Manes.01G098800.v8.1/Manes.01G127600.v8.1/Manes.01G164000.v8.1/Manes.01G226500.v8.1/Manes.01G244700.v8.1/Manes.01G247000.v8.1/Manes.01G248500.v8.1/Manes.01G274600.v8.1/Manes.02G043500.v8.1/Manes.03G040700.v8.1/Manes.03G110000.v8.1/Manes.03G111300.v8.1/Manes.03G170300.v8.1/Manes.03G188600.v8.1/Manes.05G009500.v8.1/Manes.05G030050.v8.1/Manes.05G099401.v8.1/Manes.05G124100.v8.1/…	54
SR P/X, Stem X	Manes.17G055700	Manes.17G055700 (Dof)	402/493	24219/32786	3.35224e-05	0.00563176	0.00471078	Manes.01G002300.v8.1/Manes.01G003900.v8.1/Manes.01G015000.v8.1/Manes.01G023900.v8.1/Manes.01G028300.v8.1/Manes.01G029400.v8.1/Manes.01G031100.v8.1/Manes.01G038700.v8.1/Manes.01G043000.v8.1/Manes.01G044400.v8.1/Manes.01G057400.v8.1/Manes.01G065100.v8.1/Manes.01G073125.v8.1/Manes.01G074100.v8.1/Manes.01G085200.v8.1/Manes.01G094600.v8.1/Manes.01G098800.v8.1/Manes.01G103400.v8.1/Manes.01G105000.v8.1/…	402
SR P/X, Stem X	Manes.14G079000	Manes.14G079000 (Dof)	362/493	21465/32786	8.19349e-05	0.00917671	0.00767601	Manes.01G002300.v8.1/Manes.01G003900.v8.1/Manes.01G015000.v8.1/Manes.01G023900.v8.1/Manes.01G028300.v8.1/Manes.01G029400.v8.1/Manes.01G031100.v8.1/Manes.01G043000.v8.1/Manes.01G044400.v8.1/Manes.01G065100.v8.1/Manes.01G073125.v8.1/Manes.01G074100.v8.1/Manes.01G094600.v8.1/Manes.01G103400.v8.1/Manes.01G105000.v8.1/Manes.01G140100.v8.1/Manes.01G143900.v8.1/Manes.01G148200.v8.1/Manes.01G154200.v8.1/…	362
SR P/X, Stem X	Manes.14G065600	Manes.14G065600 (Dof)	412/493	25193/32786	0.00013638	0.00939057	0.00785489	Manes.01G002300.v8.1/Manes.01G003900.v8.1/Manes.01G015000.v8.1/Manes.01G023900.v8.1/Manes.01G028300.v8.1/Manes.01G029400.v8.1/Manes.01G031100.v8.1/Manes.01G038700.v8.1/Manes.01G043000.v8.1/Manes.01G044400.v8.1/Manes.01G057400.v8.1/Manes.01G065100.v8.1/Manes.01G073125.v8.1/Manes.01G074100.v8.1/Manes.01G094600.v8.1/Manes.01G098800.v8.1/Manes.01G103400.v8.1/Manes.01G105000.v8.1/Manes.01G143900.v8.1/…	412
SR P/X, Stem X	Manes.13G043000	Manes.13G043000 (bHLH)	46/493	1728/32786	0.000139741	0.00939057	0.00785489	Manes.01G031100.v8.1/Manes.01G043000.v8.1/Manes.01G226500.v8.1/Manes.01G244700.v8.1/Manes.01G248500.v8.1/Manes.01G274600.v8.1/Manes.02G043500.v8.1/Manes.02G102200.v8.1/Manes.02G122400.v8.1/Manes.04G026900.v8.1/Manes.05G018300.v8.1/Manes.05G030050.v8.1/Manes.05G144900.v8.1/Manes.05G162800.v8.1/Manes.06G013700.v8.1/Manes.06G102100.v8.1/Manes.06G132000.v8.1/Manes.06G143800.v8.1/Manes.06G146800.v8.1/…	46
SR P/X, Stem X	Manes.15G191900	Manes.15G191900 (bZIP)	51/493	2016/32786	0.000208259	0.0102109	0.00854107	Manes.01G127600.v8.1/Manes.01G164000.v8.1/Manes.01G181500.v8.1/Manes.01G226500.v8.1/Manes.01G244700.v8.1/Manes.01G247000.v8.1/Manes.01G248500.v8.1/Manes.01G274600.v8.1/Manes.02G043500.v8.1/Manes.02G102200.v8.1/Manes.03G040700.v8.1/Manes.03G110000.v8.1/Manes.03G170300.v8.1/Manes.03G188600.v8.1/Manes.05G009500.v8.1/Manes.05G025200.v8.1/Manes.05G030050.v8.1/Manes.05G084000.v8.1/Manes.05G099401.v8.1/…	51
SR P/X, Stem X	Manes.09G056100	Manes.09G056100 (bZIP)	50/493	1966/32786	0.000212727	0.0102109	0.00854107	Manes.01G043000.v8.1/Manes.01G127600.v8.1/Manes.01G164000.v8.1/Manes.01G226500.v8.1/Manes.01G244700.v8.1/Manes.01G247000.v8.1/Manes.01G248500.v8.1/Manes.01G274600.v8.1/Manes.02G043500.v8.1/Manes.03G040700.v8.1/Manes.03G110000.v8.1/Manes.03G170300.v8.1/Manes.03G188600.v8.1/Manes.05G009500.v8.1/Manes.05G018300.v8.1/Manes.05G030050.v8.1/Manes.05G099401.v8.1/Manes.05G124100.v8.1/Manes.05G144900.v8.1/…	50
SR P/X, Stem X	Manes.12G104100	Manes.12G104100 (bHLH)	35/493	1236/32786	0.000292177	0.0108356	0.0090636	Manes.01G043000.v8.1/Manes.01G127600.v8.1/Manes.01G226500.v8.1/Manes.01G244700.v8.1/Manes.01G248500.v8.1/Manes.01G274600.v8.1/Manes.02G043500.v8.1/Manes.02G122400.v8.1/Manes.03G040700.v8.1/Manes.05G018300.v8.1/Manes.05G030050.v8.1/Manes.05G037400.v8.1/Manes.05G038100.v8.1/Manes.05G099401.v8.1/Manes.05G144900.v8.1/Manes.06G129700.v8.1/Manes.06G143800.v8.1/Manes.06G146800.v8.1/Manes.08G139600.v8.1/…	35
SR P/X, Stem X	Manes.06G080600	Manes.06G080600 (Dof)	261/493	14821/32786	0.000309959	0.0108356	0.0090636	Manes.01G002300.v8.1/Manes.01G028300.v8.1/Manes.01G029400.v8.1/Manes.01G038700.v8.1/Manes.01G044400.v8.1/Manes.01G065100.v8.1/Manes.01G073125.v8.1/Manes.01G074100.v8.1/Manes.01G098800.v8.1/Manes.01G103400.v8.1/Manes.01G127600.v8.1/Manes.01G148200.v8.1/Manes.01G183300.v8.1/Manes.01G228500.v8.1/Manes.01G234200.v8.1/Manes.01G246100.v8.1/Manes.01G247000.v8.1/Manes.01G247800.v8.1/Manes.01G274600.v8.1/…	261
SR P/X, Stem X	Manes.18G037900	Manes.18G037900 (bZIP)	51/493	2054/32786	0.000322488	0.0108356	0.0090636	Manes.01G043000.v8.1/Manes.01G098800.v8.1/Manes.01G127600.v8.1/Manes.01G164000.v8.1/Manes.01G244700.v8.1/Manes.01G247000.v8.1/Manes.01G248500.v8.1/Manes.01G274600.v8.1/Manes.02G043500.v8.1/Manes.03G040700.v8.1/Manes.03G170300.v8.1/Manes.03G188600.v8.1/Manes.05G009500.v8.1/Manes.05G030050.v8.1/Manes.05G084000.v8.1/Manes.05G099401.v8.1/Manes.05G124100.v8.1/Manes.05G144900.v8.1/Manes.06G045100.v8.1/…	51
SR P/X, Stem X	Manes.18G048100	Manes.18G048100 (bZIP)	49/493	1970/32786	0.000407256	0.0124031	0.0103748	Manes.01G043000.v8.1/Manes.01G127600.v8.1/Manes.01G164000.v8.1/Manes.01G244700.v8.1/Manes.01G247000.v8.1/Manes.01G248500.v8.1/Manes.01G274600.v8.1/Manes.02G043500.v8.1/Manes.03G040700.v8.1/Manes.03G110000.v8.1/Manes.03G170300.v8.1/Manes.05G009500.v8.1/Manes.05G030050.v8.1/Manes.05G099401.v8.1/Manes.05G124100.v8.1/Manes.05G144900.v8.1/Manes.06G102100.v8.1/Manes.06G132000.v8.1/Manes.06G143800.v8.1/…	49
SR P/X, Stem X	Manes.09G106100	Manes.09G106100 (Trihelix)	55/493	2295/32786	0.000442969	0.0124031	0.0103748	Manes.01G098800.v8.1/Manes.01G127600.v8.1/Manes.01G148200.v8.1/Manes.01G181500.v8.1/Manes.01G210500.v8.1/Manes.01G226500.v8.1/Manes.01G234200.v8.1/Manes.01G274600.v8.1/Manes.03G043500.v8.1/Manes.03G212600.v8.1/Manes.04G087400.v8.1/Manes.05G037400.v8.1/Manes.05G162800.v8.1/Manes.05G163700.v8.1/Manes.06G013700.v8.1/Manes.06G089800.v8.1/Manes.06G090100.v8.1/Manes.06G102100.v8.1/Manes.06G129700.v8.1/…	55
SR P/X, Stem X	Manes.16G120300	Manes.16G120300 (bZIP)	40/493	1526/32786	0.000516422	0.0133062	0.0111301	Manes.01G043000.v8.1/Manes.01G098800.v8.1/Manes.01G228500.v8.1/Manes.01G234200.v8.1/Manes.02G043500.v8.1/Manes.02G146600.v8.1/Manes.03G040700.v8.1/Manes.03G046900.v8.1/Manes.03G052900.v8.1/Manes.03G111300.v8.1/Manes.05G030050.v8.1/Manes.05G124100.v8.1/Manes.05G174200.v8.1/Manes.05G204160.v8.1/Manes.06G045100.v8.1/Manes.06G146800.v8.1/Manes.06G166800.v8.1/Manes.07G133132.v8.1/Manes.10G051500.v8.1/…	40
SR P/X, Stem X	Manes.18G023700	Manes.18G023700 (ZF-HD)	368/493	22249/32786	0.000554423	0.0133062	0.0111301	Manes.01G002300.v8.1/Manes.01G003900.v8.1/Manes.01G015000.v8.1/Manes.01G023900.v8.1/Manes.01G029400.v8.1/Manes.01G038700.v8.1/Manes.01G044400.v8.1/Manes.01G065100.v8.1/Manes.01G073125.v8.1/Manes.01G074100.v8.1/Manes.01G084600.v8.1/Manes.01G085200.v8.1/Manes.01G094600.v8.1/Manes.01G098800.v8.1/Manes.01G103400.v8.1/Manes.01G105000.v8.1/Manes.01G140100.v8.1/Manes.01G143900.v8.1/Manes.01G148200.v8.1/…	368
SR P/X, Stem X	Manes.16G049800	Manes.16G049800 (NAC)	49/493	2024/32786	0.000736098	0.0164886	0.0137922	Manes.01G105000.v8.1/Manes.01G143900.v8.1/Manes.01G246100.v8.1/Manes.01G247800.v8.1/Manes.02G030500.v8.1/Manes.02G146600.v8.1/Manes.02G175100.v8.1/Manes.03G047200.v8.1/Manes.03G086600.v8.1/Manes.03G106600.v8.1/Manes.04G047100.v8.1/Manes.04G095800.v8.1/Manes.04G120700.v8.1/Manes.05G059600.v8.1/Manes.05G149400.v8.1/Manes.05G195080.v8.1/Manes.06G129700.v8.1/Manes.06G146400.v8.1/Manes.06G146800.v8.1/…	49
SR P/X, Stem X	Manes.18G050100	Manes.18G050100 (bHLH)	37/493	1420/32786	0.000925978	0.0194455	0.0162655	Manes.01G031100.v8.1/Manes.01G043000.v8.1/Manes.02G122400.v8.1/Manes.03G032600.v8.1/Manes.05G037400.v8.1/Manes.05G038100.v8.1/Manes.05G099401.v8.1/Manes.05G123900.v8.1/Manes.05G144900.v8.1/Manes.05G163700.v8.1/Manes.06G013700.v8.1/Manes.06G090100.v8.1/Manes.06G132000.v8.1/Manes.06G143800.v8.1/Manes.08G036500.v8.1/Manes.08G139600.v8.1/Manes.09G010500.v8.1/Manes.09G135900.v8.1/Manes.09G181700.v8.1/…	37
SR P/X, Stem X	Manes.13G136900	Manes.13G136900 (bZIP)	44/493	1811/32786	0.00127756	0.0240332	0.020103	Manes.01G127600.v8.1/Manes.01G164000.v8.1/Manes.01G244700.v8.1/Manes.01G247000.v8.1/Manes.01G248500.v8.1/Manes.02G043500.v8.1/Manes.02G060500.v8.1/Manes.03G040700.v8.1/Manes.03G110000.v8.1/Manes.03G170300.v8.1/Manes.04G026900.v8.1/Manes.05G018300.v8.1/Manes.05G099401.v8.1/Manes.05G124100.v8.1/Manes.05G144900.v8.1/Manes.06G132000.v8.1/Manes.06G143800.v8.1/Manes.08G008300.v8.1/Manes.08G063200.v8.1/…	44
SR P/X, Stem X	Manes.05G048000	Manes.05G048000 (YABBY)	228/493	12959/32786	0.00131432	0.0240332	0.020103	Manes.01G002300.v8.1/Manes.01G003900.v8.1/Manes.01G065100.v8.1/Manes.01G073125.v8.1/Manes.01G074100.v8.1/Manes.01G098800.v8.1/Manes.01G103400.v8.1/Manes.01G127600.v8.1/Manes.01G140100.v8.1/Manes.01G143900.v8.1/Manes.01G148200.v8.1/Manes.01G154200.v8.1/Manes.01G176400.v8.1/Manes.01G179900.v8.1/Manes.01G181500.v8.1/Manes.01G184100.v8.1/Manes.01G224100.v8.1/Manes.01G228500.v8.1/Manes.01G234200.v8.1/…	228
SR P/X, Stem X	Manes.06G079000	Manes.06G079000 (bHLH)	35/493	1349/32786	0.00135902	0.0240332	0.020103	Manes.01G031100.v8.1/Manes.02G043500.v8.1/Manes.02G102200.v8.1/Manes.05G037400.v8.1/Manes.05G144900.v8.1/Manes.06G013700.v8.1/Manes.06G132000.v8.1/Manes.06G146800.v8.1/Manes.08G032500.v8.1/Manes.08G036500.v8.1/Manes.08G139600.v8.1/Manes.09G010500.v8.1/Manes.09G135900.v8.1/Manes.11G017400.v8.1/Manes.11G110400.v8.1/Manes.11G146900.v8.1/Manes.11G162000.v8.1/Manes.12G022000.v8.1/Manes.12G033500.v8.1/…	35
SR P/X, Stem X	Manes.05G003300	Manes.05G003300 (bZIP)	40/493	1624/32786	0.0016502	0.0265095	0.0221743	Manes.01G098800.v8.1/Manes.01G226500.v8.1/Manes.01G228500.v8.1/Manes.01G244700.v8.1/Manes.02G043500.v8.1/Manes.03G040700.v8.1/Manes.03G110000.v8.1/Manes.03G111300.v8.1/Manes.03G171300.v8.1/Manes.05G030050.v8.1/Manes.05G124100.v8.1/Manes.06G045100.v8.1/Manes.06G146800.v8.1/Manes.06G166800.v8.1/Manes.07G002200.v8.1/Manes.07G133132.v8.1/Manes.08G076200.v8.1/Manes.08G100600.v8.1/Manes.09G115700.v8.1/…	40
SR P/X, Stem X	Manes.17G010300	Manes.17G010300 (G2-like)	156/493	8428/32786	0.00169416	0.0265095	0.0221743	Manes.01G015000.v8.1/Manes.01G028300.v8.1/Manes.01G029400.v8.1/Manes.01G043000.v8.1/Manes.01G065100.v8.1/Manes.01G073125.v8.1/Manes.01G084600.v8.1/Manes.01G085200.v8.1/Manes.01G127600.v8.1/Manes.01G140100.v8.1/Manes.01G143900.v8.1/Manes.01G181500.v8.1/Manes.01G253600.v8.1/Manes.02G030500.v8.1/Manes.02G045000.v8.1/Manes.02G102200.v8.1/Manes.02G104100.v8.1/Manes.02G146600.v8.1/Manes.02G164300.v8.1/…	156
SR P/X, Stem X	Manes.01G263300	Manes.01G263300 (TCP)	35/493	1369/32786	0.00173574	0.0265095	0.0221743	Manes.01G127600.v8.1/Manes.01G247800.v8.1/Manes.02G030500.v8.1/Manes.02G067700.v8.1/Manes.02G075900.v8.1/Manes.02G133600.v8.1/Manes.03G145400.v8.1/Manes.04G022100.v8.1/Manes.04G141800.v8.1/Manes.05G201886.v8.1/Manes.06G100100.v8.1/Manes.06G101400.v8.1/Manes.06G103700.v8.1/Manes.06G126000.v8.1/Manes.06G151400.v8.1/Manes.07G132800.v8.1/Manes.07G133132.v8.1/Manes.09G058676.v8.1/Manes.10G051500.v8.1/…	35
SR P/X, Stem X	Manes.18G103100	Manes.18G103100 (TCP)	40/493	1639/32786	0.00194471	0.0284096	0.0237637	Manes.01G148200.v8.1/Manes.01G244700.v8.1/Manes.01G247800.v8.1/Manes.02G030500.v8.1/Manes.02G075900.v8.1/Manes.03G145400.v8.1/Manes.04G095800.v8.1/Manes.04G141800.v8.1/Manes.05G201886.v8.1/Manes.06G101400.v8.1/Manes.06G126000.v8.1/Manes.06G146800.v8.1/Manes.06G151400.v8.1/Manes.07G132800.v8.1/Manes.07G133132.v8.1/Manes.09G058676.v8.1/Manes.10G051500.v8.1/Manes.10G055200.v8.1/Manes.10G061400.v8.1/…	40
SR P/X, Stem X	Manes.09G136200	Manes.09G136200 (WOX)	294/493	17480/32786	0.00256929	0.0359701	0.0300877	Manes.01G003900.v8.1/Manes.01G015000.v8.1/Manes.01G023900.v8.1/Manes.01G029400.v8.1/Manes.01G031100.v8.1/Manes.01G038700.v8.1/Manes.01G044400.v8.1/Manes.01G065100.v8.1/Manes.01G074100.v8.1/Manes.01G094600.v8.1/Manes.01G098800.v8.1/Manes.01G140100.v8.1/Manes.01G143900.v8.1/Manes.01G148200.v8.1/Manes.01G154200.v8.1/Manes.01G176400.v8.1/Manes.01G181500.v8.1/Manes.01G182700.v8.1/Manes.01G183300.v8.1/…	294
SR C/X, Stem X	Manes.03G174900	Manes.03G174900 (CPP)	652/797	24139/32786	2.35918e-08	5.23679e-06	5.00382e-06	Manes.01G002500.v8.1/Manes.01G007100.v8.1/Manes.01G007500.v8.1/Manes.01G008800.v8.1/Manes.01G012900.v8.1/Manes.01G018300.v8.1/Manes.01G023200.v8.1/Manes.01G024000.v8.1/Manes.01G026500.v8.1/Manes.01G026900.v8.1/Manes.01G033200.v8.1/Manes.01G036300.v8.1/Manes.01G037400.v8.1/Manes.01G037700.v8.1/Manes.01G038200.v8.1/Manes.01G040400.v8.1/Manes.01G045195.v8.1/Manes.01G048766.v8.1/Manes.01G049700.v8.1/…	652
SR C/X, Stem X	Manes.18G023700	Manes.18G023700 (ZF-HD)	610/797	22249/32786	3.11713e-08	5.23679e-06	5.00382e-06	Manes.01G002500.v8.1/Manes.01G007100.v8.1/Manes.01G007500.v8.1/Manes.01G008800.v8.1/Manes.01G012900.v8.1/Manes.01G018300.v8.1/Manes.01G023200.v8.1/Manes.01G026500.v8.1/Manes.01G026900.v8.1/Manes.01G036300.v8.1/Manes.01G037400.v8.1/Manes.01G038200.v8.1/Manes.01G040400.v8.1/Manes.01G045195.v8.1/Manes.01G048766.v8.1/Manes.01G052104.v8.1/Manes.01G053300.v8.1/Manes.01G054600.v8.1/Manes.01G058800.v8.1/…	610
SR C/X, Stem X	Manes.15G031500	Manes.15G031500 (CPP)	568/797	20472/32786	7.00521e-08	7.84584e-06	7.49681e-06	Manes.01G007500.v8.1/Manes.01G008800.v8.1/Manes.01G012900.v8.1/Manes.01G018300.v8.1/Manes.01G023200.v8.1/Manes.01G024000.v8.1/Manes.01G026500.v8.1/Manes.01G026900.v8.1/Manes.01G033200.v8.1/Manes.01G036300.v8.1/Manes.01G037400.v8.1/Manes.01G037700.v8.1/Manes.01G038200.v8.1/Manes.01G045195.v8.1/Manes.01G049700.v8.1/Manes.01G052104.v8.1/Manes.01G053300.v8.1/Manes.01G054600.v8.1/Manes.01G058800.v8.1/…	568
SR C/X, Stem X	Manes.07G124500	Manes.07G124500 (Trihelix)	295/797	9545/32786	6.93731e-07	5.82734e-05	5.56811e-05	Manes.01G007100.v8.1/Manes.01G008800.v8.1/Manes.01G026900.v8.1/Manes.01G048766.v8.1/Manes.01G051700.v8.1/Manes.01G052104.v8.1/Manes.01G081900.v8.1/Manes.01G091700.v8.1/Manes.01G103600.v8.1/Manes.01G105100.v8.1/Manes.01G109700.v8.1/Manes.01G122800.v8.1/Manes.01G123000.v8.1/Manes.01G127900.v8.1/Manes.01G150700.v8.1/Manes.01G206200.v8.1/Manes.01G229100.v8.1/Manes.01G241800.v8.1/Manes.01G252500.v8.1/…	295
SR C/X, Stem X	Manes.02G179100	Manes.02G179100 (Trihelix)	382/797	13165/32786	4.05809e-06	0.000241969	0.000231205	Manes.01G002500.v8.1/Manes.01G007100.v8.1/Manes.01G007500.v8.1/Manes.01G008800.v8.1/Manes.01G018300.v8.1/Manes.01G024000.v8.1/Manes.01G026900.v8.1/Manes.01G037700.v8.1/Manes.01G048766.v8.1/Manes.01G051700.v8.1/Manes.01G052104.v8.1/Manes.01G053300.v8.1/Manes.01G081900.v8.1/Manes.01G091700.v8.1/Manes.01G103300.v8.1/Manes.01G103600.v8.1/Manes.01G105100.v8.1/Manes.01G105500.v8.1/Manes.01G109700.v8.1/…	382
SR C/X, Stem X	Manes.09G136200	Manes.09G136200 (WOX)	487/797	17480/32786	4.32087e-06	0.000241969	0.000231205	Manes.01G002500.v8.1/Manes.01G007100.v8.1/Manes.01G008800.v8.1/Manes.01G012900.v8.1/Manes.01G018300.v8.1/Manes.01G023200.v8.1/Manes.01G026500.v8.1/Manes.01G026900.v8.1/Manes.01G033200.v8.1/Manes.01G037400.v8.1/Manes.01G037700.v8.1/Manes.01G038200.v8.1/Manes.01G054600.v8.1/Manes.01G058800.v8.1/Manes.01G066100.v8.1/Manes.01G074300.v8.1/Manes.01G081900.v8.1/Manes.01G091700.v8.1/Manes.01G098400.v8.1/…	487
SR C/X, Stem X	Manes.17G122400	Manes.17G122400 (HD-ZIP)	504/797	18316/32786	1.13199e-05	0.000543357	0.000519185	Manes.01G002500.v8.1/Manes.01G005000.v8.1/Manes.01G007100.v8.1/Manes.01G008800.v8.1/Manes.01G018300.v8.1/Manes.01G023200.v8.1/Manes.01G024000.v8.1/Manes.01G026900.v8.1/Manes.01G038200.v8.1/Manes.01G048766.v8.1/Manes.01G049700.v8.1/Manes.01G052104.v8.1/Manes.01G053300.v8.1/Manes.01G054600.v8.1/Manes.01G058800.v8.1/Manes.01G065600.v8.1/Manes.01G066100.v8.1/Manes.01G069300.v8.1/Manes.01G074300.v8.1/…	504
SR C/X, Stem X	Manes.05G048000	Manes.05G048000 (YABBY)	370/797	12959/32786	3.65568e-05	0.00153539	0.00146708	Manes.01G007500.v8.1/Manes.01G008800.v8.1/Manes.01G018300.v8.1/Manes.01G023200.v8.1/Manes.01G026500.v8.1/Manes.01G037400.v8.1/Manes.01G045165.v8.1/Manes.01G045195.v8.1/Manes.01G052104.v8.1/Manes.01G058800.v8.1/Manes.01G065600.v8.1/Manes.01G066100.v8.1/Manes.01G074300.v8.1/Manes.01G081900.v8.1/Manes.01G087200.v8.1/Manes.01G093400.v8.1/Manes.01G097900.v8.1/Manes.01G098400.v8.1/Manes.01G103300.v8.1/…	370
SR C/X, Stem X	Manes.05G098900	Manes.05G098900 (HD-ZIP)	487/797	17818/32786	5.65208e-05	0.00211011	0.00201624	Manes.01G002500.v8.1/Manes.01G005000.v8.1/Manes.01G007100.v8.1/Manes.01G008800.v8.1/Manes.01G012900.v8.1/Manes.01G023200.v8.1/Manes.01G024000.v8.1/Manes.01G033200.v8.1/Manes.01G037400.v8.1/Manes.01G037700.v8.1/Manes.01G045165.v8.1/Manes.01G048766.v8.1/Manes.01G052104.v8.1/Manes.01G053300.v8.1/Manes.01G054600.v8.1/Manes.01G058800.v8.1/Manes.01G066100.v8.1/Manes.01G069300.v8.1/Manes.01G074300.v8.1/…	487
SR C/X, Stem X	Manes.17G055700	Manes.17G055700 (Dof)	633/797	24219/32786	0.000129212	0.00434152	0.00414838	Manes.01G002500.v8.1/Manes.01G005000.v8.1/Manes.01G007100.v8.1/Manes.01G007500.v8.1/Manes.01G008800.v8.1/Manes.01G012900.v8.1/Manes.01G018300.v8.1/Manes.01G023200.v8.1/Manes.01G026500.v8.1/Manes.01G026900.v8.1/Manes.01G036300.v8.1/Manes.01G037400.v8.1/Manes.01G037700.v8.1/Manes.01G038200.v8.1/Manes.01G040400.v8.1/Manes.01G045165.v8.1/Manes.01G045195.v8.1/Manes.01G048766.v8.1/Manes.01G051700.v8.1/…	633
SR C/X, Stem X	Manes.07G115400	Manes.07G115400 (Dof)	488/797	18047/32786	0.000204065	0.0062167	0.00594014	Manes.01G007500.v8.1/Manes.01G018300.v8.1/Manes.01G026500.v8.1/Manes.01G026900.v8.1/Manes.01G037400.v8.1/Manes.01G037700.v8.1/Manes.01G038200.v8.1/Manes.01G040400.v8.1/Manes.01G045165.v8.1/Manes.01G045195.v8.1/Manes.01G048766.v8.1/Manes.01G049700.v8.1/Manes.01G051700.v8.1/Manes.01G052104.v8.1/Manes.01G053300.v8.1/Manes.01G054600.v8.1/Manes.01G066100.v8.1/Manes.01G069300.v8.1/Manes.01G081900.v8.1/…	488
SR C/X, Stem X	Manes.08G018300	Manes.08G018300 (HD-ZIP)	371/797	13252/32786	0.000222025	0.0062167	0.00594014	Manes.01G002500.v8.1/Manes.01G005000.v8.1/Manes.01G008800.v8.1/Manes.01G018300.v8.1/Manes.01G023200.v8.1/Manes.01G024000.v8.1/Manes.01G026900.v8.1/Manes.01G037400.v8.1/Manes.01G038200.v8.1/Manes.01G052104.v8.1/Manes.01G065600.v8.1/Manes.01G066100.v8.1/Manes.01G069300.v8.1/Manes.01G093400.v8.1/Manes.01G098400.v8.1/Manes.01G103300.v8.1/Manes.01G105100.v8.1/Manes.01G105500.v8.1/Manes.01G122800.v8.1/…	371
SR C/X, Stem X	Manes.12G095300	Manes.12G095300 (Dof)	620/797	23850/32786	0.000558356	0.0144313	0.0137894	Manes.01G002500.v8.1/Manes.01G005000.v8.1/Manes.01G007100.v8.1/Manes.01G007500.v8.1/Manes.01G008800.v8.1/Manes.01G012900.v8.1/Manes.01G018300.v8.1/Manes.01G023200.v8.1/Manes.01G024000.v8.1/Manes.01G026500.v8.1/Manes.01G026900.v8.1/Manes.01G036300.v8.1/Manes.01G037400.v8.1/Manes.01G037700.v8.1/Manes.01G038200.v8.1/Manes.01G040400.v8.1/Manes.01G045165.v8.1/Manes.01G045195.v8.1/Manes.01G048766.v8.1/…	620
SR C/X, Stem X	Manes.14G079000	Manes.14G079000 (Dof)	560/797	21465/32786	0.00203378	0.0488106	0.0466392	Manes.01G002500.v8.1/Manes.01G005000.v8.1/Manes.01G007100.v8.1/Manes.01G007500.v8.1/Manes.01G008800.v8.1/Manes.01G012900.v8.1/Manes.01G018300.v8.1/Manes.01G023200.v8.1/Manes.01G026500.v8.1/Manes.01G026900.v8.1/Manes.01G036300.v8.1/Manes.01G037400.v8.1/Manes.01G038200.v8.1/Manes.01G040400.v8.1/Manes.01G045165.v8.1/Manes.01G045195.v8.1/Manes.01G048766.v8.1/Manes.01G051700.v8.1/Manes.01G052104.v8.1/…	560
SR X, Stem C/X	Manes.08G077900	Manes.08G077900 (MYB)	86/655	2709/32786	1.32154e-05	0.00166678	0.00146209	Manes.01G077500.v8.1/Manes.01G097800.v8.1/Manes.01G100700.v8.1/Manes.01G125700.v8.1/Manes.01G166100.v8.1/Manes.01G204400.v8.1/Manes.01G221700.v8.1/Manes.01G232050.v8.1/Manes.01G250100.v8.1/Manes.02G012100.v8.1/Manes.02G020100.v8.1/Manes.02G029775.v8.1/Manes.02G035900.v8.1/Manes.02G053500.v8.1/Manes.02G104500.v8.1/Manes.02G122100.v8.1/Manes.02G135600.v8.1/Manes.03G133900.v8.1/Manes.03G137751.v8.1/…	86
SR X, Stem C/X	Manes.15G031500	Manes.15G031500 (CPP)	460/655	20472/32786	1.46276e-05	0.00166678	0.00146209	Manes.01G003100.v8.1/Manes.01G023400.v8.1/Manes.01G034300.v8.1/Manes.01G048400.v8.1/Manes.01G053600.v8.1/Manes.01G086800.v8.1/Manes.01G097800.v8.1/Manes.01G100700.v8.1/Manes.01G104700.v8.1/Manes.01G111800.v8.1/Manes.01G114600.v8.1/Manes.01G150100.v8.1/Manes.01G151100.v8.1/Manes.01G156600.v8.1/Manes.01G166100.v8.1/Manes.01G183100.v8.1/Manes.01G204400.v8.1/Manes.01G207700.v8.1/Manes.01G211000.v8.1/…	460
SR X, Stem C/X	Manes.03G174900	Manes.03G174900 (CPP)	528/655	24139/32786	1.4882e-05	0.00166678	0.00146209	Manes.01G003100.v8.1/Manes.01G023400.v8.1/Manes.01G034100.v8.1/Manes.01G034300.v8.1/Manes.01G053600.v8.1/Manes.01G071800.v8.1/Manes.01G077500.v8.1/Manes.01G078200.v8.1/Manes.01G086800.v8.1/Manes.01G097800.v8.1/Manes.01G100700.v8.1/Manes.01G104700.v8.1/Manes.01G111800.v8.1/Manes.01G114600.v8.1/Manes.01G121400.v8.1/Manes.01G150100.v8.1/Manes.01G151100.v8.1/Manes.01G156600.v8.1/Manes.01G166100.v8.1/…	528
SR X, Stem C/X	Manes.18G023700	Manes.18G023700 (ZF-HD)	490/655	22249/32786	5.23203e-05	0.00439491	0.00385518	Manes.01G003100.v8.1/Manes.01G023400.v8.1/Manes.01G034300.v8.1/Manes.01G048400.v8.1/Manes.01G053600.v8.1/Manes.01G071800.v8.1/Manes.01G077500.v8.1/Manes.01G086800.v8.1/Manes.01G097800.v8.1/Manes.01G100700.v8.1/Manes.01G111800.v8.1/Manes.01G114600.v8.1/Manes.01G121400.v8.1/Manes.01G125700.v8.1/Manes.01G151100.v8.1/Manes.01G156600.v8.1/Manes.01G158400.v8.1/Manes.01G166100.v8.1/Manes.01G172600.v8.1/…	490
SR X, Stem C/X	Manes.09G181800	Manes.09G181800 (bHLH)	53/655	1630/32786	0.000378456	0.0254322	0.022309	Manes.01G121400.v8.1/Manes.01G208001.v8.1/Manes.01G221100.v8.1/Manes.02G066200.v8.1/Manes.03G032000.v8.1/Manes.03G207300.v8.1/Manes.04G059500.v8.1/Manes.04G093900.v8.1/Manes.04G119400.v8.1/Manes.04G138900.v8.1/Manes.05G046500.v8.1/Manes.05G090100.v8.1/Manes.05G135200.v8.1/Manes.06G080400.v8.1/Manes.06G108100.v8.1/Manes.06G139100.v8.1/Manes.07G017900.v8.1/Manes.08G152500.v8.1/Manes.09G060644.v8.1/…	53
SR X, Stem C/X	Manes.12G104100	Manes.12G104100 (bHLH)	42/655	1236/32786	0.000647224	0.0355516	0.0311856	Manes.01G100700.v8.1/Manes.01G121400.v8.1/Manes.01G221100.v8.1/Manes.01G236000.v8.1/Manes.03G207300.v8.1/Manes.04G093900.v8.1/Manes.04G138900.v8.1/Manes.05G090100.v8.1/Manes.05G206000.v8.1/Manes.06G080400.v8.1/Manes.06G139100.v8.1/Manes.07G017900.v8.1/Manes.08G152500.v8.1/Manes.09G023700.v8.1/Manes.09G025000.v8.1/Manes.09G060644.v8.1/Manes.09G068800.v8.1/Manes.09G090928.v8.1/Manes.11G006200.v8.1/…	42
SR X, Stem C/X	Manes.08G018300	Manes.08G018300 (HD-ZIP)	305/655	13252/32786	0.000740657	0.0355516	0.0311856	Manes.01G003100.v8.1/Manes.01G034100.v8.1/Manes.01G034300.v8.1/Manes.01G048400.v8.1/Manes.01G086800.v8.1/Manes.01G097800.v8.1/Manes.01G100700.v8.1/Manes.01G114600.v8.1/Manes.01G121400.v8.1/Manes.01G150100.v8.1/Manes.01G172600.v8.1/Manes.01G173100.v8.1/Manes.01G183100.v8.1/Manes.01G204400.v8.1/Manes.01G208001.v8.1/Manes.01G211000.v8.1/Manes.01G217100.v8.1/Manes.01G221100.v8.1/Manes.01G236000.v8.1/…	305
SR X, Stem C/X	Manes.05G103300	Manes.05G103300 (MYB)	74/655	2567/32786	0.000957455	0.0402131	0.0352747	Manes.01G097800.v8.1/Manes.01G114600.v8.1/Manes.01G125700.v8.1/Manes.01G166100.v8.1/Manes.01G204400.v8.1/Manes.01G232050.v8.1/Manes.01G250100.v8.1/Manes.02G009200.v8.1/Manes.02G017301.v8.1/Manes.02G020100.v8.1/Manes.02G029775.v8.1/Manes.02G053500.v8.1/Manes.02G095300.v8.1/Manes.02G135600.v8.1/Manes.02G137000.v8.1/Manes.03G066661.v8.1/Manes.03G133900.v8.1/Manes.03G137751.v8.1/Manes.03G137901.v8.1/…	74
SR X, Stem C/X	Manes.11G127600	Manes.11G127600 (MYB)	52/655	1695/32786	0.0015462	0.0482087	0.0422883	Manes.01G097800.v8.1/Manes.01G125700.v8.1/Manes.01G204400.v8.1/Manes.01G232050.v8.1/Manes.02G020100.v8.1/Manes.02G029775.v8.1/Manes.02G053500.v8.1/Manes.02G095300.v8.1/Manes.03G133900.v8.1/Manes.03G162300.v8.1/Manes.05G046500.v8.1/Manes.05G054700.v8.1/Manes.05G133500.v8.1/Manes.05G133900.v8.1/Manes.05G135300.v8.1/Manes.05G166700.v8.1/Manes.06G010650.v8.1/Manes.06G152000.v8.1/Manes.07G122800.v8.1/…	52
SR X, Stem C/X	Manes.17G122400	Manes.17G122400 (HD-ZIP)	403/655	18316/32786	0.00173986	0.0482087	0.0422883	Manes.01G003100.v8.1/Manes.01G023400.v8.1/Manes.01G034100.v8.1/Manes.01G034300.v8.1/Manes.01G048400.v8.1/Manes.01G053600.v8.1/Manes.01G071800.v8.1/Manes.01G078200.v8.1/Manes.01G086800.v8.1/Manes.01G097800.v8.1/Manes.01G100700.v8.1/Manes.01G114600.v8.1/Manes.01G121400.v8.1/Manes.01G150100.v8.1/Manes.01G151100.v8.1/Manes.01G156600.v8.1/Manes.01G166100.v8.1/Manes.01G172600.v8.1/Manes.01G173100.v8.1/…	403
SR X, Stem C/X	Manes.01G249900	Manes.01G249900 (bZIP)	58/655	1957/32786	0.00185229	0.0482087	0.0422883	Manes.01G121400.v8.1/Manes.01G166100.v8.1/Manes.01G262000.v8.1/Manes.01G273500.v8.1/Manes.02G060000.v8.1/Manes.02G071800.v8.1/Manes.03G028600.v8.1/Manes.03G185100.v8.1/Manes.03G207300.v8.1/Manes.04G004900.v8.1/Manes.04G059500.v8.1/Manes.04G119400.v8.1/Manes.04G138900.v8.1/Manes.05G046700.v8.1/Manes.05G050800.v8.1/Manes.05G090100.v8.1/Manes.05G144200.v8.1/Manes.06G031400.v8.1/Manes.06G080400.v8.1/…	58
SR X, Stem C/X	Manes.05G052000	Manes.05G052000 (ERF)	28/655	769/32786	0.00189079	0.0482087	0.0422883	Manes.01G172600.v8.1/Manes.02G060200.v8.1/Manes.03G189200.v8.1/Manes.05G019000.v8.1/Manes.05G092000.v8.1/Manes.05G098100.v8.1/Manes.06G082500.v8.1/Manes.06G152000.v8.1/Manes.09G023700.v8.1/Manes.09G179400.v8.1/Manes.12G025800.v8.1/Manes.12G126600.v8.1/Manes.12G146600.v8.1/Manes.12G148100.v8.1/Manes.13G060100.v8.1/Manes.13G104300.v8.1/Manes.13G123500.v8.1/Manes.13G129700.v8.1/Manes.14G080900.v8.1/…	28
SR X, Stem C/X	Manes.06G079000	Manes.06G079000 (bHLH)	43/655	1349/32786	0.00192637	0.0482087	0.0422883	Manes.01G100700.v8.1/Manes.01G114600.v8.1/Manes.01G121400.v8.1/Manes.01G158400.v8.1/Manes.01G158500.v8.1/Manes.01G204400.v8.1/Manes.01G270700.v8.1/Manes.02G060200.v8.1/Manes.02G173800.v8.1/Manes.03G028700.v8.1/Manes.03G163000.v8.1/Manes.03G184800.v8.1/Manes.03G185100.v8.1/Manes.04G093900.v8.1/Manes.05G077500.v8.1/Manes.05G135200.v8.1/Manes.05G206000.v8.1/Manes.06G097400.v8.1/Manes.06G108100.v8.1/…	43
SR X, Stem C/X	Manes.03G201700	Manes.03G201700 (MYB)	30/655	847/32786	0.0020087	0.0482087	0.0422883	Manes.01G270700.v8.1/Manes.02G006400.v8.1/Manes.02G036501.v8.1/Manes.03G032000.v8.1/Manes.03G056600.v8.1/Manes.04G059500.v8.1/Manes.04G165200.v8.1/Manes.05G031300.v8.1/Manes.05G032500.v8.1/Manes.05G166700.v8.1/Manes.05G206000.v8.1/Manes.06G106900.v8.1/Manes.08G164200.v8.1/Manes.09G010450.v8.1/Manes.09G090928.v8.1/Manes.10G058310.v8.1/Manes.10G066000.v8.1/Manes.10G110800.v8.1/Manes.12G028400.v8.1/…	30
SR C/X, Stem C/X	Manes.03G174900	Manes.03G174900 (CPP)	2053/2573	24139/32786	2.05084e-14	6.89083e-12	6.43317e-12	Manes.01G003300.v8.1/Manes.01G004300.v8.1/Manes.01G004466.v8.1/Manes.01G007000.v8.1/Manes.01G007700.v8.1/Manes.01G008900.v8.1/Manes.01G010200.v8.1/Manes.01G012700.v8.1/Manes.01G013600.v8.1/Manes.01G016300.v8.1/Manes.01G016800.v8.1/Manes.01G017000.v8.1/Manes.01G017600.v8.1/Manes.01G020400.v8.1/Manes.01G020600.v8.1/Manes.01G021900.v8.1/Manes.01G025500.v8.1/Manes.01G026300.v8.1/Manes.01G027400.v8.1/…
SR C/X, Stem C/X	Manes.15G031500	Manes.15G031500 (CPP)	1755/2573	20472/32786	1.17247e-10	1.96975e-08	1.83893e-08	Manes.01G003300.v8.1/Manes.01G004300.v8.1/Manes.01G004466.v8.1/Manes.01G007000.v8.1/Manes.01G007700.v8.1/Manes.01G008900.v8.1/Manes.01G010200.v8.1/Manes.01G013600.v8.1/Manes.01G016300.v8.1/Manes.01G016800.v8.1/Manes.01G017600.v8.1/Manes.01G020400.v8.1/Manes.01G020600.v8.1/Manes.01G021900.v8.1/Manes.01G025500.v8.1/Manes.01G026300.v8.1/Manes.01G027400.v8.1/Manes.01G028400.v8.1/Manes.01G032300.v8.1/…
SR C/X, Stem C/X	Manes.18G023700	Manes.18G023700 (ZF-HD)	1868/2573	22249/32786	3.20286e-08	3.04224e-06	2.84018e-06	Manes.01G003300.v8.1/Manes.01G004300.v8.1/Manes.01G004466.v8.1/Manes.01G007000.v8.1/Manes.01G007700.v8.1/Manes.01G008900.v8.1/Manes.01G010200.v8.1/Manes.01G012700.v8.1/Manes.01G013600.v8.1/Manes.01G016300.v8.1/Manes.01G016800.v8.1/Manes.01G017000.v8.1/Manes.01G017600.v8.1/Manes.01G020400.v8.1/Manes.01G020600.v8.1/Manes.01G025500.v8.1/Manes.01G026300.v8.1/Manes.01G027400.v8.1/Manes.01G028400.v8.1/…
SR C/X, Stem C/X	Manes.05G098900	Manes.05G098900 (HD-ZIP)	1529/2573	17818/32786	3.62171e-08	3.04224e-06	2.84018e-06	Manes.01G003300.v8.1/Manes.01G004300.v8.1/Manes.01G004466.v8.1/Manes.01G008900.v8.1/Manes.01G010200.v8.1/Manes.01G012700.v8.1/Manes.01G013600.v8.1/Manes.01G016800.v8.1/Manes.01G020400.v8.1/Manes.01G020600.v8.1/Manes.01G021900.v8.1/Manes.01G025500.v8.1/Manes.01G026300.v8.1/Manes.01G028400.v8.1/Manes.01G032300.v8.1/Manes.01G032500.v8.1/Manes.01G032600.v8.1/Manes.01G032800.v8.1/Manes.01G040200.v8.1/…	1529
SR C/X, Stem C/X	Manes.11G108500	Manes.11G108500 (TCP)	158/2573	1447/32786	1.38011e-05	0.000927432	0.000865836	Manes.01G007000.v8.1/Manes.01G021900.v8.1/Manes.01G040200.v8.1/Manes.01G076400.v8.1/Manes.01G076500.v8.1/Manes.01G083600.v8.1/Manes.01G118000.v8.1/Manes.01G153000.v8.1/Manes.01G200700.v8.1/Manes.01G200800.v8.1/Manes.01G201700.v8.1/Manes.01G226700.v8.1/Manes.01G249100.v8.1/Manes.01G270900.v8.1/Manes.01G271700.v8.1/Manes.02G017467.v8.1/Manes.02G017500.v8.1/Manes.02G069900.v8.1/Manes.02G131900.v8.1/…	158
SR C/X, Stem C/X	Manes.17G122400	Manes.17G122400 (HD-ZIP)	1527/2573	18316/32786	0.000110205	0.00617148	0.00576159	Manes.01G003300.v8.1/Manes.01G004300.v8.1/Manes.01G004466.v8.1/Manes.01G007000.v8.1/Manes.01G007700.v8.1/Manes.01G008900.v8.1/Manes.01G010200.v8.1/Manes.01G012700.v8.1/Manes.01G013600.v8.1/Manes.01G016300.v8.1/Manes.01G020400.v8.1/Manes.01G020600.v8.1/Manes.01G021900.v8.1/Manes.01G026300.v8.1/Manes.01G028400.v8.1/Manes.01G032300.v8.1/Manes.01G032500.v8.1/Manes.01G032600.v8.1/Manes.01G037200.v8.1/…	1527
SR C/X, Stem C/X	Manes.05G189600	Manes.05G189600 (GATA)	174/2573	1691/32786	0.000131091	0.00629237	0.00587446	Manes.01G008900.v8.1/Manes.01G017000.v8.1/Manes.01G032300.v8.1/Manes.01G040200.v8.1/Manes.01G066400.v8.1/Manes.01G076400.v8.1/Manes.01G118200.v8.1/Manes.01G123700.v8.1/Manes.01G133800.v8.1/Manes.01G150300.v8.1/Manes.01G153000.v8.1/Manes.01G172500.v8.1/Manes.01G214300.v8.1/Manes.01G219300.v8.1/Manes.01G251100.v8.1/Manes.01G256501.v8.1/Manes.02G014200.v8.1/Manes.02G040300.v8.1/Manes.02G045900.v8.1/…	174
SR C/X, Stem C/X	Manes.14G065600	Manes.14G065600 (Dof)	2050/2573	25193/32786	0.000179291	0.00753024	0.00703011	Manes.01G003300.v8.1/Manes.01G004300.v8.1/Manes.01G004466.v8.1/Manes.01G007000.v8.1/Manes.01G007700.v8.1/Manes.01G008900.v8.1/Manes.01G010200.v8.1/Manes.01G016300.v8.1/Manes.01G017000.v8.1/Manes.01G020600.v8.1/Manes.01G021900.v8.1/Manes.01G025500.v8.1/Manes.01G026300.v8.1/Manes.01G027500.v8.1/Manes.01G028400.v8.1/Manes.01G032300.v8.1/Manes.01G032500.v8.1/Manes.01G032800.v8.1/Manes.01G040200.v8.1/…
SR C/X, Stem C/X	Manes.09G136200	Manes.09G136200 (WOX)	1458/2573	17480/32786	0.000205436	0.00766962	0.00716024	Manes.01G003300.v8.1/Manes.01G004300.v8.1/Manes.01G007700.v8.1/Manes.01G008900.v8.1/Manes.01G010200.v8.1/Manes.01G012700.v8.1/Manes.01G013600.v8.1/Manes.01G016300.v8.1/Manes.01G016800.v8.1/Manes.01G017000.v8.1/Manes.01G017600.v8.1/Manes.01G020400.v8.1/Manes.01G020600.v8.1/Manes.01G025500.v8.1/Manes.01G026300.v8.1/Manes.01G027400.v8.1/Manes.01G028400.v8.1/Manes.01G032300.v8.1/Manes.01G032500.v8.1/…	1458
SR C/X, Stem C/X	Manes.10G046700	Manes.10G046700 (ARF)	908/2573	10545/32786	0.000240306	0.0080743	0.00753803	Manes.01G007000.v8.1/Manes.01G013600.v8.1/Manes.01G016300.v8.1/Manes.01G016800.v8.1/Manes.01G017600.v8.1/Manes.01G028400.v8.1/Manes.01G032800.v8.1/Manes.01G037200.v8.1/Manes.01G046700.v8.1/Manes.01G048000.v8.1/Manes.01G051600.v8.1/Manes.01G052400.v8.1/Manes.01G054400.v8.1/Manes.01G057000.v8.1/Manes.01G067700.v8.1/Manes.01G069900.v8.1/Manes.01G072000.v8.1/Manes.01G072100.v8.1/Manes.01G078301.v8.1/…	908
SR C/X, Stem C/X	Manes.11G131600	Manes.11G131600 (Dof)	2017/2573	24843/32786	0.000600445	0.0177255	0.0165483	Manes.01G003300.v8.1/Manes.01G004300.v8.1/Manes.01G004466.v8.1/Manes.01G007000.v8.1/Manes.01G007700.v8.1/Manes.01G008900.v8.1/Manes.01G010200.v8.1/Manes.01G012700.v8.1/Manes.01G013600.v8.1/Manes.01G016300.v8.1/Manes.01G017000.v8.1/Manes.01G017600.v8.1/Manes.01G020400.v8.1/Manes.01G020600.v8.1/Manes.01G025500.v8.1/Manes.01G026300.v8.1/Manes.01G027500.v8.1/Manes.01G032300.v8.1/Manes.01G032800.v8.1/…
SR C/X, Stem C/X	Manes.05G048000	Manes.05G048000 (YABBY)	1094/2573	12959/32786	0.000680943	0.0177255	0.0165483	Manes.01G004300.v8.1/Manes.01G004466.v8.1/Manes.01G008900.v8.1/Manes.01G010200.v8.1/Manes.01G016300.v8.1/Manes.01G020400.v8.1/Manes.01G025500.v8.1/Manes.01G026300.v8.1/Manes.01G027500.v8.1/Manes.01G028400.v8.1/Manes.01G032600.v8.1/Manes.01G040200.v8.1/Manes.01G045650.v8.1/Manes.01G046700.v8.1/Manes.01G047000.v8.1/Manes.01G048000.v8.1/Manes.01G055500.v8.1/Manes.01G056000.v8.1/Manes.01G056800.v8.1/…	1094
SR C/X, Stem C/X	Manes.17G055700	Manes.17G055700 (Dof)	1969/2573	24219/32786	0.00068581	0.0177255	0.0165483	Manes.01G003300.v8.1/Manes.01G004300.v8.1/Manes.01G004466.v8.1/Manes.01G007000.v8.1/Manes.01G007700.v8.1/Manes.01G008900.v8.1/Manes.01G010200.v8.1/Manes.01G013600.v8.1/Manes.01G016300.v8.1/Manes.01G017000.v8.1/Manes.01G017600.v8.1/Manes.01G020600.v8.1/Manes.01G021900.v8.1/Manes.01G025500.v8.1/Manes.01G026300.v8.1/Manes.01G027500.v8.1/Manes.01G028400.v8.1/Manes.01G032300.v8.1/Manes.01G032500.v8.1/…
SR C/X, Stem C/X	Manes.12G095300	Manes.12G095300 (Dof)	1940/2573	23850/32786	0.000806003	0.0185145	0.0172849	Manes.01G003300.v8.1/Manes.01G004466.v8.1/Manes.01G007000.v8.1/Manes.01G007700.v8.1/Manes.01G008900.v8.1/Manes.01G010200.v8.1/Manes.01G012700.v8.1/Manes.01G013600.v8.1/Manes.01G016300.v8.1/Manes.01G017000.v8.1/Manes.01G017600.v8.1/Manes.01G020600.v8.1/Manes.01G025500.v8.1/Manes.01G026300.v8.1/Manes.01G027500.v8.1/Manes.01G032300.v8.1/Manes.01G032800.v8.1/Manes.01G040200.v8.1/Manes.01G045650.v8.1/…
SR C/X, Stem C/X	Manes.12G007700	Manes.12G007700 (TCP)	153/2573	1519/32786	0.000826542	0.0185145	0.0172849	Manes.01G007000.v8.1/Manes.01G021900.v8.1/Manes.01G040200.v8.1/Manes.01G076500.v8.1/Manes.01G118000.v8.1/Manes.01G149100.v8.1/Manes.01G168600.v8.1/Manes.01G200800.v8.1/Manes.01G201700.v8.1/Manes.01G225900.v8.1/Manes.01G244900.v8.1/Manes.02G040500.v8.1/Manes.02G069900.v8.1/Manes.02G131900.v8.1/Manes.02G160000.v8.1/Manes.02G161600.v8.1/Manes.02G165800.v8.1/Manes.02G185200.v8.1/Manes.03G005100.v8.1/…	153
SR C/X, Stem C/X	Manes.04G141700	Manes.04G141700 (MYB_related)	124/2573	1204/32786	0.00112625	0.0236512	0.0220803	Manes.01G017000.v8.1/Manes.01G100100.v8.1/Manes.01G121600.v8.1/Manes.01G150000.v8.1/Manes.01G186200.v8.1/Manes.01G209200.v8.1/Manes.01G219300.v8.1/Manes.01G255100.v8.1/Manes.01G258600.v8.1/Manes.01G273900.v8.1/Manes.02G045900.v8.1/Manes.02G085000.v8.1/Manes.02G155000.v8.1/Manes.02G161600.v8.1/Manes.02G218300.v8.1/Manes.03G030700.v8.1/Manes.03G035300.v8.1/Manes.03G043800.v8.1/Manes.03G055400.v8.1/…	124
SR C/X, Stem C/X	Manes.04G133100	Manes.04G133100 (HD-ZIP)	788/2573	9190/32786	0.00131171	0.0259256	0.0242037	Manes.01G003300.v8.1/Manes.01G004300.v8.1/Manes.01G008900.v8.1/Manes.01G010200.v8.1/Manes.01G012700.v8.1/Manes.01G020400.v8.1/Manes.01G020600.v8.1/Manes.01G021900.v8.1/Manes.01G025500.v8.1/Manes.01G027400.v8.1/Manes.01G032300.v8.1/Manes.01G050900.v8.1/Manes.01G054400.v8.1/Manes.01G057000.v8.1/Manes.01G066000.v8.1/Manes.01G066400.v8.1/Manes.01G076400.v8.1/Manes.01G083600.v8.1/Manes.01G086200.v8.1/…	788
SR C/X, Stem C/X	Manes.11G083000	Manes.11G083000 (TCP)	132/2573	1309/32786	0.00174879	0.0326441	0.030476	Manes.01G007000.v8.1/Manes.01G021900.v8.1/Manes.01G040200.v8.1/Manes.01G076500.v8.1/Manes.01G118000.v8.1/Manes.01G149100.v8.1/Manes.01G168600.v8.1/Manes.01G200800.v8.1/Manes.01G201700.v8.1/Manes.01G226700.v8.1/Manes.01G244900.v8.1/Manes.02G034500.v8.1/Manes.02G036100.v8.1/Manes.02G069900.v8.1/Manes.02G131900.v8.1/Manes.02G160000.v8.1/Manes.02G161600.v8.1/Manes.02G165800.v8.1/Manes.02G185200.v8.1/…	132
SR P/X, Stem C/X	Manes.12G007700	Manes.12G007700 (TCP)	1972-12-01	1519/32786	0.000109094	0.0200483	0.0197636	Manes.01G005100.v8.1/Manes.01G034500.v8.1/Manes.01G077000.v8.1/Manes.01G158700.v8.1/Manes.04G081500.v8.1/Manes.06G086400.v8.1/Manes.08G006800.v8.1/Manes.08G052400.v8.1/Manes.15G070900.v8.1/Manes.16G023900.v8.1/Manes.16G111300.v8.1/Manes.17G038700.v8.1	12
SR P/X, Stem C/X	Manes.11G083000	Manes.11G083000 (TCP)	1972-11-01	1309/32786	0.000127291	0.0200483	0.0197636	Manes.01G005100.v8.1/Manes.01G077000.v8.1/Manes.01G158700.v8.1/Manes.04G081500.v8.1/Manes.06G086400.v8.1/Manes.08G006800.v8.1/Manes.08G052400.v8.1/Manes.15G070900.v8.1/Manes.16G023900.v8.1/Manes.16G111300.v8.1/Manes.17G038700.v8.1	11
SR P/X	Manes.08G018300	Manes.08G018300 (HD-ZIP)	224/448	13252/32786	2.28258e-05	0.00766947	0.00706398	Manes.01G009100.v8.1/Manes.01G016600.v8.1/Manes.01G022500.v8.1/Manes.01G058100.v8.1/Manes.01G058700.v8.1/Manes.01G086900.v8.1/Manes.01G093550.v8.1/Manes.01G100900.v8.1/Manes.01G120000.v8.1/Manes.01G131200.v8.1/Manes.01G138300.v8.1/Manes.01G155500.v8.1/Manes.01G157200.v8.1/Manes.01G184300.v8.1/Manes.01G262404.v8.1/Manes.01G272300.v8.1/Manes.02G005900.v8.1/Manes.02G020300.v8.1/Manes.02G048900.v8.1/…	224
SR P/X	Manes.15G191900	Manes.15G191900 (bZIP)	48/448	2016/32786	0.000139154	0.023378	0.0215323	Manes.01G022500.v8.1/Manes.02G106500.v8.1/Manes.02G138800.v8.1/Manes.03G042000.v8.1/Manes.03G144600.v8.1/Manes.03G156900.v8.1/Manes.03G191000.v8.1/Manes.03G196600.v8.1/Manes.05G038000.v8.1/Manes.05G043700.v8.1/Manes.05G104750.v8.1/Manes.05G184350.v8.1/Manes.06G071500.v8.1/Manes.06G094500.v8.1/Manes.07G115700.v8.1/Manes.08G084400.v8.1/Manes.09G087100.v8.1/Manes.10G133650.v8.1/Manes.10G133707.v8.1/…	48
SR P, Stem P/X	Manes.14G065600	Manes.14G065600 (Dof)	271/317	25193/32786	7.99204e-05	0.0268533	0.0237237	Manes.01G009500.v8.1/Manes.01G012600.v8.1/Manes.01G028500.v8.1/Manes.01G030700.v8.1/Manes.01G052500.v8.1/Manes.01G059900.v8.1/Manes.01G080600.v8.1/Manes.01G103500.v8.1/Manes.01G110400.v8.1/Manes.01G113700.v8.1/Manes.01G124500.v8.1/Manes.01G142000.v8.1/Manes.01G148000.v8.1/Manes.01G153500.v8.1/Manes.01G185000.v8.1/Manes.01G193800.v8.1/Manes.01G208800.v8.1/Manes.01G239000.v8.1/Manes.01G242000.v8.1/…	271
SR P, Stem P/X	Manes.18G023700	Manes.18G023700 (ZF-HD)	244/317	22249/32786	0.000213767	0.0322465	0.0284885	Manes.01G009500.v8.1/Manes.01G012600.v8.1/Manes.01G028500.v8.1/Manes.01G030700.v8.1/Manes.01G059900.v8.1/Manes.01G080600.v8.1/Manes.01G102700.v8.1/Manes.01G103500.v8.1/Manes.01G110400.v8.1/Manes.01G113700.v8.1/Manes.01G124500.v8.1/Manes.01G142000.v8.1/Manes.01G153500.v8.1/Manes.01G175500.v8.1/Manes.01G185000.v8.1/Manes.01G203200.v8.1/Manes.01G208800.v8.1/Manes.01G239000.v8.1/Manes.01G242300.v8.1/…	244
SR P, Stem P/X	Manes.14G079000	Manes.14G079000 (Dof)	236/317	21465/32786	0.000346341	0.0322465	0.0284885	Manes.01G012600.v8.1/Manes.01G028500.v8.1/Manes.01G030700.v8.1/Manes.01G052500.v8.1/Manes.01G059900.v8.1/Manes.01G080600.v8.1/Manes.01G110400.v8.1/Manes.01G113700.v8.1/Manes.01G124500.v8.1/Manes.01G142000.v8.1/Manes.01G148000.v8.1/Manes.01G153500.v8.1/Manes.01G185000.v8.1/Manes.01G193800.v8.1/Manes.01G203200.v8.1/Manes.01G239000.v8.1/Manes.01G242000.v8.1/Manes.01G262200.v8.1/Manes.02G032722.v8.1/…	236
SR P, Stem P/X	Manes.07G115400	Manes.07G115400 (Dof)	204/317	18047/32786	0.000452256	0.0322465	0.0284885	Manes.01G009500.v8.1/Manes.01G012600.v8.1/Manes.01G028500.v8.1/Manes.01G030700.v8.1/Manes.01G052500.v8.1/Manes.01G059900.v8.1/Manes.01G080600.v8.1/Manes.01G113700.v8.1/Manes.01G124500.v8.1/Manes.01G142000.v8.1/Manes.01G148000.v8.1/Manes.01G153500.v8.1/Manes.01G185000.v8.1/Manes.01G193800.v8.1/Manes.01G203200.v8.1/Manes.01G208800.v8.1/Manes.01G242000.v8.1/Manes.01G242300.v8.1/Manes.01G262200.v8.1/…	204
SR P, Stem P/X	Manes.06G080600	Manes.06G080600 (Dof)	173/317	14821/32786	0.000479859	0.0322465	0.0284885	Manes.01G009500.v8.1/Manes.01G012600.v8.1/Manes.01G028500.v8.1/Manes.01G030700.v8.1/Manes.01G052500.v8.1/Manes.01G059900.v8.1/Manes.01G103500.v8.1/Manes.01G110400.v8.1/Manes.01G113700.v8.1/Manes.01G124500.v8.1/Manes.01G142000.v8.1/Manes.01G175500.v8.1/Manes.01G185000.v8.1/Manes.01G203200.v8.1/Manes.01G262200.v8.1/Manes.01G267300.v8.1/Manes.02G032722.v8.1/Manes.02G055400.v8.1/Manes.02G154900.v8.1/…	173
SR P, Stem P/X	Manes.17G055700	Manes.17G055700 (Dof)	259/317	24219/32786	0.000616842	0.0345431	0.0305174	Manes.01G012600.v8.1/Manes.01G028500.v8.1/Manes.01G030700.v8.1/Manes.01G052500.v8.1/Manes.01G059900.v8.1/Manes.01G080600.v8.1/Manes.01G103500.v8.1/Manes.01G110400.v8.1/Manes.01G113700.v8.1/Manes.01G124500.v8.1/Manes.01G142000.v8.1/Manes.01G148000.v8.1/Manes.01G153500.v8.1/Manes.01G185000.v8.1/Manes.01G193800.v8.1/Manes.01G203200.v8.1/Manes.01G208800.v8.1/Manes.01G239000.v8.1/Manes.01G242000.v8.1/…	259
SR P/C, Stem P/C	Manes.11G131600	Manes.11G131600 (Dof)	77/82	24843/32786	1.45964e-05	0.00459786	0.00424063	Manes.01G089100.v8.1/Manes.01G106300.v8.1/Manes.01G244000.v8.1/Manes.02G024300.v8.1/Manes.02G038200.v8.1/Manes.02G044000.v8.1/Manes.02G054500.v8.1/Manes.02G114000.v8.1/Manes.02G203150.v8.1/Manes.03G037900.v8.1/Manes.03G069800.v8.1/Manes.03G072600.v8.1/Manes.03G091500.v8.1/Manes.03G091900.v8.1/Manes.03G112400.v8.1/Manes.03G128000.v8.1/Manes.03G147200.v8.1/Manes.03G152700.v8.1/Manes.03G175600.v8.1/…	77
SR P/C, Stem P/C	Manes.12G095300	Manes.12G095300 (Dof)	74/82	23850/32786	8.69454e-05	0.00978124	0.00902129	Manes.01G089100.v8.1/Manes.01G106300.v8.1/Manes.01G244000.v8.1/Manes.02G024300.v8.1/Manes.02G038200.v8.1/Manes.02G044000.v8.1/Manes.02G054500.v8.1/Manes.02G114000.v8.1/Manes.02G203150.v8.1/Manes.03G037900.v8.1/Manes.03G069800.v8.1/Manes.03G072600.v8.1/Manes.03G091500.v8.1/Manes.03G091900.v8.1/Manes.03G112400.v8.1/Manes.03G128000.v8.1/Manes.03G147200.v8.1/Manes.03G152700.v8.1/Manes.03G175600.v8.1/…	74
SR P/C, Stem P/C	Manes.07G115400	Manes.07G115400 (Dof)	62/82	18047/32786	9.31546e-05	0.00978124	0.00902129	Manes.01G089100.v8.1/Manes.01G106300.v8.1/Manes.02G005200.v8.1/Manes.02G024300.v8.1/Manes.02G038200.v8.1/Manes.02G044000.v8.1/Manes.02G114000.v8.1/Manes.03G037900.v8.1/Manes.03G072600.v8.1/Manes.03G091500.v8.1/Manes.03G091900.v8.1/Manes.03G112400.v8.1/Manes.03G147200.v8.1/Manes.03G152700.v8.1/Manes.03G175600.v8.1/Manes.03G194600.v8.1/Manes.04G067400.v8.1/Manes.04G110600.v8.1/Manes.05G020600.v8.1/…	62
SR P/C, Stem P/C	Manes.15G130800	Manes.15G130800 (GRAS)	66/82	20101/32786	0.000154186	0.0121422	0.0111988	Manes.01G106300.v8.1/Manes.01G244000.v8.1/Manes.02G005200.v8.1/Manes.02G024300.v8.1/Manes.02G038200.v8.1/Manes.02G044000.v8.1/Manes.02G114000.v8.1/Manes.03G069800.v8.1/Manes.03G072600.v8.1/Manes.03G091900.v8.1/Manes.03G112400.v8.1/Manes.03G147200.v8.1/Manes.03G152700.v8.1/Manes.03G175600.v8.1/Manes.03G194600.v8.1/Manes.04G067400.v8.1/Manes.05G020600.v8.1/Manes.05G025300.v8.1/Manes.05G054800.v8.1/…	66
SR P/C, Stem P/C	Manes.17G055700	Manes.17G055700 (Dof)	74/82	24219/32786	0.000197643	0.0124515	0.0114841	Manes.01G089100.v8.1/Manes.01G106300.v8.1/Manes.01G244000.v8.1/Manes.02G005200.v8.1/Manes.02G024300.v8.1/Manes.02G038200.v8.1/Manes.02G114000.v8.1/Manes.02G203150.v8.1/Manes.03G037900.v8.1/Manes.03G069800.v8.1/Manes.03G072600.v8.1/Manes.03G091500.v8.1/Manes.03G091900.v8.1/Manes.03G112400.v8.1/Manes.03G128000.v8.1/Manes.03G147200.v8.1/Manes.03G152700.v8.1/Manes.03G175600.v8.1/Manes.03G194600.v8.1/…	74
SR P/C, Stem P/C	Manes.14G065600	Manes.14G065600 (Dof)	75/82	25193/32786	0.00049494	0.0237495	0.0219043	Manes.01G089100.v8.1/Manes.01G106300.v8.1/Manes.02G005200.v8.1/Manes.02G024300.v8.1/Manes.02G038200.v8.1/Manes.02G114000.v8.1/Manes.02G203150.v8.1/Manes.03G037900.v8.1/Manes.03G069800.v8.1/Manes.03G072600.v8.1/Manes.03G091500.v8.1/Manes.03G091900.v8.1/Manes.03G112400.v8.1/Manes.03G128000.v8.1/Manes.03G147200.v8.1/Manes.03G152700.v8.1/Manes.03G175600.v8.1/Manes.03G194600.v8.1/Manes.04G067400.v8.1/…	75
SR P/C, Stem P/C	Manes.06G079000	Manes.06G079000 (bHLH)	1982-11-01	1349/32786	0.000527767	0.0237495	0.0219043	Manes.02G038200.v8.1/Manes.03G152700.v8.1/Manes.05G200300.v8.1/Manes.06G093900.v8.1/Manes.06G163600.v8.1/Manes.14G016300.v8.1/Manes.15G068000.v8.1/Manes.15G108900.v8.1/Manes.15G125200.v8.1/Manes.17G099100.v8.1/Manes.18G048300.v8.1	11
SR P/C, Stem P/C	Manes.05G041900	Manes.05G041900 (MIKC_MADS)	37/82	9428/32786	0.00117292	0.0461835	0.0425954	Manes.01G106300.v8.1/Manes.02G038200.v8.1/Manes.02G044000.v8.1/Manes.02G114000.v8.1/Manes.03G072600.v8.1/Manes.03G112400.v8.1/Manes.03G175600.v8.1/Manes.03G194600.v8.1/Manes.04G067400.v8.1/Manes.05G025300.v8.1/Manes.05G054800.v8.1/Manes.05G076900.v8.1/Manes.05G097902.v8.1/Manes.05G191900.v8.1/Manes.05G200300.v8.1/Manes.06G163600.v8.1/Manes.08G023500.v8.1/Manes.08G076550.v8.1/Manes.08G095700.v8.1/…	37

## Sheet: Pattern
Pattern	ID	Description	GeneRatio	BgRatio	pvalue	p.adjust	qvalue	geneID	Count
KNOX1	Manes.18G048100.v8.1	Manes.18G048100.v8.1 (bZIP)	143/1529	1970/32786	8.93477e-08	9.29523e-06	7.98205e-06	Manes.01G014000.v8.1/Manes.01G020500.v8.1/Manes.01G022500.v8.1/Manes.01G027200.v8.1/Manes.01G042200.v8.1/Manes.01G125200.v8.1/Manes.01G133900.v8.1/Manes.01G147900.v8.1/Manes.01G155200.v8.1/Manes.01G172100.v8.1/Manes.01G215200.v8.1/Manes.01G232600.v8.1/Manes.01G233400.v8.1/Manes.01G249900.v8.1/Manes.01G251300.v8.1/Manes.01G253000.v8.1/Manes.02G007600.v8.1/Manes.02G022600.v8.1/Manes.02G040600.v8.1/…	143
KNOX1	Manes.17G122400.v8.1	Manes.17G122400.v8.1 (HD-ZIP)	952/1529	18316/32786	1.20783e-07	9.29523e-06	7.98205e-06	Manes.01G008000.v8.1/Manes.01G009100.v8.1/Manes.01G014000.v8.1/Manes.01G016600.v8.1/Manes.01G020500.v8.1/Manes.01G022100.v8.1/Manes.01G022500.v8.1/Manes.01G022900.v8.1/Manes.01G030200.v8.1/Manes.01G031400.v8.1/Manes.01G034600.v8.1/Manes.01G044600.v8.1/Manes.01G051545.v8.1/Manes.01G058100.v8.1/Manes.01G058700.v8.1/Manes.01G059500.v8.1/Manes.01G060300.v8.1/Manes.01G060400.v8.1/Manes.01G062600.v8.1/…	952
KNOX1	Manes.15G191900.v8.1	Manes.15G191900.v8.1 (bZIP)	145/1529	2016/32786	1.24889e-07	9.29523e-06	7.98205e-06	Manes.01G000186.v8.1/Manes.01G020500.v8.1/Manes.01G022500.v8.1/Manes.01G042200.v8.1/Manes.01G133900.v8.1/Manes.01G147900.v8.1/Manes.01G155200.v8.1/Manes.01G158200.v8.1/Manes.01G172100.v8.1/Manes.01G215200.v8.1/Manes.01G233400.v8.1/Manes.01G251300.v8.1/Manes.01G253000.v8.1/Manes.02G007600.v8.1/Manes.02G022600.v8.1/Manes.02G040600.v8.1/Manes.02G052280.v8.1/Manes.02G086900.v8.1/Manes.02G090000.v8.1/…	145
KNOX1	Manes.09G056100.v8.1	Manes.09G056100.v8.1 (bZIP)	142/1529	1966/32786	1.33262e-07	9.29523e-06	7.98205e-06	Manes.01G000186.v8.1/Manes.01G020500.v8.1/Manes.01G022500.v8.1/Manes.01G027200.v8.1/Manes.01G042200.v8.1/Manes.01G125200.v8.1/Manes.01G133900.v8.1/Manes.01G147900.v8.1/Manes.01G155200.v8.1/Manes.01G172100.v8.1/Manes.01G215200.v8.1/Manes.01G232600.v8.1/Manes.01G233400.v8.1/Manes.01G251300.v8.1/Manes.01G253000.v8.1/Manes.02G007600.v8.1/Manes.02G022600.v8.1/Manes.02G040600.v8.1/Manes.02G052280.v8.1/…	142
KNOX1	Manes.13G136900.v8.1	Manes.13G136900.v8.1 (bZIP)	133/1529	1811/32786	1.35895e-07	9.29523e-06	7.98205e-06	Manes.01G020500.v8.1/Manes.01G022500.v8.1/Manes.01G027200.v8.1/Manes.01G042200.v8.1/Manes.01G125200.v8.1/Manes.01G133900.v8.1/Manes.01G147900.v8.1/Manes.01G155200.v8.1/Manes.01G158200.v8.1/Manes.01G172100.v8.1/Manes.01G215200.v8.1/Manes.01G232600.v8.1/Manes.01G233400.v8.1/Manes.01G253000.v8.1/Manes.01G263100.v8.1/Manes.02G007600.v8.1/Manes.02G040600.v8.1/Manes.02G052280.v8.1/Manes.02G059400.v8.1/…	133
KNOX1	Manes.18G037900.v8.1	Manes.18G037900.v8.1 (bZIP)	146/1529	2054/32786	2.26291e-07	1.28986e-05	1.10763e-05	Manes.01G014000.v8.1/Manes.01G020500.v8.1/Manes.01G022500.v8.1/Manes.01G027200.v8.1/Manes.01G042200.v8.1/Manes.01G097000.v8.1/Manes.01G125200.v8.1/Manes.01G133900.v8.1/Manes.01G147900.v8.1/Manes.01G155200.v8.1/Manes.01G172100.v8.1/Manes.01G215200.v8.1/Manes.01G232600.v8.1/Manes.01G233400.v8.1/Manes.01G249900.v8.1/Manes.01G251300.v8.1/Manes.01G253000.v8.1/Manes.02G007600.v8.1/Manes.02G007900.v8.1/…	146
KNOX1	Manes.01G249900.v8.1	Manes.01G249900.v8.1 (bZIP)	138/1529	1957/32786	7.69224e-07	3.75821e-05	3.22727e-05	Manes.01G000186.v8.1/Manes.01G020500.v8.1/Manes.01G022500.v8.1/Manes.01G042200.v8.1/Manes.01G133900.v8.1/Manes.01G147900.v8.1/Manes.01G155200.v8.1/Manes.01G158200.v8.1/Manes.01G172100.v8.1/Manes.01G215200.v8.1/Manes.01G233400.v8.1/Manes.01G249900.v8.1/Manes.02G007600.v8.1/Manes.02G022600.v8.1/Manes.02G040600.v8.1/Manes.02G052280.v8.1/Manes.02G061400.v8.1/Manes.02G089200.v8.1/Manes.02G090000.v8.1/…	138
KNOX1	Manes.15G031500.v8.1	Manes.15G031500.v8.1 (CPP)	1042/1529	20472/32786	1.05678e-06	4.51774e-05	3.8795e-05	Manes.01G003200.v8.1/Manes.01G005500.v8.1/Manes.01G008000.v8.1/Manes.01G009100.v8.1/Manes.01G009451.v8.1/Manes.01G012300.v8.1/Manes.01G012500.v8.1/Manes.01G016600.v8.1/Manes.01G019600.v8.1/Manes.01G020500.v8.1/Manes.01G022500.v8.1/Manes.01G022900.v8.1/Manes.01G027200.v8.1/Manes.01G028600.v8.1/Manes.01G029300.v8.1/Manes.01G031400.v8.1/Manes.01G034600.v8.1/Manes.01G036800.v8.1/Manes.01G042200.v8.1/…	1042
KNOX1	Manes.05G098900.v8.1	Manes.05G098900.v8.1 (HD-ZIP)	919/1529	17818/32786	1.89928e-06	7.21727e-05	6.19765e-05	Manes.01G008000.v8.1/Manes.01G009100.v8.1/Manes.01G012300.v8.1/Manes.01G014000.v8.1/Manes.01G016600.v8.1/Manes.01G020500.v8.1/Manes.01G022500.v8.1/Manes.01G022900.v8.1/Manes.01G027200.v8.1/Manes.01G029300.v8.1/Manes.01G031400.v8.1/Manes.01G042200.v8.1/Manes.01G044200.v8.1/Manes.01G044600.v8.1/Manes.01G051545.v8.1/Manes.01G058100.v8.1/Manes.01G058700.v8.1/Manes.01G059500.v8.1/Manes.01G060300.v8.1/…	919
KNOX1	Manes.09G136200.v8.1	Manes.09G136200.v8.1 (WOX)	901/1529	17480/32786	3.51195e-06	0.000120109	0.00010314	Manes.01G003200.v8.1/Manes.01G008000.v8.1/Manes.01G009100.v8.1/Manes.01G009451.v8.1/Manes.01G012300.v8.1/Manes.01G012500.v8.1/Manes.01G014000.v8.1/Manes.01G016600.v8.1/Manes.01G019600.v8.1/Manes.01G020500.v8.1/Manes.01G022500.v8.1/Manes.01G022900.v8.1/Manes.01G027200.v8.1/Manes.01G028600.v8.1/Manes.01G029300.v8.1/Manes.01G030200.v8.1/Manes.01G031400.v8.1/Manes.01G034600.v8.1/Manes.01G042200.v8.1/…	901
KNOX1	Manes.03G174900.v8.1	Manes.03G174900.v8.1 (CPP)	1197/1529	24139/32786	9.16604e-06	0.00028498	0.00024472	Manes.01G000186.v8.1/Manes.01G003200.v8.1/Manes.01G005500.v8.1/Manes.01G008000.v8.1/Manes.01G009100.v8.1/Manes.01G009451.v8.1/Manes.01G012300.v8.1/Manes.01G012500.v8.1/Manes.01G014000.v8.1/Manes.01G016600.v8.1/Manes.01G019600.v8.1/Manes.01G020500.v8.1/Manes.01G022100.v8.1/Manes.01G022500.v8.1/Manes.01G022900.v8.1/Manes.01G027200.v8.1/Manes.01G028600.v8.1/Manes.01G029300.v8.1/Manes.01G031400.v8.1/…	1197
KNOX1	Manes.18G023700.v8.1	Manes.18G023700.v8.1 (ZF-HD)	1113/1529	22249/32786	1.03677e-05	0.00029548	0.000253736	Manes.01G000186.v8.1/Manes.01G003200.v8.1/Manes.01G008000.v8.1/Manes.01G009100.v8.1/Manes.01G009451.v8.1/Manes.01G012300.v8.1/Manes.01G012500.v8.1/Manes.01G014000.v8.1/Manes.01G016600.v8.1/Manes.01G019600.v8.1/Manes.01G020500.v8.1/Manes.01G022100.v8.1/Manes.01G022500.v8.1/Manes.01G022900.v8.1/Manes.01G028600.v8.1/Manes.01G029300.v8.1/Manes.01G030200.v8.1/Manes.01G031400.v8.1/Manes.01G032400.v8.1/…	1113
KNOX1	Manes.08G018300.v8.1	Manes.08G018300.v8.1 (HD-ZIP)	698/1529	13252/32786	1.22235e-05	0.000321571	0.000276142	Manes.01G008000.v8.1/Manes.01G009100.v8.1/Manes.01G016600.v8.1/Manes.01G022500.v8.1/Manes.01G029300.v8.1/Manes.01G044600.v8.1/Manes.01G051545.v8.1/Manes.01G058100.v8.1/Manes.01G058700.v8.1/Manes.01G059500.v8.1/Manes.01G060400.v8.1/Manes.01G062600.v8.1/Manes.01G062700.v8.1/Manes.01G086900.v8.1/Manes.01G093550.v8.1/Manes.01G098600.v8.1/Manes.01G100900.v8.1/Manes.01G104300.v8.1/Manes.01G115900.v8.1/…	698
KNOX1	Manes.01G253000.v8.1	Manes.01G253000.v8.1 (MYB_related)	581/1529	11042/32786	0.000157745	0.00385348	0.00330908	Manes.01G005500.v8.1/Manes.01G008000.v8.1/Manes.01G009451.v8.1/Manes.01G012300.v8.1/Manes.01G020500.v8.1/Manes.01G022100.v8.1/Manes.01G022500.v8.1/Manes.01G022900.v8.1/Manes.01G027200.v8.1/Manes.01G029300.v8.1/Manes.01G030200.v8.1/Manes.01G032400.v8.1/Manes.01G044600.v8.1/Manes.01G051545.v8.1/Manes.01G060300.v8.1/Manes.01G060400.v8.1/Manes.01G062700.v8.1/Manes.01G066600.v8.1/Manes.01G093550.v8.1/…	581
KNOX1	Manes.05G003300.v8.1	Manes.05G003300.v8.1 (bZIP)	106/1529	1624/32786	0.000306952	0.00699849	0.00600979	Manes.01G020500.v8.1/Manes.01G022500.v8.1/Manes.01G060300.v8.1/Manes.01G133900.v8.1/Manes.01G138300.v8.1/Manes.01G155200.v8.1/Manes.01G158200.v8.1/Manes.01G172100.v8.1/Manes.01G215200.v8.1/Manes.01G249900.v8.1/Manes.01G251300.v8.1/Manes.02G007600.v8.1/Manes.02G061400.v8.1/Manes.02G102600.v8.1/Manes.02G138800.v8.1/Manes.02G202959.v8.1/Manes.02G207933.v8.1/Manes.02G220900.v8.1/Manes.03G131200.v8.1/…	106
KNOX1	Manes.04G074300.v8.1	Manes.04G074300.v8.1 (bZIP)	123/1529	1943/32786	0.000350032	0.00748194	0.00642494	Manes.01G020500.v8.1/Manes.01G133900.v8.1/Manes.01G138300.v8.1/Manes.01G155200.v8.1/Manes.01G158200.v8.1/Manes.01G172100.v8.1/Manes.01G249900.v8.1/Manes.02G003500.v8.1/Manes.02G007600.v8.1/Manes.02G021300.v8.1/Manes.02G061400.v8.1/Manes.02G138800.v8.1/Manes.02G201301.v8.1/Manes.02G202959.v8.1/Manes.02G207933.v8.1/Manes.02G220900.v8.1/Manes.02G221780.v8.1/Manes.03G041300.v8.1/Manes.03G090600.v8.1/…	123
KNOX1	Manes.04G140300.v8.1	Manes.04G140300.v8.1 (C2H2)	356/1529	6526/32786	0.000484943	0.00975591	0.00837765	Manes.01G022100.v8.1/Manes.01G027200.v8.1/Manes.01G029300.v8.1/Manes.01G044200.v8.1/Manes.01G044600.v8.1/Manes.01G058700.v8.1/Manes.01G086900.v8.1/Manes.01G097000.v8.1/Manes.01G115900.v8.1/Manes.01G120000.v8.1/Manes.01G129000.v8.1/Manes.01G131500.v8.1/Manes.01G158200.v8.1/Manes.01G172100.v8.1/Manes.01G184300.v8.1/Manes.01G194200.v8.1/Manes.01G197300.v8.1/Manes.01G220700.v8.1/Manes.01G233100.v8.1/…	356
KNOX1	Manes.12G095300.v8.1	Manes.12G095300.v8.1 (Dof)	1167/1529	23850/32786	0.000617958	0.0114279	0.00981342	Manes.01G000186.v8.1/Manes.01G003200.v8.1/Manes.01G005500.v8.1/Manes.01G008000.v8.1/Manes.01G009100.v8.1/Manes.01G012500.v8.1/Manes.01G014000.v8.1/Manes.01G016600.v8.1/Manes.01G019600.v8.1/Manes.01G020500.v8.1/Manes.01G022100.v8.1/Manes.01G022500.v8.1/Manes.01G022900.v8.1/Manes.01G027200.v8.1/Manes.01G029300.v8.1/Manes.01G031400.v8.1/Manes.01G032400.v8.1/Manes.01G036800.v8.1/Manes.01G042200.v8.1/…	1167
KNOX1	Manes.07G115400.v8.1	Manes.07G115400.v8.1 (Dof)	903/1529	18047/32786	0.000655269	0.0114279	0.00981342	Manes.01G000186.v8.1/Manes.01G005500.v8.1/Manes.01G009100.v8.1/Manes.01G012300.v8.1/Manes.01G012500.v8.1/Manes.01G019600.v8.1/Manes.01G020500.v8.1/Manes.01G022100.v8.1/Manes.01G022500.v8.1/Manes.01G022900.v8.1/Manes.01G027200.v8.1/Manes.01G029300.v8.1/Manes.01G030200.v8.1/Manes.01G031400.v8.1/Manes.01G032400.v8.1/Manes.01G036800.v8.1/Manes.01G042200.v8.1/Manes.01G044200.v8.1/Manes.01G049616.v8.1/…	903
KNOX1	Manes.05G048000.v8.1	Manes.05G048000.v8.1 (YABBY)	665/1529	12959/32786	0.000668298	0.0114279	0.00981342	Manes.01G005500.v8.1/Manes.01G008000.v8.1/Manes.01G009100.v8.1/Manes.01G012300.v8.1/Manes.01G014000.v8.1/Manes.01G016600.v8.1/Manes.01G019600.v8.1/Manes.01G022100.v8.1/Manes.01G022500.v8.1/Manes.01G027200.v8.1/Manes.01G029300.v8.1/Manes.01G034600.v8.1/Manes.01G044600.v8.1/Manes.01G049616.v8.1/Manes.01G058100.v8.1/Manes.01G058700.v8.1/Manes.01G060400.v8.1/Manes.01G062600.v8.1/Manes.01G062700.v8.1/…	665
KNOX1	Manes.08G005700.v8.1	Manes.08G005700.v8.1 (C2H2)	584/1529	11279/32786	0.000820889	0.0133688	0.0114801	Manes.01G012500.v8.1/Manes.01G016600.v8.1/Manes.01G022500.v8.1/Manes.01G022900.v8.1/Manes.01G027200.v8.1/Manes.01G029300.v8.1/Manes.01G032400.v8.1/Manes.01G036800.v8.1/Manes.01G044200.v8.1/Manes.01G044600.v8.1/Manes.01G051545.v8.1/Manes.01G058700.v8.1/Manes.01G060300.v8.1/Manes.01G060400.v8.1/Manes.01G066600.v8.1/Manes.01G086900.v8.1/Manes.01G097000.v8.1/Manes.01G115900.v8.1/Manes.01G120000.v8.1/…	584
KNOX1	Manes.05G015600.v8.1	Manes.05G015600.v8.1 (MYB_related)	468/1529	8879/32786	0.000920357	0.0143074	0.0122861	Manes.01G008000.v8.1/Manes.01G009451.v8.1/Manes.01G012300.v8.1/Manes.01G020500.v8.1/Manes.01G022100.v8.1/Manes.01G022900.v8.1/Manes.01G027200.v8.1/Manes.01G029300.v8.1/Manes.01G030200.v8.1/Manes.01G032400.v8.1/Manes.01G044600.v8.1/Manes.01G060300.v8.1/Manes.01G060400.v8.1/Manes.01G062700.v8.1/Manes.01G066600.v8.1/Manes.01G093550.v8.1/Manes.01G098600.v8.1/Manes.01G101700.v8.1/Manes.01G102466.v8.1/…	468
KNOX1	Manes.05G189600.v8.1	Manes.05G189600.v8.1 (GATA)	106/1529	1691/32786	0.00122454	0.0182084	0.015636	Manes.01G005500.v8.1/Manes.01G012300.v8.1/Manes.01G042200.v8.1/Manes.01G051545.v8.1/Manes.01G058100.v8.1/Manes.01G062700.v8.1/Manes.01G074700.v8.1/Manes.01G104300.v8.1/Manes.01G133900.v8.1/Manes.01G263100.v8.1/Manes.02G011400.v8.1/Manes.02G030001.v8.1/Manes.02G040600.v8.1/Manes.02G042300.v8.1/Manes.02G056500.v8.1/Manes.02G086900.v8.1/Manes.02G089200.v8.1/Manes.02G125500.v8.1/Manes.02G128000.v8.1/…	106
KNOX1	Manes.09G079800.v8.1	Manes.09G079800.v8.1 (MYB_related)	526/1529	10146/32786	0.00163312	0.023272	0.0199843	Manes.01G008000.v8.1/Manes.01G009451.v8.1/Manes.01G012300.v8.1/Manes.01G020500.v8.1/Manes.01G022100.v8.1/Manes.01G022900.v8.1/Manes.01G027200.v8.1/Manes.01G029300.v8.1/Manes.01G030200.v8.1/Manes.01G032400.v8.1/Manes.01G044600.v8.1/Manes.01G060300.v8.1/Manes.01G060400.v8.1/Manes.01G062700.v8.1/Manes.01G066600.v8.1/Manes.01G093550.v8.1/Manes.01G098600.v8.1/Manes.01G101700.v8.1/Manes.01G102466.v8.1/…	526
KNOX1	Manes.11G123600.v8.1	Manes.11G123600.v8.1 (bZIP)	60/1529	874/32786	0.00194734	0.0266396	0.0228762	Manes.01G094300.v8.1/Manes.01G120000.v8.1/Manes.01G259800.v8.1/Manes.02G007600.v8.1/Manes.02G061400.v8.1/Manes.02G089200.v8.1/Manes.02G089700.v8.1/Manes.02G089900.v8.1/Manes.02G155501.v8.1/Manes.03G082900.v8.1/Manes.03G084600.v8.1/Manes.03G191000.v8.1/Manes.04G031960.v8.1/Manes.04G074110.v8.1/Manes.04G074300.v8.1/Manes.04G077700.v8.1/Manes.04G080800.v8.1/Manes.04G080900.v8.1/Manes.04G113600.v8.1/…	60
KNOX1	Manes.08G069300.v8.1	Manes.08G069300.v8.1 (FAR1)	44/1529	599/32786	0.00215662	0.0283678	0.0243602	Manes.01G058700.v8.1/Manes.01G259800.v8.1/Manes.02G012600.v8.1/Manes.02G179700.v8.1/Manes.02G197900.v8.1/Manes.03G024900.v8.1/Manes.03G082900.v8.1/Manes.03G104100.v8.1/Manes.03G144600.v8.1/Manes.04G113200.v8.1/Manes.04G142600.v8.1/Manes.04G146300.v8.1/Manes.05G085100.v8.1/Manes.05G147800.v8.1/Manes.05G151500.v8.1/Manes.06G036700.v8.1/Manes.07G004400.v8.1/Manes.07G106500.v8.1/Manes.07G119400.v8.1/…	44
KNOX1	Manes.01G123100.v8.1	Manes.01G123100.v8.1 (MYB_related)	540/1529	10483/32786	0.00238257	0.0301792	0.0259157	Manes.01G008000.v8.1/Manes.01G009451.v8.1/Manes.01G012300.v8.1/Manes.01G016600.v8.1/Manes.01G020500.v8.1/Manes.01G022100.v8.1/Manes.01G022900.v8.1/Manes.01G027200.v8.1/Manes.01G029300.v8.1/Manes.01G030200.v8.1/Manes.01G032400.v8.1/Manes.01G044600.v8.1/Manes.01G060300.v8.1/Manes.01G060400.v8.1/Manes.01G062700.v8.1/Manes.01G066600.v8.1/Manes.01G093550.v8.1/Manes.01G098600.v8.1/Manes.01G100900.v8.1/…	540
KNOX1	Manes.18G025700.v8.1	Manes.18G025700.v8.1 (B3)	493/1529	9554/32786	0.00363558	0.044406	0.0381326	Manes.01G012300.v8.1/Manes.01G020500.v8.1/Manes.01G022500.v8.1/Manes.01G030200.v8.1/Manes.01G034600.v8.1/Manes.01G036800.v8.1/Manes.01G044200.v8.1/Manes.01G044600.v8.1/Manes.01G051545.v8.1/Manes.01G074700.v8.1/Manes.01G093550.v8.1/Manes.01G097000.v8.1/Manes.01G102466.v8.1/Manes.01G104300.v8.1/Manes.01G115900.v8.1/Manes.01G120000.v8.1/Manes.01G120100.v8.1/Manes.01G125200.v8.1/Manes.01G131200.v8.1/…	493
KNOX1	Manes.01G105400.v8.1	Manes.01G105400.v8.1 (bZIP)	107/1529	1777/32786	0.00409634	0.0483085	0.0414838	Manes.01G020500.v8.1/Manes.01G022500.v8.1/Manes.01G060300.v8.1/Manes.01G133900.v8.1/Manes.01G138300.v8.1/Manes.01G155200.v8.1/Manes.01G172100.v8.1/Manes.01G249900.v8.1/Manes.01G275200.v8.1/Manes.02G007600.v8.1/Manes.02G138800.v8.1/Manes.02G201301.v8.1/Manes.02G202959.v8.1/Manes.02G207933.v8.1/Manes.02G220900.v8.1/Manes.02G221780.v8.1/Manes.03G101900.v8.1/Manes.03G191000.v8.1/Manes.03G210600.v8.1/…	107
WOX14	Manes.18G023700.v8.1	Manes.18G023700.v8.1 (ZF-HD)	1271/1691	22249/32786	9.32669e-12	3.18973e-09	3.03363e-09	Manes.01G000248.v8.1/Manes.01G002500.v8.1/Manes.01G005033.v8.1/Manes.01G007100.v8.1/Manes.01G007500.v8.1/Manes.01G008250.v8.1/Manes.01G008800.v8.1/Manes.01G012900.v8.1/Manes.01G015300.v8.1/Manes.01G016900.v8.1/Manes.01G018300.v8.1/Manes.01G021200.v8.1/Manes.01G022000.v8.1/Manes.01G023200.v8.1/Manes.01G023700.v8.1/Manes.01G026200.v8.1/Manes.01G026500.v8.1/Manes.01G026700.v8.1/Manes.01G026900.v8.1/…	1271
WOX14	Manes.03G174900.v8.1	Manes.03G174900.v8.1 (CPP)	1347/1691	24139/32786	1.84373e-09	3.15277e-07	2.99848e-07	Manes.01G000248.v8.1/Manes.01G002500.v8.1/Manes.01G005033.v8.1/Manes.01G007100.v8.1/Manes.01G007500.v8.1/Manes.01G008250.v8.1/Manes.01G008800.v8.1/Manes.01G012900.v8.1/Manes.01G015300.v8.1/Manes.01G016900.v8.1/Manes.01G018300.v8.1/Manes.01G021700.v8.1/Manes.01G023200.v8.1/Manes.01G023700.v8.1/Manes.01G024000.v8.1/Manes.01G026200.v8.1/Manes.01G026500.v8.1/Manes.01G026700.v8.1/Manes.01G026900.v8.1/…	1347
WOX14	Manes.15G031500.v8.1	Manes.15G031500.v8.1 (CPP)	1168/1691	20472/32786	2.80868e-09	3.2019e-07	3.0452e-07	Manes.01G005033.v8.1/Manes.01G007500.v8.1/Manes.01G008250.v8.1/Manes.01G008800.v8.1/Manes.01G012900.v8.1/Manes.01G015300.v8.1/Manes.01G016900.v8.1/Manes.01G018300.v8.1/Manes.01G021700.v8.1/Manes.01G023200.v8.1/Manes.01G023700.v8.1/Manes.01G024000.v8.1/Manes.01G026200.v8.1/Manes.01G026500.v8.1/Manes.01G026700.v8.1/Manes.01G026900.v8.1/Manes.01G027000.v8.1/Manes.01G031300.v8.1/Manes.01G033200.v8.1/…	1168
WOX14	Manes.09G136200.v8.1	Manes.09G136200.v8.1 (WOX)	984/1691	17480/32786	1.96289e-05	0.00167828	0.00159614	Manes.01G002500.v8.1/Manes.01G005033.v8.1/Manes.01G007100.v8.1/Manes.01G008800.v8.1/Manes.01G012900.v8.1/Manes.01G015300.v8.1/Manes.01G016900.v8.1/Manes.01G018300.v8.1/Manes.01G023200.v8.1/Manes.01G023700.v8.1/Manes.01G026200.v8.1/Manes.01G026500.v8.1/Manes.01G026900.v8.1/Manes.01G027000.v8.1/Manes.01G031300.v8.1/Manes.01G033200.v8.1/Manes.01G033400.v8.1/Manes.01G037400.v8.1/Manes.01G037700.v8.1/…	984
WOX14	Manes.02G179100.v8.1	Manes.02G179100.v8.1 (Trihelix)	759/1691	13165/32786	2.80003e-05	0.00191522	0.00182149	Manes.01G002500.v8.1/Manes.01G007100.v8.1/Manes.01G007500.v8.1/Manes.01G008250.v8.1/Manes.01G008800.v8.1/Manes.01G016900.v8.1/Manes.01G018300.v8.1/Manes.01G021700.v8.1/Manes.01G022000.v8.1/Manes.01G023700.v8.1/Manes.01G024000.v8.1/Manes.01G026200.v8.1/Manes.01G026900.v8.1/Manes.01G031300.v8.1/Manes.01G033400.v8.1/Manes.01G037700.v8.1/Manes.01G039300.v8.1/Manes.01G048766.v8.1/Manes.01G051700.v8.1/…	759
WOX14	Manes.06G080600.v8.1	Manes.06G080600.v8.1 (Dof)	840/1691	14821/32786	8.50832e-05	0.00484974	0.00461241	Manes.01G002500.v8.1/Manes.01G007500.v8.1/Manes.01G008250.v8.1/Manes.01G016900.v8.1/Manes.01G018300.v8.1/Manes.01G021200.v8.1/Manes.01G021700.v8.1/Manes.01G022000.v8.1/Manes.01G023200.v8.1/Manes.01G024000.v8.1/Manes.01G026900.v8.1/Manes.01G027000.v8.1/Manes.01G033400.v8.1/Manes.01G036300.v8.1/Manes.01G037400.v8.1/Manes.01G037700.v8.1/Manes.01G038200.v8.1/Manes.01G039300.v8.1/Manes.01G040400.v8.1/…	840
WOX14	Manes.14G079000.v8.1	Manes.14G079000.v8.1 (Dof)	1172/1691	21465/32786	0.000324951	0.0158762	0.0150992	Manes.01G002500.v8.1/Manes.01G005000.v8.1/Manes.01G007100.v8.1/Manes.01G007500.v8.1/Manes.01G008250.v8.1/Manes.01G008800.v8.1/Manes.01G012900.v8.1/Manes.01G016900.v8.1/Manes.01G018300.v8.1/Manes.01G021200.v8.1/Manes.01G021700.v8.1/Manes.01G022000.v8.1/Manes.01G023200.v8.1/Manes.01G023700.v8.1/Manes.01G026500.v8.1/Manes.01G026700.v8.1/Manes.01G026900.v8.1/Manes.01G027000.v8.1/Manes.01G031300.v8.1/…	1172
WOX14	Manes.05G048000.v8.1	Manes.05G048000.v8.1 (YABBY)	734/1691	12959/32786	0.000464351	0.0189296	0.0180032	Manes.01G007500.v8.1/Manes.01G008250.v8.1/Manes.01G008800.v8.1/Manes.01G015300.v8.1/Manes.01G018300.v8.1/Manes.01G021700.v8.1/Manes.01G023200.v8.1/Manes.01G026200.v8.1/Manes.01G026500.v8.1/Manes.01G037400.v8.1/Manes.01G039300.v8.1/Manes.01G041300.v8.1/Manes.01G041400.v8.1/Manes.01G045165.v8.1/Manes.01G045195.v8.1/Manes.01G052104.v8.1/Manes.01G058000.v8.1/Manes.01G058800.v8.1/Manes.01G064000.v8.1/…	734
WOX14	Manes.05G098900.v8.1	Manes.05G098900.v8.1 (HD-ZIP)	985/1691	17818/32786	0.000498148	0.0189296	0.0180032	Manes.01G002500.v8.1/Manes.01G005000.v8.1/Manes.01G005033.v8.1/Manes.01G007100.v8.1/Manes.01G008800.v8.1/Manes.01G012900.v8.1/Manes.01G015300.v8.1/Manes.01G016900.v8.1/Manes.01G021200.v8.1/Manes.01G021700.v8.1/Manes.01G023200.v8.1/Manes.01G024000.v8.1/Manes.01G026200.v8.1/Manes.01G027000.v8.1/Manes.01G031300.v8.1/Manes.01G033200.v8.1/Manes.01G033400.v8.1/Manes.01G037400.v8.1/Manes.01G037700.v8.1/…	985
WOX14	Manes.07G124500.v8.1	Manes.07G124500.v8.1 (Trihelix)	552/1691	9545/32786	0.000633536	0.0216669	0.0206066	Manes.01G007100.v8.1/Manes.01G008250.v8.1/Manes.01G008800.v8.1/Manes.01G016900.v8.1/Manes.01G022000.v8.1/Manes.01G026200.v8.1/Manes.01G026900.v8.1/Manes.01G033400.v8.1/Manes.01G039300.v8.1/Manes.01G048766.v8.1/Manes.01G051700.v8.1/Manes.01G052104.v8.1/Manes.01G070700.v8.1/Manes.01G081900.v8.1/Manes.01G083350.v8.1/Manes.01G091700.v8.1/Manes.01G103600.v8.1/Manes.01G105100.v8.1/Manes.01G109700.v8.1/…	552
WOX14	Manes.05G050900.v8.1	Manes.05G050900.v8.1 (SBP)	244/1691	3904/32786	0.00075527	0.023482	0.0223329	Manes.01G018300.v8.1/Manes.01G026200.v8.1/Manes.01G041300.v8.1/Manes.01G058000.v8.1/Manes.01G069300.v8.1/Manes.01G070700.v8.1/Manes.01G074300.v8.1/Manes.01G079100.v8.1/Manes.01G087300.v8.1/Manes.01G097900.v8.1/Manes.01G103300.v8.1/Manes.01G103600.v8.1/Manes.01G122400.v8.1/Manes.01G126700.v8.1/Manes.01G127900.v8.1/Manes.01G128400.v8.1/Manes.01G140900.v8.1/Manes.01G147200.v8.1/Manes.01G157600.v8.1/…	244
PXL	Manes.03G174900.v8.1	Manes.03G174900.v8.1 (CPP)	377/462	24139/32786	3.15514e-05	0.0107906	0.0100965	Manes.01G000465.v8.1/Manes.01G005512.v8.1/Manes.01G006300.v8.1/Manes.01G014700.v8.1/Manes.01G031600.v8.1/Manes.01G033100.v8.1/Manes.01G048600.v8.1/Manes.01G056450.v8.1/Manes.01G063600.v8.1/Manes.01G078400.v8.1/Manes.01G087050.v8.1/Manes.01G092400.v8.1/Manes.01G092600.v8.1/Manes.01G099300.v8.1/Manes.01G118700.v8.1/Manes.01G128700.v8.1/Manes.01G145700.v8.1/Manes.01G149000.v8.1/Manes.01G152100.v8.1/…	377
PXL	Manes.15G031500.v8.1	Manes.15G031500.v8.1 (CPP)	327/462	20472/32786	9.25405e-05	0.0158244	0.0148065	Manes.01G000465.v8.1/Manes.01G005512.v8.1/Manes.01G006300.v8.1/Manes.01G014700.v8.1/Manes.01G031600.v8.1/Manes.01G033100.v8.1/Manes.01G048600.v8.1/Manes.01G056450.v8.1/Manes.01G063600.v8.1/Manes.01G078400.v8.1/Manes.01G087050.v8.1/Manes.01G092400.v8.1/Manes.01G092600.v8.1/Manes.01G118700.v8.1/Manes.01G145700.v8.1/Manes.01G152100.v8.1/Manes.01G153900.v8.1/Manes.01G173500.v8.1/Manes.01G184000.v8.1/…	327
PXL	Manes.17G055700.v8.1	Manes.17G055700.v8.1 (Dof)	374/462	24219/32786	0.000199311	0.0201098	0.0188162	Manes.01G000465.v8.1/Manes.01G005512.v8.1/Manes.01G006300.v8.1/Manes.01G014700.v8.1/Manes.01G031600.v8.1/Manes.01G033100.v8.1/Manes.01G048600.v8.1/Manes.01G049631.v8.1/Manes.01G056450.v8.1/Manes.01G063600.v8.1/Manes.01G078400.v8.1/Manes.01G092400.v8.1/Manes.01G092600.v8.1/Manes.01G118700.v8.1/Manes.01G128700.v8.1/Manes.01G145700.v8.1/Manes.01G149000.v8.1/Manes.01G152100.v8.1/Manes.01G153900.v8.1/…	374
PXL	Manes.12G108500.v8.1	Manes.12G108500.v8.1 (MYB)	66/462	3019/32786	0.000235202	0.0201098	0.0188162	Manes.01G000465.v8.1/Manes.01G193400.v8.1/Manes.01G224200.v8.1/Manes.02G054300.v8.1/Manes.02G119600.v8.1/Manes.02G152400.v8.1/Manes.02G156700.v8.1/Manes.02G192800.v8.1/Manes.03G083600.v8.1/Manes.03G171000.v8.1/Manes.04G068700.v8.1/Manes.04G081100.v8.1/Manes.04G088500.v8.1/Manes.04G108200.v8.1/Manes.04G119600.v8.1/Manes.04G134200.v8.1/Manes.04G135400.v8.1/Manes.05G004400.v8.1/Manes.05G026800.v8.1/…	66
MYB46	Manes.05G205700.v8.1	Manes.05G205700.v8.1 (MYB)	391/2386	4288/32786	7.68379e-07	0.000262785	0.000228087	Manes.01G004100.v8.1/Manes.01G017200.v8.1/Manes.01G026800.v8.1/Manes.01G029200.v8.1/Manes.01G052112.v8.1/Manes.01G088500.v8.1/Manes.01G098000.v8.1/Manes.01G142400.v8.1/Manes.01G148800.v8.1/Manes.01G150200.v8.1/Manes.01G151800.v8.1/Manes.01G170400.v8.1/Manes.01G170801.v8.1/Manes.01G175900.v8.1/Manes.01G194800.v8.1/Manes.01G197900.v8.1/Manes.01G203800.v8.1/Manes.01G203900.v8.1/Manes.01G217000.v8.1/…	391
MYB46	Manes.18G067400.v8.1	Manes.18G067400.v8.1 (MYB)	360/2386	3957/32786	2.86302e-06	0.000325046	0.000282127	Manes.01G011100.v8.1/Manes.01G017300.v8.1/Manes.01G026800.v8.1/Manes.01G039600.v8.1/Manes.01G043700.v8.1/Manes.01G052112.v8.1/Manes.01G063966.v8.1/Manes.01G065900.v8.1/Manes.01G068100.v8.1/Manes.01G073112.v8.1/Manes.01G083800.v8.1/Manes.01G104100.v8.1/Manes.01G121900.v8.1/Manes.01G142400.v8.1/Manes.01G143300.v8.1/Manes.01G149700.v8.1/Manes.01G161400.v8.1/Manes.01G170400.v8.1/Manes.01G171200.v8.1/…	360
MYB46	Manes.18G023700.v8.1	Manes.18G023700.v8.1 (ZF-HD)	1718/2386	22249/32786	3.02482e-06	0.000325046	0.000282127	Manes.01G001400.v8.1/Manes.01G005066.v8.1/Manes.01G005233.v8.1/Manes.01G010000.v8.1/Manes.01G010100.v8.1/Manes.01G011100.v8.1/Manes.01G012200.v8.1/Manes.01G015400.v8.1/Manes.01G017200.v8.1/Manes.01G017300.v8.1/Manes.01G026800.v8.1/Manes.01G028800.v8.1/Manes.01G029200.v8.1/Manes.01G032000.v8.1/Manes.01G032900.v8.1/Manes.01G034200.v8.1/Manes.01G039600.v8.1/Manes.01G041151.v8.1/Manes.01G042900.v8.1/…
MYB46	Manes.14G077700.v8.1	Manes.14G077700.v8.1 (MYB)	283/2386	3020/32786	4.15106e-06	0.000325046	0.000282127	Manes.01G004100.v8.1/Manes.01G043700.v8.1/Manes.01G048900.v8.1/Manes.01G065900.v8.1/Manes.01G073112.v8.1/Manes.01G083800.v8.1/Manes.01G117600.v8.1/Manes.01G161400.v8.1/Manes.01G164900.v8.1/Manes.01G170400.v8.1/Manes.01G203800.v8.1/Manes.01G207400.v8.1/Manes.01G219200.v8.1/Manes.01G227900.v8.1/Manes.01G231200.v8.1/Manes.01G231900.v8.1/Manes.01G236500.v8.1/Manes.01G254900.v8.1/Manes.01G259100.v8.1/…	283
MYB46	Manes.17G122400.v8.1	Manes.17G122400.v8.1 (HD-ZIP)	1436/2386	18316/32786	5.24889e-06	0.000325046	0.000282127	Manes.01G001100.v8.1/Manes.01G001400.v8.1/Manes.01G005233.v8.1/Manes.01G010100.v8.1/Manes.01G011100.v8.1/Manes.01G015400.v8.1/Manes.01G017200.v8.1/Manes.01G017300.v8.1/Manes.01G026800.v8.1/Manes.01G028800.v8.1/Manes.01G032000.v8.1/Manes.01G032900.v8.1/Manes.01G033000.v8.1/Manes.01G034200.v8.1/Manes.01G041151.v8.1/Manes.01G043600.v8.1/Manes.01G043700.v8.1/Manes.01G044801.v8.1/Manes.01G047800.v8.1/…	1436
MYB46	Manes.05G048000.v8.1	Manes.05G048000.v8.1 (YABBY)	1045/2386	12959/32786	5.70256e-06	0.000325046	0.000282127	Manes.01G001100.v8.1/Manes.01G004100.v8.1/Manes.01G005066.v8.1/Manes.01G010100.v8.1/Manes.01G017200.v8.1/Manes.01G026800.v8.1/Manes.01G028800.v8.1/Manes.01G033000.v8.1/Manes.01G034200.v8.1/Manes.01G039600.v8.1/Manes.01G042900.v8.1/Manes.01G043700.v8.1/Manes.01G044801.v8.1/Manes.01G048900.v8.1/Manes.01G052112.v8.1/Manes.01G057200.v8.1/Manes.01G057800.v8.1/Manes.01G059200.v8.1/Manes.01G069700.v8.1/…	1045
MYB46	Manes.09G136200.v8.1	Manes.09G136200.v8.1 (WOX)	1368/2386	17480/32786	2.31692e-05	0.00113198	0.000982514	Manes.01G001400.v8.1/Manes.01G005066.v8.1/Manes.01G005233.v8.1/Manes.01G010000.v8.1/Manes.01G010100.v8.1/Manes.01G017200.v8.1/Manes.01G017300.v8.1/Manes.01G026800.v8.1/Manes.01G028800.v8.1/Manes.01G032000.v8.1/Manes.01G034200.v8.1/Manes.01G041151.v8.1/Manes.01G043600.v8.1/Manes.01G044801.v8.1/Manes.01G047800.v8.1/Manes.01G048900.v8.1/Manes.01G050700.v8.1/Manes.01G052112.v8.1/Manes.01G057800.v8.1/…	1368
MYB46	Manes.05G098900.v8.1	Manes.05G098900.v8.1 (HD-ZIP)	1385/2386	17818/32786	8.64092e-05	0.00369399	0.00320624	Manes.01G001400.v8.1/Manes.01G005066.v8.1/Manes.01G010100.v8.1/Manes.01G017200.v8.1/Manes.01G017300.v8.1/Manes.01G026800.v8.1/Manes.01G028800.v8.1/Manes.01G029200.v8.1/Manes.01G033000.v8.1/Manes.01G034200.v8.1/Manes.01G041151.v8.1/Manes.01G043700.v8.1/Manes.01G044801.v8.1/Manes.01G047800.v8.1/Manes.01G048900.v8.1/Manes.01G050700.v8.1/Manes.01G052112.v8.1/Manes.01G053400.v8.1/Manes.01G057200.v8.1/…	1385
MYB46	Manes.01G118700.v8.1	Manes.01G118700.v8.1 (MYB)	232/2386	2537/32786	0.000148299	0.00563535	0.00489125	Manes.01G004100.v8.1/Manes.01G017200.v8.1/Manes.01G052112.v8.1/Manes.01G065900.v8.1/Manes.01G104100.v8.1/Manes.01G129501.v8.1/Manes.01G161400.v8.1/Manes.01G170400.v8.1/Manes.01G203800.v8.1/Manes.01G208700.v8.1/Manes.01G217000.v8.1/Manes.01G219200.v8.1/Manes.01G273300.v8.1/Manes.02G006900.v8.1/Manes.02G017610.v8.1/Manes.02G017900.v8.1/Manes.02G034300.v8.1/Manes.02G056200.v8.1/Manes.02G065000.v8.1/…	232
MYB46	Manes.11G131600.v8.1	Manes.11G131600.v8.1 (Dof)	1879/2386	24843/32786	0.000196499	0.00672026	0.00583291	Manes.01G001100.v8.1/Manes.01G001400.v8.1/Manes.01G002051.v8.1/Manes.01G004100.v8.1/Manes.01G005066.v8.1/Manes.01G005233.v8.1/Manes.01G010000.v8.1/Manes.01G010100.v8.1/Manes.01G011100.v8.1/Manes.01G012200.v8.1/Manes.01G015400.v8.1/Manes.01G017200.v8.1/Manes.01G017300.v8.1/Manes.01G026800.v8.1/Manes.01G028800.v8.1/Manes.01G029100.v8.1/Manes.01G032000.v8.1/Manes.01G032900.v8.1/Manes.01G033000.v8.1/…
MYB46	Manes.04G074900.v8.1	Manes.04G074900.v8.1 (MYB)	350/2386	4049/32786	0.000260613	0.00810271	0.00703282	Manes.01G004100.v8.1/Manes.01G010100.v8.1/Manes.01G015400.v8.1/Manes.01G017200.v8.1/Manes.01G017300.v8.1/Manes.01G026800.v8.1/Manes.01G048900.v8.1/Manes.01G050700.v8.1/Manes.01G052112.v8.1/Manes.01G057800.v8.1/Manes.01G065900.v8.1/Manes.01G073112.v8.1/Manes.01G079800.v8.1/Manes.01G086000.v8.1/Manes.01G088500.v8.1/Manes.01G090900.v8.1/Manes.01G104100.v8.1/Manes.01G114000.v8.1/Manes.01G121900.v8.1/…	350
MYB46	Manes.03G174900.v8.1	Manes.03G174900.v8.1 (CPP)	1827/2386	24139/32786	0.000333601	0.00950763	0.00825223	Manes.01G001400.v8.1/Manes.01G002051.v8.1/Manes.01G004100.v8.1/Manes.01G005066.v8.1/Manes.01G005233.v8.1/Manes.01G010100.v8.1/Manes.01G011100.v8.1/Manes.01G017200.v8.1/Manes.01G017300.v8.1/Manes.01G026800.v8.1/Manes.01G028800.v8.1/Manes.01G029100.v8.1/Manes.01G029200.v8.1/Manes.01G032000.v8.1/Manes.01G032900.v8.1/Manes.01G034200.v8.1/Manes.01G039600.v8.1/Manes.01G042900.v8.1/Manes.01G043600.v8.1/…
MYB46	Manes.12G095300.v8.1	Manes.12G095300.v8.1 (Dof)	1806/2386	23850/32786	0.000380093	0.00999936	0.00867904	Manes.01G001100.v8.1/Manes.01G001400.v8.1/Manes.01G002051.v8.1/Manes.01G005066.v8.1/Manes.01G005233.v8.1/Manes.01G010000.v8.1/Manes.01G010100.v8.1/Manes.01G011100.v8.1/Manes.01G012200.v8.1/Manes.01G015400.v8.1/Manes.01G017200.v8.1/Manes.01G017300.v8.1/Manes.01G026800.v8.1/Manes.01G028800.v8.1/Manes.01G029100.v8.1/Manes.01G032000.v8.1/Manes.01G032900.v8.1/Manes.01G033000.v8.1/Manes.01G034200.v8.1/…
MYB46	Manes.09G135700.v8.1	Manes.09G135700.v8.1 (MYB)	297/2386	3408/32786	0.000479402	0.0112681	0.00978027	Manes.01G004100.v8.1/Manes.01G017200.v8.1/Manes.01G043700.v8.1/Manes.01G073112.v8.1/Manes.01G083800.v8.1/Manes.01G096300.v8.1/Manes.01G137900.v8.1/Manes.01G161400.v8.1/Manes.01G164900.v8.1/Manes.01G197600.v8.1/Manes.01G203800.v8.1/Manes.01G207400.v8.1/Manes.01G211800.v8.1/Manes.01G219200.v8.1/Manes.01G228400.v8.1/Manes.01G231900.v8.1/Manes.01G236500.v8.1/Manes.01G240800.v8.1/Manes.01G244400.v8.1/…	297
MYB46	Manes.03G077500.v8.1	Manes.03G077500.v8.1 (MYB)	190/2386	2070/32786	0.000494216	0.0112681	0.00978027	Manes.01G043700.v8.1/Manes.01G052112.v8.1/Manes.01G065900.v8.1/Manes.01G079800.v8.1/Manes.01G104100.v8.1/Manes.01G113200.v8.1/Manes.01G136100.v8.1/Manes.01G149700.v8.1/Manes.01G150500.v8.1/Manes.01G153800.v8.1/Manes.01G171200.v8.1/Manes.01G200900.v8.1/Manes.01G203800.v8.1/Manes.01G208700.v8.1/Manes.01G211100.v8.1/Manes.01G217000.v8.1/Manes.01G230600.v8.1/Manes.01G273300.v8.1/Manes.02G006900.v8.1/…	190
MYB46	Manes.08G106900.v8.1	Manes.08G106900.v8.1 (MYB)	213/2386	2362/32786	0.000583427	0.0123663	0.0107334	Manes.01G017200.v8.1/Manes.01G043700.v8.1/Manes.01G065900.v8.1/Manes.01G104100.v8.1/Manes.01G129501.v8.1/Manes.01G137900.v8.1/Manes.01G150500.v8.1/Manes.01G153800.v8.1/Manes.01G161300.v8.1/Manes.01G164900.v8.1/Manes.01G170400.v8.1/Manes.01G171200.v8.1/Manes.01G197600.v8.1/Manes.01G200900.v8.1/Manes.01G208700.v8.1/Manes.01G209600.v8.1/Manes.01G216700.v8.1/Manes.01G217000.v8.1/Manes.01G227900.v8.1/…	213
MYB46	Manes.14G104200.v8.1	Manes.14G104200.v8.1 (MYB)	253/2386	2865/32786	0.000614699	0.0123663	0.0107334	Manes.01G004100.v8.1/Manes.01G034200.v8.1/Manes.01G052112.v8.1/Manes.01G083800.v8.1/Manes.01G088500.v8.1/Manes.01G103800.v8.1/Manes.01G104801.v8.1/Manes.01G148400.v8.1/Manes.01G156000.v8.1/Manes.01G170600.v8.1/Manes.01G170700.v8.1/Manes.01G171200.v8.1/Manes.01G175900.v8.1/Manes.01G180600.v8.1/Manes.01G186700.v8.1/Manes.01G203800.v8.1/Manes.01G207400.v8.1/Manes.01G228400.v8.1/Manes.01G230600.v8.1/…	253
MYB46	Manes.06G164800.v8.1	Manes.06G164800.v8.1 (MYB)	98/2386	974/32786	0.000717795	0.0136381	0.0118373	Manes.01G037000.v8.1/Manes.01G065900.v8.1/Manes.01G121900.v8.1/Manes.01G149700.v8.1/Manes.01G150500.v8.1/Manes.01G175900.v8.1/Manes.01G200900.v8.1/Manes.01G203800.v8.1/Manes.01G208700.v8.1/Manes.01G211100.v8.1/Manes.01G230600.v8.1/Manes.01G231400.v8.1/Manes.02G006900.v8.1/Manes.02G015500.v8.1/Manes.02G017610.v8.1/Manes.02G039000.v8.1/Manes.02G122900.v8.1/Manes.02G136400.v8.1/Manes.02G142900.v8.1/…	98
MYB46	Manes.08G018300.v8.1	Manes.08G018300.v8.1 (HD-ZIP)	1037/2386	13252/32786	0.000924113	0.016634	0.0144377	Manes.01G001100.v8.1/Manes.01G001400.v8.1/Manes.01G010100.v8.1/Manes.01G015400.v8.1/Manes.01G017200.v8.1/Manes.01G026800.v8.1/Manes.01G028800.v8.1/Manes.01G032900.v8.1/Manes.01G033000.v8.1/Manes.01G034200.v8.1/Manes.01G041151.v8.1/Manes.01G043600.v8.1/Manes.01G043700.v8.1/Manes.01G044801.v8.1/Manes.01G047800.v8.1/Manes.01G048900.v8.1/Manes.01G050700.v8.1/Manes.01G052112.v8.1/Manes.01G057200.v8.1/…	1037
MYB46	Manes.14G011000.v8.1	Manes.14G011000.v8.1 (MYB)	256/2386	2928/32786	0.0010006	0.0170617	0.0148088	Manes.01G043700.v8.1/Manes.01G048900.v8.1/Manes.01G065900.v8.1/Manes.01G073112.v8.1/Manes.01G104100.v8.1/Manes.01G129501.v8.1/Manes.01G137900.v8.1/Manes.01G149700.v8.1/Manes.01G150500.v8.1/Manes.01G153800.v8.1/Manes.01G156000.v8.1/Manes.01G170400.v8.1/Manes.01G171200.v8.1/Manes.01G180600.v8.1/Manes.01G183000.v8.1/Manes.01G197900.v8.1/Manes.01G208200.v8.1/Manes.01G208700.v8.1/Manes.01G217000.v8.1/…	256
MYB46	Manes.05G037100.v8.1	Manes.05G037100.v8.1 (MYB)	208/2386	2327/32786	0.00104765	0.0170617	0.0148088	Manes.01G004100.v8.1/Manes.01G017300.v8.1/Manes.01G052112.v8.1/Manes.01G065900.v8.1/Manes.01G079800.v8.1/Manes.01G081100.v8.1/Manes.01G104100.v8.1/Manes.01G150500.v8.1/Manes.01G153800.v8.1/Manes.01G170400.v8.1/Manes.01G171200.v8.1/Manes.01G177500.v8.1/Manes.01G200900.v8.1/Manes.01G203800.v8.1/Manes.01G208700.v8.1/Manes.01G217000.v8.1/Manes.01G273300.v8.1/Manes.02G006900.v8.1/Manes.02G017610.v8.1/…	208
MYB46	Manes.01G123100.v8.1	Manes.01G123100.v8.1 (MYB_related)	826/2386	10483/32786	0.00227051	0.0352962	0.0306357	Manes.01G004100.v8.1/Manes.01G005066.v8.1/Manes.01G012200.v8.1/Manes.01G028800.v8.1/Manes.01G043600.v8.1/Manes.01G044801.v8.1/Manes.01G048900.v8.1/Manes.01G057200.v8.1/Manes.01G065900.v8.1/Manes.01G068100.v8.1/Manes.01G072801.v8.1/Manes.01G074000.v8.1/Manes.01G079500.v8.1/Manes.01G081000.v8.1/Manes.01G083800.v8.1/Manes.01G088600.v8.1/Manes.01G090900.v8.1/Manes.01G096300.v8.1/Manes.01G103800.v8.1/…	826
MYB46	Manes.03G201700.v8.1	Manes.03G201700.v8.1 (MYB)	84/2386	847/32786	0.00246924	0.0367165	0.0318684	Manes.01G065900.v8.1/Manes.01G079800.v8.1/Manes.01G114000.v8.1/Manes.01G149700.v8.1/Manes.01G150500.v8.1/Manes.01G200900.v8.1/Manes.01G208700.v8.1/Manes.01G211100.v8.1/Manes.01G219200.v8.1/Manes.01G230600.v8.1/Manes.01G259900.v8.1/Manes.02G006900.v8.1/Manes.02G015500.v8.1/Manes.02G056400.v8.1/Manes.02G059500.v8.1/Manes.02G116900.v8.1/Manes.02G122900.v8.1/Manes.03G182300.v8.1/Manes.03G185600.v8.1/…	84
MYB46	Manes.01G145500.v8.1	Manes.01G145500.v8.1 (WOX)	372/2386	4486/32786	0.00302333	0.0430825	0.0373939	Manes.01G034200.v8.1/Manes.01G037000.v8.1/Manes.01G048900.v8.1/Manes.01G057800.v8.1/Manes.01G065900.v8.1/Manes.01G081000.v8.1/Manes.01G121800.v8.1/Manes.01G121900.v8.1/Manes.01G128050.v8.1/Manes.01G130500.v8.1/Manes.01G137900.v8.1/Manes.01G142400.v8.1/Manes.01G143300.v8.1/Manes.01G144400.v8.1/Manes.01G150500.v8.1/Manes.01G161400.v8.1/Manes.01G170500.v8.1/Manes.01G183000.v8.1/Manes.01G200900.v8.1/…	372
MYB46	Manes.15G031500.v8.1	Manes.15G031500.v8.1 (CPP)	1552/2386	20472/32786	0.00329308	0.043893	0.0380974	Manes.01G001100.v8.1/Manes.01G001400.v8.1/Manes.01G002051.v8.1/Manes.01G005233.v8.1/Manes.01G010000.v8.1/Manes.01G010100.v8.1/Manes.01G011100.v8.1/Manes.01G015400.v8.1/Manes.01G017200.v8.1/Manes.01G017300.v8.1/Manes.01G026800.v8.1/Manes.01G028800.v8.1/Manes.01G029200.v8.1/Manes.01G032000.v8.1/Manes.01G034200.v8.1/Manes.01G039600.v8.1/Manes.01G041151.v8.1/Manes.01G042900.v8.1/Manes.01G043600.v8.1/…	1552
MYB46	Manes.09G079800.v8.1	Manes.09G079800.v8.1 (MYB_related)	798/2386	10146/32786	0.0034245	0.043893	0.0380974	Manes.01G004100.v8.1/Manes.01G005066.v8.1/Manes.01G011100.v8.1/Manes.01G012200.v8.1/Manes.01G028800.v8.1/Manes.01G044801.v8.1/Manes.01G048900.v8.1/Manes.01G053400.v8.1/Manes.01G057200.v8.1/Manes.01G065900.v8.1/Manes.01G068100.v8.1/Manes.01G072801.v8.1/Manes.01G074000.v8.1/Manes.01G079500.v8.1/Manes.01G081000.v8.1/Manes.01G083800.v8.1/Manes.01G088600.v8.1/Manes.01G096300.v8.1/Manes.01G103800.v8.1/…	798
MYB46	Manes.14G065600.v8.1	Manes.14G065600.v8.1 (Dof)	1887/2386	25193/32786	0.00346524	0.043893	0.0380974	Manes.01G001400.v8.1/Manes.01G004100.v8.1/Manes.01G005066.v8.1/Manes.01G005233.v8.1/Manes.01G010000.v8.1/Manes.01G010100.v8.1/Manes.01G011100.v8.1/Manes.01G012200.v8.1/Manes.01G015400.v8.1/Manes.01G017200.v8.1/Manes.01G017300.v8.1/Manes.01G026800.v8.1/Manes.01G028800.v8.1/Manes.01G029100.v8.1/Manes.01G032900.v8.1/Manes.01G033000.v8.1/Manes.01G034200.v8.1/Manes.01G037000.v8.1/Manes.01G041151.v8.1/…
MYB7	Manes.01G249900.v8.1	Manes.01G249900.v8.1 (bZIP)	54/493	1957/32786	1.35637e-05	0.0046388	0.00389779	Manes.01G043000.v8.1/Manes.01G098800.v8.1/Manes.01G127600.v8.1/Manes.01G164000.v8.1/Manes.01G226500.v8.1/Manes.01G244700.v8.1/Manes.01G247000.v8.1/Manes.01G248500.v8.1/Manes.01G274600.v8.1/Manes.02G043500.v8.1/Manes.03G040700.v8.1/Manes.03G110000.v8.1/Manes.03G111300.v8.1/Manes.03G170300.v8.1/Manes.03G188600.v8.1/Manes.05G009500.v8.1/Manes.05G030050.v8.1/Manes.05G099401.v8.1/Manes.05G124100.v8.1/…	54
MYB7	Manes.17G055700.v8.1	Manes.17G055700.v8.1 (Dof)	402/493	24219/32786	3.35224e-05	0.00573233	0.00481664	Manes.01G002300.v8.1/Manes.01G003900.v8.1/Manes.01G015000.v8.1/Manes.01G023900.v8.1/Manes.01G028300.v8.1/Manes.01G029400.v8.1/Manes.01G031100.v8.1/Manes.01G038700.v8.1/Manes.01G043000.v8.1/Manes.01G044400.v8.1/Manes.01G057400.v8.1/Manes.01G065100.v8.1/Manes.01G073125.v8.1/Manes.01G074100.v8.1/Manes.01G085200.v8.1/Manes.01G094600.v8.1/Manes.01G098800.v8.1/Manes.01G103400.v8.1/Manes.01G105000.v8.1/…	402
MYB7	Manes.14G079000.v8.1	Manes.14G079000.v8.1 (Dof)	362/493	21465/32786	8.19349e-05	0.00934058	0.0078485	Manes.01G002300.v8.1/Manes.01G003900.v8.1/Manes.01G015000.v8.1/Manes.01G023900.v8.1/Manes.01G028300.v8.1/Manes.01G029400.v8.1/Manes.01G031100.v8.1/Manes.01G043000.v8.1/Manes.01G044400.v8.1/Manes.01G065100.v8.1/Manes.01G073125.v8.1/Manes.01G074100.v8.1/Manes.01G094600.v8.1/Manes.01G103400.v8.1/Manes.01G105000.v8.1/Manes.01G140100.v8.1/Manes.01G143900.v8.1/Manes.01G148200.v8.1/Manes.01G154200.v8.1/…	362
MYB7	Manes.14G065600.v8.1	Manes.14G065600.v8.1 (Dof)	412/493	25193/32786	0.00013638	0.00955825	0.0080314	Manes.01G002300.v8.1/Manes.01G003900.v8.1/Manes.01G015000.v8.1/Manes.01G023900.v8.1/Manes.01G028300.v8.1/Manes.01G029400.v8.1/Manes.01G031100.v8.1/Manes.01G038700.v8.1/Manes.01G043000.v8.1/Manes.01G044400.v8.1/Manes.01G057400.v8.1/Manes.01G065100.v8.1/Manes.01G073125.v8.1/Manes.01G074100.v8.1/Manes.01G094600.v8.1/Manes.01G098800.v8.1/Manes.01G103400.v8.1/Manes.01G105000.v8.1/Manes.01G143900.v8.1/…	412
MYB7	Manes.13G043000.v8.1	Manes.13G043000.v8.1 (bHLH)	46/493	1728/32786	0.000139741	0.00955825	0.0080314	Manes.01G031100.v8.1/Manes.01G043000.v8.1/Manes.01G226500.v8.1/Manes.01G244700.v8.1/Manes.01G248500.v8.1/Manes.01G274600.v8.1/Manes.02G043500.v8.1/Manes.02G102200.v8.1/Manes.02G122400.v8.1/Manes.04G026900.v8.1/Manes.05G018300.v8.1/Manes.05G030050.v8.1/Manes.05G144900.v8.1/Manes.05G162800.v8.1/Manes.06G013700.v8.1/Manes.06G102100.v8.1/Manes.06G132000.v8.1/Manes.06G143800.v8.1/Manes.06G146800.v8.1/…	46
MYB7	Manes.15G191900.v8.1	Manes.15G191900.v8.1 (bZIP)	51/493	2016/32786	0.000208259	0.0103932	0.008733	Manes.01G127600.v8.1/Manes.01G164000.v8.1/Manes.01G181500.v8.1/Manes.01G226500.v8.1/Manes.01G244700.v8.1/Manes.01G247000.v8.1/Manes.01G248500.v8.1/Manes.01G274600.v8.1/Manes.02G043500.v8.1/Manes.02G102200.v8.1/Manes.03G040700.v8.1/Manes.03G110000.v8.1/Manes.03G170300.v8.1/Manes.03G188600.v8.1/Manes.05G009500.v8.1/Manes.05G025200.v8.1/Manes.05G030050.v8.1/Manes.05G084000.v8.1/Manes.05G099401.v8.1/…	51
MYB7	Manes.09G056100.v8.1	Manes.09G056100.v8.1 (bZIP)	50/493	1966/32786	0.000212727	0.0103932	0.008733	Manes.01G043000.v8.1/Manes.01G127600.v8.1/Manes.01G164000.v8.1/Manes.01G226500.v8.1/Manes.01G244700.v8.1/Manes.01G247000.v8.1/Manes.01G248500.v8.1/Manes.01G274600.v8.1/Manes.02G043500.v8.1/Manes.03G040700.v8.1/Manes.03G110000.v8.1/Manes.03G170300.v8.1/Manes.03G188600.v8.1/Manes.05G009500.v8.1/Manes.05G018300.v8.1/Manes.05G030050.v8.1/Manes.05G099401.v8.1/Manes.05G124100.v8.1/Manes.05G144900.v8.1/…	50
MYB7	Manes.12G104100.v8.1	Manes.12G104100.v8.1 (bHLH)	35/493	1236/32786	0.000292177	0.0110291	0.00926728	Manes.01G043000.v8.1/Manes.01G127600.v8.1/Manes.01G226500.v8.1/Manes.01G244700.v8.1/Manes.01G248500.v8.1/Manes.01G274600.v8.1/Manes.02G043500.v8.1/Manes.02G122400.v8.1/Manes.03G040700.v8.1/Manes.05G018300.v8.1/Manes.05G030050.v8.1/Manes.05G037400.v8.1/Manes.05G038100.v8.1/Manes.05G099401.v8.1/Manes.05G144900.v8.1/Manes.06G129700.v8.1/Manes.06G143800.v8.1/Manes.06G146800.v8.1/Manes.08G139600.v8.1/…	35
MYB7	Manes.06G080600.v8.1	Manes.06G080600.v8.1 (Dof)	261/493	14821/32786	0.000309959	0.0110291	0.00926728	Manes.01G002300.v8.1/Manes.01G028300.v8.1/Manes.01G029400.v8.1/Manes.01G038700.v8.1/Manes.01G044400.v8.1/Manes.01G065100.v8.1/Manes.01G073125.v8.1/Manes.01G074100.v8.1/Manes.01G098800.v8.1/Manes.01G103400.v8.1/Manes.01G127600.v8.1/Manes.01G148200.v8.1/Manes.01G183300.v8.1/Manes.01G228500.v8.1/Manes.01G234200.v8.1/Manes.01G246100.v8.1/Manes.01G247000.v8.1/Manes.01G247800.v8.1/Manes.01G274600.v8.1/…	261
[truncated: 15 more rows]
