# Supplementary material for: High-resolution transcriptomics of stem and storage root vascular cambia highlight regulatory processes for xylem parenchyma differentiation in cassava
Source: BMC Genomics. 2025 Dec 9;26:1095. doi: 10.1186/s12864-025-12076-w (PMC12690950; doi:10.1186/s12864-025-12076-w)
Supplement: Supplementary file 12 — Supplementary Material 12 [file 12864_2025_12076_MOESM12_ESM.csv]

Sample	Plant	Tissue	Section	Distance	Cluster	PC1	PC2	PC3	PC4	PC5	PC6	PC7	PC8	PC9	PC10	PC11	PC12	PC13	PC14	PC15	PC16	PC17	PC18	PC19	PC20	PC21	PC22	PC23	PC24	PC25	PC26	PC27	PC28	PC29	PC30	PC31	PC32	PC33	PC34	PC35	PC36	PC37	PC38	PC39	PC40	PC41	PC42	PC43	PC44
HSX07	P03	SR	S12	-100	A	66.33527534933883	32.380211111997816	-11.324476328232494	42.89920849627752	-12.651315158046714	-16.49133644358925	-23.22371625716601	31.356902127556026	-7.643882931402994	5.1552822735957236	-6.616426948163027	-3.4231071128907917	-3.6337038781759183	4.5473245871833345	0.43928504027706183	-2.662050334932456	-2.7912048105533374	-1.2538011970187928	-1.8226961101172046	-0.7862463366536405	1.629076031617307	1.7714056527557656	-2.1467572460671915	-4.184593619988856	-0.7417980239315423	2.70329580077557	-1.659195000199358	0.25355299230179723	1.740989860540973	2.891505066573577	-0.10500102608271816	-0.1993459350291516	-0.43320733474125594	0.12743665802941848	0.7241475422120579	-0.34945577001451034	0.15627888270370682	1.1197170150902314	1.0706168431056609	-0.5281335413119064	0.10325469686716875	-0.7242266135658001	0.9350507349530145	-0.381860843395434
HSX08	P03	SR	S13	-80	A	66.44586823266272	26.713165261380222	-22.403317112249713	23.94840673539416	-4.466265623345683	5.06226239038688	13.036229169804468	-24.599339297561073	5.566818351236281	-35.039902155356046	5.070268015201614	8.691784301197853	9.556799464032277	-3.2425803265041457	2.0299393175712703	-8.039867663999651	-2.0796527857694023	9.285911565351713	-2.4963465964771543	-3.7448726266383923	2.5098342449177498	-2.3438330677209653	-2.2070448150581328	-0.8309044062037592	2.502111166152206	1.0769703377218864	-3.0065843325262596	0.17122427016179734	0.5860170775878373	-0.5661091933261868	-0.6878820904739874	-0.6064649981598531	-1.4350699394032629	-1.167221729499812	-0.16546898911836816	-0.24982040276871859	-0.1329166395637898	-0.3200918777763643	-0.18108102614576144	-0.30161900997290675	0.08876440295822065	-0.5863668264699329	-0.3925106855388747	-1.1241273621928185
HSX09	P03	SR	S14	-60	A	63.95371612737273	22.019575243490316	-6.574886764623544	9.785511555622817	37.396229823093456	0.5233232789595317	13.404474075265181	-16.27012324502419	14.081111421035754	35.93694859776569	1.242395421074396	-4.950646637215151	-2.5864034101147455	-1.3228677882943378	6.333676906963495	-0.10432651924699247	1.028991846066796	4.510257775206099	-0.14924859238470253	1.2784598641950635	0.9261334325720436	0.9914585173526784	-3.8831095519277063	-5.3974194374963425	1.976738344978352	3.1631398092190186	0.04961598714652192	3.065873600813929	2.293844848132491	2.057901497558772	0.617035662650231	-0.22919208125010257	0.3047064349880632	1.7010567741545357	0.8565240231435558	-0.7893465938205224	0.05938335534757716	-0.33766698613448	1.4550833183987983	0.23837936731684006	0.4913075578639265	-0.044818800460789975	0.7994579613678182	-1.0252073778866202
HS034	P03	SR	S15	-40	A	50.29131269366403	12.311916925731182	35.28646595436809	-1.1894252512635028	11.775984790046415	-6.196428147694887	5.102448437847568	5.568892290956342	3.661430199807962	-6.320771289859872	-1.389690708921444	-4.839835217899473	6.366213184910256	3.3062190115714776	-8.060225636624724	11.521930107050796	0.23589017452426048	-10.348080084763463	-5.124333057627837	-12.878933095453863	-10.009178676646485	-1.6055025425893985	0.9587740271968319	27.211001957520907	4.658047693682815	-3.634023369684932	5.559879569993569	3.299772315924793	-4.347876226520666	-4.035501929552027	7.63338437231326	-3.66016363288237	-1.3885984029827854	-1.2512333846746369	-4.5601407431840215	-1.6023939503776008	0.37863225452291854	-2.0556916180519167	-2.949260842420211	0.4376275957662256	-0.005040391856084911	0.13301204206483835	-1.7017947947349268	-0.4020180705002034
HS035	P03	SR	S16	-20	A	44.55825996066606	3.1061192358878924	27.150507613294025	-9.392796158562302	12.36646510454389	5.978850193610927	9.699887692635537	10.42186981915152	-2.538206492827254	-9.530511155535027	-8.813875687867965	2.6740225610856996	8.9529182332533	-5.334276994339327	-14.603229567848247	2.7246354942976376	-0.4302493863628407	-9.453556408600505	25.64916744908792	10.19208353347718	4.762028507640074	-2.9766435837732663	2.8204088450309976	-15.653153394548616	-9.884349696578136	-4.429295619142053	-0.9861124390053707	-7.2161348663546185	2.089202740593646	2.6845455947203565	-5.228770087002526	0.12426040426979337	1.0860704442010665	-0.1763504436604858	2.550379616165693	-0.5045573541918527	-0.7884714321402662	1.4795730381735028	2.377103182225096	0.5515499698930194	-1.321623584578184	0.9932683257254872	0.24796532738956414	0.9101525584606667
HSX16	P07	SR	S01	-100	A	76.9674973296054	-5.021790322647974	26.324354728135866	1.438146673852027	-3.1804161888250313	21.046764294715743	-25.99557623565177	-9.547054393517893	-12.618803026039268	6.213086697473715	30.048309061353244	2.7827956349966234	-0.575855364436926	-17.301766338668607	-3.1189974715002022	-3.8160998314480783	0.5446134287624497	0.279432350406494	-5.01238320678207	4.2490650789590845	-0.7837010828373077	2.614707993792086	1.4054927044014938	0.4273383282503179	-3.8999181775595835	3.2833976584677176	-2.81745390182635	-3.937363474913973	-2.334837581655702	0.09537864763467142	0.7592674295786487	-3.0337508546503686	-2.948680947107362	0.5188610122417819	-2.7033538324660986	2.590829265449825	0.3695449799930752	-0.7628916006175525	0.8348591994306689	-0.23556298667459308	-0.317253157824323	0.4615509620379884	-0.1334602694765539	-0.5164369416644177
HSX17	P07	SR	S02	-80	A	60.92500213149555	-18.413826198724912	-13.014170395530343	-8.30094193696792	-5.792631193951707	13.420965707457995	-4.40743285550346	3.724357992194247	0.4249275398552456	2.6471293058244303	1.6031591414950686	0.6776696897449593	2.654678047415857	14.882742568885575	-4.2089816297474	-0.7653357360559508	6.404732367334176	2.6661144720416283	3.5560466893519718	-2.997631585674956	1.7889318886590933	-5.89163357327567	2.3444243384092376	1.7979634566274876	10.423471673282172	-17.483409828558806	2.494608029205057	8.12753636882705	6.051665004681709	-2.3495140309037756	-1.611682205679996	3.8035863069016504	8.300666203471012	4.710356721352047	10.87620649491681	-1.7131771138278198	0.7258677423175557	-1.3596679552274966	-2.0933374496065906	1.0462384329681722	-6.333644313689775	3.8765191988046976	14.03616814484639	-13.264456614000482
HSX18	P07	SR	S03	-60	A	54.46290279174111	-21.061016898347415	-25.33281627131611	-9.97447602362137	6.925079478415222	10.72462179090178	-3.2043646430435175	7.032420707947147	2.785042843558371	-0.7541908111549053	2.477118913723097	-2.796066655438948	-0.9527823043843912	11.406047157260023	-2.3996850640805465	-4.238475932013666	3.7111947422629052	-3.4789763750449016	4.537469979437502	-6.4384358023333315	-3.367679451128707	-1.315590629849562	-0.44945588240332823	-4.033874951171622	1.1542640181435104	-6.969059860892027	0.10010037299209923	0.09704025772813604	-3.0544777633792197	-2.447924984865052	6.553279816603979	7.791097510187409	-0.008147804480317116	-2.4669588256874495	-0.2640971279165354	1.5382321672266577	-2.4110447459570437	5.114314915585864	-6.717543727525303	-3.6234939338722225	8.991364319395293	-13.347677028538218	-18.18289496349868	12.473891871276582
HSX28	P09	SR	S10	-100	A	70.2832369075375	4.096004070177517	-10.00028126602779	-2.1940178743000116	-18.05626804617561	-11.032114483173723	5.0834442041450885	-14.516918599883462	-9.40229991550512	4.534322184401513	-11.07037019306978	-4.727189594991571	-12.506002731073828	-8.404363135877283	3.962947550824529	2.402513843285362	-2.275130417672282	-4.7027277647486265	4.564901638797379	10.53736312823603	3.255173781405606	1.849034082558685	1.6700663234241406	3.690194492900914	-11.440308383752015	-6.676938074848443	10.718752277888592	6.817755144040127	-14.22617713961805	-12.961823545717563	-1.743276771323951	5.68497082459303	5.971429397012847	-0.40742018913358163	-5.956558723753696	6.765308940543458	-1.2278382181635221	-0.6839146144315355	-7.763880399679436	-2.1175436646674135	0.3614288708307064	4.6802181175508055	2.718428607692748	2.584929298374585
HSX29	P09	SR	S11	-80	A	57.45478727210122	-5.779702270989377	-7.202583470110269	-15.102303391108922	-12.05556325270058	-7.925906702974785	3.4082604747579945	-10.110810935525233	-4.290203125095161	2.3050518336678345	-8.092428244442704	-5.696699557736853	-5.774576605146764	2.840177338421885	-1.1939609207069415	-1.8296265905069542	2.446245885061236	-10.335563171185452	-0.34674980362258306	3.675914590029148	1.0271865732957035	2.0652832707961046	8.537236851335901	7.69288398784087	-0.33847729294501216	5.431161077476765	-18.637884806742335	-2.9392438004372314	14.525527823441283	19.86132203856797	2.168975033302464	-0.38334189418037734	-8.117913948250756	-4.1138669813759225	-1.1216151743466305	-0.01710227206773881	0.5658148003263516	-5.939050240297777	-9.774859656464582	1.0248221391105075	-2.9200829051701556	-2.391982318907963	-0.928134782532627	-2.965760229228663
HSX30	P09	SR	S12	-60	A	53.78858175900741	-7.810041536972731	-6.283263099828962	-15.21740246192883	-14.428262169569345	-5.93381892105536	1.6439275163751674	-7.178638941996642	-6.272833633379055	3.343055193239311	-4.224083825101118	-4.333706388127118	-0.6203058862231933	1.1849770340833796	-2.2962045014046395	-1.4663373013029901	-2.224097805008148	-2.782443158933914	-2.192403578114995	-4.835455520986854	-1.575116898800838	-1.25751769551477	-4.4902465131080405	1.893618187518231	2.148786061860747	-0.7406826721140286	6.6419605327947275	-1.3866498697196106	6.376068276622718	-2.4731062113676257	-8.86310002648883	-14.070474107154894	-3.3034428801322377	5.806921099628368	2.7278789617728525	-9.641050809044492	1.2719210008419861	11.3584927375045	23.761404159854326	4.415081865420055	6.609761551103648	-1.8361323273970807	-4.2588340408956595	1.4863857420340199
HS122	P09	SR	S13	-40	A	36.01839002774093	-19.346009162093026	19.915137168832313	-13.732447105606136	-2.6151647804513645	-12.152278567847787	-3.1561506167357503	-1.0497770245347384	1.0981999078374303	-1.6203512904514086	-4.963277303191785	-2.835097309251172	6.435326216679331	5.063054777352537	-1.3381176153179608	-5.286849349425749	0.4279082395700841	7.757702331944415	-3.9345562936667	-16.10904501675477	-4.920132369472045	1.507187172196861	-12.204294854558205	-16.88256532696001	7.818037624784383	12.308400174023584	-1.138375107843155	-7.9328473325958155	-3.158086758392034	-4.150634869796507	-0.7182076502290271	-6.200996040713924	7.202950570018575	7.628011343462706	1.1418073033691423	3.572303429315872	-9.151773864366081	-5.454607461380188	-10.751319912753146	-7.332878435787817	-0.848248422239443	5.945963100604773	1.316290552648132	1.0672484000314115
HS036	P03	SR	S17	0	B	20.90779810881997	-13.852271837070283	12.994883159270138	-12.972089117310366	-1.1632461148783952	10.916820006283702	9.190118476731458	13.382034807607223	3.4885726872789657	-5.584399811396515	-6.918314705942474	4.362659376106961	-9.644465912448169	10.741422865474755	0.2917610467526961	-2.6135540319730985	14.907131325665064	12.13871434518292	-24.332355221281475	23.412142079914595	-1.5527848055065505	6.454331987289187	0.5176684897047631	1.0250965313645668	-2.833124654893454	5.3724922621578335	0.03149518186350894	-2.5701205372694536	2.5154883920121094	-7.185216404703972	-5.1723406235553675	0.47952017422702825	-1.1904085336337078	-1.686340105417167	0.3731435635868213	0.7771052819329488	-2.41247320247586	2.6280690716764488	-0.8333532403484807	1.4660595397001108	2.0175526353794524	-0.8890803700496291	-0.8147049366141942	-0.3384623676212515
HS037	P03	SR	S18	20	B	-2.9956477248102433	-22.646732370033114	1.2435037486629823	-5.967341344776091	-8.61721928549963	11.292912128958895	9.117588198236394	9.853042674818695	-1.395906210310674	0.9531404459860947	-2.9143777115450655	15.701638997337174	-9.834196639056932	-16.832636363500992	28.139509959375793	2.9010322358426035	-5.323973145551122	-16.088272109655865	-4.853906404754916	-12.438331076325145	-11.815154442042	-3.397351044013356	0.7074193858322567	-6.790492723723354	1.6371204340556358	-2.100506893111784	-1.3914370244358845	-0.3971366698728213	2.163970801769573	-2.4067893771123785	-5.129885133372164	3.1110477391741704	-1.891049943422629	0.37249968148332285	6.909666585003146	-1.5038301353315167	5.683006217273943	-1.9676052360488772	-2.2881564985397795	-0.7396314890312826	-0.9483740315110462	-1.7398715944738354	0.8901257891667368	-0.7255261259572292
HS038	P03	SR	S19	40	B	-20.710847712842348	-22.271815715825586	-6.513735061828409	-2.9741492457660437	-9.89003946611269	6.9517024803499305	1.1655843337701244	-0.9664453843198086	0.8735053375405447	1.4993828578449526	2.2445239015499645	0.9957298698745605	-4.845622503163608	1.1049254191213607	2.140452241638916	6.845887914629884	6.79056196778295	-1.904374044228418	0.1166379790385222	-4.816570181984193	5.397128439657799	6.2688346415507565	-1.0019035377435608	-1.8042780362248954	9.244317644295023	-5.625267710560694	3.890926323844323	-2.5170449642271615	-9.1757413172285	19.33333349164572	3.709303840179203	-2.3809231762763035	6.411413341709561	-14.22518782786662	-9.141168807051372	11.348383832129523	-13.346734830054592	4.715590308431711	10.831973413967512	-4.3114174933074505	-0.38080384776842785	6.789126921658745	3.4155650822948633	2.388698875650885
HS040	P03	SR	S21	80	B	-30.15766220729641	-21.795164686643037	-5.617094761864671	-7.920874475649697	-7.503784665206794	6.184168780613517	1.772618755268865	1.833962488346674	-3.370134220362755	-0.8508337027548202	0.28644361735269	1.51250902762353	-3.248979218814381	2.910784213265012	1.4212094967083002	-4.426635339785891	4.3977669132120845	-1.1441014074525253	5.249116390671998	0.7390766066078858	11.836092376335351	4.589107183683214	-4.51800750077256	-1.6958094299776125	-4.9368567155596494	5.675632979927999	-3.967329189803309	9.246157945012769	-4.487647558393049	0.42135204494881046	24.946661678667617	-9.244043762239134	2.5658735188802964	16.37462025838946	-5.842137617479059	-5.009026252795113	14.376703324719248	0.3804847311891942	0.9269411763996293	-1.6897361183893904	-1.0771480025466298	3.137979299555647	-1.3751979926630964	-1.684161627641953
HS041	P03	SR	S22	100	B	-19.59375972817089	-23.345237769335213	-10.133287826254008	-9.31499196528462	-19.776455338544775	-3.2948048351733563	-3.381551881501553	-0.5702461865159048	2.1854750193683015	12.270788218099474	6.497689373910296	-6.280506380748373	41.295806962020706	5.141975939743596	11.238883029735591	4.871767031358575	-12.117496868781236	2.2530015707561093	1.0202461200184756	10.723503739541721	-3.203446239371412	2.044648081952939	3.898726903041275	3.7520538601114537	-2.479775954507609	3.001008134935773	-1.8613973423469217	-0.6514134148630112	-1.1831202245198558	-3.3760288769343787	-1.9631376606958109	3.401278130574894	0.3637417146095795	-1.7256981503462423	-0.6022732969054836	-0.5061952001939337	-1.7575828777836564	0.03672699072174704	-1.8036643069684537	1.413435929357706	1.0373615129599163	-0.02425071387764174	-1.0956122457380397	0.3167850138993705
HS078	P07	SR	S04	-40	B	-11.505701865076565	-42.79677428592538	-5.248490238289191	8.754579441217382	-3.38195985510278	-10.722993664562653	-4.730638804446026	0.4795056955427216	25.80093068306533	7.613469345169761	-14.126858550979282	20.173995074393197	7.58518828733274	-16.618454068946296	-14.50225582045744	-20.556882132539478	3.2177923944479736	-7.321014668623454	-4.3811531271868995	1.1927811592256405	4.103352954184171	-0.7138924400540188	0.32642882806147244	7.830277454394829	-1.8090977182626033	2.2279534721395504	7.380243564489022	-3.0015247448053803	0.011568665995366186	1.5818825752446837	-0.12952105554560078	-1.180473636803304	1.1910574352510923	-1.3633658077571578	0.22453203702012986	0.2775610725531847	0.6363977212407498	-1.8818014455211405	0.41176837937071287	-0.07962257025758547	-1.639907251974535	-0.6749372436836543	0.578001669128923	0.6669488088758242
HS079	P07	SR	S05	-20	B	5.62136296506255	-23.674527539695713	-0.6418169267179016	15.04209939859735	-8.66555563236528	2.9674174931679933	-0.7695060804528557	-6.226143796795733	6.098732285348471	0.6228013954387323	-5.312747034889651	5.445839152707827	-5.362892484258053	2.7812254046397573	-0.4348036715598049	31.471005908187422	5.952043280016943	7.457833310533825	8.114004541256193	-7.395644922510193	8.47106595324142	-0.08595517871266091	10.955324659529598	2.256340083814311	-2.53302751108627	18.86956205937722	1.7013599615042467	-6.0910429576228005	8.59457821358956	-8.333781042462086	1.1289838258761438	2.210003172033874	2.9221959380051143	-0.3511107777439309	3.2081947035867904	3.1320213344378987	1.9671097973847267	-2.0525900108804436	3.335460737068322	0.44352847376807775	1.719104899887676	-2.681054976377263	2.141501834984474	3.747028289742838
HS080	P07	SR	S06	0	B	-10.89519224712847	-30.375780879288822	-21.41803075978936	3.043283457900217	15.97454090121598	4.616969371420893	-0.17689983989166344	4.913606096564221	2.3139210545805082	-5.624530692116792	-1.776220543835853	-5.8563217085750425	-5.210655251232669	5.3784301619363095	-2.6666763231414863	2.1657023350537115	-9.221139244697763	-4.586874583444309	-1.2752141300714221	-1.3709807908317801	-11.989782237756426	-6.171690890282585	-6.379628748822047	-0.06307246263058568	-19.140115263134096	4.306757683471556	-15.315291926053296	7.088664520623049	-5.158072227097123	-6.524730116300135	-1.8196485809805838	-8.725878579712722	-1.248653054965403	-6.139452876275436	-6.014859857494306	-1.995334478870715	-10.8375891908485	-7.662564949464092	6.96409085201283	2.639098724859452	-1.5093156156782546	6.099595151104955	2.6330866882075727	-5.471077758909018
HS081	P07	SR	S07	20	B	-8.82366585082755	-19.971047834664823	-1.650743574552478	8.678944562743077	7.990552207063457	1.592412077293611	1.5732839345460379	-2.793826330350953	-1.1157507981547214	-5.349436280801579	-5.590471683101616	-3.3193455999096755	-0.1665199379945296	5.398198243361289	-0.4234175319827262	8.796271827633708	-8.190734181611685	2.6486030012292243	-4.351415871660442	0.9668239756765753	-5.736798153146502	6.1249874811007174	-6.485576746458704	2.777968668990262	-5.5175440715617	-1.2144808162809646	7.253305076614284	-4.591168145724612	-7.799881846752084	17.188870720476753	-8.844390270323236	10.110146589607558	-13.979351498795017	20.58956914901226	1.046877320927372	4.520954620018251	4.210955893850306	7.8167155725705575	-1.960164644595531	-1.5865358919384136	-4.541347905423325	6.112105862671687	-0.9376325730731755	0.07031431685884262
HS123	P09	SR	S14	-20	B	21.691984643148643	-21.22032025014658	15.75643521249935	-4.99547817809602	2.518103848548412	-11.156392491327768	-1.4326604153903306	1.3417692768899896	3.005233696226067	-4.567344462918052	2.2339675670484618	-4.0580051721346795	1.4832162286802342	-0.8806635330786386	-3.297544303021258	0.5851042421851271	-1.6979234054428367	6.914944130961328	-6.3867938422521275	-2.446442213600249	1.612698284998697	-4.869413219031309	-3.669516981589746	-9.486854748513133	2.0606485423394396	3.4563315158491696	-2.5729261434627553	10.859207690451266	-9.698471802194854	3.4129218708540434	7.498566950927873	19.534225872750614	-4.3971759400405075	-12.657469243511896	6.9437084848304576	-2.552068921984695	11.423079061894212	-4.092728628882921	10.378442994691362	11.766564349886458	-4.750859154340026	-0.5467813320288131	1.9720679373394936	4.28554168888511
HS124	P09	SR	S15	0	B	7.557276080202542	-23.817138814092672	1.2713781039660468	-2.0812383029176105	14.266631508435568	-17.506154054940016	-0.0381652516522903	12.863430596945914	18.632689048777028	-13.122714265966772	29.10032223677576	-3.8156910752088637	-10.453745028020181	5.977738308202388	17.439100074452885	-6.065024374144102	-4.598379202520418	-4.033480754395002	10.90173156878083	7.802392459006665	8.818811742509869	-1.487226663939609	2.4028721010743417	7.270656003208242	0.09746642002422204	4.580442181510915	7.989948013733093	-2.1870424819186183	4.841038629655569	0.9481747346617586	-2.95779392818909	-1.2764148160282496	2.8323543924847616	1.900115943206353	-0.024259909842623016	0.5445396783219641	-2.4122277186331407	2.5845262153733497	-1.0056862593985059	-0.06634218145830721	-0.6642517390045616	1.8041449402470566	1.2610393086877025	-0.2590900901845723
HS125	P09	SR	S16	20	B	-16.50756778238382	-21.106663968963076	7.1979875031383775	11.904494751821684	-0.21136164469628962	-6.081442729829564	-0.5242494642132713	3.027894463220571	7.170794033508085	0.9554665567749933	3.4118130607614603	4.339458799680178	2.0157358280970783	-4.834294366514933	-1.0354675334202845	11.011042843428601	7.340549601678011	11.235103225823249	1.0659337620156248	2.8161849529513	-0.7331462067371092	-0.5405115403593662	4.628332875509959	-5.365738736292428	3.7885630475495877	-15.27146174378697	-6.2064426998006645	6.431772171225131	-2.80086596320027	0.9596659663206794	-7.763292949993451	-3.3733928191877784	-8.661932129759155	-0.17619433939432058	-12.483875609737455	-14.070059760858896	4.995296563430466	-6.747841464720155	-0.41508924836884104	-18.406981995362226	5.930151439359903	-3.6374034990520068	0.8288607768308449	-0.8267541622568024
HS126	P09	SR	S17	40	B	-24.911806248406485	-19.165120731254575	-6.173313940749316	12.735225147312315	7.620770356327189	-4.947753565140469	0.4660718946869007	1.170283912985431	-1.1349291639632977	0.763192982568998	1.9677460793582755	2.3884715763923605	3.1940364055383843	-5.1744181868328365	-2.3346447633736243	6.914107641609447	5.047056068022698	6.12551714000072	-0.14308022078463123	-2.880049543120946	-8.50331364931413	5.598220856170829	2.5267761786828955	-7.610128432706466	-0.009128347523784063	-10.051828389558045	-0.464316570009789	-5.248367433660141	3.684442244558024	-4.41026064906914	3.426923536913164	-11.185601326425765	-0.07165419259428353	-6.654646199309905	-6.794083868431318	6.692103520126611	7.490478512159935	16.04814020057001	-10.899880978911986	17.512110689104567	-5.67383590977913	1.0749465387185342	-4.46229820352772	-7.530638118021075
HS039	P03	SR	S20	60	C	-26.009070811399326	-21.59358967766242	4.103645321887106	-7.089270802509399	1.7620330757953975	4.639886268102053	-1.3167491633339197	2.1277931506508625	-10.996666578783593	4.552716539316592	-7.031973644794471	-3.358263289737619	-13.619990021828977	-2.007167509155458	-3.0835012991897717	-16.287236088797226	-18.24373739132305	28.810335060691507	11.634076157602282	-8.168083053835435	-2.726254634301355	-4.829300001870529	13.240281720117071	10.465295519211589	1.045335456647075	0.47490010270055133	1.4471672687757644	-3.653132479017453	-0.5772670981527137	0.9099088168189001	-3.49632812809666	-0.49909845405871683	-0.5616665553145114	-3.4896906799191325	-0.4316184161524128	-0.250216254634069	1.9778821488685663	-0.9313065297409179	-1.6301243850118465	0.13885216780163653	0.0975253089968759	-0.7057228621948882	-0.6702008526952914	0.7557436553311417
HS042	P03	SR	S23	120	C	-60.54459461802554	-8.332015358707398	8.814827765554043	3.8517539792575644	-7.640525890894537	-7.058958062558759	-7.199974209489788	-10.225411675362485	-0.0724591821933012	-0.32693596920208806	4.839221531973262	-1.0044283269895002	-6.8549919922298646	-0.13139926904727073	-3.811176751688977	3.1290031432758973	5.209436887980524	-1.5106434946054441	1.3446908950884326	-1.061104193188253	5.026121867369941	-0.17151880183747956	-2.4873893157680556	-3.5722595248641618	0.2888442300212905	-5.686580926100412	2.7560060620313416	9.16576880884107	-2.1966390853290836	3.7506106244010526	-7.6205124479270925	-1.6440215054652827	-0.5733543390023865	11.609567240361825	2.133159665893396	-0.2910490141450025	-13.633494852035543	-12.851157254537295	-4.261531916187091	18.681019143821377	6.1613965375854916	-13.013996501712178	-2.7962857533078265	-1.5969751747275291
HS043	P03	SR	S24	140	C	-64.07997610322363	-9.171608508161162	8.58990475075388	2.708285984590804	-2.444081259906035	-9.374827207534164	-6.706342226660831	-13.490097343329776	-2.043155561021426	1.216671872432529	4.79709302278563	-4.528976469129591	-6.841470026156108	-0.1611773614602119	-9.638713419109074	-3.7922503208392757	0.20993604907721944	-8.51362652525492	-3.5140368012936705	-3.5567046243365183	1.588717574291041	-7.5941492035398666	-0.9343199068378146	-2.285518033790406	0.6253790331856823	-0.9113549360220693	-8.454174488245464	3.4019550556537657	13.939301077813948	-11.695777921897555	1.0949226187684589	17.064832964668852	-2.77167008260942	2.477402986098613	-4.7926308381682645	-2.3802014477585804	-8.164766543233096	17.56679696258281	-0.192697263611727	-7.456513742138291	-2.5784628315512808	4.683426360276332	1.3513461009028827	0.3415169687842101
HS044	P03	SR	S25	160	C	-59.328813229709745	-3.2836893095258155	-12.032189060889566	-0.24498538935612138	-2.030391123634235	-4.874231320396123	-6.4491540218836585	-11.302809042862103	-1.5306653844132112	0.28339286981074974	9.539811942013468	-12.903953669562211	-5.097592258380039	7.28468936092402	-10.0278461642811	-0.4380750529478694	8.79226890268068	-7.42477106966936	0.6306296211573641	-0.31590474894231924	-3.2756283631987095	0.2796460116757917	-9.120345599292975	0.5679166862084307	-5.371257011143639	-0.2061294083068438	5.499234658224839	-7.814090241508181	-2.917850860600529	-1.952735147636311	-8.360257666791322	-7.3457557815280525	-2.0898261643982647	-11.393139862002908	15.950680740519694	4.630574907166637	16.89699091750469	-6.178630897093417	-3.1538926123764965	-9.246846460919803	-0.18425940700715454	0.15899228030865664	-0.6875261812996848	-0.5689578478778675
HS082	P07	SR	S08	40	C	-23.0735362226653	-10.735898044227683	4.861568089418225	13.398643970035943	4.184851823696685	-0.061701567525124054	3.324913296704233	-5.39771046849823	-8.411207599460933	-1.450314485198827	-8.295866461613674	-6.2253490991401605	-4.05598066392576	1.522109625140394	2.2005233738789896	1.2732527999440455	-10.817774773342844	-9.871113329483425	-0.7830547380519028	18.63486364829233	3.61974828748896	-15.445005126793864	1.7516274032483317	-3.396818024152499	27.371998255022838	3.8978221593465663	-2.2656200376825715	-6.435932600243927	-10.280753753447737	-4.913200408757113	4.553695874281355	-7.758413948326459	-4.692018606015531	-1.0598312172168252	1.2367782389612973	-1.0789617264854592	-0.49672497439178953	0.356824465830569	-0.9826077014136532	0.2703818693866853	-1.5679806746990441	-2.66443542460595	-1.5189759729588648	-1.6492882670622548
HS083	P07	SR	S09	60	C	-24.02984461003094	4.181547639622682	9.28875522655701	6.646689355509007	2.454757897254268	-0.1905316114917169	6.539697522624917	-2.4157010207783776	-8.872251059279526	-3.4079208074314007	-0.7632040402259944	-6.673041294302011	0.8556374912439967	-2.36645204812587	0.22669934348549747	-0.4140473528043363	-2.2793506769098606	-2.229467122861662	-4.566182124349757	1.7964675017579481	-3.6347564554788776	0.4311812711282766	-4.628770651344422	1.0501847140512675	-1.7923312929884483	7.692301712518699	0.6518283815059638	4.542662420363891	1.4018253753662573	11.860283783939106	-9.06738296472714	3.463331053350203	29.317698586444525	-3.312272336537131	-6.7653616183959	-12.603284053335416	7.888166976690685	5.920777106465421	-4.084003795737527	-0.250013670904218	3.515236575675546	-6.076856200409393	-0.30518757423560444	-2.010842311722015
HS084	P07	SR	S10	80	C	-17.77440591495172	2.9229862725369773	7.865360760175917	0.9458327831003484	0.8464859414540241	1.6397546680248705	3.0858152356623076	-1.3614984313249843	-10.03576729204893	-2.867505283519699	-6.315643486169929	-8.279132557004194	3.364488563719881	0.8043849557795772	8.75740855857349	-3.655453240231077	-3.7788283379383114	2.182532421638709	-1.5119733296946225	0.8525087450472031	1.7455761431978793	1.2150481480000435	-12.89775642317425	-5.486006125669126	-4.435779538357325	-5.1403042121458675	20.90253676130087	-2.9977583840010484	20.791389575361926	-0.6222730235954207	10.463002631762674	1.7368588615494274	-8.589482796249282	-7.891010548640338	-11.318116731312465	0.0689587622645022	-1.0764576434632729	-10.665068006182794	1.0251926924543173	-1.1621404162641622	-1.021572428685758	-3.6660392647839193	2.7906100319365876	-1.6568142359215117
HS085	P07	SR	S11	100	C	-18.049124765398084	7.557350952610141	7.071372685076188	-0.577222339038578	7.459016107013466	-1.8785554524679349	6.736572267153132	2.6641475154914143	-6.122198879146541	-1.2493285699878227	-3.1211494398274113	-2.14184191716607	2.249518556599328	1.5858830298804008	3.9630939975819124	-7.835516564316226	-2.7740162595211153	-4.998205266370933	4.281106593764405	-7.649756467016857	15.592388955082988	33.57389261985267	-1.8143200889548061	3.912706859557272	8.085916894834755	-2.00231562773057	-11.834244133343814	1.2104822955715744	-3.0107515563669804	-11.314691269820482	-9.426525577067377	2.6522298449501567	-3.8169983557850298	-3.554037014730631	-0.4761091192655131	1.70206177957116	2.14132337108887	-1.2298486078815665	3.1008402930313657	1.3609984232414618	-0.21587737010939181	-1.1959498667355213	0.6820393119808057	-1.5394467190977907
HS127	P09	SR	S18	60	C	-30.74127794830808	-6.973153994534007	-3.9141666463400036	15.940516329969821	5.215732386091968	0.998439639279679	6.644385801651513	-0.5609408506526365	-8.578287030131463	-0.4058291571292613	1.690473047783676	-1.3285554935135988	-0.196453782122635	-8.636837180037693	-0.8370103976060396	2.110654415227077	-0.1430042892450841	3.018279201068084	-1.271598781351694	5.120945793173031	-6.332491017241433	12.62620987867661	0.17981689719278543	5.5006685149496075	-4.424019200483812	-7.734969316944807	-0.9490503671710933	-11.452804537427555	-0.47865465615995234	1.0558231986946804	16.337290712012923	2.2568271128371213	4.986231129464314	1.2172753202665691	20.448438251225724	-14.26039247503536	-13.325101798172504	-0.5252899069876348	0.6777552401607685	-2.3914781709130395	0.7935211584641675	0.1775605675366269	2.616385221830762	3.9259697232691484
HS128	P09	SR	S19	80	C	-29.320315198061753	-1.790354285998884	0.947470275459081	11.848439514318237	8.1967744090768	2.6002404950066507	4.463989344938952	4.775525365853189	-7.1111444060158	-1.1370241700742931	-0.4070320428877778	-0.08000565405396912	5.095790164556187	-5.987006651933753	-2.4853282410660946	-1.5745362991354477	-0.08121902747012497	0.8388083889367668	-1.9295356569657653	5.976462385439691	-6.056282791182425	-3.593071228880774	0.0248446434883082	4.904437433538495	5.666904143082149	-5.851794937637889	-7.33875127950882	5.763621530711093	12.319070494782952	-1.0540897984164719	-0.447893376088885	2.732892727231325	10.57269187674971	9.243292927835762	1.8583737581819193	22.91860466571346	5.3133682777299525	-10.1874678569588	9.255081926978791	-2.1659647007964953	7.382032336697481	6.869910466887775	-7.538734995539667	4.671067958906702
HS129	P09	SR	S20	100	C	-33.37199076981596	7.31820197111213	-9.030183863859275	12.376333067071675	3.2780613554301783	13.788643372648675	10.108935218863834	5.505316165468903	-13.147315056208944	1.7748339265474318	3.550220988031256	-4.43122201067752	8.289580168853506	1.7665386092755242	-2.8035189228577257	-12.695194403754334	18.97504597548143	-7.3146948564509024	6.870394760621716	-4.155297094890589	-10.665218145169652	0.7915799453792646	15.443912404095723	-1.8469187906676365	3.1231075734037153	17.622255212191273	11.941239908043613	10.43015461648033	-4.007372602585116	-0.11649699541288581	-3.5724300901778685	2.479122027791596	-8.328937034216402	0.7936494546811784	-2.41015082275153	-1.936302188644758	-4.207933669746245	-0.02563536923706942	-0.03746199304102413	-0.4661945009108422	-1.529126264737204	1.109706614300441	2.8505204185863056	-1.4265363045669155
HS130	P09	SR	S21	120	C	-24.138016617665073	10.612704865699376	2.1157909055081086	5.936275227970736	7.269740090804023	11.292684462385077	6.881998278244501	5.943655632049535	-9.459568701918428	6.092533192952992	-0.36353236684404133	0.1399761184952323	8.61768084604506	4.997124905239198	4.541881780553495	-2.4021718823207285	3.0589067298795047	-2.361672025156738	-14.474627635261172	-11.900018960459281	28.079478401835956	-18.40889416369549	2.3849295290527825	4.204812492703155	-11.83911506042079	-5.499736169497861	-2.315183161738259	-11.20230937437387	-5.276952577013955	0.18664794761839562	-4.518140540358703	-0.2570530854856171	0.17262672653634054	0.2342983860508074	-0.5538564309141637	-0.8674984051976782	-0.7148205712801845	-0.4639105073574949	-2.3525271683684985	1.6401104047189632	-0.9034266948263745	1.3706176562682668	-1.84390568104456	0.7542146305915386
HS086	P07	SR	S12	120	D	-14.97643199461645	43.13835170070082	-2.093788993289003	-3.501642678277859	-30.468651473236953	-3.7782462558585763	33.81280129029175	14.633620243610604	9.577891888405206	10.181290150188243	20.981249950999164	-1.355457444854847	-6.520480483507534	-2.997288487442691	-16.23350707325229	1.3494767880823488	-9.288603164331356	2.683226991583682	-2.706833688673986	-2.4540868327804084	-2.685018253753236	-1.8426998888384363	-0.6382242940275686	-4.695948998265579	0.06605778689410559	-0.1714179939827169	-1.409417693073594	-2.903210554699377	-1.0261083777719773	-0.2725258502512471	2.4899713844518487	0.24249359424770978	-2.7256415615752303	1.7360623582670613	-1.1034052218145955	2.349203765829001	-0.31019754362290075	-1.2768487961606527	-1.1777020768108049	0.7833543159800601	0.2525966425116279	0.24522935469376567	-0.03439861564869209	-1.2041092071160975
HS087	P07	SR	S13	140	D	-20.31138259071636	32.42056076646602	11.059450064630338	-4.299554301116691	-8.037548433968343	-10.620289080021843	-0.040468617389959056	-0.2443581798940393	-1.4180967038598786	3.2173184672406214	-3.9610876162528936	5.43539945421589	1.990298676589058	-1.2889935833464958	16.254472121198418	-5.381226116186058	22.744682702436457	10.23441769044508	16.93808161617559	1.991734387426752	-7.829210650926902	-11.005883252799144	-15.449780221471661	10.860971262361117	-2.3145295428661	-0.14684217992346663	-10.395607446241847	-6.4296009135771115	-6.024737013950455	0.2773704157277974	1.3429004973360061	3.463621833488921	-2.9178990658558552	-0.09667314927392459	0.23695768458959568	2.800575512230077	-1.1662365845400335	4.740770545550069	3.4788635476224252	1.6933164216463785	1.2837026007963	-2.43602367369452	1.0104926414178608	-2.8025793176854883
HS088	P07	SR	S14	160	D	-19.19708898758182	23.939574802214512	12.813055321267772	-9.86284847686966	5.412999215683346	-10.244908088074743	-1.4978320678942416	0.5721204066009642	-1.504694043093891	-4.219544627098693	-4.651246997332925	1.3373304914542345	5.088692107198343	-5.763304352491763	5.425161933335831	2.5598742945249953	-4.3250896548370665	5.343836519857326	-5.910763054688092	-0.44881774848547873	6.344919458588281	-2.047415166468421	7.4678991346554255	-3.91653274133894	-6.947111638822147	0.7533010929859885	1.6929093668991952	22.17020374535702	1.510283822645204	5.468646209554595	3.14156080112745	-12.783240892914751	-4.290474008316707	-4.591908250719029	15.577000804784912	8.97969100245123	-4.982016098463306	11.165722731460486	-3.9520843765276066	-8.685943998122603	2.5065058437907637	-4.072455458273177	0.5653188188998538	-0.3205549837956762
HSX19	P07	SR	S15	180	D	-17.809102176036358	32.01822351896124	-5.851715717501292	-9.040224175870954	0.5171118285066357	-6.24959179637177	-5.81730567792414	-1.9415139198240334	-0.14562099228775127	-0.6399539514682998	0.8357288134719544	2.5665908809805753	-0.6251799214777243	0.8978279783752248	3.936184134096465	1.764255792887086	5.989511601612635	2.3136878247595205	-1.4001928173657996	1.680954743636204	-2.179782355869033	-0.2672134983955335	6.89507943173588	-1.4669765000385921	2.5344429834155897	-5.1498852949404865	0.3829744938624172	3.007195309238106	3.56058766289156	-0.6433620581151168	-4.930532053706658	-6.097145952622327	3.7698856832628818	2.0421592580755727	-1.711240904039717	-8.31007675516731	-0.6346816505621887	-5.985132604615705	0.675695971305325	2.9388319991730545	-22.845980190035068	9.253442859205796	-7.487756604331124	19.51282034003171
HSX20	P07	SR	S16	200	D	-17.35370431805775	32.432327998918026	-11.593810342790624	-16.628586288552473	9.555108811795176	-8.259997400974436	-10.332035009119549	-0.8957890546935062	1.4308364391327837	-4.714751334437217	-1.4591348319675557	1.588103595250814	-0.027029140232004145	-1.4145148618367296	1.0455737002667784	0.14274363647393537	2.037764574981547	-2.205485735097651	-3.701173478229669	-1.2012980699827114	-1.470592307498404	-0.29531935617332794	10.805404510079416	-4.9919225033729875	2.6323028334981253	-1.6227878088734495	1.3033648237541118	-6.060311540270491	-0.3968950739045783	1.4199406918510613	2.5725024432859915	1.9085777248424145	-2.488285302332654	-0.4019710898761119	-2.125950420015227	-6.053965654131616	4.268742131309297	-1.7626185737601763	-4.075942126343973	8.076445808628028	23.351757711417253	17.05361139337809	7.641872982203984	3.7880686411719924
HSX21	P07	SR	S17	220	D	-17.427025686680288	36.6406141574607	-8.461818708818189	-17.652689845943772	9.295128263292739	-12.263520481586728	-10.413508810855054	-3.512391308658862	3.358378863899688	-4.650206626987707	-1.97665780831752	0.6290375762420991	-0.546574341147707	0.18261344621741513	1.548390646326626	0.6506464716836549	-0.4392672759790628	-1.5940889790775576	-7.004381535189923	-1.3956099271914593	-5.070010697428776	2.763829144624867	17.739262195617243	-6.532132990412246	-3.4887313273102936	-1.135464994467565	2.440713376869401	-11.376975019297165	-6.113438680119338	-1.7717388042202704	5.411842698870639	6.021984661715627	6.011304151206308	5.71544537588911	-3.810367932597465	4.269449354376009	0.12124291229265911	-4.236993292784922	11.065272610042696	-5.910787861820379	-6.756229926501409	-10.74072223637523	-5.06324865425104	-16.51253209629136
HS131	P09	SR	S22	140	D	-26.88431414011731	26.622618695707033	18.98217343251957	8.53202137710332	-3.9162862136134486	6.7658474549917775	-5.424322937896649	-11.77175372504727	0.16066770269319314	7.240765018091587	0.868744729337302	33.8598476464425	-3.4717174603119	29.783968902088088	-0.2803260127140703	-2.9257188113084247	-13.075056781719873	-5.530235288186723	4.045068256259603	2.9324689522153333	-6.282044974865404	3.1661186049969143	-1.088219413449724	-1.1206136171167518	-3.6869100612156225	-0.3361851686904058	1.545420816950011	1.9793544530771388	-0.7988435364269004	1.220700542337498	1.7275570024433347	-0.5941029960966157	0.7479963723170406	-4.569839603156299	-0.3818573805805684	-0.3232866359542731	1.3593033990135468	0.07695745256898151	0.14912881984566279	-0.2030855765053477	2.0108446956757193	0.5409179880467297	-0.5984515854315147	1.212330752073751
HS132	P09	SR	S23	160	D	-32.1156414797978	36.72699037276817	13.702862764914087	4.8725340126587104	-14.56965090703615	31.297005429635487	-13.952905691437518	-1.2324710043407985	32.957992659354574	-3.2983421642365474	-13.232330109642731	-23.330801048330144	-3.123255638213452	-3.1082875182844316	4.739207463889029	-2.4699898738029993	-3.9290848353872674	-1.1258948597100686	3.0068633341726994	-0.30728248523162854	-1.1792694600061011	2.07521699567882	-0.1653902578906891	-0.552077090023839	-0.2163450474387897	-1.389697877746771	-1.5374573187889082	0.7888750224631819	-0.08706811527799248	-0.5106392838874974	0.36569710772010394	-0.5944121617904857	0.6744135141441618	0.12308647471825396	0.769333441787343	-0.7544873843493325	0.5462079709928817	2.3981009156746596	-0.6688277683431971	1.484228301515102	0.08337998557316748	1.1936839885806496	-1.046547600191282	0.22971432896523175
HSX31	P09	SR	S24	180	D	-19.21687126102336	20.720467782666876	-21.15724896934063	-15.52728287346996	12.092062025427541	5.4181767130459555	-6.35674250537778	5.802929142960896	-1.7046215382016368	-2.4279923278398616	0.7326623498490421	4.444756663256744	2.0783005221970665	-4.923696224265081	-7.015112773343233	4.030748926289369	-4.957864654930007	-0.6297077485620042	-1.958815623601437	1.723418648834315	-2.0761316420657816	-0.5241966188155275	-7.1437473909402325	3.764308461904402	2.92978840144889	2.2653284055588117	-2.9617131951732634	-2.350335980248456	-0.13064206065924636	-1.4618204631883296	-0.5759661424661142	-2.2411102624713264	-0.45923778367806106	4.2373047592188025	-5.860897643648201	5.797069196578266	2.457548754989328	3.4205933523607697	-1.2329181660471147	0.20731347496424019	-2.868661548820833	-16.11910132018035	22.699767676430593	13.22845804412915
HSX32	P09	SR	S25	200	D	-15.408871569341741	27.471778905422024	-23.689660455095336	-19.532945818159806	7.188422468750459	8.576914434929957	-9.714792135294319	9.186689587879622	-3.736482137404408	-0.21200453150845747	-0.6309607789204688	12.82563019711023	-0.7724830708845524	-12.757937693437626	-7.945108308191479	12.520823450867871	-4.3871532816315275	4.0446127101643485	4.009637968204064	3.456986945565581	7.518461062855656	-0.12050116398815751	-15.829204438856667	6.8059156891228065	8.200001269740106	9.01996799919348	5.1103747947365115	5.42473178378285	1.7523708686753046	-0.03601422284137684	-3.1894268717291627	5.291903570460603	-2.024529225099257	-4.236102548696952	1.621667814904317	-5.662391077249611	-4.090162318989848	-1.2902720366475506	-4.535975816419156	-1.2708809967013703	-1.3852377134329306	6.050356463619537	-12.107668060499481	-10.613615752019827
HSX01	P03	Stem	S08	-100	A	67.20609274463766	24.018958460165248	-18.73665352450461	47.227454530467625	-21.02588134549443	-15.206720814073504	38.947736951798134	-12.43270023744846	-8.308271205191671	-10.427631951385644	-6.781081765938758	-2.2466925019727473	1.9727881617954521	-0.2830108613545493	0.4022115744537394	2.4881901183928865	-1.3987848570763508	0.6252418318465147	1.7735239633897995	0.7672104979463187	-0.8875859615725846	-0.7365043514763232	-1.2938324034785629	0.15041410310349307	0.18178866691522777	0.6886316713257725	0.2613881489839979	0.19239632272018717	0.6491317811691873	-0.15261681018801532	-0.08245819971227107	0.2196210230100959	0.08201064782046269	0.10247487836210753	0.0193767914811495	-0.27987996690748157	0.06414684321164517	-0.21673763479435573	0.4818311401707086	0.060585026670130916	0.47585579873419653	0.27879342588905554	0.2392749277924226	0.336434007424996
HSX02	P03	Stem	S09	-80	A	65.38262098299815	23.85961291471276	-15.834248122535083	27.75190317742256	-13.897921537716284	0.365735662168765	-25.06760259331174	42.21777310117258	14.520370514863782	-8.393206669886428	-7.030592113370965	5.451065163666778	3.236056934797962	-3.215908341982561	0.6506207372051893	0.8772557519885048	0.3960758605669016	-0.02673982062490055	1.847302483193788	-1.5309287186111236	-1.689385357714517	1.1072421231590208	-0.2546782587379926	-0.1259794781642818	1.1623918123259587	0.27550430418146177	-0.6549346436720421	-0.6749270477799818	0.3389455965316463	-0.4110958316721572	-0.14718630184847642	-0.09410610660573188	0.6184534857261937	-0.3204454901410372	-0.5148138179236749	0.14921427575240256	0.5193334132227857	0.7378963238202493	0.30037932320618715	-0.5291859640318145	-0.23223835262879788	-0.6333323654193042	-0.34948313638540535	-0.22601656351405064
HSX03	P03	Stem	S10	-60	A	60.605970723494	17.765636496319495	-9.937197312632511	9.787108416461779	-17.232516795069134	2.3916153701645393	-28.678484983723585	-30.771443987416394	-2.2316672252691103	31.73718765656048	-9.914833192401003	8.367351746044259	0.3668815853951221	-2.442262258699381	0.23373578964831965	1.5800758852891477	-2.3845056608666293	0.6287428783885721	-0.6187495198406158	-0.812421669059511	-0.5521651909284209	-0.4218583165243062	-0.2663169442002166	-0.6842105315444188	1.5241247807413332	-0.3472323138856465	0.5377846361690904	0.04800583587839763	-1.1234560000796179	-0.3541861183613346	-0.30984941426021834	-0.2449586521719999	-0.42985897274089757	-0.1616212374536855	-0.7885867851524009	-0.23415663573231976	-0.567221123008836	0.4018817131558246	0.467836794292294	0.12686470606567388	-0.15823389422131312	-0.24016016093965273	0.09812265760158735	-0.098690835660834
HS023	P03	Stem	S11	-40	A	50.379592981851324	3.0669975861764396	-4.505152352269381	-10.70157493678107	-8.69866317911872	2.254168980489876	-18.66407040288483	-11.867738253224447	-8.027502717733055	-21.682755380621316	15.33610367346226	-16.211580897099868	6.6603795779559345	24.37494562690091	3.8944699064031885	-11.125477704783993	-7.671335367499722	9.093946540019687	0.9611655733645411	-0.8310227813617816	3.7387994603322	1.9241391692089107	2.873017778123769	-0.8728132275319871	-0.6578839316716143	0.5191560277305304	-1.2385058433137757	-0.3869100783179509	-0.6222711216917863	0.6792332720970493	-0.30985855367730264	-0.5492068336782852	0.47334779393546583	1.3978034829479018	-0.25754303450108607	-0.14134403863747733	0.7856314641038935	0.07338107969552793	-0.6931810471929059	-0.3955799145606597	-0.29398998904180584	0.454484312615184	0.687290396848876	-0.47178988857101717
HS024	P03	Stem	S12	-20	A	38.09760889229691	-13.456784064548398	-7.270532231656052	-19.89675356587697	-13.350721708846335	-0.37920034238693345	-4.1449473903686584	-7.386896941912177	0.26686604873556025	-14.614167886308497	23.432733899619176	6.638019962889179	-13.110006763246783	-14.082692132459862	-9.949693532667254	23.61864160682786	10.003253815633295	-0.6365039780076694	-4.031516527612227	1.8928867685153343	1.6242352268980818	0.3604744813859662	-6.240169976922823	-0.49839655312319303	-0.8209501357437038	-2.3581839835972596	2.3565379124642085	-2.013212720515907	-1.0459758437997453	0.47525541961832274	1.3685433487703214	-1.1318391171643594	0.7073933151331426	0.5214550506109162	0.6201451394567323	0.1873233433692944	0.2765373023917979	-0.8349818027467424	0.2774425167409402	-0.11581377581674077	-0.1916665298688818	-1.1490559663868232	0.0009332598520420238	1.30483350038483
HSX10	P07	Stem	S09	-100	A	89.77633044826547	35.03044209043478	104.65104697589469	2.9766274428840256	-7.180702162817837	0.8655496549455677	3.1692733108318834	2.2646716206777837	-0.8463060303290478	1.0165938341841008	3.4865243309314597	3.262637594394165	-0.216694227635966	-0.9860151874489903	-0.7334871423603729	-1.8499925895704652	1.6591877378385733	0.5935316366716078	0.16103973468409805	0.028514574326985013	1.348845758546057	-0.21596296975659726	0.5097318080461998	0.40512377102107155	0.5277610980445028	-0.5937121646747432	-0.11373056529990057	0.4706070324336975	0.42834666399605864	0.4597383833488129	-0.21735303950453003	-0.14379093836372556	0.017279957689386324	0.12684906863847145	0.29958694767056926	-0.4261614335513819	-0.03223090302210336	0.029921518466445283	-0.06750966368578169	0.170182209995798	-0.15650590654021118	0.0004996951658289367	-0.04004183056866762	-0.2088531175983962
HSX11	P07	Stem	S10	-80	A	62.44430623872839	1.5483778633769625	-15.535358632294173	-17.499083716284886	-12.451023187970383	33.69456226397957	7.891726580933035	-1.16780559319199	6.586791519335068	-2.4451241554998924	-14.529629999755471	-20.087493513605832	-21.979059832183268	-6.882545406128356	9.333844906115356	-7.825257632430446	5.6603703510187495	-3.489202725896969	-0.29709989289116195	-0.15603260046183867	-1.6125801211665385	-2.7481220425823367	-0.3281266408833442	-2.6935297820042985	-1.7987279604531714	0.7996653286142618	0.3209173800904421	-2.0858631000000094	0.5177649784259131	-0.5156275401047453	1.7457863252045538	0.42170852277418347	0.4445956870983509	-1.3216376766796163	-0.9751662664359876	0.180146831583362	0.14710494321509787	0.2100556228118545	-0.7495605485333238	-0.025928858644137364	1.4237871392242265	1.1431374011032487	-0.28332097617718865	0.16201806429686258
HSX12	P07	Stem	S11	-60	A	50.309368318808126	-14.108627630071124	-16.598303976375092	-21.50611563634598	-11.380863708329905	20.439197225938944	12.969972120174111	3.356159471384393	0.9783312220886312	3.784304059896415	-0.2823097938938228	6.825494060198744	31.178433184184914	9.081025107217135	-12.422306249600933	2.775986997492506	4.814325620546002	-13.41324584010714	-5.71143144908783	1.0762524973683647	-3.1087516908379995	-2.069098967863178	0.1778851995872963	-3.0743324859043915	-1.9732650739730182	-2.1910829017905438	2.2256521619705913	-1.552750675742608	-1.346895922414846	-1.8486714125351158	-1.019603506838962	3.6977418176412957	-0.4924707479463117	-0.2040685644704911	-1.2767767490216877	-1.0990838856251008	0.3036794211971576	-0.4143443199743699	-1.4731624506759429	1.6306602199911768	-0.07152106120839431	-0.579955382179661	-0.14835894443915348	0.08667077948490177
HSX23	P09	Stem	S02	-80	A	46.823178613109214	27.5723257877984	-18.26306344908015	5.194942169946674	17.77065801711599	6.28722576566338	6.825613708760556	14.389929955772567	-15.590107080135402	18.936575374546383	18.552876449599218	2.8816545271634633	-14.61773302635122	14.870749594224282	-4.923785199100977	-0.8795660507256454	4.952488517152117	0.9003258153767493	5.16254473366471	0.7696956566576373	-13.61185075840199	-8.694370718052532	5.886239762231446	1.8036563303760282	5.425948849943715	-2.9441672773102816	-1.8508634118916463	-0.12235591034408151	-2.4105743540322324	-1.2377691161764417	1.687405056416125	2.05060538269202	2.703679257959776	0.5060165888543092	-0.3948376481116488	1.9624460384619986	-0.30241166199701774	1.4489417612277184	0.38431948171369756	-0.41228704761675633	-0.09235460158897056	-0.46499259348701777	-0.33624283755049217	-0.14871222466042194
HSX24	P09	Stem	S03	-60	A	46.846840572315095	25.739727800066728	-12.671160227909233	2.14609479104882	21.838261114772408	-1.1229741960953723	1.7422268046730092	10.075451304825012	-11.60376956881433	9.590817758621217	2.722802573945869	-5.023581039879569	-2.265991248912452	-3.0934608642271457	-1.601714564353622	-0.6838596839325736	-7.824904900929454	-2.319571909145495	-20.808530624957836	-7.4411495070714535	20.84108858387524	5.959063673183688	-5.973380230208081	-5.788631514818247	-10.374430681232731	1.2421706210900931	4.3837022242916	1.891529267328541	1.2637064163268485	1.1115412843190273	1.2362862268392714	-0.23952996570085475	-2.5910568099514903	0.4378872514360366	1.2223097788353932	-0.904452735850083	0.4077276103623779	-1.2461391868059233	-1.2869216221393338	0.3710368176200803	1.0438179375553889	-0.32505997711176776	1.2394559025617509	0.2829982501514457
HS111	P09	Stem	S04	-40	A	47.068448345086914	29.534722616318923	-8.47760567534041	1.6214942816120448	31.032258066135242	-3.2957170352487433	5.405345928752969	-15.632735284413641	45.86583289976381	-1.4341966419107453	6.784238639425231	-0.41567753894249726	2.7297505127319672	1.728324591027099	-1.336193060683309	-0.4984483738101931	-3.110570515950015	1.6796613780685306	1.2171405617247402	1.4446841206467247	-0.9660090429558852	-2.249764398242752	1.026509103662493	0.5485172994664204	-0.42057611175986964	0.22398923003810348	0.8035758425965666	-0.49859436039328137	0.910995057238518	-0.5222133390241038	-0.14447944900202347	0.023775964590518523	0.31874313314489205	-0.13752401965078245	-0.1846079723450541	0.9185334416459701	0.6367102388315805	0.6147498910975951	0.3281983916744326	0.17085962617784078	-0.19439299324889736	0.11875765495315842	0.18831450534300623	0.2070748408273147
HS112	P09	Stem	S05	-20	A	40.73396743864811	19.421683052705333	-5.43239490252578	-9.249293909339437	23.26194027915067	-2.441307695781984	-9.301044661567921	-2.1106834298655506	-14.497517140151864	-5.5687005345142095	-8.089347704804398	-9.749075003652381	6.947130788489585	-10.53542759528288	-8.467107776595965	0.346106450737234	1.0004310677225736	-11.323608307066571	24.88142743106466	10.74255447319688	3.4415316798025657	7.92540466722292	-8.403762117795031	3.9447880368937276	1.9002708311882535	1.8982639279287772	-2.428982083548595	-0.823500736157011	-0.6718703509767023	2.5299367261368397	-1.6068204947149627	-1.8288593856548951	-0.8014419927525074	0.1893112267034531	0.76144272207915	-0.47070385410384885	-1.884002475665707	-0.9241625654532801	-0.24962619567457767	1.109194408306553	-0.5900962865690917	0.7941574029458001	-0.40606258772707726	0.31583079971625805
HS113	P09	Stem	S06	0	A	30.860118796651076	6.949498622010738	-4.273073437674269	-15.799583864161406	14.178834680889564	-3.3914623001396147	-4.024053514618227	-3.273030137974946	-10.816593380121928	-11.842713098015064	-14.677135464739692	2.6659650866115867	6.4021125147303195	-13.162233042320835	-2.4549947734535356	1.609651759908615	4.538042916642602	17.94968885953885	-12.403011898890469	-1.1965620454125812	-11.577781465007105	2.181267303304542	18.83185630727935	3.8298527351133473	-0.013273244166226085	-0.2658112649591464	-1.1969545318684103	-4.717494775395514	-1.2819382275329807	-0.09997956396454313	-3.8775937559540266	1.5105826489070973	-1.6742533353721605	-4.265759429177294	0.6465632462083215	-1.7312141296440542	-0.000842464125921349	-1.4797108394067489	-1.411113075435747	-0.5054515792250508	-1.4645607299688095	-0.027615740439141518	-1.5910106364807617	-0.5968751418658753
HS114	P09	Stem	S07	20	A	20.103323509818832	-5.447792990820174	-4.7233157456531645	-18.246498655968317	1.5489160993106614	-2.4448282773262466	1.6044680453254487	-0.041258379811741366	-3.387963410884147	-6.1414000470999675	-6.660231988062084	20.42863807273909	-0.10247699416451092	10.148907371477835	33.86046075399015	10.108336004392351	4.085142121796466	-5.6914709884871995	4.698438758189403	0.21684011071916418	8.073812539125418	-5.469624920226495	-0.21965712261893963	3.5666292420071857	-2.3088172739351953	-1.092372864975145	-1.3663579406881472	0.4401028782223963	-2.1448024167220123	0.49403011191773527	-2.1320565008370176	0.8838419197978123	0.08690161549186426	1.8300032749612818	1.1725570266485934	-1.2535759430365616	2.0964878889137455	-0.5887449099152873	0.6690252983012913	1.287224791759926	-0.9277119563653673	0.44540971486554526	-1.3600143919722913	-0.8668426612126411
HS025	P03	Stem	S13	0	B	14.830454844094222	-33.19357013427979	-0.43169928780485967	-13.457560578738757	-4.020543718431389	-13.908397726056108	3.0694944653341842	2.7251175270091506	0.1321385403725945	3.6604887420944947	10.304215348582126	3.2217462733001874	-2.1432438993755807	-9.469588362495426	1.7972283350255005	-14.205111790352607	-5.354664557688652	-15.108206733814846	1.6771964336897196	-1.9437917840257224	-2.186212806803685	-6.352998199746591	11.22884497996865	3.7739183249066515	-0.9775128482060617	16.9081569370859	3.624983857016013	0.45973616357528907	10.736657318833613	0.6853976736367802	-2.8530676961072614	1.7173380728047813	-3.736802415875887	-4.514225795148634	6.721458292730891	-5.911555040322747	1.2914767043896476	-4.47710156830314	2.69139246066569	-2.429815358346291	0.8046074502917065	1.0426008834372114	1.2688624734934038	-0.6341408323907269
HS026	P03	Stem	S14	20	B	0.17601458208993237	-34.765291516189954	8.14086723182456	-4.767034044369763	2.5844824852660593	-12.46271369678781	3.665110687257798	3.3921629240161693	1.9620419787105272	4.442303336585262	3.0233050871343563	-3.5689283029639607	-0.45918907129233344	-4.239124837382645	6.955243750155457	-2.6354779356302265	-3.3409500449346594	-7.786415991829263	-1.3201875919398172	2.7376340775373795	-4.556435329337096	5.555874902594454	7.8209389891659296	-2.1353502296806033	-7.035627120672337	-3.412563545391445	-1.4808285584979999	-0.4115110992217457	-5.402282042676505	-2.833006021227141	-1.4142367900979407	-2.4174223896877303	-0.7324615154364102	6.618172937224838	-9.136341351683127	11.517122315040258	-15.774582833733348	2.7253395776598897	-10.663073556874927	7.204791500395183	4.076773180692967	-0.04756176441477887	-4.5670027321265225	3.1154786289804832
HS027	P03	Stem	S15	40	B	-12.830210121340968	-28.30527035320663	8.070533837728247	0.9336179039369404	6.094082827165131	-3.5728312027455167	5.132542499665034	2.301653972662654	0.6987574094736236	6.295527802326623	3.089026489904333	-5.531627367594686	2.0042136910133963	-4.2875295380983545	3.975321936719201	-4.170969154637218	-0.1809306032982271	-7.216586412010806	-3.384706610271691	0.190030848519372	1.0097138665914522	7.198252413444875	2.406176338814665	2.445671941991132	1.4915784457791483	-8.743186642293802	-5.3106605087099155	-5.151452169884694	-9.111332900668728	-1.941935829732893	-0.7940875361433372	-5.759953487390795	9.163433363461008	-8.264760645294981	-8.92030093222121	4.037184044201798	16.999538628335173	-5.190332267617964	6.660174943332764	-0.898455410202782	-6.621619883738369	6.346181013412786	0.1780748790208478	-1.5909276836964081
HS067	P07	Stem	S12	-40	B	33.47726056165174	-31.445767383831207	-13.564668219819273	-14.51724925446161	-4.820042762264104	-4.2268532463370665	7.144008511515042	4.231566273411687	0.6739562600328657	2.8227284284856773	-0.521310044803486	7.542773653103365	1.6760189018087626	-5.996106828581861	-6.97058950213112	-5.348489755293084	-6.118107569959681	13.630374594405843	2.6942357627425926	-0.8633295282429798	11.090722055619793	-9.255915078219962	-2.214269190133364	8.10385225629935	3.975034655682393	4.2027418913961885	-15.975470605125086	11.053107669025184	-4.689987713777335	-3.4790350001165256	4.0370525208394445	-9.080556840028061	-2.8383713933172534	1.6490380245915324	0.81044442422885	6.903240962888238	-1.0142341255616352	5.021408618344737	1.1173519516098935	-3.1220488534970086	-0.7085614254514381	3.910386567510177	0.49198633258845187	0.9322620823141945
HS068	P07	Stem	S13	-20	B	18.401764557211326	-40.23996926242576	-6.6107285753629625	-6.09662277022583	-3.287216742389224	-11.532821970369595	4.077886792422137	3.1098543467073014	3.852206495676423	3.702304339910984	-1.3440032695310304	2.9478173336706845	-5.689236977192444	1.6136079545289377	-3.1806021586699456	-4.354102062046152	-9.217001651554147	6.9245264388040075	4.547618417865542	-3.71694356519178	4.608693620469164	5.862191144603958	-4.58551695541989	10.836050103698556	3.7924953570345346	-8.466103340779135	6.060052474989583	-4.2155651503068885	-7.125502857707972	4.286881542604161	-1.8129799243982991	13.23931865602693	6.350796427840979	-3.095458721314854	1.688366245459715	-4.10512253249372	-5.60116768860521	-11.163832559880857	0.5121934686919629	-2.7452636161596824	4.403707343147468	-8.401804290166991	-5.098779559533951	-2.178636791968549
HS069	P07	Stem	S14	0	B	11.135981983811345	-38.88721205674756	-4.520385882157235	0.8798564484164693	0.28218176400766953	-8.13090938761422	1.3284802563060178	2.546758620703229	0.7465555869857217	4.494138769120786	-0.6965502394686025	0.674330281491727	-4.318563409643388	2.2503149041024075	-1.4986218198613572	3.7842988761318903	-2.722468169406343	7.046295812751031	4.177981090098813	1.0730305045746222	-1.787728341735397	6.448321339505311	0.25710923498945243	3.0233803149860092	-5.459854071824535	2.846179013397111	5.621358812736169	-0.30338809175250764	7.258765144412141	9.979502767264357	0.1563027494438102	7.01582466809741	0.6367137632041342	4.170042178552309	-3.7111848798296236	-2.1938459110379154	5.115970085272706	11.676028061968323	-3.0012051161983533	11.99619393318335	-13.937060439532539	5.2907348606155065	6.906362106429309	-2.9016770010316377
HS070	P07	Stem	S15	20	B	6.884402728629536	-34.40407708308579	3.7421769159807874	6.160980954960351	9.087460896971416	-7.610807367141523	-4.086821196535984	1.1521517643196728	-1.1061923072672868	1.1613484595519208	-4.344541265802818	-3.3216673248516497	-1.0195588504639117	5.542246762752989	2.8293656267310157	11.351443879523528	-5.495746678437973	0.7050838541115937	1.5526818287078537	2.8005823412700463	-9.609227674907338	3.31954689789828	-0.8462943247930829	-2.1903275856780318	-7.336844627857199	0.6733460467876979	3.2556121307272723	0.5949304013514232	-2.739988328771867	-1.488740571483268	-0.4101359842101165	1.7404386622731651	-5.378636010221047	1.8759297735811111	1.737074593776481	2.5265326793529788	4.471240107954295	-2.2728200113231893	0.8628907314752783	-13.402415423946255	9.584563944044168	6.204065024012847	12.78267067552216	11.86350102765606
HS071	P07	Stem	S16	40	B	-0.5929152048016709	-32.97160942156385	-2.3304051681091655	12.692515399474326	6.064487648746195	-1.7081915721986263	-1.7616825838160137	-0.2563166011570636	-1.0000586213438691	3.3361810504478293	2.862282820308634	-1.9482627754611177	0.35004735307668383	4.8187612283027255	2.689211338256823	5.0712435723104115	3.237000721663999	4.563989339919107	4.870830483403626	3.942305808948839	-1.1235666442263028	1.6224227675219105	1.2863001019096083	-7.010651971033417	-9.289736382864595	-4.14293359230309	-2.377132723022765	2.95661785521442	11.106689455233742	1.6946668803445248	-2.268016354964907	-11.038543032333678	-7.835478432275671	-14.726577550119908	-0.06652345213151606	0.67086148239379	0.9156387023420166	-0.23700610375350914	5.365539038774104	2.00869975854938	-0.1562279409429314	-11.706024640174956	-10.154933488515276	2.1429387016964094
HS072	P07	Stem	S17	60	B	-7.545602336157409	-26.768331577838875	-2.0343366902092286	16.413228553489517	9.002523573522248	2.700924367809411	-3.3515293019731818	0.14725229566241702	-1.2159030803550526	1.0211216957465963	-0.054269685894334486	-3.3579592836530843	1.9314334804501234	2.0409659823097503	1.206347766183233	3.966335351310025	4.874806816936823	3.5567378520332738	-1.2741414336519792	0.7314573747418817	-0.6526529543828137	-1.2738756670497684	-0.33145565466290305	-2.930135627574364	0.2828259418513428	2.621140776189481	2.0944243676101593	0.6468746524146011	0.7610928330497964	0.8171123126066437	-3.9337694656056255	-3.9407252779437787	5.392384075592969	3.0244172938230314	4.642058821609922	-0.029058517223351565	-3.202958506107928	-5.5712701427988485	-0.31794500370527023	4.364843839307234	1.0226898975132532	2.0900301042498866	-0.11510517742221292	-7.66395684973733
HS115	P09	Stem	S08	40	B	6.452922474273995	-18.812767694634733	1.0776626324316014	-15.708129367591065	-5.25759115704856	-8.414364381781825	0.7711110603486655	0.3247615722775249	0.293661286774902	-4.4517840851012584	-4.124782123639608	2.4427575317205372	-1.1035504557196105	1.1356325708213646	3.3061520341521926	-3.473026843818745	-6.293728383902903	-3.5716092864516744	-5.929468973641563	-7.218334112228378	-13.46838403090228	8.971267585808766	-10.563458905027103	-10.988058483492564	18.823347113312927	-0.243484555776048	6.135603418178061	13.733311480654933	-0.12629031992882475	4.422049242417959	7.0464624829363105	-3.900003921785481	-3.0419530495564726	-4.17447174022877	-2.4645125873031835	0.39961382562602543	-1.0623897523422452	1.1788394732942353	1.1709813081690095	0.9633048992090197	-1.8853111042223312	-1.2967106629255682	-0.220604870437517	0.9006509179952669
HS116	P09	Stem	S09	60	B	-7.063492864149994	-27.31992129066816	1.3375347100271548	-10.32098662091285	-7.5630512261195975	-9.99285902637064	-0.44717627045511177	0.48646955797560393	-0.617912932185877	-0.21851755342398294	-6.629042214415267	2.517446898574942	-0.3845948538039542	-0.5579473487390946	-5.151308921714177	-8.631135125453508	3.666879940103391	2.8627562972284024	1.4221227006681638	-2.6348415065815805	0.8003582022738451	-4.451868816828288	-3.0178319085633087	-8.511979698865787	-1.0170268033196967	-4.271302718324315	1.476762396800914	-10.019272187182441	13.029392569457565	-4.786054465868751	-2.7715901066472672	-5.379878817998156	11.185494825176011	15.556739419396475	-1.9694576043962777	5.325659586801384	0.7534377109084934	-0.23388224293298587	8.326571853698079	-3.9089129867612185	-1.0632672117627822	-8.051859359115628	3.9051381841953163	1.9593983034611309
HS117	P09	Stem	S10	80	B	-19.61878788008691	-30.81467635015415	5.474605669389338	-1.4016844407147346	-8.02144593208631	-10.764896370185621	-3.7143264904430318	0.043921958091206234	1.6546340723896737	0.2004819332939594	-2.901864334145284	0.05230482130082102	-1.7449853479422643	4.30545470550377	-5.923282057536529	-1.7157245403230696	3.84756067936148	2.0224458703989248	0.8577164131855706	-2.360489744862572	-1.6542364930413893	-0.7958326305398776	-6.246686245534738	-3.475244694920654	-5.3744074267353215	1.258207140984088	-1.587734040779979	-6.071059977884298	-0.5425756185891571	-6.907431402550719	4.752636050141563	0.9179816493735643	3.8745277052142613	-5.621981998532397	1.9355790694596922	-8.011290510772417	1.8399872857445512	9.453690689929688	0.913395642890581	5.416064403489101	15.865824885134996	12.852169069859979	-7.29527444334862	-6.0773401858581835
HS028	P03	Stem	S16	60	C	-17.951138103991486	-23.599046893147737	6.864079273943575	4.884689756958105	7.815305811717932	3.6444571349057777	2.596221657040725	0.901282428369447	1.5130593336693634	3.9663354763303666	0.2635317286539535	-5.341059078884538	4.450421563887097	-4.963711829875498	3.8056444894858736	-1.7615795771380014	4.138862722334229	0.3994822578183223	0.2717305072005458	6.418891495798631	-0.3396016351629356	3.5693826447924533	6.345251272695108	-4.194519089236248	-1.3980135730792658	-10.231578351328345	-2.979208224213918	6.10860887550168	-2.4562283203987367	0.9563194068346389	16.313200942625162	5.283653466489419	-4.966743463897703	13.722844305257224	14.210767952978859	-6.668844568609004	3.0682511477049372	1.5070301131587358	3.877192927637623	-2.948260313031063	-2.712574183033314	-1.4769414390997837	-6.004050659704611	-1.5430509746924959
HS029	P03	Stem	S17	80	C	-23.255318002956106	-19.234904427610317	6.610042166885577	6.179291929033867	11.927691740686562	8.698083014796314	3.468251360801618	0.14682542243243296	-1.1455092331288939	2.320249922664981	1.20692138175759	-3.005346596459722	6.125003740082084	-3.4742474645617762	4.830277991584565	-1.4960422759041283	5.241063579816637	0.7510414024468202	-2.3082326883981388	-0.7021111788574221	4.674269518574657	-4.627694684541946	-2.112474099885808	1.226867816231682	6.91467656400088	-3.8980219896708483	2.3099759328539	-0.362037399091972	0.8975220681764754	9.349518818363567	-6.750571316057315	-2.9693246214116633	12.3359420498565	-7.266816767200217	4.265902184518996	-6.271547864164862	-6.146500418347177	16.305807242296808	-6.635939683047667	-10.2020046494978	0.6067654273764108	-1.8516747668742841	2.418654158412206	5.188241698913976
HS030	P03	Stem	S18	100	C	-22.056488382289373	-15.551880945200898	9.644360153786542	4.21580677605835	13.770813965156396	8.286397182418225	1.2820531559432053	-0.3812144768220172	-1.9944039427960134	-1.743427241086243	-0.26922557724873436	-2.4366590166483713	2.960965816544484	-4.584920340625923	3.385595296978521	1.439544906753646	-0.48124881420272364	1.7106073198844538	0.46994871622898926	-2.700933920005565	-2.7057928039813377	-6.023594286427855	-4.650508880886182	-0.7284989932568102	0.7325289328283927	-2.069733390108884	-2.58419782837889	3.1197002655349695	-3.631185732879336	-5.848056522416577	-2.2907032755137147	1.7278365325324427	-5.008015613398187	-2.910895775134868	-0.3984069339990661	0.2554645764972246	-2.994441772724156	-0.04437388272683638	4.674823226218256	6.955307448232914	5.845020040664361	-8.630401658973366	17.018812649201916	-14.762082699451218
HS031	P03	Stem	S19	120	C	-26.677483365518174	-10.10276809037709	9.124806034487076	4.692055783807705	14.379092929103019	10.177974549672617	0.7129867967157327	-0.7976968000175374	-3.7900542696347825	-1.1277252188994378	-0.5146610338136631	-0.12679556942997594	4.24437906627205	-3.844166324144198	0.9704515564710635	-0.0047683242026925615	1.411839100580021	6.541898547273734	2.097882616795721	-6.12756300604905	-0.8257296585968016	-10.302386109083299	-10.96344695409262	-2.324138287679202	3.039396553517983	0.7276296323021102	3.1468527231704324	-0.024898922552889835	8.8167036850609	2.388393592015817	-5.392308602002201	12.261177807191906	-8.80352171179501	2.6156786965767913	-6.842875975088315	10.991293322655455	4.33690380050238	-3.2456240613252816	-3.229912894534633	-6.659037676075054	-0.5987062275229216	7.234096543174351	-10.510923764193947	-3.5093396514552175
HS032	P03	Stem	S20	140	C	-35.08126760815903	1.8383711196812964	6.920773227411518	2.6857108599149613	11.186535751775947	13.52942875708178	2.638873803997745	0.06747764973456424	-2.123816463011579	-1.4701002219117447	-1.8216029524504782	5.131667337310978	1.1735470753726038	-0.7957011374271993	-0.3991795789292877	-4.674931300664307	0.8808602052033107	7.104358940527184	2.5056261872906664	-5.290322924265873	0.6747995571404319	-2.124400712172804	-5.772344412121655	4.686837203157084	1.6540456188601382	1.173249691132609	0.837571755769911	0.24765205392862544	2.615441433689221	-9.72147504726366	3.876444379419409	2.1269448258804324	1.5791321126001203	-1.2118996374566813	-0.3378914660694522	-6.435690613172759	1.9261454651295966	-5.239042843631565	-0.8336920101798708	15.398168260263393	0.5537809795443909	-1.320549163788029	1.359032333323971	18.996816428373858
HS033	P03	Stem	S21	160	C	-41.08771336793178	19.20517400568312	1.3499095620713455	-4.048973434865756	2.7448833829823873	18.05112975417965	10.028634383345072	-0.0010186551337315161	0.9777977378001594	-2.045661118402277	-2.685890550744057	22.955989899080127	-7.581607920406592	6.663472122292733	-5.414955441735852	-11.786166944518884	3.1821820457224343	7.575795793683218	2.395773439522202	12.682564381809238	1.75388686241808	17.446430262504162	-1.0457090009997871	-5.633997029277171	-5.372062375315485	10.200885114978417	5.005957336711176	-0.9429812510770242	-4.684300822587964	1.0691210839903311	-1.1741290300664546	-2.1894904506993225	-0.08726262392445917	-1.2766097006435349	0.8807878170318045	3.9685429256508034	-0.9332220491519341	0.6209846828711231	1.5622597866071528	-4.704011897483145	0.8928334045625101	-0.049824019810598454	0.579412903978991	-3.1205284800302278
HS073	P07	Stem	S18	80	C	-15.685328945748784	-14.044003531500476	-0.28062547474356725	18.509688201551228	11.850885571257828	4.397210793843199	-4.674540799063707	-3.1753595340078165	-1.4065436405317167	-2.7331805717380506	1.5001668141338405	-1.320971580186196	0.211582468284741	1.3644364208041313	2.1607261037297905	6.226630259030507	0.8117378680304258	-1.2602926116691393	-4.122753123647126	-0.41018340765372185	-1.2241912418134566	-0.8981163198406731	-0.47917003810515807	-2.81327679695111	7.1419575739832375	9.785643176545246	3.9075028410643164	1.449341212285172	-3.4081151351752452	-5.3801298355992815	-3.525512165157235	-9.731674547587762	7.551852268217194	6.015896561429503	4.118549103742173	-4.372250134059863	-7.121949723147818	-10.192076532769585	-0.013183974909875542	0.35499736816603267	-6.562102917020842	8.373924558987154	-3.9788022603216846	-1.9533254459676177
HS074	P07	Stem	S19	100	C	-23.907625555468805	3.2043025331869197	1.5538556722281511	12.667346418254967	11.151770816596608	2.0282380894189584	-5.307408993147873	-5.465282088774961	-4.363643807560941	-6.9202726005340995	-1.7587428486066827	0.2606246210804697	-1.719328331595139	0.9630854913288127	0.10786549138637828	6.2989095920202	-5.8055043593872995	-8.230421274472237	-4.259454291692077	-1.382435276179629	0.6265213485178619	1.9417332133228145	3.203531457611164	8.110538498780624	6.093422684427115	12.835993622208436	1.7535643325213373	-5.354023863336503	-1.6325883438686373	-8.982067936984393	9.961513765002845	1.9229125275973544	1.5564826560530263	3.844036616708431	-8.232159137003714	0.8224483027441122	7.473453283389757	10.472606764341057	-2.402027411533249	-3.8984517162321106	2.388223259474345	-12.619442821974513	-5.452177878908051	-2.2222739449722133
HS118	P09	Stem	S11	100	C	-29.155828953711335	-30.526595069251535	3.987885827946162	6.572182062929259	-10.001444169509833	-5.704534324104174	-1.8001923552794337	0.07861136230177025	3.941809069161515	1.5105858591002799	-1.3759669812185504	-0.44498251628714613	-4.04174139245449	5.4166750868066	-4.297771445439619	-4.801427067455029	8.921685889408057	-0.3843648015576294	1.985298849203923	0.037796419993201706	4.189601826591677	-1.6592223882247186	-2.681622576151833	-1.3266598925680637	-0.21738786122472128	-2.878881235892254	-2.2305938917666315	-6.821729735274505	-1.5354359737741008	-9.791737761745827	3.7699853589484222	-1.7753977082122532	-10.846777733311312	-4.46593285563444	-2.592834382876652	-7.749960677310589	-1.8312033799938483	-4.788409668248523	-16.454095913252466	-7.694492077678968	-11.474384788830962	-1.497266255590757	4.917509599471744	-2.0396774698293987
HS119	P09	Stem	S12	120	C	-36.90848142488315	-25.391484780435	6.350003394441105	9.953219242058275	-10.322247160288196	-2.0559344978646807	-4.811976772230019	-1.583727641741663	4.233368751655298	-0.7802614839353117	-3.5667721257985048	-5.204328710981583	-4.710622076295576	5.172204282103813	-7.434581435698544	-2.6533283565424353	7.605864928690111	-5.413831244827197	-6.338641866956806	0.8534785995260988	0.6027463313354183	-3.3726868958440264	-1.2130168535315966	1.1667669077588783	2.117778372110196	6.543227674038563	-5.013171753041408	2.0130067234987	-12.242487937122783	9.72626742974412	-13.737862980407199	1.5337569499348573	-4.741640172260975	4.720592064459891	9.54871423051479	6.035732969824128	9.766319384609224	0.44909437687171627	-2.9568893995386465	6.801225265756622	2.211275937256749	-6.63895804295227	-2.052716458223385	4.325126705075971
HS120	P09	Stem	S13	140	C	-40.52901393837465	-17.229128077433444	7.030109686666981	11.147656292255073	-7.672008375575862	3.9859378130670247	-5.95626555245639	-1.4831614961994581	1.5910118221274931	-3.145851759502992	-2.2920588839854603	-5.650176818759506	-1.2973692954774758	4.889368856363266	-4.013927104705232	2.1762520067136757	5.769686345832662	-4.846205250155228	-5.060337253848591	3.8374886085354265	5.895638393692997	-2.3508733324322635	3.706630430321731	5.8972714196398766	-1.214083434704021	2.1795467940079725	1.302422345749427	3.294938027991648	-2.6341439143591487	-1.7690121822989795	1.7376402117464012	9.904085945747024	-2.6755972818307954	-5.224572981117964	-5.765974876059874	2.768979466106735	-13.700256706589215	3.4431794570927647	18.54955943521025	-2.1701874352830637	-7.223406474104718	3.5317593983044233	0.472694736027065	4.024723986339653
HS121	P09	Stem	S14	160	C	-44.870166284185096	-3.35080392190536	3.2953170543574273	9.006843360943325	-9.50991782970692	10.174245198680724	-4.0506309398854565	-2.803599232444016	1.234956022141736	-1.3124837376570186	-0.5285204347483764	0.4083012436149724	2.0842806270859837	0.8376222063053425	-2.9438906541687033	4.445665410307428	2.974238814142687	-1.13583310132593	0.822822532657368	1.726522211802774	3.439791306698425	0.2554824797012907	7.843122145246467	3.0101966603774226	-2.970760317062015	2.3486637955930836	-6.286876943394881	10.825299720034135	10.184804965313734	10.541841046213026	12.597581633290153	2.4539313236250484	12.024041127425237	-3.246187126927628	-4.542022001490015	5.1169532254459025	1.4324280851550615	-10.422097903402692	-8.35208279175485	-0.20403645705815843	6.27108871653066	-0.1685117957257688	4.351944403843558	-1.5926198029394556
HSX25	P09	Stem	S15	180	C	-44.48534105063893	6.161113269193457	-0.515149175011374	2.41484448710436	-17.071336324459327	18.272140472307452	2.7948827744161266	2.310618903376394	2.023027115425253	2.9555032139241613	5.517843990905848	-2.3038901345213305	-0.7980300509172479	-1.9186981118358943	-0.05841747628520365	3.617160227280645	-10.924747698290476	-0.12834354919594615	-0.545952418830701	3.157106712396267	-0.23678866201705942	9.302098148757835	3.77018195730983	15.885542408064493	2.972659744749473	-10.240851679674368	6.104970012449116	7.5399909229577355	8.816640007392012	-7.438147315372496	-12.109083880584613	-6.8153013010970955	-5.2426531662192515	6.286159342557611	-0.304791849371317	-3.9250144137212217	2.5659907651857723	2.2982723632444726	-0.6228975760367107	-1.0886831884513433	3.6797147249041546	2.6733565853040693	-1.3191900304559971	-2.403533125063104
HSX04	P03	Stem	S22	180	D	-42.1976525949285	34.335512154787644	10.24891395927091	-13.819401695499666	3.49038625048165	0.08267473303935675	2.6044130826712437	1.0118937904167706	0.5266513295893795	-2.8856491714952095	-12.071809427007718	0.346470714335675	-5.309241670489741	9.042854955383842	-7.696651829535934	5.657002700568535	-12.281909831726063	-6.016655041940896	-4.935146646261409	-6.433869775818775	-12.790952246765672	-6.587271489492032	-9.39860210334923	9.278078039697919	-13.611438069863851	-0.6481601634885694	-8.078834330166774	-2.4032841463861696	-0.18600745652871656	8.350485910038037	2.1488485335939314	-7.315313111726566	1.0338217564049434	1.9384150303855192	0.9932249829689875	-5.312564965866539	-3.8922339253852463	-1.7348557689833422	1.277466011170954	-2.515520540558108	-5.39742235721058	-0.7946882901164185	-2.8824830525216645	-2.061639537413287
HSX05	P03	Stem	S23	200	D	-41.716857399639814	39.11574572606407	2.3353481581346167	-16.484440032833394	-1.3731989493488383	-6.742956953895041	7.466629185515609	2.732833055389035	4.003576948721738	4.919739845086274	-7.768442463755195	-6.092944353950963	-2.3265100873736104	8.103324043731362	-7.1333839872056926	12.516604314067411	6.289524913254077	-0.11181027036944473	13.436651232654171	-23.220217058892125	9.706998960399982	6.482714264459949	14.103802861194795	-5.746090414906398	4.848507700046994	0.9386812620399557	2.226424453895029	1.385279759641676	-0.9174544614749883	-1.1084544635026066	-1.9815053109939453	-1.3711683363214344	-2.19320226626835	-0.1264414932536678	2.015924259851264	1.7289466740399533	-0.30390674901931725	0.9767167778938604	1.140500774916925	-0.5679336952582325	0.7951692030406408	1.0376043882355768	0.35545701426202225	-0.5398460765326559
HSX06	P03	Stem	S24	220	D	-37.151116795149214	46.793021208356855	2.0311086627643125	-23.65575077521233	-5.414364084408262	-19.76210892328458	4.549484813125911	9.393924284673549	2.550419219488986	9.289656494974572	-7.784063310373363	-11.48592882113775	0.03279204351197277	6.430743030273918	0.6516637350374115	8.071273970230108	-1.2587514743079216	5.564137591259024	-7.437235926644817	24.94066980350741	5.230974535089909	-7.970717428541628	-0.7332792773945688	-2.0299840515775656	9.87407143076189	2.1531930308833043	3.538304375562862	-1.224553027650013	3.6590822387617252	-1.2856767579535548	0.09617583189749773	0.714553229131028	-0.22497519866986496	-1.6794244337600968	-1.8867141610673976	-1.2508298086584322	1.428697300992192	-2.537562594744058	-1.1095667225776087	2.628025437251164	1.8942094390530526	-0.44130982620666487	0.12780273583706195	-0.1712535067762238
HS075	P07	Stem	S20	120	D	-32.018164280194945	17.291528699091522	-7.969667729042237	11.217604232747988	4.408096060435864	2.9923666537327533	-1.8294734774178543	-3.461870023411229	-1.1159770948349836	-5.826355231211702	4.411431835826975	9.770906997176454	-3.545393755531061	-2.1278473112349485	-0.9563209239020292	-5.591933773226488	-2.385357292833005	-5.256935934869606	-2.8059567038044535	0.6729910332634874	5.0846231520811465	-0.3873103886136839	5.440116839937561	-5.2458179319315255	10.873377760392689	-6.93307954315901	-9.809763982355422	-12.426423719020729	2.240156635278648	13.759385047881752	0.19094444874231598	-2.65678889850614	-10.33764834873299	4.852423194623559	-8.641359249043795	-7.950380362059739	-2.6684436678876633	-1.4394547881337725	3.2731476926914893	2.548124773108842	6.44459156355504	4.28023964011793	2.6247375575559464	1.7523376771657402
HS076	P07	Stem	S21	140	D	-35.97220854713703	35.507385791766175	-5.632777685426006	4.5228425831518955	1.4258316227326067	-4.930279284532251	-6.8853058617951195	-5.71531103985885	-3.7354179750480307	-10.634211196284213	-2.290921232158748	7.938983717321733	-4.451451376538479	-0.15607401562351333	-2.716654959080313	-5.972875476686384	-5.911278745809101	-9.482938861011945	-2.909094091059468	0.8710404069100435	0.760088652940836	-3.6189385013183615	1.3317725396087465	1.5076611596421623	2.0200863691922573	-12.460440575491559	4.550662940333395	-4.452551739662476	4.331864439972662	-5.154960161976565	3.8918687483638834	1.456893529291636	1.0265670904417492	-7.981097765951111	15.739249028575086	15.013307414898403	-0.5097975638666772	2.8415928632267677	-3.2956572888411584	3.367544531872533	-3.1004352973898914	4.05206893247918	2.278048562350058	-0.35760842713100344
HS077	P07	Stem	S22	160	D	-37.394468497138455	46.33021854027117	-8.633308729374562	-0.280264856365756	0.27452585017514636	-11.97121556980913	-6.414712345051664	-4.325034235500861	-2.7039247602436083	-8.495884522907335	1.2696459314034594	4.948938570396087	-3.930568730750361	-6.517388668576084	-3.4805809948028106	-9.106965404203331	1.7870076097017513	-3.603751913418826	3.062868085119784	1.341829878489114	-0.9484014503273736	-8.560442643861458	2.754158163659639	-9.395210849150994	-9.57786639241183	-6.191198998174962	2.728527378278744	17.914547536221345	-6.241000266549934	-4.140429247116904	-7.593065774837594	5.24978126271688	5.211579609985678	1.9127761470004254	-8.67690428055247	-8.663575960380575	3.772153032235609	1.4666667963191915	-1.342052824083576	-1.9857421419556611	-1.0191188004338023	-1.044131275628836	-1.3363470249517644	0.154037185447081
HSX13	P07	Stem	S23	180	D	-34.168109893122846	59.90301620946499	-12.529834949306547	-4.091613154339218	-6.490134646633626	-15.071027190604548	-0.4260228279118485	-0.8299191931524473	1.017929606313854	6.528459748976833	10.617677485787597	-5.757676985832906	7.805127381920137	-3.5079321571048148	11.548963275863668	-7.88226156252333	20.5600671190124	2.140966657909247	-5.5220938524755185	-5.684627619400704	-6.981398563454108	12.363164188552298	-10.661162654854008	10.468826776643525	-2.015136951193352	3.5084464307684975	-7.205570543963831	-0.29518117015260703	4.0121588016089005	-0.44850799010458026	0.040560018661674066	1.868691230303248	-0.877382786738533	1.6046865813333788	1.4160007919054005	1.7125644120695864	-2.2016058245415944	-0.17773401636488848	1.246474156063511	-1.9622587734380803	1.1265185742693906	-0.37060410305662633	1.5881043656183718	0.031361437471510184
HSX26	P09	Stem	S16	200	D	-46.748042996702246	21.121475420781127	-0.014553945174809192	-1.5227610648789276	-15.514414664029667	9.690929957281021	3.1768409555017936	2.4794333997055245	0.5009418015834555	4.62960515332609	10.03061034547962	-2.866930557431839	4.05415654513208	-8.989748133020598	6.8740305738312495	8.088845897089334	-18.705238571025653	4.013832160944576	4.436610233361475	0.3881414362513037	-3.2713498852904994	4.165432979665568	-0.6876646396408752	-14.405654026769927	-0.3838294601625934	5.65692768182039	-14.893123991357758	-6.2011027371159475	-1.1776117834386337	-4.1080117734570605	-4.683368349159274	9.755611203264644	4.552430430196726	-3.0758895920896485	4.861532453371742	-0.504351417352251	-1.5532311008040027	1.1431629390711073	-0.46195049397828447	-0.7125103722579802	-4.798832216037929	-1.630103624728868	-0.7414884380425366	1.374684323593743
HSX27	P09	Stem	S17	220	D	-51.32774594406469	24.6574365785139	-2.5147397056799288	0.6157703188773153	-15.614655838492506	3.8357199571504017	0.3339996207649188	3.075246700412477	-0.7176367063081761	4.019023123576355	8.898264195714605	-4.181649816996879	10.269246631233996	-10.680434795330633	5.69056962081034	-2.9865362324935165	-3.442451559624803	7.869076176947242	8.035564616731788	-2.684088913018447	-0.8489814276846019	-10.742454393095167	0.38126109862865903	1.1530478777845787	-5.750564728258151	2.414842269981289	18.09240475207355	-6.828958864214969	-11.44355792240084	7.97835206740478	8.688015126421108	-9.124775079625076	-3.3693991131765446	-0.24534799263373955	-1.4450285114259889	2.704343803244485	0.9038438003272087	-0.4249504918218511	1.49229890846171	0.8703904976952458	0.2214847219158869	-0.6959171899507971	0.1657178588766342	0.4838195732485809
[truncated: 4 more columns]
