# Supplementary material for: High-resolution transcriptomics of stem and storage root vascular cambia highlight regulatory processes for xylem parenchyma differentiation in cassava
Source: BMC Genomics. 2025 Dec 9;26:1095. doi: 10.1186/s12864-025-12076-w (PMC12690950; doi:10.1186/s12864-025-12076-w)
Supplement: Supplementary file 13 — Supplementary Material 13 [file 12864_2025_12076_MOESM13_ESM.csv]

PC	VarExplained	VarExplainedPct	CumVarExplained	Tissue
PC1	1518.3509406791075	33.74304651418427	33.74304651418427	Stem
PC2	747.2485273349963	16.606465040449017	50.34951155463329	Stem
PC3	302.09451889254444	6.713592443991898	57.06310399862519	Stem
PC4	181.57250999727557	4.035173612626697	61.09827761125188	Stem
PC5	142.60137295892966	3.169099206134481	64.26737681738636	Stem
PC6	107.15666745742473	2.381394391407059	66.64877120879342	Stem
PC7	93.02776331677995	2.067400928605243	68.71617213739867	Stem
PC8	84.27706044064709	1.8729298308700317	70.5891019682687	Stem
PC9	71.88774999768034	1.5975961992599936	72.18669816752869	Stem
PC10	68.71880106937392	1.5271711162149029	73.71386928374359	Stem
PC11	59.615696199224935	1.3248684187110245	75.03873770245461	Stem
PC12	56.55507786205074	1.2568508187303222	76.29558852118494	Stem
PC13	53.804900748443366	1.1957323040441243	77.49132082522907	Stem
PC14	52.25963740381105	1.1613911701747233	78.65271199540379	Stem
PC15	50.08723644343284	1.1131128540821904	79.76582484948598	Stem
PC16	48.34290509321114	1.0743477357490367	80.84017258523501	Stem
PC17	44.07777953499981	0.9795617898627774	81.8197343750978	Stem
PC18	42.760685220506716	0.9502913665852508	82.77002574168306	Stem
PC19	41.88552079267387	0.9308421646881485	83.7008679063712	Stem
PC20	39.37636973903978	0.8750800885794321	84.57594799495062	Stem
PC21	38.1219867333814	0.8472033290157953	85.42315132396642	Stem
PC22	37.224551029052066	0.8272591817812105	86.25041050574764	Stem
PC23	36.126339382399124	0.8028530937796747	87.05326359952733	Stem
PC24	33.929686400639675	0.7540358132991302	87.80729941282644	Stem
PC25	33.107926600728746	0.7357734482496646	88.54307286107611	Stem
PC26	31.868995145389533	0.708240075953864	89.25131293702997	Stem
PC27	31.216523234041684	0.6937398774398352	89.9450528144698	Stem
PC28	30.742216727449726	0.6831991347925824	90.62825194926238	Stem
PC29	29.40068794287154	0.6533856924813521	91.28163764174374	Stem
PC30	28.357724763504528	0.6302074178604519	91.91184505960419	Stem
PC31	28.25650572868128	0.627957978347717	92.53980303795191	Stem
PC32	27.425264369061107	0.609484900016016	93.14928793796791	Stem
PC33	27.020412320075167	0.6004876773356088	93.74977561530352	Stem
PC34	26.56705390684395	0.5904124742877447	94.34018808959127	Stem
PC35	25.75489706403484	0.5723635203934205	94.91255160998469	Stem
PC36	25.5109305978061	0.5669417357471283	95.47949334573181	Stem
PC37	24.944874628963298	0.5543620004734429	96.03385534620526	Stem
PC38	24.89231148351375	0.5531938642973342	96.58704921050258	Stem
PC39	23.632908678394344	0.5252055473050641	97.11225475780765	Stem
PC40	23.544645812191423	0.5232440389870804	97.63549879679474	Stem
PC41	22.875849286085423	0.5083810506723855	98.14387984746712	Stem
PC42	22.174764148072818	0.49280049693572314	98.63668034440283	Stem
PC43	21.33950530184201	0.4742381360581093	99.11091848046095	Stem
PC44	20.682138409736535	0.4596291540217965	99.57054763448275	Stem
PC45	19.324259974151587	0.4294523655172513	100.0	Stem
PC46	8.019384446825938e-25	1.782186549595339e-26	100.0	Stem
PC47	6.245234966296755e-25	1.3879087391055164e-26	100.0	Stem
PC48	2.994419243432735e-28	6.654642553777922e-30	100.0	Stem
PC1	1476.356674922111	32.639368212668444	32.639368212668444	SR
PC2	492.5996643984158	10.890418352722953	43.52978656539139	SR
PC3	188.02618433243498	4.156892415156514	47.68667898054791	SR
PC4	150.066417033384	3.317675955349265	51.004354935897176	SR
PC5	127.77519024461053	2.824860383455528	53.829215319352706	SR
PC6	99.87540951383505	2.208050616687931	56.03726593604064	SR
PC7	91.13456111359402	2.014807497140527	58.052073433181164	SR
PC8	88.7704252338957	1.9625410612629468	60.01461449444411	SR
PC9	82.29516426780799	1.819385663563129	61.83400015800724	SR
PC10	78.13529933687555	1.7274191587868803	63.56141931679412	SR
PC11	76.27682585579257	1.6863319328523023	65.24775124964643	SR
PC12	73.49359135458714	1.624800043404355	66.87255129305078	SR
PC13	70.60195816295389	1.560871670213188	68.43342296326396	SR
PC14	65.86293903852655	1.456101195167094	69.88952415843106	SR
PC15	63.16023966188117	1.3963497803356257	71.28587393876668	SR
PC16	62.164503362751326	1.3743359917558888	72.66020993052258	SR
PC17	58.53543126240703	1.2941042817866777	73.95431421230926	SR
PC18	57.93235723795735	1.2807714906814747	75.23508570299073	SR
PC19	56.46044104058502	1.2482302927715854	76.48331599576233	SR
PC20	54.27637595616233	1.1999448711645977	77.68326086692691	SR
PC21	53.62236256827077	1.1854859100300645	78.86874677695698	SR
PC22	53.01701279559892	1.1721028065677972	80.04084958352477	SR
PC23	51.169227313026575	1.1312518714461173	81.17210145497089	SR
PC24	50.72546534247338	1.1214411593047378	82.29354261427562	SR
PC25	48.737874319293475	1.0774993962039032	83.37104201047953	SR
PC26	47.59791779970693	1.0522971796791056	84.42333919015864	SR
PC27	45.92465097612013	1.0153045119174529	85.43864370207609	SR
PC28	45.20037987667224	0.9992922897341374	86.43793599181022	SR
PC29	43.71156792010259	0.9663775595233881	87.40431355133362	SR
PC30	43.694227938474874	0.9659942063305171	88.37030775766412	SR
PC31	42.758935473171434	0.9453167130931978	89.31562447075733	SR
PC32	41.72827960704125	0.9225309209559795	90.2381553917133	SR
PC33	41.18235780780153	0.9104616541430343	91.14861704585634	SR
PC34	40.586965980790524	0.8972987014482521	92.04591574730459	SR
PC35	40.27348300150519	0.8903682038502796	92.93628395115488	SR
PC36	39.468510382143556	0.8725718283735698	93.80885577952844	SR
PC37	38.72507516222727	0.8561359248434193	94.66499170437186	SR
PC38	37.18483346368427	0.8220841832899067	95.48707588766176	SR
PC39	36.18546566312133	0.7999901092923889	96.28706599695415	SR
PC40	35.04701354167655	0.7748211520779745	97.06188714903213	SR
PC41	33.8331198977174	0.7479843298593256	97.80987147889147	SR
PC42	33.372435041981205	0.7377994857144193	98.54767096460589	SR
PC43	32.96991317600471	0.7289005118956771	99.27657147650156	SR
PC44	32.72240205560833	0.7234285234984466	100.0	SR
PC45	1.4382869175706768e-24	3.179772008720719e-26	100.0	SR
PC46	1.0150293162752585e-24	2.2440319580841873e-26	100.0	SR
PC47	2.9115998351092414e-28	6.436979675733775e-30	100.0	SR
