# Supplementary material for: High-resolution transcriptomics of stem and storage root vascular cambia highlight regulatory processes for xylem parenchyma differentiation in cassava
Source: BMC Genomics. 2025 Dec 9;26:1095. doi: 10.1186/s12864-025-12076-w (PMC12690950; doi:10.1186/s12864-025-12076-w)
Supplement: Supplementary file 14 — Supplementary Material 14 [file 12864_2025_12076_MOESM14_ESM.csv]

Sample	Plant	Tissue	Section	Distance	Cluster	UMAP1	UMAP2
HSX07	P03	SR	S12	-100	A	8.154026	-0.5226196
HSX08	P03	SR	S13	-80	A	8.064367	-0.36176762
HSX09	P03	SR	S14	-60	A	8.340972	-0.021121323
HS034	P03	SR	S15	-40	A	8.443143	0.4836346
HS035	P03	SR	S16	-20	A	8.216562	0.6366549
HSX16	P07	SR	S01	-100	A	8.562127	0.023480421
HSX17	P07	SR	S02	-80	A	7.8614345	0.028104302
HSX18	P07	SR	S03	-60	A	7.808501	0.23745748
HSX28	P09	SR	S10	-100	A	7.9642286	-0.31822515
HSX29	P09	SR	S11	-80	A	8.1853075	-0.253863
HSX30	P09	SR	S12	-60	A	8.20248	0.18825963
HS122	P09	SR	S13	-40	A	7.9859905	0.79849726
HS036	P03	SR	S17	0	B	7.964324	1.2589971
HS037	P03	SR	S18	20	B	8.56623	2.3925333
HS038	P03	SR	S19	40	B	8.481652	2.7943013
HS040	P03	SR	S21	80	B	8.680784	3.174945
HS041	P03	SR	S22	100	B	8.471281	2.9906383
HS078	P07	SR	S04	-40	B	7.9308023	3.0916395
HS079	P07	SR	S05	-20	B	8.204872	2.2149694
HS080	P07	SR	S06	0	B	7.746299	2.7850635
HS081	P07	SR	S07	20	B	8.036913	2.494022
HS123	P09	SR	S14	-20	B	7.8266597	1.3720027
HS124	P09	SR	S15	0	B	7.838181	1.7666763
HS125	P09	SR	S16	20	B	8.1727495	2.9252088
HS126	P09	SR	S17	40	B	8.159547	3.3043714
HS039	P03	SR	S20	60	C	8.626779	3.5140693
HS042	P03	SR	S23	120	C	8.723796	4.0996904
HS043	P03	SR	S24	140	C	8.76223	4.3898635
HS044	P03	SR	S25	160	C	8.435344	4.2510033
HS082	P07	SR	S08	40	C	8.975272	3.7691355
HS083	P07	SR	S09	60	C	9.178577	4.784344
HS084	P07	SR	S10	80	C	8.952133	4.969636
HS085	P07	SR	S11	100	C	9.319349	5.1562004
HS127	P09	SR	S18	60	C	9.266544	3.7686446
HS128	P09	SR	S19	80	C	9.266313	4.1431317
HS129	P09	SR	S20	100	C	9.511804	4.4610443
HS130	P09	SR	S21	120	C	9.458264	4.817003
HS086	P07	SR	S12	120	D	9.806978	6.4386907
HS087	P07	SR	S13	140	D	10.388223	6.082844
HS088	P07	SR	S14	160	D	10.400458	5.728556
HSX19	P07	SR	S15	180	D	10.091066	6.2253385
HSX20	P07	SR	S16	200	D	10.172881	6.0081463
HSX21	P07	SR	S17	220	D	10.1388855	5.621256
HS131	P09	SR	S22	140	D	10.001029	5.8676324
HS132	P09	SR	S23	160	D	9.767157	5.8184094
HSX31	P09	SR	S24	180	D	9.908978	5.3569913
HSX32	P09	SR	S25	200	D	9.794823	5.83983
HSX01	P03	Stem	S08	-100	A	3.4827154	10.376695
HSX02	P03	Stem	S09	-80	A	3.4467666	10.05013
HSX03	P03	Stem	S10	-60	A	3.0112216	10.434356
HS023	P03	Stem	S11	-40	A	2.6021166	10.841909
HS024	P03	Stem	S12	-20	A	1.7506691	10.810714
HSX10	P07	Stem	S09	-100	A	2.7986588	10.731496
HSX11	P07	Stem	S10	-80	A	2.387466	10.2211685
HSX12	P07	Stem	S11	-60	A	1.8664266	10.426974
HSX23	P09	Stem	S02	-80	A	3.2998807	10.415973
HSX24	P09	Stem	S03	-60	A	3.2187028	10.1057
HS111	P09	Stem	S04	-40	A	2.9974484	10.211367
HS112	P09	Stem	S05	-20	A	2.8460896	10.460304
HS113	P09	Stem	S06	0	A	2.3226314	10.747611
HS114	P09	Stem	S07	20	A	1.3290724	10.882213
HS025	P03	Stem	S13	0	B	0.5907034	10.504653
HS026	P03	Stem	S14	20	B	-0.19839041	10.582807
HS027	P03	Stem	S15	40	B	-0.7289089	10.90293
HS067	P07	Stem	S12	-40	B	1.3327646	10.465766
HS068	P07	Stem	S13	-20	B	0.4737678	10.297994
HS069	P07	Stem	S14	0	B	0.31229168	10.655915
HS070	P07	Stem	S15	20	B	0.09604954	10.737968
HS071	P07	Stem	S16	40	B	0.02322524	11.131736
HS072	P07	Stem	S17	60	B	-0.78323495	11.222142
HS115	P09	Stem	S08	40	B	0.83672893	10.914363
HS116	P09	Stem	S09	60	B	-0.29276952	10.994883
HS117	P09	Stem	S10	80	B	-0.57193154	11.455923
HS028	P03	Stem	S16	60	C	-1.0957377	11.291446
HS029	P03	Stem	S17	80	C	-1.2672232	11.818789
HS030	P03	Stem	S18	100	C	-1.436291	11.566419
HS031	P03	Stem	S19	120	C	-1.6882434	11.940044
HS032	P03	Stem	S20	140	C	-2.0776432	12.510433
HS033	P03	Stem	S21	160	C	-2.995836	12.961695
HS073	P07	Stem	S18	80	C	-1.4113	11.960394
HS074	P07	Stem	S19	100	C	-1.9443847	12.24551
HS118	P09	Stem	S11	100	C	-0.7256361	11.742033
HS119	P09	Stem	S12	120	C	-0.83029866	12.171552
HS120	P09	Stem	S13	140	C	-1.2185712	12.369451
HS121	P09	Stem	S14	160	C	-2.3970983	12.523917
HSX25	P09	Stem	S15	180	C	-2.9187627	12.706548
HSX04	P03	Stem	S22	180	D	-3.532977	13.551862
HSX05	P03	Stem	S23	200	D	-3.33766	13.729642
HSX06	P03	Stem	S24	220	D	-3.5594153	13.44377
HS075	P07	Stem	S20	120	D	-2.5155542	13.012234
HS076	P07	Stem	S21	140	D	-3.1295285	13.628702
HS077	P07	Stem	S22	160	D	-3.246693	13.38581
HSX13	P07	Stem	S23	180	D	-3.1564906	13.277338
HSX26	P09	Stem	S16	200	D	-3.2098036	12.866412
HSX27	P09	Stem	S17	220	D	-2.8304045	13.265131
