# Supplementary material for: High-resolution transcriptomics of stem and storage root vascular cambia highlight regulatory processes for xylem parenchyma differentiation in cassava
Source: BMC Genomics. 2025 Dec 9;26:1095. doi: 10.1186/s12864-025-12076-w (PMC12690950; doi:10.1186/s12864-025-12076-w)
Supplement: Supplementary file 15 — Supplementary Material 15 [file 12864_2025_12076_MOESM15_ESM.xlsx]

## Sheet: WALD
Type	Ontology	ID	Description	GeneRatio	BgRatio	pvalue	p.adjust	qvalue	geneID	Count
SR Low	BP	GO:0006355	regulation of DNA-templated transcription	497/3948	2447/28566	1.40483e-20	2.66355e-17	2.41482e-17	Manes.01G011113.v8.1/Manes.01G014500.v8.1/Manes.01G030700.v8.1/Manes.01G036500.v8.1/Manes.01G041800.v8.1/Manes.01G043200.v8.1/Manes.01G046200.v8.1/Manes.01G057200.v8.1/Manes.01G063300.v8.1/Manes.01G065900.v8.1/Manes.01G072200.v8.1/Manes.01G074400.v8.1/Manes.01G076000.v8.1/Manes.01G081000.v8.1/Manes.01G083900.v8.1/Manes.01G085100.v8.1/Manes.01G085200.v8.1/Manes.01G085400.v8.1/Manes.01G090800.v8.1/…	497
SR Low	BP	GO:0009834	plant-type secondary cell wall biogenesis	60/3948	156/28566	1.65402e-14	1.56801e-11	1.42158e-11	Manes.01G164900.v8.1/Manes.01G240800.v8.1/Manes.02G001600.v8.1/Manes.02G122300.v8.1/Manes.02G173200.v8.1/Manes.03G013200.v8.1/Manes.04G022900.v8.1/Manes.04G023000.v8.1/Manes.04G023200.v8.1/Manes.04G023300.v8.1/Manes.04G023600.v8.1/Manes.04G140800.v8.1/Manes.05G008642.v8.1/Manes.05G017100.v8.1/Manes.05G173600.v8.1/Manes.06G013200.v8.1/Manes.06G013250.v8.1/Manes.06G030900.v8.1/Manes.06G031000.v8.1/…	60
SR Low	BP	GO:0009768	photosynthesis, light harvesting in photosystem I	20/3948	24/28566	3.7582e-14	1.98277e-11	1.79761e-11	Manes.01G175600.v8.1/Manes.01G175700.v8.1/Manes.03G042300.v8.1/Manes.03G116700.v8.1/Manes.04G000900.v8.1/Manes.06G091400.v8.1/Manes.07G104600.v8.1/Manes.07G128500.v8.1/Manes.08G091700.v8.1/Manes.10G044900.v8.1/Manes.12G011200.v8.1/Manes.13G012100.v8.1/Manes.13G058600.v8.1/Manes.14G079800.v8.1/Manes.14G167100.v8.1/Manes.15G183900.v8.1/Manes.15G183933.v8.1/Manes.17G066700.v8.1/Manes.17G066800.v8.1/…	20
SR Low	BP	GO:0009416	response to light stimulus	315/3948	1528/28566	4.32354e-14	1.98277e-11	1.79761e-11	Manes.01G028200.v8.1/Manes.01G047820.v8.1/Manes.01G052200.v8.1/Manes.01G074700.v8.1/Manes.01G095700.v8.1/Manes.01G123500.v8.1/Manes.01G129800.v8.1/Manes.01G134000.v8.1/Manes.01G137500.v8.1/Manes.01G142200.v8.1/Manes.01G150600.v8.1/Manes.01G156300.v8.1/Manes.01G157000.v8.1/Manes.01G175600.v8.1/Manes.01G175700.v8.1/Manes.01G214400.v8.1/Manes.01G216800.v8.1/Manes.01G262400.v8.1/Manes.01G270500.v8.1/…	315
SR Low	BP	GO:0015979	photosynthesis	44/3948	97/28566	5.22882e-14	1.98277e-11	1.79761e-11	Manes.01G011500.v8.1/Manes.01G070000.v8.1/Manes.01G129800.v8.1/Manes.01G146600.v8.1/Manes.01G222100.v8.1/Manes.01G247400.v8.1/Manes.02G059000.v8.1/Manes.02G174300.v8.1/Manes.02G188100.v8.1/Manes.03G049950.v8.1/Manes.03G116700.v8.1/Manes.03G182700.v8.1/Manes.04G145500.v8.1/Manes.05G131200.v8.1/Manes.05G180900.v8.1/Manes.06G061400.v8.1/Manes.07G111100.v8.1/Manes.08G067100.v8.1/Manes.08G083500.v8.1/…	44
SR Low	BP	GO:0015995	chlorophyll biosynthetic process	43/3948	101/28566	1.46915e-12	4.64252e-10	4.20899e-10	Manes.01G134000.v8.1/Manes.02G143000.v8.1/Manes.02G163700.v8.1/Manes.02G210261.v8.1/Manes.03G038500.v8.1/Manes.03G085600.v8.1/Manes.03G113300.v8.1/Manes.03G113600.v8.1/Manes.04G042918.v8.1/Manes.04G129900.v8.1/Manes.05G055800.v8.1/Manes.05G187000.v8.1/Manes.06G061100.v8.1/Manes.06G122800.v8.1/Manes.06G126400.v8.1/Manes.07G138000.v8.1/Manes.08G050600.v8.1/Manes.09G073800.v8.1/Manes.10G005300.v8.1/…	43
SR Low	BP	GO:0071456	cellular response to hypoxia	111/3948	415/28566	2.14184e-12	5.80133e-10	5.25959e-10	Manes.01G036200.v8.1/Manes.01G052500.v8.1/Manes.01G055000.v8.1/Manes.01G055100.v8.1/Manes.01G114000.v8.1/Manes.01G119000.v8.1/Manes.01G226900.v8.1/Manes.01G252400.v8.1/Manes.01G270500.v8.1/Manes.02G003300.v8.1/Manes.02G007800.v8.1/Manes.02G008900.v8.1/Manes.02G072700.v8.1/Manes.02G080300.v8.1/Manes.02G124600.v8.1/Manes.02G124700.v8.1/Manes.02G124800.v8.1/Manes.02G125200.v8.1/Manes.02G154600.v8.1/…	111
SR Low	BP	GO:2000652	regulation of secondary cell wall biogenesis	33/3948	67/28566	4.30715e-12	1.02079e-09	9.2547e-10	Manes.01G057200.v8.1/Manes.01G074400.v8.1/Manes.01G194800.v8.1/Manes.01G246500.v8.1/Manes.02G017401.v8.1/Manes.02G034300.v8.1/Manes.02G077400.v8.1/Manes.02G173200.v8.1/Manes.03G028900.v8.1/Manes.03G103400.v8.1/Manes.05G017000.v8.1/Manes.05G017300.v8.1/Manes.06G015300.v8.1/Manes.06G028500.v8.1/Manes.06G136500.v8.1/Manes.06G164800.v8.1/Manes.06G175200.v8.1/Manes.07G005800.v8.1/Manes.10G143200.v8.1/…	33
SR Low	BP	GO:0009408	response to heat	123/3948	494/28566	2.67452e-11	5.63432e-09	5.10818e-09	Manes.01G007500.v8.1/Manes.01G030100.v8.1/Manes.01G055000.v8.1/Manes.01G055100.v8.1/Manes.01G119000.v8.1/Manes.01G231500.v8.1/Manes.01G250800.v8.1/Manes.02G003300.v8.1/Manes.02G016700.v8.1/Manes.02G018400.v8.1/Manes.02G073500.v8.1/Manes.02G073600.v8.1/Manes.02G080300.v8.1/Manes.02G121900.v8.1/Manes.02G124600.v8.1/Manes.02G124700.v8.1/Manes.02G124800.v8.1/Manes.02G125200.v8.1/Manes.02G154400.v8.1/…	123
SR Low	BP	GO:0009611	response to wounding	266/3948	1318/28566	4.81252e-11	9.12455e-09	8.27248e-09	Manes.01G037100.v8.1/Manes.01G041700.v8.1/Manes.01G055000.v8.1/Manes.01G055100.v8.1/Manes.01G057800.v8.1/Manes.01G063300.v8.1/Manes.01G066600.v8.1/Manes.01G090500.v8.1/Manes.01G120500.v8.1/Manes.01G137500.v8.1/Manes.01G156300.v8.1/Manes.01G174000.v8.1/Manes.01G180600.v8.1/Manes.01G187400.v8.1/Manes.01G188200.v8.1/Manes.01G197900.v8.1/Manes.01G222100.v8.1/Manes.01G227350.v8.1/Manes.01G241100.v8.1/…	266
SR Low	BP	GO:1901348	positive regulation of secondary cell wall biogenesis	19/3948	29/28566	2.22823e-10	3.84066e-08	3.48201e-08	Manes.01G076000.v8.1/Manes.02G035400.v8.1/Manes.02G102300.v8.1/Manes.02G173200.v8.1/Manes.04G022900.v8.1/Manes.04G023000.v8.1/Manes.04G023200.v8.1/Manes.04G023300.v8.1/Manes.04G023600.v8.1/Manes.06G135700.v8.1/Manes.06G164800.v8.1/Manes.08G005900.v8.1/Manes.11G127600.v8.1/Manes.11G143000.v8.1/Manes.11G143100.v8.1/Manes.11G143200.v8.1/Manes.11G143700.v8.1/Manes.14G002400.v8.1/Manes.18G085635.v8.1	19
SR Low	BP	GO:0009409	response to cold	181/3948	837/28566	2.90452e-10	4.58914e-08	4.1606e-08	Manes.01G011500.v8.1/Manes.01G030100.v8.1/Manes.01G055000.v8.1/Manes.01G055100.v8.1/Manes.01G065300.v8.1/Manes.01G074700.v8.1/Manes.01G085200.v8.1/Manes.01G086000.v8.1/Manes.01G118400.v8.1/Manes.01G129800.v8.1/Manes.01G137500.v8.1/Manes.01G162100.v8.1/Manes.01G174000.v8.1/Manes.01G175600.v8.1/Manes.01G175700.v8.1/Manes.01G231500.v8.1/Manes.01G241100.v8.1/Manes.01G257804.v8.1/Manes.01G260700.v8.1/…	181
SR Low	BP	GO:0009809	lignin biosynthetic process	43/3948	116/28566	3.25755e-10	4.75101e-08	4.30735e-08	Manes.01G043600.v8.1/Manes.01G043700.v8.1/Manes.01G047400.v8.1/Manes.01G140100.v8.1/Manes.01G142400.v8.1/Manes.01G164900.v8.1/Manes.01G240800.v8.1/Manes.02G001600.v8.1/Manes.02G095400.v8.1/Manes.02G100800.v8.1/Manes.02G122300.v8.1/Manes.02G206400.v8.1/Manes.04G027900.v8.1/Manes.04G101700.v8.1/Manes.05G017100.v8.1/Manes.06G175200.v8.1/Manes.07G125000.v8.1/Manes.07G138600.v8.1/Manes.08G063400.v8.1/…	43
SR Low	BP	GO:0009414	response to water deprivation	343/3948	1818/28566	3.80615e-10	5.15462e-08	4.67327e-08	Manes.01G000341.v8.1/Manes.01G009601.v8.1/Manes.01G037100.v8.1/Manes.01G038900.v8.1/Manes.01G055000.v8.1/Manes.01G055100.v8.1/Manes.01G057800.v8.1/Manes.01G110300.v8.1/Manes.01G120000.v8.1/Manes.01G120500.v8.1/Manes.01G144600.v8.1/Manes.01G147600.v8.1/Manes.01G150900.v8.1/Manes.01G170400.v8.1/Manes.01G170600.v8.1/Manes.01G180600.v8.1/Manes.01G197900.v8.1/Manes.01G214600.v8.1/Manes.01G220400.v8.1/…	343
SR Low	BP	GO:0045492	xylan biosynthetic process	23/3948	43/28566	9.25399e-10	1.1697e-07	1.06047e-07	Manes.03G103100.v8.1/Manes.03G122300.v8.1/Manes.04G032900.v8.1/Manes.05G173600.v8.1/Manes.06G119900.v8.1/Manes.07G026400.v8.1/Manes.07G131000.v8.1/Manes.08G093700.v8.1/Manes.09G107400.v8.1/Manes.09G110900.v8.1/Manes.10G011100.v8.1/Manes.10G032500.v8.1/Manes.10G079000.v8.1/Manes.11G132500.v8.1/Manes.12G107200.v8.1/Manes.12G153100.v8.1/Manes.13G120000.v8.1/Manes.15G076900.v8.1/Manes.15G118400.v8.1/…	23
SR Low	BP	GO:0010207	photosystem II assembly	21/3948	37/28566	1.16151e-09	1.37639e-07	1.24786e-07	Manes.02G182800.v8.1/Manes.02G208400.v8.1/Manes.03G104700.v8.1/Manes.03G178700.v8.1/Manes.04G065300.v8.1/Manes.06G157400.v8.1/Manes.08G098700.v8.1/Manes.08G127500.v8.1/Manes.09G137200.v8.1/Manes.09G157000.v8.1/Manes.11G065200.v8.1/Manes.12G060109.v8.1/Manes.12G097200.v8.1/Manes.12G097820.v8.1/Manes.13G132700.v8.1/Manes.14G018500.v8.1/Manes.14G138900.v8.1/Manes.15G183900.v8.1/Manes.15G183933.v8.1/…	21
SR Low	BP	GO:0009644	response to high light intensity	30/3948	69/28566	1.84927e-09	2.06248e-07	1.86988e-07	Manes.01G085100.v8.1/Manes.01G175600.v8.1/Manes.01G175700.v8.1/Manes.01G252100.v8.1/Manes.02G042400.v8.1/Manes.02G046100.v8.1/Manes.03G116700.v8.1/Manes.03G160100.v8.1/Manes.05G180900.v8.1/Manes.06G038651.v8.1/Manes.06G091400.v8.1/Manes.07G104600.v8.1/Manes.07G136300.v8.1/Manes.08G055000.v8.1/Manes.08G120200.v8.1/Manes.10G044900.v8.1/Manes.10G091900.v8.1/Manes.11G019100.v8.1/Manes.11G165200.v8.1/…	30
SR Low	BP	GO:0045893	positive regulation of DNA-templated transcription	110/3948	458/28566	2.67863e-09	2.82149e-07	2.55801e-07	Manes.01G038900.v8.1/Manes.01G057200.v8.1/Manes.01G074400.v8.1/Manes.01G085200.v8.1/Manes.01G085400.v8.1/Manes.01G103200.v8.1/Manes.01G113200.v8.1/Manes.01G113300.v8.1/Manes.01G143300.v8.1/Manes.01G149900.v8.1/Manes.01G171900.v8.1/Manes.01G172000.v8.1/Manes.01G187900.v8.1/Manes.01G191500.v8.1/Manes.01G240800.v8.1/Manes.01G253400.v8.1/Manes.01G263500.v8.1/Manes.02G001600.v8.1/Manes.02G017401.v8.1/…	110
SR Low	BP	GO:0007623	circadian rhythm	58/3948	193/28566	3.95887e-09	3.95054e-07	3.58163e-07	Manes.01G043200.v8.1/Manes.01G043600.v8.1/Manes.01G043700.v8.1/Manes.01G169200.v8.1/Manes.01G170000.v8.1/Manes.01G187000.v8.1/Manes.01G214400.v8.1/Manes.01G239500.v8.1/Manes.02G080700.v8.1/Manes.02G128600.v8.1/Manes.02G129800.v8.1/Manes.02G164700.v8.1/Manes.03G047800.v8.1/Manes.03G144000.v8.1/Manes.03G154500.v8.1/Manes.03G196300.v8.1/Manes.04G027400.v8.1/Manes.04G089500.v8.1/Manes.04G092801.v8.1/…	58
SR Low	BP	GO:0031347	regulation of defense response	192/3948	941/28566	1.07872e-08	1.02263e-06	9.2713e-07	Manes.01G037100.v8.1/Manes.01G055000.v8.1/Manes.01G055100.v8.1/Manes.01G059900.v8.1/Manes.01G065300.v8.1/Manes.01G086100.v8.1/Manes.01G090500.v8.1/Manes.01G120000.v8.1/Manes.01G120200.v8.1/Manes.01G121300.v8.1/Manes.01G136300.v8.1/Manes.01G150900.v8.1/Manes.01G188200.v8.1/Manes.01G201900.v8.1/Manes.01G225600.v8.1/Manes.01G227350.v8.1/Manes.01G233000.v8.1/Manes.01G238251.v8.1/Manes.01G253400.v8.1/…	192
SR Low	BP	GO:0010417	glucuronoxylan biosynthetic process	14/3948	20/28566	1.54547e-08	1.39534e-06	1.26504e-06	Manes.03G122300.v8.1/Manes.05G164000.v8.1/Manes.05G173600.v8.1/Manes.08G003900.v8.1/Manes.08G100700.v8.1/Manes.09G080547.v8.1/Manes.09G188500.v8.1/Manes.11G151600.v8.1/Manes.12G107600.v8.1/Manes.12G153100.v8.1/Manes.13G119600.v8.1/Manes.15G076900.v8.1/Manes.18G036700.v8.1/Manes.18G054400.v8.1	14
SR Low	BP	GO:0051259	protein complex oligomerization	22/3948	47/28566	5.1874e-08	4.47059e-06	4.05312e-06	Manes.01G119000.v8.1/Manes.02G124600.v8.1/Manes.02G124700.v8.1/Manes.02G124800.v8.1/Manes.02G125200.v8.1/Manes.04G138400.v8.1/Manes.07G031300.v8.1/Manes.07G123200.v8.1/Manes.08G082611.v8.1/Manes.09G099300.v8.1/Manes.10G020000.v8.1/Manes.10G020100.v8.1/Manes.10G105900.v8.1/Manes.10G121600.v8.1/Manes.10G127300.v8.1/Manes.11G014800.v8.1/Manes.14G163000.v8.1/Manes.15G154400.v8.1/Manes.15G189500.v8.1/…	22
SR Low	BP	GO:0009737	response to abscisic acid	270/3948	1471/28566	3.7236e-07	3.06954e-05	2.7829e-05	Manes.01G005100.v8.1/Manes.01G038900.v8.1/Manes.01G065300.v8.1/Manes.01G079100.v8.1/Manes.01G083900.v8.1/Manes.01G120500.v8.1/Manes.01G150900.v8.1/Manes.01G170400.v8.1/Manes.01G175100.v8.1/Manes.01G180600.v8.1/Manes.01G196400.v8.1/Manes.01G201900.v8.1/Manes.01G231500.v8.1/Manes.01G233000.v8.1/Manes.01G250200.v8.1/Manes.01G260700.v8.1/Manes.02G032500.v8.1/Manes.02G064600.v8.1/Manes.02G075900.v8.1/…	270
SR Low	BP	GO:0019684	photosynthesis, light reaction	18/3948	38/28566	6.79891e-07	5.37114e-05	4.86957e-05	Manes.01G131300.v8.1/Manes.02G089900.v8.1/Manes.03G136600.v8.1/Manes.05G036000.v8.1/Manes.05G098800.v8.1/Manes.06G143900.v8.1/Manes.07G118800.v8.1/Manes.11G082579.v8.1/Manes.12G097200.v8.1/Manes.12G097820.v8.1/Manes.13G039500.v8.1/Manes.13G132700.v8.1/Manes.14G005300.v8.1/Manes.14G081900.v8.1/Manes.15G077300.v8.1/Manes.15G079600.v8.1/Manes.15G145900.v8.1/Manes.15G147000.v8.1	18
SR Low	BP	GO:0009767	photosynthetic electron transport chain	14/3948	25/28566	8.96518e-07	6.79919e-05	6.16427e-05	Manes.01G118400.v8.1/Manes.02G009600.v8.1/Manes.02G105100.v8.1/Manes.04G000900.v8.1/Manes.05G104400.v8.1/Manes.06G016800.v8.1/Manes.07G020000.v8.1/Manes.07G020100.v8.1/Manes.10G123200.v8.1/Manes.13G077148.v8.1/Manes.14G016000.v8.1/Manes.15G077300.v8.1/Manes.16G017000.v8.1/Manes.16G136300.v8.1	14
SR Low	BP	GO:0009651	response to salt stress	198/3948	1038/28566	1.04406e-06	7.33605e-05	6.651e-05	Manes.01G030100.v8.1/Manes.01G100400.v8.1/Manes.01G116900.v8.1/Manes.01G119000.v8.1/Manes.01G136300.v8.1/Manes.01G161900.v8.1/Manes.01G170400.v8.1/Manes.01G191500.v8.1/Manes.01G192700.v8.1/Manes.01G195600.v8.1/Manes.01G220400.v8.1/Manes.01G231500.v8.1/Manes.01G233000.v8.1/Manes.01G241100.v8.1/Manes.02G008900.v8.1/Manes.02G074600.v8.1/Manes.02G075600.v8.1/Manes.02G075900.v8.1/Manes.02G124600.v8.1/…	198
SR Low	BP	GO:0042549	photosystem II stabilization	8/3948	9/28566	1.04469e-06	7.33605e-05	6.651e-05	Manes.02G208400.v8.1/Manes.05G084800.v8.1/Manes.08G135500.v8.1/Manes.09G152100.v8.1/Manes.12G097200.v8.1/Manes.12G097820.v8.1/Manes.13G132700.v8.1/Manes.18G119400.v8.1	8
SR Low	BP	GO:0044271	cellular nitrogen compound biosynthetic process	98/3948	443/28566	1.18269e-06	7.73234e-05	7.01027e-05	Manes.01G074700.v8.1/Manes.01G076100.v8.1/Manes.01G078000.v8.1/Manes.01G129800.v8.1/Manes.01G251300.v8.1/Manes.01G258800.v8.1/Manes.01G261600.v8.1/Manes.01G262400.v8.1/Manes.02G002100.v8.1/Manes.02G003600.v8.1/Manes.02G048700.v8.1/Manes.02G064600.v8.1/Manes.02G143000.v8.1/Manes.02G169500.v8.1/Manes.03G013900.v8.1/Manes.03G021600.v8.1/Manes.03G033100.v8.1/Manes.03G038200.v8.1/Manes.03G053300.v8.1/…	98
SR Low	BP	GO:0071396	cellular response to lipid	98/3948	443/28566	1.18269e-06	7.73234e-05	7.01027e-05	Manes.01G000341.v8.1/Manes.01G063300.v8.1/Manes.01G090500.v8.1/Manes.01G136300.v8.1/Manes.01G137500.v8.1/Manes.01G188200.v8.1/Manes.01G233000.v8.1/Manes.01G256200.v8.1/Manes.02G046000.v8.1/Manes.02G054400.v8.1/Manes.02G070600.v8.1/Manes.02G109500.v8.1/Manes.02G113800.v8.1/Manes.02G217600.v8.1/Manes.02G224000.v8.1/Manes.03G019400.v8.1/Manes.03G098880.v8.1/Manes.03G172000.v8.1/Manes.03G174200.v8.1/…	98
SR Low	BP	GO:0042542	response to hydrogen peroxide	35/3948	111/28566	1.30844e-06	8.26937e-05	7.49716e-05	Manes.01G119000.v8.1/Manes.01G253400.v8.1/Manes.02G124600.v8.1/Manes.02G124700.v8.1/Manes.02G124800.v8.1/Manes.02G125200.v8.1/Manes.02G143900.v8.1/Manes.03G049500.v8.1/Manes.03G190900.v8.1/Manes.04G138400.v8.1/Manes.05G030900.v8.1/Manes.07G031300.v8.1/Manes.07G123200.v8.1/Manes.07G140000.v8.1/Manes.08G082611.v8.1/Manes.09G099300.v8.1/Manes.10G020000.v8.1/Manes.10G020100.v8.1/Manes.10G105900.v8.1/…	35
SR Low	BP	GO:0006721	terpenoid metabolic process	22/3948	55/28566	1.48745e-06	9.09741e-05	8.24787e-05	Manes.02G002100.v8.1/Manes.02G010700.v8.1/Manes.02G121312.v8.1/Manes.03G024200.v8.1/Manes.03G091032.v8.1/Manes.05G098800.v8.1/Manes.06G106500.v8.1/Manes.06G107400.v8.1/Manes.08G137200.v8.1/Manes.09G125500.v8.1/Manes.09G125600.v8.1/Manes.09G125700.v8.1/Manes.09G126000.v8.1/Manes.09G149800.v8.1/Manes.11G165200.v8.1/Manes.13G054700.v8.1/Manes.13G063846.v8.1/Manes.14G024600.v8.1/Manes.15G192200.v8.1/…	22
SR Low	BP	GO:0009645	response to low light intensity stimulus	16/3948	35/28566	5.08031e-06	0.000301008	0.000272899	Manes.01G175600.v8.1/Manes.01G175700.v8.1/Manes.02G143000.v8.1/Manes.04G129900.v8.1/Manes.06G091400.v8.1/Manes.07G104600.v8.1/Manes.09G127400.v8.1/Manes.10G044900.v8.1/Manes.12G011200.v8.1/Manes.12G022400.v8.1/Manes.13G012100.v8.1/Manes.13G058600.v8.1/Manes.14G079800.v8.1/Manes.15G027800.v8.1/Manes.15G147000.v8.1/Manes.16G136400.v8.1	16
SR Low	BP	GO:0050832	defense response to fungus	239/3948	1326/28566	6.80852e-06	0.00039118	0.000354651	Manes.01G055000.v8.1/Manes.01G055100.v8.1/Manes.01G062800.v8.1/Manes.01G086100.v8.1/Manes.01G090500.v8.1/Manes.01G102500.v8.1/Manes.01G120200.v8.1/Manes.01G121300.v8.1/Manes.01G136300.v8.1/Manes.01G142200.v8.1/Manes.01G180600.v8.1/Manes.01G188200.v8.1/Manes.01G195600.v8.1/Manes.01G225600.v8.1/Manes.01G227350.v8.1/Manes.01G233000.v8.1/Manes.01G250800.v8.1/Manes.01G252100.v8.1/Manes.01G256200.v8.1/…	239
SR Low	BP	GO:0009753	response to jasmonic acid	123/3948	610/28566	8.27829e-06	0.000461636	0.000418528	Manes.01G041700.v8.1/Manes.01G057800.v8.1/Manes.01G065300.v8.1/Manes.01G100400.v8.1/Manes.01G137800.v8.1/Manes.01G153401.v8.1/Manes.01G174000.v8.1/Manes.01G195600.v8.1/Manes.01G225600.v8.1/Manes.01G233000.v8.1/Manes.01G260700.v8.1/Manes.02G003300.v8.1/Manes.02G073500.v8.1/Manes.02G073600.v8.1/Manes.02G111200.v8.1/Manes.02G112400.v8.1/Manes.02G154600.v8.1/Manes.02G164500.v8.1/Manes.02G167300.v8.1/…	123
SR Low	BP	GO:0015994	chlorophyll metabolic process	33/3948	111/28566	1.06308e-05	0.000575883	0.000522106	Manes.01G028200.v8.1/Manes.01G095700.v8.1/Manes.02G048700.v8.1/Manes.03G038200.v8.1/Manes.03G138853.v8.1/Manes.04G066700.v8.1/Manes.04G164600.v8.1/Manes.05G019200.v8.1/Manes.05G098800.v8.1/Manes.05G105900.v8.1/Manes.06G111900.v8.1/Manes.07G004500.v8.1/Manes.07G099200.v8.1/Manes.07G118800.v8.1/Manes.08G002100.v8.1/Manes.08G053900.v8.1/Manes.08G079000.v8.1/Manes.08G111600.v8.1/Manes.09G127400.v8.1/…	33
SR Low	BP	GO:0010196	nonphotochemical quenching	13/3948	26/28566	1.16747e-05	0.000614869	0.000557451	Manes.04G112700.v8.1/Manes.06G096400.v8.1/Manes.07G136300.v8.1/Manes.08G055000.v8.1/Manes.09G177500.v8.1/Manes.10G091900.v8.1/Manes.11G056800.v8.1/Manes.13G077148.v8.1/Manes.14G016000.v8.1/Manes.14G167100.v8.1/Manes.15G183900.v8.1/Manes.15G183933.v8.1/Manes.18G077312.v8.1	13
SR Low	BP	GO:0009642	response to light intensity	71/3948	317/28566	2.1355e-05	0.00107242	0.000972275	Manes.01G057000.v8.1/Manes.01G077700.v8.1/Manes.01G129800.v8.1/Manes.01G146100.v8.1/Manes.01G233000.v8.1/Manes.01G246500.v8.1/Manes.01G251300.v8.1/Manes.01G258800.v8.1/Manes.02G104900.v8.1/Manes.02G182800.v8.1/Manes.03G053300.v8.1/Manes.03G091032.v8.1/Manes.03G182700.v8.1/Manes.04G015600.v8.1/Manes.04G032300.v8.1/Manes.04G066700.v8.1/Manes.04G077000.v8.1/Manes.04G079000.v8.1/Manes.05G028200.v8.1/…	71
SR Low	BP	GO:0019438	aromatic compound biosynthetic process	113/3948	562/28566	2.14936e-05	0.00107242	0.000972275	Manes.01G043600.v8.1/Manes.01G043700.v8.1/Manes.01G074700.v8.1/Manes.01G076100.v8.1/Manes.01G100800.v8.1/Manes.01G122400.v8.1/Manes.01G194800.v8.1/Manes.01G234300.v8.1/Manes.02G048700.v8.1/Manes.02G064600.v8.1/Manes.02G078100.v8.1/Manes.02G109500.v8.1/Manes.02G143000.v8.1/Manes.02G169500.v8.1/Manes.03G038200.v8.1/Manes.03G089900.v8.1/Manes.03G125066.v8.1/Manes.03G136600.v8.1/Manes.03G136900.v8.1/…	113
SR Low	BP	GO:0009698	phenylpropanoid metabolic process	11/3948	21/28566	3.19249e-05	0.00151324	0.00137193	Manes.04G027900.v8.1/Manes.04G095300.v8.1/Manes.05G124300.v8.1/Manes.08G080800.v8.1/Manes.08G081000.v8.1/Manes.09G092175.v8.1/Manes.09G094600.v8.1/Manes.11G137900.v8.1/Manes.16G098200.v8.1/Manes.18G058100.v8.1/Manes.18G058200.v8.1	11
SR Low	BP	GO:0009773	photosynthetic electron transport in photosystem I	11/3948	21/28566	3.19249e-05	0.00151324	0.00137193	Manes.01G070000.v8.1/Manes.02G188100.v8.1/Manes.03G160100.v8.1/Manes.05G015700.v8.1/Manes.06G091000.v8.1/Manes.08G083500.v8.1/Manes.11G036400.v8.1/Manes.12G055600.v8.1/Manes.12G156000.v8.1/Manes.15G131100.v8.1/Manes.15G131200.v8.1	11
SR Low	BP	GO:1901362	organic cyclic compound biosynthetic process	120/3948	610/28566	3.3859e-05	0.00156577	0.00141956	Manes.01G074700.v8.1/Manes.01G076100.v8.1/Manes.01G100800.v8.1/Manes.01G122400.v8.1/Manes.01G194800.v8.1/Manes.01G229300.v8.1/Manes.01G234300.v8.1/Manes.02G048700.v8.1/Manes.02G064600.v8.1/Manes.02G078100.v8.1/Manes.02G109500.v8.1/Manes.02G143000.v8.1/Manes.02G169500.v8.1/Manes.03G038200.v8.1/Manes.03G089900.v8.1/Manes.03G090348.v8.1/Manes.03G125066.v8.1/Manes.03G136600.v8.1/Manes.03G136900.v8.1/…	120
SR Low	BP	GO:1901347	negative regulation of secondary cell wall biogenesis	6/3948	7/28566	4.28705e-05	0.0019353	0.00175458	Manes.01G113200.v8.1/Manes.02G072100.v8.1/Manes.02G173200.v8.1/Manes.09G119200.v8.1/Manes.11G127600.v8.1/Manes.18G085635.v8.1	6
SR Low	BP	GO:0019253	reductive pentose-phosphate cycle	11/3948	22/28566	5.58665e-05	0.00240734	0.00218254	Manes.04G096300.v8.1/Manes.05G003500.v8.1/Manes.07G124800.v8.1/Manes.08G083500.v8.1/Manes.08G132900.v8.1/Manes.10G018100.v8.1/Manes.11G072400.v8.1/Manes.14G081000.v8.1/Manes.15G185100.v8.1/Manes.17G006674.v8.1/Manes.18G003300.v8.1	11
SR Low	BP	GO:1901141	regulation of lignin biosynthetic process	11/3948	22/28566	5.58665e-05	0.00240734	0.00218254	Manes.01G074400.v8.1/Manes.02G034300.v8.1/Manes.02G077400.v8.1/Manes.03G103400.v8.1/Manes.06G136500.v8.1/Manes.07G119800.v8.1/Manes.10G025500.v8.1/Manes.12G144700.v8.1/Manes.14G134000.v8.1/Manes.15G090900.v8.1/Manes.18G054000.v8.1	11
SR Low	BP	GO:0018130	heterocycle biosynthetic process	52/3948	221/28566	6.72704e-05	0.00283433	0.00256965	Manes.01G074700.v8.1/Manes.01G076100.v8.1/Manes.01G258800.v8.1/Manes.02G048700.v8.1/Manes.02G064600.v8.1/Manes.02G143000.v8.1/Manes.02G169500.v8.1/Manes.02G226001.v8.1/Manes.03G038200.v8.1/Manes.03G136600.v8.1/Manes.04G010700.v8.1/Manes.05G036500.v8.1/Manes.05G098800.v8.1/Manes.05G131900.v8.1/Manes.05G168800.v8.1/Manes.07G057600.v8.1/Manes.07G120900.v8.1/Manes.07G127800.v8.1/Manes.08G002100.v8.1/…	52
SR Low	BP	GO:0006979	response to oxidative stress	153/3948	824/28566	7.01324e-05	0.00289068	0.00262074	Manes.01G018700.v8.1/Manes.01G052112.v8.1/Manes.01G057800.v8.1/Manes.01G065300.v8.1/Manes.01G140100.v8.1/Manes.01G150200.v8.1/Manes.01G180600.v8.1/Manes.01G197900.v8.1/Manes.01G227350.v8.1/Manes.01G229800.v8.1/Manes.01G231500.v8.1/Manes.01G260700.v8.1/Manes.02G003300.v8.1/Manes.02G067700.v8.1/Manes.02G109400.v8.1/Manes.02G111200.v8.1/Manes.02G124600.v8.1/Manes.02G124700.v8.1/Manes.02G124800.v8.1/…	153
SR Low	BP	GO:0009606	tropism	22/3948	68/28566	7.5169e-05	0.00303235	0.00274918	Manes.01G248000.v8.1/Manes.01G251800.v8.1/Manes.03G090348.v8.1/Manes.05G152000.v8.1/Manes.06G119800.v8.1/Manes.08G021300.v8.1/Manes.08G122800.v8.1/Manes.08G142300.v8.1/Manes.09G035100.v8.1/Manes.09G058896.v8.1/Manes.09G116500.v8.1/Manes.09G146300.v8.1/Manes.10G005600.v8.1/Manes.10G045800.v8.1/Manes.11G002000.v8.1/Manes.11G082000.v8.1/Manes.11G115300.v8.1/Manes.12G087400.v8.1/Manes.14G051200.v8.1/…	22
SR Low	BP	GO:0009612	response to mechanical stimulus	11/3948	23/28566	9.37055e-05	0.00370137	0.00335572	Manes.01G057800.v8.1/Manes.04G022900.v8.1/Manes.04G023300.v8.1/Manes.04G023600.v8.1/Manes.08G005900.v8.1/Manes.11G143000.v8.1/Manes.11G143100.v8.1/Manes.11G143200.v8.1/Manes.11G143700.v8.1/Manes.14G055900.v8.1/Manes.18G036000.v8.1	11
SR Low	BP	GO:0010035	response to inorganic substance	126/3948	663/28566	0.000107537	0.00412655	0.0037412	Manes.01G065300.v8.1/Manes.01G086100.v8.1/Manes.01G121300.v8.1/Manes.01G122400.v8.1/Manes.01G134000.v8.1/Manes.01G136300.v8.1/Manes.01G137800.v8.1/Manes.01G225600.v8.1/Manes.01G227350.v8.1/Manes.01G260700.v8.1/Manes.02G003300.v8.1/Manes.02G011500.v8.1/Manes.02G022300.v8.1/Manes.02G043200.v8.1/Manes.02G064600.v8.1/Manes.02G118100.v8.1/Manes.02G151400.v8.1/Manes.02G217600.v8.1/Manes.03G011400.v8.1/…	126
SR Low	BP	GO:2000762	regulation of phenylpropanoid metabolic process	12/3948	27/28566	0.000109562	0.00412655	0.0037412	Manes.01G074400.v8.1/Manes.02G034300.v8.1/Manes.02G077400.v8.1/Manes.03G185600.v8.1/Manes.04G074900.v8.1/Manes.04G121600.v8.1/Manes.06G136500.v8.1/Manes.09G040100.v8.1/Manes.11G052110.v8.1/Manes.11G052140.v8.1/Manes.14G131300.v8.1/Manes.15G022100.v8.1	12
SR Low	BP	GO:0009959	negative gravitropism	16/3948	43/28566	0.000110999	0.00412655	0.0037412	Manes.01G165400.v8.1/Manes.02G221381.v8.1/Manes.04G088700.v8.1/Manes.05G049900.v8.1/Manes.08G065150.v8.1/Manes.09G137200.v8.1/Manes.11G125900.v8.1/Manes.12G008500.v8.1/Manes.13G009000.v8.1/Manes.13G043000.v8.1/Manes.13G111600.v8.1/Manes.14G083200.v8.1/Manes.14G173800.v8.1/Manes.15G139200.v8.1/Manes.17G074400.v8.1/Manes.17G090100.v8.1	16
SR Low	BP	GO:0070370	cellular heat acclimation	10/3948	20/28566	0.000122829	0.00447852	0.0040603	Manes.02G189600.v8.1/Manes.03G053600.v8.1/Manes.04G112700.v8.1/Manes.05G198600.v8.1/Manes.09G112700.v8.1/Manes.11G056800.v8.1/Manes.15G012400.v8.1/Manes.15G067100.v8.1/Manes.16G086000.v8.1/Manes.18G098700.v8.1	10
SR Low	BP	GO:1901575	organic substance catabolic process	51/3948	223/28566	0.000167579	0.00599492	0.0054351	Manes.01G022750.v8.1/Manes.01G195300.v8.1/Manes.01G251300.v8.1/Manes.01G261600.v8.1/Manes.02G048700.v8.1/Manes.02G143000.v8.1/Manes.03G166300.v8.1/Manes.04G056980.v8.1/Manes.04G076100.v8.1/Manes.04G079000.v8.1/Manes.05G012500.v8.1/Manes.05G038600.v8.1/Manes.05G040400.v8.1/Manes.05G095200.v8.1/Manes.05G138900.v8.1/Manes.05G174002.v8.1/Manes.05G182900.v8.1/Manes.06G167900.v8.1/Manes.07G033900.v8.1/…	51
SR Low	BP	GO:0010119	regulation of stomatal movement	30/3948	111/28566	0.000180566	0.00633988	0.00574785	Manes.01G190700.v8.1/Manes.01G190800.v8.1/Manes.01G191300.v8.1/Manes.01G235800.v8.1/Manes.01G262600.v8.1/Manes.02G136000.v8.1/Manes.03G116700.v8.1/Manes.03G140401.v8.1/Manes.03G166500.v8.1/Manes.05G007400.v8.1/Manes.06G022300.v8.1/Manes.06G104400.v8.1/Manes.06G167700.v8.1/Manes.07G119400.v8.1/Manes.08G057200.v8.1/Manes.08G061800.v8.1/Manes.08G106900.v8.1/Manes.09G044600.v8.1/Manes.10G026400.v8.1/…	30
SR Low	BP	GO:0009228	thiamine biosynthetic process	7/3948	11/28566	0.000189433	0.00641365	0.00581473	Manes.01G164200.v8.1/Manes.02G121696.v8.1/Manes.03G123800.v8.1/Manes.03G154700.v8.1/Manes.10G122900.v8.1/Manes.15G049800.v8.1/Manes.15G075600.v8.1	7
SR Low	BP	GO:2001141	regulation of RNA biosynthetic process	7/3948	11/28566	0.000189433	0.00641365	0.00581473	Manes.03G057200.v8.1/Manes.06G157400.v8.1/Manes.08G159000.v8.1/Manes.09G130800.v8.1/Manes.10G136500.v8.1/Manes.14G018500.v8.1/Manes.15G079600.v8.1	7
SR Low	BP	GO:0045892	negative regulation of DNA-templated transcription	65/3948	304/28566	0.000194154	0.00645819	0.00585511	Manes.01G011113.v8.1/Manes.01G036500.v8.1/Manes.01G043200.v8.1/Manes.01G083900.v8.1/Manes.01G232100.v8.1/Manes.01G238251.v8.1/Manes.01G239500.v8.1/Manes.02G145300.v8.1/Manes.03G024200.v8.1/Manes.03G090412.v8.1/Manes.03G106300.v8.1/Manes.03G136908.v8.1/Manes.03G182700.v8.1/Manes.04G027400.v8.1/Manes.04G074900.v8.1/Manes.05G005340.v8.1/Manes.05G014850.v8.1/Manes.05G180900.v8.1/Manes.06G109000.v8.1/…	65
SR Low	BP	GO:0009643	photosynthetic acclimation	10/3948	21/28566	0.000205468	0.00671668	0.00608947	Manes.02G015300.v8.1/Manes.07G020000.v8.1/Manes.07G020100.v8.1/Manes.09G156400.v8.1/Manes.10G091900.v8.1/Manes.10G123200.v8.1/Manes.11G134100.v8.1/Manes.14G097700.v8.1/Manes.16G032200.v8.1/Manes.17G049400.v8.1	10
SR Low	BP	GO:0009765	photosynthesis, light harvesting	5/3948	6/28566	0.000267154	0.00857044	0.00777012	Manes.01G175700.v8.1/Manes.07G104600.v8.1/Manes.07G128500.v8.1/Manes.10G044900.v8.1/Manes.16G099600.v8.1	5
SR Low	BP	GO:0009094	L-phenylalanine biosynthetic process	9/3948	18/28566	0.000271217	0.00857044	0.00777012	Manes.01G074400.v8.1/Manes.02G034300.v8.1/Manes.02G077400.v8.1/Manes.04G008300.v8.1/Manes.04G008400.v8.1/Manes.06G136500.v8.1/Manes.11G157300.v8.1/Manes.12G074000.v8.1/Manes.17G026400.v8.1	9
SR Low	BP	GO:0009266	response to temperature stimulus	93/3948	477/28566	0.000334527	0.0103978	0.0094268	Manes.01G065300.v8.1/Manes.01G134000.v8.1/Manes.01G136300.v8.1/Manes.01G187400.v8.1/Manes.01G189400.v8.1/Manes.01G259100.v8.1/Manes.01G260700.v8.1/Manes.01G262400.v8.1/Manes.02G000900.v8.1/Manes.02G003600.v8.1/Manes.02G039000.v8.1/Manes.02G075000.v8.1/Manes.02G113700.v8.1/Manes.02G143000.v8.1/Manes.02G145300.v8.1/Manes.02G202700.v8.1/Manes.03G018100.v8.1/Manes.03G024200.v8.1/Manes.03G053300.v8.1/…	93
SR Low	BP	GO:0007098	centrosome cycle	8/3948	15/28566	0.000342487	0.0104735	0.00949545	Manes.05G180700.v8.1/Manes.06G133400.v8.1/Manes.07G062300.v8.1/Manes.07G062316.v8.1/Manes.07G062396.v8.1/Manes.07G063050.v8.1/Manes.10G080600.v8.1/Manes.18G045100.v8.1	8
SR Low	BP	GO:0010413	glucuronoxylan metabolic process	4/3948	4/28566	0.000364369	0.0108833	0.00986704	Manes.03G122300.v8.1/Manes.08G003900.v8.1/Manes.09G080547.v8.1/Manes.15G076900.v8.1	4
SR Low	BP	GO:0010218	response to far red light	22/3948	75/28566	0.00036737	0.0108833	0.00986704	Manes.01G041800.v8.1/Manes.01G043200.v8.1/Manes.01G175600.v8.1/Manes.01G175700.v8.1/Manes.01G186300.v8.1/Manes.01G214400.v8.1/Manes.01G239500.v8.1/Manes.01G246500.v8.1/Manes.01G248600.v8.1/Manes.03G196300.v8.1/Manes.04G135000.v8.1/Manes.04G159300.v8.1/Manes.05G049900.v8.1/Manes.05G196700.v8.1/Manes.06G157400.v8.1/Manes.07G126000.v8.1/Manes.10G123300.v8.1/Manes.14G018500.v8.1/Manes.14G083200.v8.1/…	22
SR Low	BP	GO:0019760	glucosinolate metabolic process	35/3948	143/28566	0.000446938	0.0130369	0.0118194	Manes.01G090900.v8.1/Manes.01G216800.v8.1/Manes.02G045500.v8.1/Manes.02G046300.v8.1/Manes.02G168800.v8.1/Manes.02G169500.v8.1/Manes.02G224000.v8.1/Manes.02G226001.v8.1/Manes.03G088300.v8.1/Manes.03G147600.v8.1/Manes.03G170100.v8.1/Manes.05G030450.v8.1/Manes.05G089100.v8.1/Manes.05G145100.v8.1/Manes.05G177900.v8.1/Manes.05G206300.v8.1/Manes.06G142100.v8.1/Manes.06G143102.v8.1/Manes.09G127400.v8.1/…	35
SR Low	BP	GO:0044248	cellular catabolic process	111/3948	594/28566	0.000509908	0.0146483	0.0132804	Manes.01G022750.v8.1/Manes.01G190000.v8.1/Manes.01G261600.v8.1/Manes.02G036400.v8.1/Manes.02G038300.v8.1/Manes.02G048700.v8.1/Manes.02G074600.v8.1/Manes.02G088600.v8.1/Manes.02G127800.v8.1/Manes.02G168800.v8.1/Manes.03G026000.v8.1/Manes.03G088200.v8.1/Manes.04G032020.v8.1/Manes.04G056980.v8.1/Manes.04G076100.v8.1/Manes.04G079000.v8.1/Manes.04G113800.v8.1/Manes.04G116800.v8.1/Manes.04G123600.v8.1/…	111
SR Low	BP	GO:1901605	alpha-amino acid metabolic process	39/3948	166/28566	0.000527772	0.0149352	0.0135405	Manes.01G037100.v8.1/Manes.01G197900.v8.1/Manes.02G118100.v8.1/Manes.02G169500.v8.1/Manes.03G139664.v8.1/Manes.05G040400.v8.1/Manes.05G173100.v8.1/Manes.06G088300.v8.1/Manes.06G095000.v8.1/Manes.06G153100.v8.1/Manes.07G124900.v8.1/Manes.07G126000.v8.1/Manes.08G026700.v8.1/Manes.08G121100.v8.1/Manes.08G164900.v8.1/Manes.08G173500.v8.1/Manes.09G171400.v8.1/Manes.09G173100.v8.1/Manes.10G128500.v8.1/…	39
SR Low	BP	GO:0031326	regulation of cellular biosynthetic process	53/3948	246/28566	0.000593209	0.0165401	0.0149955	Manes.01G055000.v8.1/Manes.01G055100.v8.1/Manes.02G148700.v8.1/Manes.02G224000.v8.1/Manes.03G079400.v8.1/Manes.03G081700.v8.1/Manes.03G089900.v8.1/Manes.03G098880.v8.1/Manes.03G113500.v8.1/Manes.04G162100.v8.1/Manes.05G002400.v8.1/Manes.05G069300.v8.1/Manes.05G089100.v8.1/Manes.05G138900.v8.1/Manes.05G206300.v8.1/Manes.06G015300.v8.1/Manes.06G124800.v8.1/Manes.07G002200.v8.1/Manes.07G103800.v8.1/…	53
SR Low	BP	GO:0006970	response to osmotic stress	119/3948	648/28566	0.00065061	0.0178776	0.0162082	Manes.01G043600.v8.1/Manes.01G043700.v8.1/Manes.01G065300.v8.1/Manes.01G090500.v8.1/Manes.01G120000.v8.1/Manes.01G137800.v8.1/Manes.01G147600.v8.1/Manes.01G201900.v8.1/Manes.01G256200.v8.1/Manes.01G260700.v8.1/Manes.02G046000.v8.1/Manes.02G075000.v8.1/Manes.02G078400.v8.1/Manes.02G127800.v8.1/Manes.02G154201.v8.1/Manes.02G154400.v8.1/Manes.02G178100.v8.1/Manes.02G189600.v8.1/Manes.02G199300.v8.1/…	119
SR Low	BP	GO:0042742	defense response to bacterium	255/3948	1531/28566	0.000702367	0.0190241	0.0172476	Manes.01G010000.v8.1/Manes.01G011184.v8.1/Manes.01G014500.v8.1/Manes.01G052112.v8.1/Manes.01G055000.v8.1/Manes.01G055100.v8.1/Manes.01G086100.v8.1/Manes.01G090500.v8.1/Manes.01G120000.v8.1/Manes.01G120200.v8.1/Manes.01G121300.v8.1/Manes.01G136300.v8.1/Manes.01G169700.v8.1/Manes.01G180600.v8.1/Manes.01G188200.v8.1/Manes.01G225600.v8.1/Manes.01G232100.v8.1/Manes.01G233000.v8.1/Manes.01G253400.v8.1/…	255
SR Low	BP	GO:0010017	red or far-red light signaling pathway	12/3948	32/28566	0.000729347	0.0194766	0.0176579	Manes.01G186300.v8.1/Manes.01G248600.v8.1/Manes.02G154400.v8.1/Manes.04G027400.v8.1/Manes.07G105100.v8.1/Manes.07G129600.v8.1/Manes.08G001600.v8.1/Manes.08G107100.v8.1/Manes.09G100772.v8.1/Manes.09G181800.v8.1/Manes.10G013000.v8.1/Manes.12G136800.v8.1	12
SR Low	BP	GO:0009769	photosynthesis, light harvesting in photosystem II	5/3948	7/28566	0.000827863	0.0218004	0.0197646	Manes.01G175600.v8.1/Manes.01G175700.v8.1/Manes.03G116700.v8.1/Manes.17G066800.v8.1/Manes.17G066900.v8.1	5
SR Low	BP	GO:0010150	leaf senescence	89/3948	467/28566	0.000932562	0.0242211	0.0219592	Manes.01G052112.v8.1/Manes.01G065300.v8.1/Manes.01G073100.v8.1/Manes.01G083900.v8.1/Manes.01G117900.v8.1/Manes.01G142200.v8.1/Manes.01G149300.v8.1/Manes.01G222100.v8.1/Manes.01G233000.v8.1/Manes.01G241800.v8.1/Manes.01G252400.v8.1/Manes.01G253400.v8.1/Manes.01G260700.v8.1/Manes.01G262600.v8.1/Manes.02G074600.v8.1/Manes.02G109500.v8.1/Manes.02G113800.v8.1/Manes.02G127800.v8.1/Manes.02G172300.v8.1/…	89
SR Low	BP	GO:0000302	response to reactive oxygen species	20/3948	70/28566	0.000961818	0.0246433	0.0223421	Manes.01G085100.v8.1/Manes.01G119000.v8.1/Manes.01G262100.v8.1/Manes.02G042400.v8.1/Manes.05G106400.v8.1/Manes.07G142400.v8.1/Manes.08G002700.v8.1/Manes.08G145400.v8.1/Manes.08G170600.v8.1/Manes.09G110600.v8.1/Manes.09G179900.v8.1/Manes.10G002200.v8.1/Manes.11G013300.v8.1/Manes.11G139700.v8.1/Manes.14G070400.v8.1/Manes.16G038720.v8.1/Manes.16G121900.v8.1/Manes.17G085500.v8.1/Manes.18G064300.v8.1/…	20
SR Low	BP	GO:0010115	regulation of abscisic acid biosynthetic process	11/3948	29/28566	0.00108107	0.0273295	0.0247774	Manes.01G030100.v8.1/Manes.04G164700.v8.1/Manes.04G164900.v8.1/Manes.05G175600.v8.1/Manes.06G055800.v8.1/Manes.06G125900.v8.1/Manes.07G051200.v8.1/Manes.07G051300.v8.1/Manes.07G052100.v8.1/Manes.11G003600.v8.1/Manes.14G045600.v8.1	11
SR Low	BP	GO:0044283	small molecule biosynthetic process	40/3948	178/28566	0.00113849	0.0284023	0.0257501	Manes.01G074700.v8.1/Manes.03G090348.v8.1/Manes.03G091032.v8.1/Manes.03G114600.v8.1/Manes.03G122200.v8.1/Manes.03G179500.v8.1/Manes.05G098800.v8.1/Manes.05G168800.v8.1/Manes.05G180500.v8.1/Manes.06G095000.v8.1/Manes.06G107400.v8.1/Manes.07G118800.v8.1/Manes.08G000800.v8.1/Manes.08G050600.v8.1/Manes.08G052000.v8.1/Manes.08G088900.v8.1/Manes.08G101200.v8.1/Manes.09G000200.v8.1/Manes.09G035100.v8.1/…	40
SR Low	BP	GO:0010206	photosystem II repair	7/3948	14/28566	0.00134539	0.0331281	0.0300345	Manes.03G178700.v8.1/Manes.06G057000.v8.1/Manes.08G098700.v8.1/Manes.09G163500.v8.1/Manes.14G133800.v8.1/Manes.15G167800.v8.1/Manes.18G014600.v8.1	7
SR Low	BP	GO:0009864	induced systemic resistance, jasmonic acid mediated signaling pathway	8/3948	18/28566	0.0015827	0.0379338	0.0343915	Manes.01G156300.v8.1/Manes.03G106300.v8.1/Manes.05G124900.v8.1/Manes.07G142400.v8.1/Manes.08G056500.v8.1/Manes.08G170600.v8.1/Manes.10G002200.v8.1/Manes.17G048400.v8.1	8
SR Low	BP	GO:0009637	response to blue light	40/3948	181/28566	0.00158745	0.0379338	0.0343915	Manes.01G189400.v8.1/Manes.01G191500.v8.1/Manes.01G214400.v8.1/Manes.01G248600.v8.1/Manes.01G270400.v8.1/Manes.02G071500.v8.1/Manes.02G088600.v8.1/Manes.03G091032.v8.1/Manes.03G109800.v8.1/Manes.03G138853.v8.1/Manes.03G168800.v8.1/Manes.04G088800.v8.1/Manes.05G049900.v8.1/Manes.05G196700.v8.1/Manes.06G006500.v8.1/Manes.06G006600.v8.1/Manes.06G107400.v8.1/Manes.06G157400.v8.1/Manes.06G169800.v8.1/…	40
SR Low	BP	GO:0010583	response to cyclopentenone	4/3948	5/28566	0.00162059	0.0379338	0.0343915	Manes.01G223301.v8.1/Manes.08G113000.v8.1/Manes.14G115100.v8.1/Manes.16G122601.v8.1	4
SR Low	BP	GO:1990937	xylan acetylation	4/3948	5/28566	0.00162059	0.0379338	0.0343915	Manes.07G135000.v8.1/Manes.10G008000.v8.1/Manes.15G118400.v8.1/Manes.17G066300.v8.1	4
SR Low	BP	GO:0042548	regulation of photosynthesis, light reaction	6/3948	11/28566	0.00171641	0.0392087	0.0355473	Manes.05G036000.v8.1/Manes.08G050600.v8.1/Manes.08G107100.v8.1/Manes.09G181800.v8.1/Manes.12G083900.v8.1/Manes.14G097700.v8.1	6
SR Low	BP	GO:0044087	regulation of cellular component biogenesis	6/3948	11/28566	0.00171641	0.0392087	0.0355473	Manes.04G166000.v8.1/Manes.05G152000.v8.1/Manes.11G082000.v8.1/Manes.12G043301.v8.1/Manes.12G045000.v8.1/Manes.17G010700.v8.1	6
SR Low	BP	GO:0030705	cytoskeleton-dependent intracellular transport	5/3948	8/28566	0.00195555	0.0441396	0.0400177	Manes.01G071500.v8.1/Manes.05G176400.v8.1/Manes.08G123200.v8.1/Manes.12G107000.v8.1/Manes.18G040600.v8.1	5
SR Low	BP	GO:0014070	response to organic cyclic compound	80/3948	423/28566	0.00203019	0.0452852	0.0410564	Manes.01G055000.v8.1/Manes.01G055100.v8.1/Manes.01G122400.v8.1/Manes.01G123500.v8.1/Manes.01G136300.v8.1/Manes.01G146100.v8.1/Manes.01G150900.v8.1/Manes.01G229300.v8.1/Manes.02G003300.v8.1/Manes.02G040700.v8.1/Manes.02G104900.v8.1/Manes.03G011400.v8.1/Manes.03G035601.v8.1/Manes.03G068582.v8.1/Manes.03G098880.v8.1/Manes.03G184100.v8.1/Manes.04G009100.v8.1/Manes.04G077000.v8.1/Manes.04G097000.v8.1/…	80
SR Low	BP	GO:0080183	response to photooxidative stress	7/3948	15/28566	0.00222293	0.0490079	0.0444314	Manes.01G171900.v8.1/Manes.01G172000.v8.1/Manes.02G130900.v8.1/Manes.12G005900.v8.1/Manes.16G059800.v8.1/Manes.16G136300.v8.1/Manes.18G029100.v8.1	7
SR High	BP	GO:0009888	tissue development	211/4185	944/28566	8.63568e-11	1.75477e-07	1.6026e-07	Manes.01G011300.v8.1/Manes.01G016800.v8.1/Manes.01G031700.v8.1/Manes.01G044400.v8.1/Manes.01G049360.v8.1/Manes.01G049616.v8.1/Manes.01G054400.v8.1/Manes.01G095900.v8.1/Manes.01G125700.v8.1/Manes.01G132900.v8.1/Manes.01G149100.v8.1/Manes.01G160100.v8.1/Manes.01G164800.v8.1/Manes.01G166300.v8.1/Manes.01G168300.v8.1/Manes.01G172600.v8.1/Manes.01G184100.v8.1/Manes.01G192800.v8.1/Manes.01G197200.v8.1/…	211
SR High	BP	GO:0044772	mitotic cell cycle phase transition	22/4185	37/28566	4.19729e-10	2.27819e-07	2.08063e-07	Manes.01G153900.v8.1/Manes.01G196900.v8.1/Manes.02G112900.v8.1/Manes.02G135600.v8.1/Manes.02G166800.v8.1/Manes.03G065100.v8.1/Manes.04G120600.v8.1/Manes.05G090600.v8.1/Manes.05G133500.v8.1/Manes.05G179000.v8.1/Manes.07G076800.v8.1/Manes.08G061900.v8.1/Manes.08G062000.v8.1/Manes.10G075100.v8.1/Manes.10G077365.v8.1/Manes.10G084500.v8.1/Manes.12G108100.v8.1/Manes.16G019191.v8.1/Manes.16G047500.v8.1/…	22
SR High	BP	GO:0006270	DNA replication initiation	16/4185	21/28566	4.27328e-10	2.27819e-07	2.08063e-07	Manes.01G163000.v8.1/Manes.01G186500.v8.1/Manes.04G075600.v8.1/Manes.05G003100.v8.1/Manes.05G033300.v8.1/Manes.06G040400.v8.1/Manes.08G099300.v8.1/Manes.10G073400.v8.1/Manes.11G053500.v8.1/Manes.12G015200.v8.1/Manes.13G048900.v8.1/Manes.14G002000.v8.1/Manes.15G001220.v8.1/Manes.15G120100.v8.1/Manes.16G060200.v8.1/Manes.17G068400.v8.1	16
SR High	BP	GO:1903046	meiotic cell cycle process	63/4185	196/28566	4.48462e-10	2.27819e-07	2.08063e-07	Manes.01G014100.v8.1/Manes.01G083200.v8.1/Manes.01G096000.v8.1/Manes.01G149100.v8.1/Manes.01G173400.v8.1/Manes.02G055100.v8.1/Manes.02G081300.v8.1/Manes.02G099600.v8.1/Manes.02G156000.v8.1/Manes.03G037900.v8.1/Manes.03G079900.v8.1/Manes.03G090900.v8.1/Manes.04G033150.v8.1/Manes.05G048200.v8.1/Manes.05G048500.v8.1/Manes.05G161400.v8.1/Manes.06G071000.v8.1/Manes.06G085300.v8.1/Manes.06G179801.v8.1/…	63
SR High	BP	GO:0007018	microtubule-based movement	31/4185	72/28566	5.61527e-09	2.28205e-06	2.08415e-06	Manes.01G014700.v8.1/Manes.01G021900.v8.1/Manes.02G165800.v8.1/Manes.03G044500.v8.1/Manes.03G090900.v8.1/Manes.03G133900.v8.1/Manes.03G162300.v8.1/Manes.03G210501.v8.1/Manes.04G063200.v8.1/Manes.04G085200.v8.1/Manes.05G044100.v8.1/Manes.05G117700.v8.1/Manes.05G132500.v8.1/Manes.05G183300.v8.1/Manes.05G198100.v8.1/Manes.08G027100.v8.1/Manes.08G053050.v8.1/Manes.08G076715.v8.1/Manes.08G079300.v8.1/…	31
SR High	BP	GO:0000079	regulation of cyclin-dependent protein serine/threonine kinase activity	24/4185	50/28566	2.20779e-08	7.47704e-06	6.82865e-06	Manes.01G153900.v8.1/Manes.01G196900.v8.1/Manes.02G112900.v8.1/Manes.02G135600.v8.1/Manes.02G166800.v8.1/Manes.03G065100.v8.1/Manes.04G120600.v8.1/Manes.05G056500.v8.1/Manes.05G076700.v8.1/Manes.05G090600.v8.1/Manes.05G133500.v8.1/Manes.05G179000.v8.1/Manes.07G076800.v8.1/Manes.08G061900.v8.1/Manes.08G062000.v8.1/Manes.10G075100.v8.1/Manes.10G077365.v8.1/Manes.10G084500.v8.1/Manes.12G108100.v8.1/…	24
SR High	BP	GO:0006268	DNA unwinding involved in DNA replication	12/4185	15/28566	2.84244e-08	7.76934e-06	7.0956e-06	Manes.01G152300.v8.1/Manes.05G003100.v8.1/Manes.06G040400.v8.1/Manes.08G099300.v8.1/Manes.09G175300.v8.1/Manes.10G122800.v8.1/Manes.11G087401.v8.1/Manes.13G015900.v8.1/Manes.15G120100.v8.1/Manes.16G060200.v8.1/Manes.17G068400.v8.1/Manes.18G122300.v8.1	12
SR High	BP	GO:0048364	root development	150/4185	667/28566	3.05879e-08	7.76934e-06	7.0956e-06	Manes.01G084500.v8.1/Manes.01G093550.v8.1/Manes.01G093700.v8.1/Manes.01G094800.v8.1/Manes.01G102466.v8.1/Manes.01G123600.v8.1/Manes.01G127700.v8.1/Manes.01G153100.v8.1/Manes.01G160900.v8.1/Manes.01G162300.v8.1/Manes.01G179500.v8.1/Manes.01G232000.v8.1/Manes.01G239400.v8.1/Manes.01G263300.v8.1/Manes.02G001000.v8.1/Manes.02G041800.v8.1/Manes.02G057000.v8.1/Manes.02G057700.v8.1/Manes.02G059700.v8.1/…	150
SR High	BP	GO:0019219	regulation of nucleobase-containing compound metabolic process	76/4185	290/28566	1.81633e-07	3.77748e-05	3.44991e-05	Manes.01G055300.v8.1/Manes.01G058100.v8.1/Manes.01G083200.v8.1/Manes.01G125700.v8.1/Manes.01G147400.v8.1/Manes.01G149100.v8.1/Manes.01G163000.v8.1/Manes.01G212600.v8.1/Manes.01G252600.v8.1/Manes.02G066800.v8.1/Manes.02G077200.v8.1/Manes.02G083300.v8.1/Manes.02G105900.v8.1/Manes.02G130300.v8.1/Manes.03G090900.v8.1/Manes.03G177100.v8.1/Manes.03G196800.v8.1/Manes.03G204300.v8.1/Manes.04G012600.v8.1/…	76
SR High	BP	GO:0010374	stomatal complex development	27/4185	66/28566	1.91688e-07	3.77748e-05	3.44991e-05	Manes.01G096000.v8.1/Manes.01G132000.v8.1/Manes.01G145700.v8.1/Manes.02G055100.v8.1/Manes.02G090700.v8.1/Manes.02G104500.v8.1/Manes.03G173400.v8.1/Manes.04G120600.v8.1/Manes.05G018200.v8.1/Manes.07G005500.v8.1/Manes.08G048400.v8.1/Manes.09G123300.v8.1/Manes.10G143700.v8.1/Manes.11G055900.v8.1/Manes.11G135800.v8.1/Manes.11G151800.v8.1/Manes.12G050400.v8.1/Manes.12G070100.v8.1/Manes.12G118900.v8.1/…	27
SR High	BP	GO:0090698	post-embryonic plant morphogenesis	14/4185	22/28566	2.0449e-07	3.77748e-05	3.44991e-05	Manes.01G132000.v8.1/Manes.02G090700.v8.1/Manes.02G216200.v8.1/Manes.03G163600.v8.1/Manes.03G163666.v8.1/Manes.05G194900.v8.1/Manes.06G054300.v8.1/Manes.08G023700.v8.1/Manes.08G152500.v8.1/Manes.13G035100.v8.1/Manes.14G126500.v8.1/Manes.15G041500.v8.1/Manes.16G039700.v8.1/Manes.17G055900.v8.1	14
SR High	BP	GO:0009314	response to radiation	35/4185	100/28566	3.19986e-07	5.41843e-05	4.94856e-05	Manes.01G001900.v8.1/Manes.01G026200.v8.1/Manes.01G053950.v8.1/Manes.01G246400.v8.1/Manes.02G120700.v8.1/Manes.03G045500.v8.1/Manes.03G065580.v8.1/Manes.03G192200.v8.1/Manes.05G161400.v8.1/Manes.06G085300.v8.1/Manes.06G168000.v8.1/Manes.06G168200.v8.1/Manes.08G037500.v8.1/Manes.08G057500.v8.1/Manes.09G019600.v8.1/Manes.10G072600.v8.1/Manes.12G019100.v8.1/Manes.12G088176.v8.1/Manes.12G129100.v8.1/…	35
SR High	BP	GO:0042546	cell wall biogenesis	62/4185	228/28566	6.07384e-07	9.49388e-05	8.67059e-05	Manes.01G031100.v8.1/Manes.01G051900.v8.1/Manes.01G081500.v8.1/Manes.01G187600.v8.1/Manes.01G271300.v8.1/Manes.02G085400.v8.1/Manes.02G198300.v8.1/Manes.03G032100.v8.1/Manes.03G072700.v8.1/Manes.03G206900.v8.1/Manes.04G068800.v8.1/Manes.04G096600.v8.1/Manes.04G125300.v8.1/Manes.04G125901.v8.1/Manes.04G139900.v8.1/Manes.04G154800.v8.1/Manes.05G000900.v8.1/Manes.05G130300.v8.1/Manes.05G140900.v8.1/…	62
SR High	BP	GO:0009059	macromolecule biosynthetic process	259/4185	1333/28566	6.62499e-07	9.61569e-05	8.78184e-05	Manes.01G003300.v8.1/Manes.01G014100.v8.1/Manes.01G014800.v8.1/Manes.01G031100.v8.1/Manes.01G049360.v8.1/Manes.01G051900.v8.1/Manes.01G058600.v8.1/Manes.01G063600.v8.1/Manes.01G067700.v8.1/Manes.01G095900.v8.1/Manes.01G100000.v8.1/Manes.01G118200.v8.1/Manes.01G139000.v8.1/Manes.01G145700.v8.1/Manes.01G149000.v8.1/Manes.01G153100.v8.1/Manes.01G160100.v8.1/Manes.01G166300.v8.1/Manes.01G166400.v8.1/…	259
SR High	BP	GO:0006096	glycolytic process	28/4185	74/28566	7.78693e-07	0.000105487	9.63393e-05	Manes.01G023200.v8.1/Manes.01G173500.v8.1/Manes.02G132800.v8.1/Manes.02G146400.v8.1/Manes.02G154900.v8.1/Manes.04G134700.v8.1/Manes.04G160400.v8.1/Manes.05G202700.v8.1/Manes.07G056100.v8.1/Manes.07G116700.v8.1/Manes.08G018800.v8.1/Manes.08G166700.v8.1/Manes.09G060608.v8.1/Manes.09G061100.v8.1/Manes.09G077800.v8.1/Manes.09G143000.v8.1/Manes.10G054450.v8.1/Manes.12G015500.v8.1/Manes.13G015200.v8.1/…	28
SR High	BP	GO:0061640	cytoskeleton-dependent cytokinesis	15/4185	27/28566	8.9938e-07	0.000114221	0.000104316	Manes.01G203100.v8.1/Manes.03G090900.v8.1/Manes.05G076700.v8.1/Manes.05G082700.v8.1/Manes.09G030300.v8.1/Manes.10G003500.v8.1/Manes.10G064400.v8.1/Manes.10G098500.v8.1/Manes.11G075700.v8.1/Manes.11G145000.v8.1/Manes.13G100000.v8.1/Manes.15G014900.v8.1/Manes.15G043300.v8.1/Manes.15G101400.v8.1/Manes.18G036900.v8.1	15
SR High	BP	GO:0048646	anatomical structure formation involved in morphogenesis	25/4185	63/28566	1.06632e-06	0.000127457	0.000116404	Manes.01G125700.v8.1/Manes.01G162300.v8.1/Manes.01G207700.v8.1/Manes.02G083300.v8.1/Manes.02G120500.v8.1/Manes.03G090900.v8.1/Manes.04G068800.v8.1/Manes.05G076400.v8.1/Manes.05G076900.v8.1/Manes.05G140900.v8.1/Manes.06G088200.v8.1/Manes.08G051300.v8.1/Manes.08G152500.v8.1/Manes.09G104500.v8.1/Manes.09G111400.v8.1/Manes.11G111000.v8.1/Manes.12G019100.v8.1/Manes.12G073700.v8.1/Manes.13G043700.v8.1/…	25
SR High	BP	GO:0048532	anatomical structure arrangement	26/4185	69/28566	2.09272e-06	0.000236245	0.000215758	Manes.01G054400.v8.1/Manes.01G078301.v8.1/Manes.03G014300.v8.1/Manes.03G014400.v8.1/Manes.03G032100.v8.1/Manes.03G090900.v8.1/Manes.04G034300.v8.1/Manes.05G161400.v8.1/Manes.06G128800.v8.1/Manes.06G156100.v8.1/Manes.11G013600.v8.1/Manes.12G070100.v8.1/Manes.13G043900.v8.1/Manes.13G132400.v8.1/Manes.13G149800.v8.1/Manes.14G019307.v8.1/Manes.14G105500.v8.1/Manes.14G158839.v8.1/Manes.15G048700.v8.1/…	26
SR High	BP	GO:0040007	growth	68/4185	267/28566	2.33834e-06	0.000247381	0.000225928	Manes.01G001900.v8.1/Manes.01G031100.v8.1/Manes.01G049616.v8.1/Manes.01G080100.v8.1/Manes.01G100000.v8.1/Manes.01G187600.v8.1/Manes.01G197200.v8.1/Manes.01G253500.v8.1/Manes.02G034500.v8.1/Manes.02G050100.v8.1/Manes.02G096700.v8.1/Manes.02G097000.v8.1/Manes.02G130200.v8.1/Manes.02G131300.v8.1/Manes.02G159800.v8.1/Manes.03G166700.v8.1/Manes.03G200200.v8.1/Manes.04G033150.v8.1/Manes.04G101100.v8.1/…	68
SR High	BP	GO:0009832	plant-type cell wall biogenesis	49/4185	173/28566	2.52213e-06	0.000247381	0.000225928	Manes.01G026300.v8.1/Manes.01G049360.v8.1/Manes.01G105500.v8.1/Manes.01G160100.v8.1/Manes.01G239400.v8.1/Manes.01G253500.v8.1/Manes.01G267100.v8.1/Manes.02G010600.v8.1/Manes.02G062000.v8.1/Manes.02G099600.v8.1/Manes.02G179300.v8.1/Manes.03G008300.v8.1/Manes.03G010200.v8.1/Manes.03G077600.v8.1/Manes.04G000800.v8.1/Manes.04G010600.v8.1/Manes.04G128400.v8.1/Manes.04G129100.v8.1/Manes.04G154800.v8.1/…	49
SR High	BP	GO:0000727	double-strand break repair via break-induced replication	10/4185	14/28566	2.55659e-06	0.000247381	0.000225928	Manes.01G087300.v8.1/Manes.05G003100.v8.1/Manes.06G040400.v8.1/Manes.08G099300.v8.1/Manes.11G087401.v8.1/Manes.13G048900.v8.1/Manes.15G001220.v8.1/Manes.15G120100.v8.1/Manes.16G060200.v8.1/Manes.17G068400.v8.1	10
SR High	BP	GO:0006833	water transport	18/4185	40/28566	4.08908e-06	0.000377682	0.00034493	Manes.01G081600.v8.1/Manes.02G020100.v8.1/Manes.04G021200.v8.1/Manes.04G030400.v8.1/Manes.05G144100.v8.1/Manes.07G100500.v8.1/Manes.07G126600.v8.1/Manes.08G006800.v8.1/Manes.08G012800.v8.1/Manes.09G062300.v8.1/Manes.09G068800.v8.1/Manes.10G016600.v8.1/Manes.10G035000.v8.1/Manes.11G036500.v8.1/Manes.11G096600.v8.1/Manes.11G134600.v8.1/Manes.11G145300.v8.1/Manes.13G069750.v8.1	18
SR High	BP	GO:0071669	plant-type cell wall organization or biogenesis	62/4185	242/28566	5.1881e-06	0.000458357	0.00041861	Manes.01G031100.v8.1/Manes.01G081500.v8.1/Manes.01G153100.v8.1/Manes.01G192800.v8.1/Manes.01G211500.v8.1/Manes.01G239400.v8.1/Manes.01G271300.v8.1/Manes.02G075200.v8.1/Manes.02G085400.v8.1/Manes.02G112000.v8.1/Manes.02G151600.v8.1/Manes.02G198300.v8.1/Manes.03G032100.v8.1/Manes.03G066661.v8.1/Manes.03G206900.v8.1/Manes.04G125300.v8.1/Manes.04G125901.v8.1/Manes.04G139900.v8.1/Manes.04G149500.v8.1/…	62
SR High	BP	GO:0048609	multicellular organismal reproductive process	14/4185	27/28566	6.19919e-06	0.000524865	0.00047935	Manes.03G090900.v8.1/Manes.06G179801.v8.1/Manes.07G135600.v8.1/Manes.08G164200.v8.1/Manes.09G100200.v8.1/Manes.09G111400.v8.1/Manes.09G124200.v8.1/Manes.10G007600.v8.1/Manes.10G064400.v8.1/Manes.10G098500.v8.1/Manes.12G014300.v8.1/Manes.13G100000.v8.1/Manes.15G101400.v8.1/Manes.18G036900.v8.1	14
SR High	BP	GO:0019252	starch biosynthetic process	19/4185	47/28566	1.49887e-05	0.00121828	0.00111263	Manes.01G184000.v8.1/Manes.01G236700.v8.1/Manes.02G001000.v8.1/Manes.02G082800.v8.1/Manes.04G043700.v8.1/Manes.05G133800.v8.1/Manes.06G141300.v8.1/Manes.06G141400.v8.1/Manes.08G022400.v8.1/Manes.09G058676.v8.1/Manes.11G085500.v8.1/Manes.11G121800.v8.1/Manes.12G067900.v8.1/Manes.13G058900.v8.1/Manes.14G031100.v8.1/Manes.16G122900.v8.1/Manes.17G038908.v8.1/Manes.17G038964.v8.1/Manes.18G019650.v8.1	19
SR High	BP	GO:0009932	cell tip growth	16/4185	36/28566	1.69868e-05	0.00132758	0.00121246	Manes.01G076400.v8.1/Manes.01G195000.v8.1/Manes.02G035800.v8.1/Manes.02G083200.v8.1/Manes.03G019700.v8.1/Manes.05G034400.v8.1/Manes.07G095200.v8.1/Manes.08G098900.v8.1/Manes.08G167900.v8.1/Manes.09G121500.v8.1/Manes.09G172601.v8.1/Manes.11G035900.v8.1/Manes.12G035100.v8.1/Manes.12G107800.v8.1/Manes.13G037600.v8.1/Manes.13G063901.v8.1	16
SR High	BP	GO:0051301	cell division	103/4185	474/28566	1.96498e-05	0.00147883	0.00135059	Manes.01G043800.v8.1/Manes.01G055512.v8.1/Manes.01G058600.v8.1/Manes.01G069400.v8.1/Manes.01G160100.v8.1/Manes.02G030600.v8.1/Manes.02G038400.v8.1/Manes.02G059700.v8.1/Manes.02G066800.v8.1/Manes.02G072500.v8.1/Manes.02G077200.v8.1/Manes.02G081300.v8.1/Manes.02G095200.v8.1/Manes.02G130300.v8.1/Manes.02G160100.v8.1/Manes.02G189800.v8.1/Manes.02G220000.v8.1/Manes.03G010200.v8.1/Manes.03G032100.v8.1/…	103
SR High	BP	GO:0003002	regionalization	28/4185	86/28566	2.21604e-05	0.00160821	0.00146875	Manes.01G033600.v8.1/Manes.01G095900.v8.1/Manes.01G132000.v8.1/Manes.02G059700.v8.1/Manes.02G077700.v8.1/Manes.02G090700.v8.1/Manes.03G037900.v8.1/Manes.03G077600.v8.1/Manes.03G181200.v8.1/Manes.06G071000.v8.1/Manes.06G147000.v8.1/Manes.06G161900.v8.1/Manes.06G173700.v8.1/Manes.06G179801.v8.1/Manes.08G012400.v8.1/Manes.09G070200.v8.1/Manes.12G137100.v8.1/Manes.13G132400.v8.1/Manes.13G149700.v8.1/…	28
SR High	BP	GO:0071695	anatomical structure maturation	41/4185	147/28566	2.38231e-05	0.00166926	0.0015245	Manes.01G168300.v8.1/Manes.01G211500.v8.1/Manes.02G177601.v8.1/Manes.03G017500.v8.1/Manes.03G176800.v8.1/Manes.04G022500.v8.1/Manes.05G007600.v8.1/Manes.05G028300.v8.1/Manes.05G048200.v8.1/Manes.05G071500.v8.1/Manes.05G092000.v8.1/Manes.05G194900.v8.1/Manes.06G141500.v8.1/Manes.07G051500.v8.1/Manes.08G032700.v8.1/Manes.08G100800.v8.1/Manes.08G166200.v8.1/Manes.09G042500.v8.1/Manes.09G188400.v8.1/…	41
SR High	BP	GO:0009299	mRNA transcription	11/4185	20/28566	3.05488e-05	0.00206917	0.00188974	Manes.01G132000.v8.1/Manes.02G090700.v8.1/Manes.02G216200.v8.1/Manes.03G163600.v8.1/Manes.03G163666.v8.1/Manes.06G054300.v8.1/Manes.13G035100.v8.1/Manes.14G126500.v8.1/Manes.15G041500.v8.1/Manes.16G039700.v8.1/Manes.17G055900.v8.1	11
SR High	BP	GO:0033993	response to lipid	181/4185	932/28566	3.24746e-05	0.00212866	0.00194407	Manes.01G000093.v8.1/Manes.01G009200.v8.1/Manes.01G049616.v8.1/Manes.01G051900.v8.1/Manes.01G081500.v8.1/Manes.01G100000.v8.1/Manes.01G132600.v8.1/Manes.01G149000.v8.1/Manes.01G152100.v8.1/Manes.01G155500.v8.1/Manes.01G166300.v8.1/Manes.01G190501.v8.1/Manes.01G204900.v8.1/Manes.01G219100.v8.1/Manes.01G221700.v8.1/Manes.01G221800.v8.1/Manes.01G249100.v8.1/Manes.01G271300.v8.1/Manes.02G008000.v8.1/…	181
SR High	BP	GO:0009742	brassinosteroid mediated signaling pathway	26/4185	79/28566	3.47922e-05	0.0022093	0.00201772	Manes.01G000527.v8.1/Manes.01G058900.v8.1/Manes.01G061200.v8.1/Manes.01G133400.v8.1/Manes.01G258600.v8.1/Manes.02G019100.v8.1/Manes.02G149900.v8.1/Manes.02G151200.v8.1/Manes.03G091500.v8.1/Manes.05G061200.v8.1/Manes.05G068100.v8.1/Manes.07G035100.v8.1/Manes.09G099700.v8.1/Manes.10G104500.v8.1/Manes.11G090400.v8.1/Manes.12G144800.v8.1/Manes.13G041900.v8.1/Manes.14G089600.v8.1/Manes.14G094700.v8.1/…	26
SR High	BP	GO:0006271	DNA strand elongation involved in DNA replication	6/4185	7/28566	6.03454e-05	0.00360653	0.00329378	Manes.03G099700.v8.1/Manes.05G003100.v8.1/Manes.08G044600.v8.1/Manes.11G087401.v8.1/Manes.15G120100.v8.1/Manes.17G068400.v8.1	6
SR High	BP	GO:0010424	DNA methylation on cytosine within a CG sequence	6/4185	7/28566	6.03454e-05	0.00360653	0.00329378	Manes.03G089100.v8.1/Manes.09G037800.v8.1/Manes.13G119400.v8.1/Manes.13G155232.v8.1/Manes.14G168600.v8.1/Manes.17G009250.v8.1	6
SR High	BP	GO:0043170	macromolecule metabolic process	80/4185	359/28566	6.51415e-05	0.00378193	0.00345397	Manes.01G003300.v8.1/Manes.01G083200.v8.1/Manes.01G096000.v8.1/Manes.01G122200.v8.1/Manes.01G132900.v8.1/Manes.01G147400.v8.1/Manes.01G153100.v8.1/Manes.01G160100.v8.1/Manes.01G221700.v8.1/Manes.01G239400.v8.1/Manes.02G012100.v8.1/Manes.02G054200.v8.1/Manes.02G055100.v8.1/Manes.02G061500.v8.1/Manes.02G105900.v8.1/Manes.02G112000.v8.1/Manes.02G116100.v8.1/Manes.02G159800.v8.1/Manes.03G000900.v8.1/…	80
SR High	BP	GO:0016036	cellular response to phosphate starvation	28/4185	93/28566	0.000106162	0.00599228	0.00547264	Manes.01G269100.v8.1/Manes.02G091300.v8.1/Manes.03G048700.v8.1/Manes.04G114200.v8.1/Manes.04G127875.v8.1/Manes.04G138100.v8.1/Manes.05G049200.v8.1/Manes.05G102500.v8.1/Manes.05G130500.v8.1/Manes.05G172500.v8.1/Manes.06G058401.v8.1/Manes.06G071500.v8.1/Manes.08G089250.v8.1/Manes.09G103000.v8.1/Manes.11G004200.v8.1/Manes.13G010500.v8.1/Manes.13G091100.v8.1/Manes.13G105000.v8.1/Manes.14G118100.v8.1/…	28
SR High	BP	GO:0016310	phosphorylation	67/4185	294/28566	0.000122571	0.00673146	0.00614773	Manes.01G176300.v8.1/Manes.01G204800.v8.1/Manes.02G018000.v8.1/Manes.02G075200.v8.1/Manes.04G044900.v8.1/Manes.04G045353.v8.1/Manes.04G045401.v8.1/Manes.04G046472.v8.1/Manes.04G046616.v8.1/Manes.04G046736.v8.1/Manes.04G085100.v8.1/Manes.04G098600.v8.1/Manes.04G126101.v8.1/Manes.04G126450.v8.1/Manes.04G126526.v8.1/Manes.04G126600.v8.1/Manes.04G127100.v8.1/Manes.05G043600.v8.1/Manes.05G132100.v8.1/…	67
SR High	BP	GO:0090307	mitotic spindle assembly	9/4185	16/28566	0.000132131	0.00706551	0.0064528	Manes.01G097800.v8.1/Manes.02G029775.v8.1/Manes.02G053500.v8.1/Manes.08G027100.v8.1/Manes.08G076715.v8.1/Manes.09G053600.v8.1/Manes.13G144200.v8.1/Manes.14G032400.v8.1/Manes.15G024800.v8.1	9
SR High	BP	GO:0005978	glycogen biosynthetic process	8/4185	13/28566	0.000135722	0.00707148	0.00645826	Manes.01G236700.v8.1/Manes.05G133800.v8.1/Manes.08G022400.v8.1/Manes.09G058676.v8.1/Manes.11G085500.v8.1/Manes.12G067900.v8.1/Manes.13G058900.v8.1/Manes.18G019650.v8.1	8
SR High	BP	GO:0003333	amino acid transmembrane transport	24/4185	76/28566	0.000142614	0.00724478	0.00661653	Manes.01G089100.v8.1/Manes.01G091400.v8.1/Manes.01G201000.v8.1/Manes.02G045400.v8.1/Manes.02G061400.v8.1/Manes.02G114800.v8.1/Manes.02G160400.v8.1/Manes.02G167000.v8.1/Manes.02G167100.v8.1/Manes.02G200666.v8.1/Manes.02G221080.v8.1/Manes.02G221271.v8.1/Manes.05G186100.v8.1/Manes.07G124000.v8.1/Manes.08G059900.v8.1/Manes.09G101300.v8.1/Manes.10G045400.v8.1/Manes.10G054900.v8.1/Manes.14G098700.v8.1/…	24
SR High	BP	GO:1905392	plant organ morphogenesis	44/4185	174/28566	0.000155568	0.00771008	0.00704148	Manes.01G123600.v8.1/Manes.01G164800.v8.1/Manes.01G166800.v8.1/Manes.01G176300.v8.1/Manes.02G081200.v8.1/Manes.02G152700.v8.1/Manes.03G037900.v8.1/Manes.03G052400.v8.1/Manes.03G077600.v8.1/Manes.03G176800.v8.1/Manes.03G181200.v8.1/Manes.04G013400.v8.1/Manes.04G146400.v8.1/Manes.05G027800.v8.1/Manes.05G184000.v8.1/Manes.06G001800.v8.1/Manes.07G057300.v8.1/Manes.08G023700.v8.1/Manes.08G109200.v8.1/…	44
SR High	BP	GO:0000076	DNA replication checkpoint signaling	6/4185	8/28566	0.000211197	0.00971163	0.00886945	Manes.01G215900.v8.1/Manes.04G076400.v8.1/Manes.05G065100.v8.1/Manes.06G155000.v8.1/Manes.10G068700.v8.1/Manes.12G031300.v8.1	6
SR High	BP	GO:0015840	urea transport	6/4185	8/28566	0.000211197	0.00971163	0.00886945	Manes.04G030400.v8.1/Manes.08G012800.v8.1/Manes.09G062300.v8.1/Manes.10G035000.v8.1/Manes.11G036500.v8.1/Manes.11G134600.v8.1	6
SR High	BP	GO:0006260	DNA replication	13/4185	31/28566	0.00021507	0.00971163	0.00886945	Manes.01G186500.v8.1/Manes.03G002500.v8.1/Manes.04G076400.v8.1/Manes.05G033300.v8.1/Manes.06G113300.v8.1/Manes.07G137600.v8.1/Manes.09G054300.v8.1/Manes.10G073400.v8.1/Manes.12G031300.v8.1/Manes.12G146100.v8.1/Manes.14G002000.v8.1/Manes.17G103000.v8.1/Manes.18G122300.v8.1	13
SR High	BP	GO:0030308	negative regulation of cell growth	13/4185	31/28566	0.00021507	0.00971163	0.00886945	Manes.01G093550.v8.1/Manes.01G093700.v8.1/Manes.01G094800.v8.1/Manes.01G102466.v8.1/Manes.02G057000.v8.1/Manes.02G057700.v8.1/Manes.02G149100.v8.1/Manes.05G111501.v8.1/Manes.05G111600.v8.1/Manes.12G129800.v8.1/Manes.13G096900.v8.1/Manes.16G021800.v8.1/Manes.18G063800.v8.1	13
SR High	BP	GO:0006596	polyamine biosynthetic process	7/4185	11/28566	0.000275754	0.0121811	0.0111248	Manes.01G023900.v8.1/Manes.01G106600.v8.1/Manes.03G052500.v8.1/Manes.04G083000.v8.1/Manes.11G081600.v8.1/Manes.14G007244.v8.1/Manes.15G028000.v8.1	7
SR High	BP	GO:1901673	regulation of mitotic spindle assembly	5/4185	6/28566	0.000354821	0.0153403	0.0140101	Manes.03G133900.v8.1/Manes.03G210501.v8.1/Manes.04G063200.v8.1/Manes.05G198100.v8.1/Manes.15G144100.v8.1	5
SR High	BP	GO:0010015	root morphogenesis	98/4185	481/28566	0.000372846	0.0157838	0.0144151	Manes.01G031700.v8.1/Manes.01G078301.v8.1/Manes.01G122200.v8.1/Manes.01G132600.v8.1/Manes.01G132900.v8.1/Manes.01G139100.v8.1/Manes.01G139500.v8.1/Manes.01G155500.v8.1/Manes.01G166300.v8.1/Manes.01G168300.v8.1/Manes.01G184100.v8.1/Manes.01G211500.v8.1/Manes.01G227100.v8.1/Manes.02G097200.v8.1/Manes.02G097300.v8.1/Manes.02G117800.v8.1/Manes.02G177601.v8.1/Manes.02G198300.v8.1/Manes.03G017500.v8.1/…	98
SR High	BP	GO:0010342	endosperm cellularization	4/4185	4/28566	0.0004601	0.0186985	0.017077	Manes.03G190400.v8.1/Manes.10G066500.v8.1/Manes.10G068200.v8.1/Manes.15G017750.v8.1	4
SR High	BP	GO:0046506	sulfolipid biosynthetic process	4/4185	4/28566	0.0004601	0.0186985	0.017077	Manes.03G048700.v8.1/Manes.08G089250.v8.1/Manes.09G103000.v8.1/Manes.10G010100.v8.1	4
SR High	BP	GO:0022607	cellular component assembly	28/4185	101/28566	0.000485848	0.0193577	0.0176791	Manes.01G096000.v8.1/Manes.01G172600.v8.1/Manes.02G055100.v8.1/Manes.03G008300.v8.1/Manes.03G017200.v8.1/Manes.04G068800.v8.1/Manes.04G129100.v8.1/Manes.05G140900.v8.1/Manes.05G175200.v8.1/Manes.07G048300.v8.1/Manes.07G106100.v8.1/Manes.08G044600.v8.1/Manes.09G033600.v8.1/Manes.09G042200.v8.1/Manes.10G072600.v8.1/Manes.10G098500.v8.1/Manes.11G033400.v8.1/Manes.11G135800.v8.1/Manes.11G151800.v8.1/…	28
SR High	BP	GO:0000914	phragmoplast assembly	6/4185	9/28566	0.000554603	0.0212633	0.0194193	Manes.03G190400.v8.1/Manes.05G198100.v8.1/Manes.08G120800.v8.1/Manes.09G166900.v8.1/Manes.10G035900.v8.1/Manes.15G017750.v8.1	6
SR High	BP	GO:0007076	mitotic chromosome condensation	6/4185	9/28566	0.000554603	0.0212633	0.0194193	Manes.02G046500.v8.1/Manes.03G027200.v8.1/Manes.03G196500.v8.1/Manes.04G099700.v8.1/Manes.08G057600.v8.1/Manes.14G036500.v8.1	6
SR High	BP	GO:0009741	response to brassinosteroid	30/4185	114/28566	0.000807059	0.0303693	0.0277358	Manes.01G000527.v8.1/Manes.01G025100.v8.1/Manes.01G058900.v8.1/Manes.01G093550.v8.1/Manes.01G093700.v8.1/Manes.01G094800.v8.1/Manes.01G102466.v8.1/Manes.02G019100.v8.1/Manes.02G057000.v8.1/Manes.02G057700.v8.1/Manes.02G093100.v8.1/Manes.02G104600.v8.1/Manes.02G151200.v8.1/Manes.02G191900.v8.1/Manes.04G042900.v8.1/Manes.04G082100.v8.1/Manes.05G099100.v8.1/Manes.05G111501.v8.1/Manes.05G111600.v8.1/…	30
SR High	BP	GO:0048589	developmental growth	147/4185	785/28566	0.000878244	0.0322641	0.0294662	Manes.01G009200.v8.1/Manes.01G016800.v8.1/Manes.01G044400.v8.1/Manes.01G078301.v8.1/Manes.01G105500.v8.1/Manes.01G125700.v8.1/Manes.01G130700.v8.1/Manes.01G132600.v8.1/Manes.01G132900.v8.1/Manes.01G139100.v8.1/Manes.01G139500.v8.1/Manes.01G155500.v8.1/Manes.01G160900.v8.1/Manes.01G171300.v8.1/Manes.01G171400.v8.1/Manes.01G211500.v8.1/Manes.01G227100.v8.1/Manes.02G062000.v8.1/Manes.02G075200.v8.1/…	147
SR High	BP	GO:0007094	mitotic spindle assembly checkpoint signaling	8/4185	16/28566	0.000898401	0.0322641	0.0294662	Manes.01G031300.v8.1/Manes.02G160000.v8.1/Manes.05G129700.v8.1/Manes.10G009800.v8.1/Manes.10G079800.v8.1/Manes.12G015800.v8.1/Manes.13G014900.v8.1/Manes.13G147400.v8.1	8
SR High	BP	GO:0010311	lateral root formation	25/4185	90/28566	0.000919516	0.0322641	0.0294662	Manes.01G084500.v8.1/Manes.02G041800.v8.1/Manes.02G160400.v8.1/Manes.03G021000.v8.1/Manes.03G027800.v8.1/Manes.03G043900.v8.1/Manes.03G156400.v8.1/Manes.07G007700.v8.1/Manes.07G073601.v8.1/Manes.07G127900.v8.1/Manes.08G120300.v8.1/Manes.09G147500.v8.1/Manes.09G167700.v8.1/Manes.11G138600.v8.1/Manes.12G023700.v8.1/Manes.12G039000.v8.1/Manes.12G043700.v8.1/Manes.12G059500.v8.1/Manes.12G125500.v8.1/…	25
SR High	BP	GO:0010073	meristem maintenance	41/4185	172/28566	0.000926345	0.0322641	0.0294662	Manes.01G127700.v8.1/Manes.01G147200.v8.1/Manes.01G166800.v8.1/Manes.02G008000.v8.1/Manes.02G189800.v8.1/Manes.02G216200.v8.1/Manes.03G010200.v8.1/Manes.03G017500.v8.1/Manes.03G027700.v8.1/Manes.03G035050.v8.1/Manes.03G052400.v8.1/Manes.03G139848.v8.1/Manes.03G163600.v8.1/Manes.03G163666.v8.1/Manes.04G119600.v8.1/Manes.05G043800.v8.1/Manes.06G054300.v8.1/Manes.06G085300.v8.1/Manes.06G106700.v8.1/…	41
SR High	BP	GO:0016049	cell growth	37/4185	151/28566	0.000936801	0.0322641	0.0294662	Manes.01G071800.v8.1/Manes.01G160100.v8.1/Manes.01G265500.v8.1/Manes.02G032537.v8.1/Manes.02G116100.v8.1/Manes.02G151600.v8.1/Manes.02G155100.v8.1/Manes.03G166700.v8.1/Manes.04G143000.v8.1/Manes.04G163400.v8.1/Manes.05G031800.v8.1/Manes.05G044900.v8.1/Manes.06G156100.v8.1/Manes.07G116500.v8.1/Manes.08G003800.v8.1/Manes.08G019700.v8.1/Manes.08G110500.v8.1/Manes.08G121600.v8.1/Manes.10G020200.v8.1/…	37
SR High	BP	GO:0000910	cytokinesis	35/4185	141/28566	0.000991416	0.0333726	0.0304786	Manes.01G014100.v8.1/Manes.01G083200.v8.1/Manes.01G095900.v8.1/Manes.01G096000.v8.1/Manes.01G108300.v8.1/Manes.01G149100.v8.1/Manes.02G055100.v8.1/Manes.02G099600.v8.1/Manes.03G210501.v8.1/Manes.05G204600.v8.1/Manes.06G071000.v8.1/Manes.06G179801.v8.1/Manes.07G101802.v8.1/Manes.08G164200.v8.1/Manes.09G042500.v8.1/Manes.09G081701.v8.1/Manes.09G100200.v8.1/Manes.09G124200.v8.1/Manes.10G042300.v8.1/…	35
SR High	BP	GO:0006123	mitochondrial electron transport, cytochrome c to oxygen	5/4185	7/28566	0.00109101	0.0333726	0.0304786	Manes.04G117400.v8.1/Manes.07G026700.v8.1/Manes.10G115100.v8.1/Manes.12G088838.v8.1/Manes.13G106700.v8.1	5
SR High	BP	GO:0010069	zygote asymmetric cytokinesis in embryo sac	5/4185	7/28566	0.00109101	0.0333726	0.0304786	Manes.03G089100.v8.1/Manes.06G064600.v8.1/Manes.09G037800.v8.1/Manes.13G119400.v8.1/Manes.13G155232.v8.1	5
SR High	BP	GO:0010438	cellular response to sulfur starvation	5/4185	7/28566	0.00109101	0.0333726	0.0304786	Manes.03G149600.v8.1/Manes.06G090300.v8.1/Manes.12G043901.v8.1/Manes.13G044500.v8.1/Manes.15G051300.v8.1	5
SR High	BP	GO:1904668	positive regulation of ubiquitin protein ligase activity	5/4185	7/28566	0.00109101	0.0333726	0.0304786	Manes.07G117500.v8.1/Manes.08G164600.v8.1/Manes.09G041500.v8.1/Manes.09G124000.v8.1/Manes.14G042200.v8.1	5
SR High	BP	GO:1905786	positive regulation of anaphase-promoting complex-dependent catabolic process	5/4185	7/28566	0.00109101	0.0333726	0.0304786	Manes.07G117500.v8.1/Manes.08G164600.v8.1/Manes.09G041500.v8.1/Manes.09G124000.v8.1/Manes.14G042200.v8.1	5
SR High	BP	GO:0010389	regulation of G2/M transition of mitotic cell cycle	7/4185	13/28566	0.00109378	0.0333726	0.0304786	Manes.03G065100.v8.1/Manes.04G120600.v8.1/Manes.05G129300.v8.1/Manes.08G166800.v8.1/Manes.12G083000.v8.1/Manes.13G151600.v8.1/Manes.18G001200.v8.1	7
SR High	BP	GO:0000911	cytokinesis by cell plate formation	20/4185	67/28566	0.00110038	0.0333726	0.0304786	Manes.01G014700.v8.1/Manes.02G009200.v8.1/Manes.02G018000.v8.1/Manes.02G097501.v8.1/Manes.03G044500.v8.1/Manes.03G190400.v8.1/Manes.03G210501.v8.1/Manes.05G076600.v8.1/Manes.05G132500.v8.1/Manes.07G013200.v8.1/Manes.08G120800.v8.1/Manes.08G163900.v8.1/Manes.09G166900.v8.1/Manes.13G078039.v8.1/Manes.14G083800.v8.1/Manes.14G174000.v8.1/Manes.15G017750.v8.1/Manes.15G043300.v8.1/Manes.15G087600.v8.1/…	20
SR High	BP	GO:0010016	shoot system morphogenesis	31/4185	123/28566	0.00143757	0.0429579	0.0392326	Manes.01G078301.v8.1/Manes.01G084500.v8.1/Manes.01G176300.v8.1/Manes.02G041800.v8.1/Manes.02G081300.v8.1/Manes.02G099600.v8.1/Manes.03G010200.v8.1/Manes.03G032100.v8.1/Manes.03G037900.v8.1/Manes.03G052400.v8.1/Manes.03G065580.v8.1/Manes.03G077600.v8.1/Manes.05G194900.v8.1/Manes.06G147000.v8.1/Manes.06G173132.v8.1/Manes.11G013600.v8.1/Manes.11G111000.v8.1/Manes.12G070100.v8.1/Manes.12G090400.v8.1/…	31
SR High	BP	GO:0006122	mitochondrial electron transport, ubiquinol to cytochrome c	8/4185	17/28566	0.00147988	0.0429587	0.0392334	Manes.04G093300.v8.1/Manes.07G026700.v8.1/Manes.08G025100.v8.1/Manes.10G115100.v8.1/Manes.11G076300.v8.1/Manes.12G088838.v8.1/Manes.15G157600.v8.1/Manes.18G125100.v8.1	8
SR High	BP	GO:0010336	gibberellic acid homeostasis	8/4185	17/28566	0.00147988	0.0429587	0.0392334	Manes.05G065500.v8.1/Manes.06G069500.v8.1/Manes.06G069600.v8.1/Manes.07G026700.v8.1/Manes.08G119600.v8.1/Manes.09G000700.v8.1/Manes.10G115100.v8.1/Manes.12G088838.v8.1	8

## Sheet: Clusters
clusterNameShort	Ontology	ID	Description	GeneRatio	BgRatio	pvalue	p.adjust	qvalue	geneID	Count
SR P/C	BP	GO:1903046	meiotic cell cycle process	10/237	196/28566	6.07364e-06	0.00248897	0.00208254	Manes.02G015825.v8.1/Manes.03G037900.v8.1/Manes.06G071000.v8.1/Manes.09G021100.v8.1/Manes.11G000700.v8.1/Manes.12G032500.v8.1/Manes.12G054100.v8.1/Manes.12G137100.v8.1/Manes.14G105500.v8.1/Manes.16G097800.v8.1	10
SR P/C	BP	GO:0010074	maintenance of meristem identity	5/237	36/28566	1.15166e-05	0.00248897	0.00208254	Manes.03G037900.v8.1/Manes.03G147200.v8.1/Manes.08G032300.v8.1/Manes.16G097800.v8.1/Manes.17G028900.v8.1	5
SR P/C	BP	GO:1905392	plant organ morphogenesis	9/237	174/28566	1.5955e-05	0.00248897	0.00208254	Manes.01G022000.v8.1/Manes.03G037900.v8.1/Manes.03G147200.v8.1/Manes.05G184000.v8.1/Manes.08G055800.v8.1/Manes.09G057000.v8.1/Manes.12G054100.v8.1/Manes.16G097800.v8.1/Manes.17G089700.v8.1	9
SR P/C	BP	GO:0010817	regulation of hormone levels	5/237	41/28566	2.21329e-05	0.00258955	0.00216669	Manes.04G007800.v8.1/Manes.05G034100.v8.1/Manes.12G022400.v8.1/Manes.12G101500.v8.1/Manes.14G134600.v8.1	5
SR P/C	BP	GO:0042127	regulation of cell population proliferation	5/237	44/28566	3.14315e-05	0.0027207	0.00227643	Manes.03G054100.v8.1/Manes.03G117700.v8.1/Manes.05G184000.v8.1/Manes.07G076800.v8.1/Manes.18G041600.v8.1	5
SR P/C	BP	GO:0048507	meristem development	11/237	291/28566	3.48808e-05	0.0027207	0.00227643	Manes.01G015300.v8.1/Manes.02G015825.v8.1/Manes.05G025300.v8.1/Manes.05G034100.v8.1/Manes.06G026001.v8.1/Manes.08G048900.v8.1/Manes.12G137100.v8.1/Manes.14G063200.v8.1/Manes.15G181000.v8.1/Manes.17G089700.v8.1/Manes.17G091400.v8.1	11
SR P/C	BP	GO:0006089	lactate metabolic process	2/237	2/28566	6.85451e-05	0.00458273	0.00383441	Manes.01G079100.v8.1/Manes.02G038200.v8.1	2
SR P/C	BP	GO:0048437	floral organ development	4/237	38/28566	0.000273212	0.0159829	0.013373	Manes.01G111200.v8.1/Manes.03G069800.v8.1/Manes.07G024200.v8.1/Manes.12G137100.v8.1	4
SR P/C	BP	GO:0048827	phyllome development	7/237	165/28566	0.000474136	0.0246551	0.0206291	Manes.01G022000.v8.1/Manes.01G111200.v8.1/Manes.09G057000.v8.1/Manes.11G147500.v8.1/Manes.12G137100.v8.1/Manes.15G132800.v8.1/Manes.18G048300.v8.1	7
SR P/C	BP	GO:0010305	leaf vascular tissue pattern formation	4/237	46/28566	0.00057346	0.0246682	0.0206401	Manes.03G175600.v8.1/Manes.12G010000.v8.1/Manes.12G077300.v8.1/Manes.15G031100.v8.1	4
SR P/C	BP	GO:0010016	shoot system morphogenesis	6/237	123/28566	0.000579808	0.0246682	0.0206401	Manes.01G022000.v8.1/Manes.02G015825.v8.1/Manes.03G037900.v8.1/Manes.05G034100.v8.1/Manes.07G066800.v8.1/Manes.16G097800.v8.1	6
SR P/C	BP	GO:0003002	regionalization	5/237	86/28566	0.000760037	0.0296415	0.0248012	Manes.01G111200.v8.1/Manes.03G037900.v8.1/Manes.06G071000.v8.1/Manes.12G137100.v8.1/Manes.16G097800.v8.1	5
SR P/C	BP	GO:0016310	phosphorylation	9/237	294/28566	0.000830543	0.0298995	0.0250172	Manes.01G232500.v8.1/Manes.02G049600.v8.1/Manes.04G098600.v8.1/Manes.05G011400.v8.1/Manes.08G023500.v8.1/Manes.11G063800.v8.1/Manes.13G035900.v8.1/Manes.14G105500.v8.1/Manes.14G171100.v8.1	9
SR P/C	BP	GO:0009888	tissue development	18/237	944/28566	0.000965505	0.0322754	0.0270051	Manes.01G022000.v8.1/Manes.01G072200.v8.1/Manes.03G037900.v8.1/Manes.04G007800.v8.1/Manes.04G008000.v8.1/Manes.04G011500.v8.1/Manes.04G108300.v8.1/Manes.06G071000.v8.1/Manes.09G057000.v8.1/Manes.11G000700.v8.1/Manes.11G147500.v8.1/Manes.12G054100.v8.1/Manes.12G101500.v8.1/Manes.12G158700.v8.1/Manes.14G105500.v8.1/Manes.14G134600.v8.1/Manes.16G097700.v8.1/Manes.16G097800.v8.1	18
SR P/C	BP	GO:0048316	seed development	11/237	448/28566	0.00138732	0.0432845	0.0362164	Manes.01G022000.v8.1/Manes.01G157600.v8.1/Manes.03G037900.v8.1/Manes.04G108300.v8.1/Manes.06G026001.v8.1/Manes.07G076800.v8.1/Manes.08G032300.v8.1/Manes.14G105500.v8.1/Manes.15G181000.v8.1/Manes.16G097800.v8.1/Manes.18G041600.v8.1	11
SR P/C	BP	GO:0010088	phloem development	4/237	60/28566	0.00156531	0.0436278	0.0365037	Manes.03G037900.v8.1/Manes.03G069800.v8.1/Manes.08G102000.v8.1/Manes.16G097800.v8.1	4
SR P/C	BP	GO:0006949	syncytium formation	3/237	28/28566	0.00158477	0.0436278	0.0365037	Manes.08G080300.v8.1/Manes.10G029400.v8.1/Manes.15G113800.v8.1	3
SR X	BP	GO:0009834	plant-type secondary cell wall biogenesis	42/2105	156/28566	9.14194e-14	1.50202e-10	1.35204e-10	Manes.01G055400.v8.1/Manes.01G145700.v8.1/Manes.01G164900.v8.1/Manes.01G172600.v8.1/Manes.01G240800.v8.1/Manes.01G262300.v8.1/Manes.02G001600.v8.1/Manes.02G104500.v8.1/Manes.02G122300.v8.1/Manes.02G124400.v8.1/Manes.03G013200.v8.1/Manes.03G088800.v8.1/Manes.03G207400.v8.1/Manes.04G013800.v8.1/Manes.04G022900.v8.1/Manes.05G017100.v8.1/Manes.06G030900.v8.1/Manes.06G031000.v8.1/Manes.06G082400.v8.1/…	42
SR X	BP	GO:0007018	microtubule-based movement	26/2105	72/28566	3.02418e-12	2.48436e-09	2.2363e-09	Manes.01G003100.v8.1/Manes.01G014700.v8.1/Manes.01G158800.v8.1/Manes.03G044500.v8.1/Manes.03G090900.v8.1/Manes.03G133900.v8.1/Manes.03G162300.v8.1/Manes.04G063200.v8.1/Manes.04G083600.v8.1/Manes.05G183300.v8.1/Manes.05G198100.v8.1/Manes.08G027100.v8.1/Manes.08G053050.v8.1/Manes.08G076715.v8.1/Manes.08G079300.v8.1/Manes.08G120600.v8.1/Manes.09G167000.v8.1/Manes.11G045066.v8.1/Manes.13G102000.v8.1/…	26
SR X	BP	GO:0009059	macromolecule biosynthetic process	165/2105	1333/28566	2.38887e-11	1.3083e-08	1.17767e-08	Manes.01G028700.v8.1/Manes.01G052100.v8.1/Manes.01G063600.v8.1/Manes.01G087050.v8.1/Manes.01G145700.v8.1/Manes.01G149000.v8.1/Manes.01G172600.v8.1/Manes.01G173100.v8.1/Manes.01G179000.v8.1/Manes.01G194800.v8.1/Manes.01G221700.v8.1/Manes.01G224000.v8.1/Manes.01G234300.v8.1/Manes.01G246500.v8.1/Manes.01G253500.v8.1/Manes.01G262400.v8.1/Manes.02G060000.v8.1/Manes.02G088100.v8.1/Manes.02G103700.v8.1/…	165
SR X	BP	GO:0045489	pectin biosynthetic process	20/2105	52/28566	2.58438e-10	1.06153e-07	9.55541e-08	Manes.01G194700.v8.1/Manes.01G224000.v8.1/Manes.02G060000.v8.1/Manes.02G062000.v8.1/Manes.03G122300.v8.1/Manes.04G067200.v8.1/Manes.05G001000.v8.1/Manes.05G092000.v8.1/Manes.06G024000.v8.1/Manes.06G080400.v8.1/Manes.07G019900.v8.1/Manes.08G093700.v8.1/Manes.08G121400.v8.1/Manes.08G165700.v8.1/Manes.09G107400.v8.1/Manes.12G047800.v8.1/Manes.14G089500.v8.1/Manes.15G076900.v8.1/Manes.16G056800.v8.1/…	20
SR X	BP	GO:0048589	developmental growth	106/2105	785/28566	9.45848e-10	3.10806e-07	2.79772e-07	Manes.01G001800.v8.1/Manes.01G052100.v8.1/Manes.01G061050.v8.1/Manes.01G125700.v8.1/Manes.01G160900.v8.1/Manes.01G194700.v8.1/Manes.01G227100.v8.1/Manes.01G247200.v8.1/Manes.02G062000.v8.1/Manes.02G083300.v8.1/Manes.02G084700.v8.1/Manes.02G103700.v8.1/Manes.02G114100.v8.1/Manes.02G139400.v8.1/Manes.02G165000.v8.1/Manes.03G018400.v8.1/Manes.03G032100.v8.1/Manes.03G040100.v8.1/Manes.03G048500.v8.1/…	106
SR X	BP	GO:0045492	xylan biosynthetic process	17/2105	43/28566	3.45331e-09	9.45632e-07	8.51212e-07	Manes.03G103100.v8.1/Manes.03G122300.v8.1/Manes.03G207400.v8.1/Manes.06G119900.v8.1/Manes.07G026400.v8.1/Manes.07G131000.v8.1/Manes.08G093700.v8.1/Manes.08G096300.v8.1/Manes.09G107400.v8.1/Manes.09G110900.v8.1/Manes.10G032500.v8.1/Manes.12G107200.v8.1/Manes.12G153100.v8.1/Manes.13G120000.v8.1/Manes.14G043900.v8.1/Manes.15G076900.v8.1/Manes.15G118400.v8.1	17
SR X	BP	GO:0000226	microtubule cytoskeleton organization	26/2105	100/28566	1.01172e-08	2.37465e-06	2.13754e-06	Manes.01G061400.v8.1/Manes.01G166100.v8.1/Manes.02G123600.v8.1/Manes.02G136200.v8.1/Manes.03G136400.v8.1/Manes.03G168600.v8.1/Manes.03G195700.v8.1/Manes.05G044733.v8.1/Manes.05G047400.v8.1/Manes.05G147000.v8.1/Manes.05G200200.v8.1/Manes.06G156100.v8.1/Manes.07G056600.v8.1/Manes.07G065600.v8.1/Manes.07G104700.v8.1/Manes.08G036400.v8.1/Manes.09G042700.v8.1/Manes.10G068200.v8.1/Manes.10G087300.v8.1/…	26
SR X	BP	GO:0030154	cell differentiation	105/2105	831/28566	3.97498e-08	8.16361e-06	7.34848e-06	Manes.01G028700.v8.1/Manes.01G052100.v8.1/Manes.01G053200.v8.1/Manes.01G074400.v8.1/Manes.01G100700.v8.1/Manes.01G118700.v8.1/Manes.01G160900.v8.1/Manes.01G194700.v8.1/Manes.01G224000.v8.1/Manes.02G033700.v8.1/Manes.02G114100.v8.1/Manes.02G119700.v8.1/Manes.02G127600.v8.1/Manes.02G151600.v8.1/Manes.02G154300.v8.1/Manes.02G156700.v8.1/Manes.02G157000.v8.1/Manes.02G223300.v8.1/Manes.03G018400.v8.1/…	105
SR X	BP	GO:0043622	cortical microtubule organization	20/2105	69/28566	7.0196e-08	1.28147e-05	1.15351e-05	Manes.01G097800.v8.1/Manes.01G158800.v8.1/Manes.02G018000.v8.1/Manes.02G053500.v8.1/Manes.02G056400.v8.1/Manes.03G136400.v8.1/Manes.03G168600.v8.1/Manes.04G000200.v8.1/Manes.06G016900.v8.1/Manes.06G125700.v8.1/Manes.07G128300.v8.1/Manes.08G091400.v8.1/Manes.08G169400.v8.1/Manes.09G021201.v8.1/Manes.10G014000.v8.1/Manes.11G050700.v8.1/Manes.12G044400.v8.1/Manes.12G146600.v8.1/Manes.12G148100.v8.1/…	20
SR X	BP	GO:0030244	cellulose biosynthetic process	18/2105	59/28566	1.32532e-07	2.1775e-05	1.96007e-05	Manes.03G130500.v8.1/Manes.04G163600.v8.1/Manes.05G000900.v8.1/Manes.06G016900.v8.1/Manes.06G030900.v8.1/Manes.06G031000.v8.1/Manes.07G120300.v8.1/Manes.08G093700.v8.1/Manes.09G023700.v8.1/Manes.09G107400.v8.1/Manes.10G142600.v8.1/Manes.12G035500.v8.1/Manes.12G146600.v8.1/Manes.12G148100.v8.1/Manes.13G038000.v8.1/Manes.13G069350.v8.1/Manes.16G042100.v8.1/Manes.16G120400.v8.1	18
SR X	BP	GO:0010417	glucuronoxylan biosynthetic process	10/2105	20/28566	4.29592e-07	6.12783e-05	5.51597e-05	Manes.03G122300.v8.1/Manes.04G013800.v8.1/Manes.08G003900.v8.1/Manes.08G100700.v8.1/Manes.12G107600.v8.1/Manes.12G153100.v8.1/Manes.13G119600.v8.1/Manes.14G043900.v8.1/Manes.15G076900.v8.1/Manes.18G030500.v8.1	10
SR X	BP	GO:0090307	mitotic spindle assembly	9/2105	16/28566	4.47559e-07	6.12783e-05	5.51597e-05	Manes.01G097800.v8.1/Manes.01G121900.v8.1/Manes.02G029775.v8.1/Manes.02G053500.v8.1/Manes.02G079900.v8.1/Manes.08G027100.v8.1/Manes.08G076715.v8.1/Manes.13G144200.v8.1/Manes.15G024800.v8.1	9
SR X	BP	GO:2000652	regulation of secondary cell wall biogenesis	18/2105	67/28566	1.08545e-06	0.000137184	0.000123486	Manes.01G057200.v8.1/Manes.01G074400.v8.1/Manes.01G118700.v8.1/Manes.01G194800.v8.1/Manes.01G246500.v8.1/Manes.02G152400.v8.1/Manes.03G103400.v8.1/Manes.05G017300.v8.1/Manes.06G028500.v8.1/Manes.06G136500.v8.1/Manes.06G164800.v8.1/Manes.07G005800.v8.1/Manes.07G029300.v8.1/Manes.07G085200.v8.1/Manes.11G148700.v8.1/Manes.14G002400.v8.1/Manes.15G092900.v8.1/Manes.17G103900.v8.1	18
SR X	BP	GO:0009833	plant-type primary cell wall biogenesis	12/2105	35/28566	4.18029e-06	0.000490587	0.000441602	Manes.05G000900.v8.1/Manes.06G030900.v8.1/Manes.06G031000.v8.1/Manes.09G023700.v8.1/Manes.10G142600.v8.1/Manes.12G035500.v8.1/Manes.12G146600.v8.1/Manes.12G148100.v8.1/Manes.13G038000.v8.1/Manes.13G069350.v8.1/Manes.16G042100.v8.1/Manes.16G120400.v8.1	12
SR X	BP	GO:0032147	activation of protein kinase activity	6/2105	9/28566	1.09944e-05	0.00117755	0.00105997	Manes.01G097800.v8.1/Manes.01G121900.v8.1/Manes.02G029775.v8.1/Manes.02G053500.v8.1/Manes.02G079900.v8.1/Manes.13G144200.v8.1	6
SR X	BP	GO:0061640	cytoskeleton-dependent cytokinesis	10/2105	27/28566	1.21471e-05	0.00117755	0.00105997	Manes.03G090900.v8.1/Manes.04G094100.v8.1/Manes.05G076700.v8.1/Manes.10G064400.v8.1/Manes.13G017800.v8.1/Manes.13G100000.v8.1/Manes.15G043200.v8.1/Manes.15G101400.v8.1/Manes.17G019400.v8.1/Manes.18G036900.v8.1	10
SR X	BP	GO:1901673	regulation of mitotic spindle assembly	5/2105	6/28566	1.2184e-05	0.00117755	0.00105997	Manes.01G003100.v8.1/Manes.03G133900.v8.1/Manes.04G063200.v8.1/Manes.05G198100.v8.1/Manes.15G144100.v8.1	5
SR X	BP	GO:0006833	water transport	12/2105	40/28566	1.97977e-05	0.00180709	0.00162666	Manes.02G020100.v8.1/Manes.02G040800.v8.1/Manes.03G062300.v8.1/Manes.03G150500.v8.1/Manes.04G021200.v8.1/Manes.04G076500.v8.1/Manes.06G106900.v8.1/Manes.09G062300.v8.1/Manes.09G068800.v8.1/Manes.10G016600.v8.1/Manes.11G096600.v8.1/Manes.11G145300.v8.1	12
SR X	BP	GO:0000278	mitotic cell cycle	17/2105	75/28566	2.52094e-05	0.00217995	0.00196229	Manes.01G061400.v8.1/Manes.01G166100.v8.1/Manes.01G193700.v8.1/Manes.02G123600.v8.1/Manes.02G136200.v8.1/Manes.03G212200.v8.1/Manes.05G147000.v8.1/Manes.05G200200.v8.1/Manes.07G056600.v8.1/Manes.08G038400.v8.1/Manes.08G057600.v8.1/Manes.10G087300.v8.1/Manes.12G044400.v8.1/Manes.13G144200.v8.1/Manes.15G043200.v8.1/Manes.15G106500.v8.1/Manes.17G037700.v8.1	17
SR X	BP	GO:0048646	anatomical structure formation involved in morphogenesis	15/2105	63/28566	4.03947e-05	0.00331843	0.00298708	Manes.01G125700.v8.1/Manes.01G207700.v8.1/Manes.02G083300.v8.1/Manes.02G086800.v8.1/Manes.03G090900.v8.1/Manes.05G004800.v8.1/Manes.05G076400.v8.1/Manes.05G140900.v8.1/Manes.08G152500.v8.1/Manes.09G111400.v8.1/Manes.11G117600.v8.1/Manes.12G144600.v8.1/Manes.13G017800.v8.1/Manes.15G101400.v8.1/Manes.18G007490.v8.1	15
SR X	BP	GO:0007035	vacuolar acidification	7/2105	15/28566	4.43023e-05	0.00346613	0.00312004	Manes.01G244500.v8.1/Manes.04G085500.v8.1/Manes.11G087300.v8.1/Manes.11G097700.v8.1/Manes.17G022500.v8.1/Manes.17G022600.v8.1/Manes.17G022700.v8.1	7
SR X	BP	GO:0044772	mitotic cell cycle phase transition	11/2105	37/28566	4.81194e-05	0.00347656	0.00312943	Manes.01G153900.v8.1/Manes.01G196900.v8.1/Manes.02G112900.v8.1/Manes.02G135600.v8.1/Manes.02G166800.v8.1/Manes.05G133500.v8.1/Manes.08G061900.v8.1/Manes.08G062000.v8.1/Manes.12G115800.v8.1/Manes.18G004700.v8.1/Manes.18G081100.v8.1	11
SR X	BP	GO:0000079	regulation of cyclin-dependent protein serine/threonine kinase activity	13/2105	50/28566	4.86676e-05	0.00347656	0.00312943	Manes.01G153900.v8.1/Manes.01G196900.v8.1/Manes.01G273500.v8.1/Manes.02G112900.v8.1/Manes.02G135600.v8.1/Manes.02G166800.v8.1/Manes.05G076700.v8.1/Manes.05G133500.v8.1/Manes.08G061900.v8.1/Manes.08G062000.v8.1/Manes.12G115800.v8.1/Manes.18G004700.v8.1/Manes.18G081100.v8.1	13
SR X	BP	GO:0060236	regulation of mitotic spindle organization	6/2105	11/28566	5.31255e-05	0.00363688	0.00327374	Manes.01G097800.v8.1/Manes.01G121900.v8.1/Manes.02G029775.v8.1/Manes.02G053500.v8.1/Manes.02G079900.v8.1/Manes.13G144200.v8.1	6
SR X	BP	GO:0009832	plant-type cell wall biogenesis	28/2105	173/28566	6.80022e-05	0.0044691	0.00402287	Manes.01G253500.v8.1/Manes.01G273700.v8.1/Manes.02G062000.v8.1/Manes.02G106800.v8.1/Manes.02G157000.v8.1/Manes.05G056100.v8.1/Manes.05G076700.v8.1/Manes.06G030900.v8.1/Manes.06G031000.v8.1/Manes.06G031400.v8.1/Manes.07G085200.v8.1/Manes.08G016800.v8.1/Manes.09G078100.v8.1/Manes.11G050700.v8.1/Manes.11G155500.v8.1/Manes.12G008200.v8.1/Manes.12G035500.v8.1/Manes.12G146600.v8.1/Manes.12G148100.v8.1/…	28
SR X	BP	GO:0048609	multicellular organismal reproductive process	9/2105	27/28566	8.70527e-05	0.00550106	0.00495179	Manes.03G090900.v8.1/Manes.07G135600.v8.1/Manes.08G164200.v8.1/Manes.09G111400.v8.1/Manes.09G124200.v8.1/Manes.10G064400.v8.1/Manes.13G100000.v8.1/Manes.15G101400.v8.1/Manes.18G036900.v8.1	9
SR X	BP	GO:0009888	tissue development	101/2105	944/28566	0.000101009	0.00614656	0.00553283	Manes.01G001800.v8.1/Manes.01G100700.v8.1/Manes.01G125700.v8.1/Manes.01G172600.v8.1/Manes.01G207700.v8.1/Manes.01G221700.v8.1/Manes.01G227100.v8.1/Manes.01G234300.v8.1/Manes.01G247200.v8.1/Manes.01G253500.v8.1/Manes.02G012100.v8.1/Manes.02G032900.v8.1/Manes.02G083300.v8.1/Manes.02G103700.v8.1/Manes.02G119700.v8.1/Manes.02G127600.v8.1/Manes.02G139400.v8.1/Manes.03G013200.v8.1/Manes.03G028600.v8.1/…	101
SR X	BP	GO:0009809	lignin biosynthetic process	21/2105	116/28566	0.000106148	0.00622861	0.00560669	Manes.01G043700.v8.1/Manes.01G055400.v8.1/Manes.01G164900.v8.1/Manes.01G240800.v8.1/Manes.02G001600.v8.1/Manes.02G122300.v8.1/Manes.02G206400.v8.1/Manes.04G091900.v8.1/Manes.04G101700.v8.1/Manes.05G017100.v8.1/Manes.05G144200.v8.1/Manes.08G063400.v8.1/Manes.08G081000.v8.1/Manes.08G089800.v8.1/Manes.09G023700.v8.1/Manes.09G102600.v8.1/Manes.09G188600.v8.1/Manes.10G078800.v8.1/Manes.10G142600.v8.1/…	21
SR X	BP	GO:1990937	xylan acetylation	4/2105	5/28566	0.000138386	0.0078403	0.00705745	Manes.03G207400.v8.1/Manes.07G135000.v8.1/Manes.10G008000.v8.1/Manes.15G118400.v8.1	4
SR X	BP	GO:1901348	positive regulation of secondary cell wall biogenesis	9/2105	29/28566	0.000162574	0.00890364	0.00801462	Manes.01G076000.v8.1/Manes.01G144500.v8.1/Manes.02G035400.v8.1/Manes.04G022900.v8.1/Manes.06G135700.v8.1/Manes.06G164800.v8.1/Manes.08G005900.v8.1/Manes.11G143700.v8.1/Manes.14G002400.v8.1	9
SR X	BP	GO:0071695	anatomical structure maturation	24/2105	147/28566	0.000189859	0.0100626	0.00905781	Manes.01G194700.v8.1/Manes.02G127600.v8.1/Manes.03G048500.v8.1/Manes.04G094100.v8.1/Manes.04G118200.v8.1/Manes.05G003800.v8.1/Manes.05G092000.v8.1/Manes.05G135200.v8.1/Manes.06G141500.v8.1/Manes.07G018600.v8.1/Manes.08G032700.v8.1/Manes.09G022300.v8.1/Manes.09G119800.v8.1/Manes.09G188400.v8.1/Manes.11G004100.v8.1/Manes.11G050870.v8.1/Manes.12G083000.v8.1/Manes.13G023300.v8.1/Manes.13G024300.v8.1/…	24
SR X	BP	GO:0010411	xyloglucan metabolic process	13/2105	57/28566	0.000206785	0.0105455	0.00949256	Manes.01G262300.v8.1/Manes.03G195200.v8.1/Manes.03G207400.v8.1/Manes.06G069100.v8.1/Manes.12G118804.v8.1/Manes.14G081800.v8.1/Manes.14G101700.v8.1/Manes.14G146000.v8.1/Manes.14G146100.v8.1/Manes.15G012300.v8.1/Manes.15G118400.v8.1/Manes.16G011700.v8.1/Manes.17G087100.v8.1	13
SR X	BP	GO:0010033	response to organic substance	5/2105	9/28566	0.000211809	0.0105455	0.00949256	Manes.02G137200.v8.1/Manes.05G129300.v8.1/Manes.08G166800.v8.1/Manes.13G076700.v8.1/Manes.18G001200.v8.1	5
SR X	BP	GO:0010556	regulation of macromolecule biosynthetic process	18/2105	97/28566	0.000233476	0.0112824	0.0101558	Manes.01G049631.v8.1/Manes.01G053200.v8.1/Manes.01G247200.v8.1/Manes.02G062000.v8.1/Manes.03G088200.v8.1/Manes.03G088800.v8.1/Manes.03G098896.v8.1/Manes.05G076700.v8.1/Manes.07G103800.v8.1/Manes.11G067400.v8.1/Manes.12G001400.v8.1/Manes.13G017800.v8.1/Manes.15G092900.v8.1/Manes.15G107900.v8.1/Manes.16G020200.v8.1/Manes.16G131800.v8.1/Manes.16G137500.v8.1/Manes.17G103900.v8.1	18
SR X	BP	GO:0045893	positive regulation of DNA-templated transcription	55/2105	458/28566	0.000245706	0.0115341	0.0103825	Manes.01G055400.v8.1/Manes.01G057200.v8.1/Manes.01G074400.v8.1/Manes.01G113200.v8.1/Manes.01G118700.v8.1/Manes.01G240800.v8.1/Manes.01G240900.v8.1/Manes.01G253400.v8.1/Manes.02G001600.v8.1/Manes.02G072100.v8.1/Manes.02G140000.v8.1/Manes.02G191900.v8.1/Manes.03G028600.v8.1/Manes.03G103400.v8.1/Manes.03G113600.v8.1/Manes.03G184300.v8.1/Manes.03G199300.v8.1/Manes.04G022800.v8.1/Manes.04G162400.v8.1/…	55
SR X	BP	GO:0048759	xylem vessel member cell differentiation	7/2105	19/28566	0.00026672	0.0119922	0.0107948	Manes.01G076000.v8.1/Manes.01G144500.v8.1/Manes.02G035400.v8.1/Manes.02G191900.v8.1/Manes.03G052500.v8.1/Manes.06G135700.v8.1/Manes.07G085200.v8.1	7
SR X	BP	GO:0010015	root morphogenesis	57/2105	481/28566	0.000270062	0.0119922	0.0107948	Manes.01G194700.v8.1/Manes.01G227100.v8.1/Manes.02G114100.v8.1/Manes.02G127600.v8.1/Manes.02G139400.v8.1/Manes.02G157000.v8.1/Manes.03G048500.v8.1/Manes.03G085800.v8.1/Manes.03G109400.v8.1/Manes.03G137751.v8.1/Manes.03G137901.v8.1/Manes.04G118200.v8.1/Manes.05G003800.v8.1/Manes.05G092000.v8.1/Manes.05G206000.v8.1/Manes.06G027000.v8.1/Manes.06G089200.v8.1/Manes.06G111200.v8.1/Manes.06G138500.v8.1/…	57
SR X	BP	GO:0007017	microtubule-based process	13/2105	59/28566	0.00029773	0.0128729	0.0115876	Manes.01G061400.v8.1/Manes.01G166100.v8.1/Manes.02G123600.v8.1/Manes.02G136200.v8.1/Manes.04G000200.v8.1/Manes.05G047400.v8.1/Manes.05G200200.v8.1/Manes.07G056600.v8.1/Manes.08G053050.v8.1/Manes.09G140200.v8.1/Manes.10G087300.v8.1/Manes.14G130800.v8.1/Manes.15G108500.v8.1	13
SR X	BP	GO:0042546	cell wall biogenesis	32/2105	228/28566	0.000335076	0.0141161	0.0127066	Manes.01G262300.v8.1/Manes.02G040700.v8.1/Manes.02G126900.v8.1/Manes.02G195300.v8.1/Manes.03G028600.v8.1/Manes.03G032100.v8.1/Manes.03G072700.v8.1/Manes.03G119600.v8.1/Manes.04G125901.v8.1/Manes.05G000900.v8.1/Manes.05G140900.v8.1/Manes.07G011900.v8.1/Manes.08G102600.v8.1/Manes.09G081400.v8.1/Manes.09G186300.v8.1/Manes.10G006400.v8.1/Manes.10G115000.v8.1/Manes.11G039000.v8.1/Manes.12G118804.v8.1/…	32
SR X	BP	GO:0019853	L-ascorbic acid biosynthetic process	7/2105	20/28566	0.000384321	0.0154067	0.0138683	Manes.03G132900.v8.1/Manes.05G017300.v8.1/Manes.05G037500.v8.1/Manes.07G120300.v8.1/Manes.08G056700.v8.1/Manes.10G090900.v8.1/Manes.15G034700.v8.1	7
SR X	BP	GO:0045806	negative regulation of endocytosis	3/2105	3/28566	0.000399608	0.0154067	0.0138683	Manes.12G058900.v8.1/Manes.13G058000.v8.1/Manes.18G022400.v8.1	3
SR X	BP	GO:1900186	negative regulation of clathrin-dependent endocytosis	3/2105	3/28566	0.000399608	0.0154067	0.0138683	Manes.12G058900.v8.1/Manes.13G058000.v8.1/Manes.18G022400.v8.1	3
SR X	BP	GO:0019219	regulation of nucleobase-containing compound metabolic process	38/2105	290/28566	0.000403218	0.0154067	0.0138683	Manes.01G001800.v8.1/Manes.01G108500.v8.1/Manes.01G125700.v8.1/Manes.01G212600.v8.1/Manes.01G230500.v8.1/Manes.01G262000.v8.1/Manes.02G083300.v8.1/Manes.02G105900.v8.1/Manes.03G090900.v8.1/Manes.03G177100.v8.1/Manes.04G012600.v8.1/Manes.04G061800.v8.1/Manes.04G135400.v8.1/Manes.05G031300.v8.1/Manes.05G146700.v8.1/Manes.06G095400.v8.1/Manes.07G135600.v8.1/Manes.08G026000.v8.1/Manes.08G038400.v8.1/…	38
SR X	BP	GO:0007094	mitotic spindle assembly checkpoint signaling	6/2105	16/28566	0.000667346	0.0249193	0.0224311	Manes.05G129700.v8.1/Manes.10G009800.v8.1/Manes.10G079800.v8.1/Manes.12G015800.v8.1/Manes.13G014900.v8.1/Manes.13G145916.v8.1	6
SR X	BP	GO:0016049	cell growth	23/2105	151/28566	0.000703316	0.0256789	0.0231148	Manes.01G071800.v8.1/Manes.02G116100.v8.1/Manes.02G151600.v8.1/Manes.02G157000.v8.1/Manes.03G136400.v8.1/Manes.04G143000.v8.1/Manes.06G156100.v8.1/Manes.08G016800.v8.1/Manes.08G121600.v8.1/Manes.09G031300.v8.1/Manes.09G081400.v8.1/Manes.09G166100.v8.1/Manes.09G177600.v8.1/Manes.11G144800.v8.1/Manes.12G008200.v8.1/Manes.13G059700.v8.1/Manes.15G011400.v8.1/Manes.15G024700.v8.1/Manes.15G066200.v8.1/…	23
SR X	BP	GO:0006094	gluconeogenesis	10/2105	42/28566	0.000764857	0.0273187	0.0245909	Manes.01G173500.v8.1/Manes.02G146400.v8.1/Manes.04G078300.v8.1/Manes.06G116400.v8.1/Manes.07G000100.v8.1/Manes.07G116700.v8.1/Manes.11G158000.v8.1/Manes.14G008900.v8.1/Manes.14G009000.v8.1/Manes.18G054615.v8.1	10
SR X	BP	GO:1904668	positive regulation of ubiquitin protein ligase activity	4/2105	7/28566	0.000858464	0.0293845	0.0264505	Manes.07G117500.v8.1/Manes.08G164600.v8.1/Manes.09G041500.v8.1/Manes.09G124000.v8.1	4
SR X	BP	GO:1905786	positive regulation of anaphase-promoting complex-dependent catabolic process	4/2105	7/28566	0.000858464	0.0293845	0.0264505	Manes.07G117500.v8.1/Manes.08G164600.v8.1/Manes.09G041500.v8.1/Manes.09G124000.v8.1	4
SR X	BP	GO:0000911	cytokinesis by cell plate formation	13/2105	67/28566	0.00107561	0.036066	0.0324648	Manes.01G014700.v8.1/Manes.02G009200.v8.1/Manes.02G018000.v8.1/Manes.02G137200.v8.1/Manes.03G044500.v8.1/Manes.03G136400.v8.1/Manes.05G047400.v8.1/Manes.09G166900.v8.1/Manes.15G043200.v8.1/Manes.15G066200.v8.1/Manes.15G087600.v8.1/Manes.15G144100.v8.1/Manes.16G062100.v8.1	13
SR X	BP	GO:0030026	cellular manganese ion homeostasis	7/2105	24/28566	0.00132149	0.0434241	0.0390883	Manes.02G119600.v8.1/Manes.03G185100.v8.1/Manes.05G196600.v8.1/Manes.07G050000.v8.1/Manes.08G092100.v8.1/Manes.15G022500.v8.1/Manes.15G136600.v8.1	7
SR X	BP	GO:0009094	L-phenylalanine biosynthetic process	6/2105	18/28566	0.00136105	0.0435311	0.0391846	Manes.01G074400.v8.1/Manes.01G118700.v8.1/Manes.03G212200.v8.1/Manes.06G136500.v8.1/Manes.11G157300.v8.1/Manes.12G138300.v8.1	6
SR X	BP	GO:0000132	establishment of mitotic spindle orientation	3/2105	4/28566	0.00151021	0.0435311	0.0391846	Manes.03G201600.v8.1/Manes.09G175400.v8.1/Manes.15G006700.v8.1	3
SR X	BP	GO:0010413	glucuronoxylan metabolic process	3/2105	4/28566	0.00151021	0.0435311	0.0391846	Manes.03G122300.v8.1/Manes.08G003900.v8.1/Manes.15G076900.v8.1	3
SR X	BP	GO:0080175	phragmoplast microtubule organization	3/2105	4/28566	0.00151021	0.0435311	0.0391846	Manes.01G003100.v8.1/Manes.05G198100.v8.1/Manes.15G144100.v8.1	3
SR X	BP	GO:0090143	nucleoid organization	3/2105	4/28566	0.00151021	0.0435311	0.0391846	Manes.02G137000.v8.1/Manes.03G053300.v8.1/Manes.16G085900.v8.1	3
SR X	BP	GO:1990785	response to water-immersion restraint stress	3/2105	4/28566	0.00151021	0.0435311	0.0391846	Manes.01G097800.v8.1/Manes.02G053500.v8.1/Manes.09G181800.v8.1	3
SR X	BP	GO:2001007	negative regulation of cellulose biosynthetic process	3/2105	4/28566	0.00151021	0.0435311	0.0391846	Manes.06G176900.v8.1/Manes.14G007600.v8.1/Manes.15G134900.v8.1	3
SR X	BP	GO:0042732	D-xylose metabolic process	4/2105	8/28566	0.00161668	0.0450205	0.0405252	Manes.05G062100.v8.1/Manes.08G074700.v8.1/Manes.10G032500.v8.1/Manes.18G053600.v8.1	4
SR X	BP	GO:0046785	microtubule polymerization	4/2105	8/28566	0.00161668	0.0450205	0.0405252	Manes.03G136400.v8.1/Manes.15G066200.v8.1/Manes.16G062100.v8.1/Manes.18G015200.v8.1	4
SR X	BP	GO:0010389	regulation of G2/M transition of mitotic cell cycle	5/2105	13/28566	0.00168458	0.0453732	0.0408427	Manes.02G137200.v8.1/Manes.05G129300.v8.1/Manes.08G166800.v8.1/Manes.12G083000.v8.1/Manes.18G001200.v8.1	5
SR X	BP	GO:0019563	glycerol catabolic process	5/2105	13/28566	0.00168458	0.0453732	0.0408427	Manes.01G173500.v8.1/Manes.04G078300.v8.1/Manes.07G116700.v8.1/Manes.10G050100.v8.1/Manes.11G060600.v8.1	5
SR X	BP	GO:0051225	spindle assembly	9/2105	39/28566	0.00176052	0.0466539	0.0419955	Manes.02G059600.v8.1/Manes.07G063050.v8.1/Manes.08G120600.v8.1/Manes.09G167000.v8.1/Manes.10G068200.v8.1/Manes.12G108200.v8.1/Manes.13G144200.v8.1/Manes.16G017100.v8.1/Manes.18G045100.v8.1	9
SR X	BP	GO:0009893	positive regulation of metabolic process	8/2105	32/28566	0.00181948	0.0467095	0.0420456	Manes.02G161300.v8.1/Manes.09G066300.v8.1/Manes.10G066000.v8.1/Manes.12G136100.v8.1/Manes.13G093500.v8.1/Manes.13G127300.v8.1/Manes.13G152500.v8.1/Manes.18G075500.v8.1	8
SR X	BP	GO:0071555	cell wall organization	8/2105	32/28566	0.00181948	0.0467095	0.0420456	Manes.01G236000.v8.1/Manes.03G122300.v8.1/Manes.06G148700.v8.1/Manes.08G106800.v8.1/Manes.15G076900.v8.1/Manes.15G180336.v8.1/Manes.17G001900.v8.1/Manes.18G050700.v8.1	8
SR X	BP	GO:0031145	anaphase-promoting complex-dependent catabolic process	6/2105	19/28566	0.00186613	0.04717	0.0424601	Manes.06G161300.v8.1/Manes.07G117500.v8.1/Manes.08G164600.v8.1/Manes.09G041500.v8.1/Manes.09G124000.v8.1/Manes.09G181600.v8.1	6
SR P/X	BP	GO:0044248	cellular catabolic process	88/2483	594/28566	5.47727e-07	0.000880324	0.00082007	Manes.01G022750.v8.1/Manes.01G073400.v8.1/Manes.01G147900.v8.1/Manes.01G189500.v8.1/Manes.01G246000.v8.1/Manes.01G246100.v8.1/Manes.01G252800.v8.1/Manes.01G268900.v8.1/Manes.02G022600.v8.1/Manes.02G038300.v8.1/Manes.02G082400.v8.1/Manes.02G120700.v8.1/Manes.02G164300.v8.1/Manes.03G007700.v8.1/Manes.03G056801.v8.1/Manes.03G059601.v8.1/Manes.03G084600.v8.1/Manes.03G099800.v8.1/Manes.03G177700.v8.1/…	88
SR P/X	BP	GO:1901565	organonitrogen compound catabolic process	59/2483	355/28566	1.03324e-06	0.000880324	0.00082007	Manes.01G073400.v8.1/Manes.01G147900.v8.1/Manes.01G155700.v8.1/Manes.01G189500.v8.1/Manes.01G252800.v8.1/Manes.01G268900.v8.1/Manes.02G014900.v8.1/Manes.02G022600.v8.1/Manes.02G038300.v8.1/Manes.02G082400.v8.1/Manes.02G164300.v8.1/Manes.03G007700.v8.1/Manes.03G051800.v8.1/Manes.03G059601.v8.1/Manes.03G177700.v8.1/Manes.04G032500.v8.1/Manes.04G033100.v8.1/Manes.04G119100.v8.1/Manes.04G155300.v8.1/…	59
SR P/X	BP	GO:0006635	fatty acid beta-oxidation	17/2483	54/28566	1.80484e-06	0.00102515	0.000954981	Manes.01G085900.v8.1/Manes.01G129000.v8.1/Manes.02G086900.v8.1/Manes.03G052700.v8.1/Manes.03G062150.v8.1/Manes.03G167000.v8.1/Manes.05G141100.v8.1/Manes.07G113600.v8.1/Manes.08G068601.v8.1/Manes.08G093200.v8.1/Manes.09G166500.v8.1/Manes.12G058903.v8.1/Manes.12G092800.v8.1/Manes.13G057600.v8.1/Manes.15G038400.v8.1/Manes.16G071900.v8.1/Manes.18G007700.v8.1	17
SR P/X	BP	GO:0010286	heat acclimation	21/2483	85/28566	8.9654e-06	0.00381926	0.00355785	Manes.01G222600.v8.1/Manes.03G035500.v8.1/Manes.03G073000.v8.1/Manes.03G137104.v8.1/Manes.04G095200.v8.1/Manes.06G004100.v8.1/Manes.06G043000.v8.1/Manes.06G043600.v8.1/Manes.06G134700.v8.1/Manes.10G111700.v8.1/Manes.11G089800.v8.1/Manes.11G142100.v8.1/Manes.12G039100.v8.1/Manes.12G081200.v8.1/Manes.14G006200.v8.1/Manes.14G120800.v8.1/Manes.14G141400.v8.1/Manes.15G009900.v8.1/Manes.15G123700.v8.1/…	21
SR P/X	BP	GO:0009651	response to salt stress	129/2483	1038/28566	2.21231e-05	0.00753956	0.00702351	Manes.01G029300.v8.1/Manes.01G136850.v8.1/Manes.01G155700.v8.1/Manes.01G194200.v8.1/Manes.01G224500.v8.1/Manes.01G232600.v8.1/Manes.02G049700.v8.1/Manes.02G075600.v8.1/Manes.02G075900.v8.1/Manes.02G082400.v8.1/Manes.02G095600.v8.1/Manes.02G145700.v8.1/Manes.02G159800.v8.1/Manes.03G006400.v8.1/Manes.03G036000.v8.1/Manes.03G067600.v8.1/Manes.03G079400.v8.1/Manes.03G101800.v8.1/Manes.03G140900.v8.1/…	129
SR P/X	BP	GO:0009414	response to water deprivation	207/2483	1818/28566	2.89574e-05	0.00822391	0.00766102	Manes.01G005500.v8.1/Manes.01G027200.v8.1/Manes.01G029300.v8.1/Manes.01G032400.v8.1/Manes.01G075700.v8.1/Manes.01G094300.v8.1/Manes.01G098800.v8.1/Manes.01G120000.v8.1/Manes.01G144600.v8.1/Manes.01G155700.v8.1/Manes.01G184100.v8.1/Manes.01G189500.v8.1/Manes.01G194200.v8.1/Manes.01G224500.v8.1/Manes.01G259800.v8.1/Manes.02G022600.v8.1/Manes.02G034000.v8.1/Manes.02G035300.v8.1/Manes.02G044200.v8.1/…	207
SR P/X	BP	GO:0016036	cellular response to phosphate starvation	21/2483	93/28566	3.87549e-05	0.00943404	0.00878832	Manes.02G091300.v8.1/Manes.03G048700.v8.1/Manes.05G038100.v8.1/Manes.05G130500.v8.1/Manes.05G130700.v8.1/Manes.05G172500.v8.1/Manes.06G058401.v8.1/Manes.06G071500.v8.1/Manes.08G089250.v8.1/Manes.09G103000.v8.1/Manes.11G142100.v8.1/Manes.13G010500.v8.1/Manes.14G118100.v8.1/Manes.14G132521.v8.1/Manes.15G053300.v8.1/Manes.16G020400.v8.1/Manes.16G121300.v8.1/Manes.18G004400.v8.1/Manes.18G019000.v8.1/…	21
SR P/X	BP	GO:0090698	post-embryonic plant morphogenesis	9/2483	22/28566	4.86708e-05	0.0103669	0.00965731	Manes.01G132000.v8.1/Manes.02G090700.v8.1/Manes.02G216200.v8.1/Manes.05G194900.v8.1/Manes.06G054300.v8.1/Manes.12G033200.v8.1/Manes.15G094500.v8.1/Manes.17G055900.v8.1/Manes.18G142500.v8.1	9
SR P/X	BP	GO:0046506	sulfolipid biosynthetic process	4/2483	4/28566	5.69574e-05	0.0107839	0.0100458	Manes.03G048700.v8.1/Manes.08G089250.v8.1/Manes.09G103000.v8.1/Manes.10G010100.v8.1	4
SR P/X	BP	GO:0009409	response to cold	105/2483	837/28566	8.68159e-05	0.0126544	0.0117883	Manes.01G057400.v8.1/Manes.01G074700.v8.1/Manes.01G085200.v8.1/Manes.01G148200.v8.1/Manes.01G162300.v8.1/Manes.01G174000.v8.1/Manes.01G205800.v8.1/Manes.02G001000.v8.1/Manes.02G072600.v8.1/Manes.02G143000.v8.1/Manes.02G146600.v8.1/Manes.02G197900.v8.1/Manes.03G006400.v8.1/Manes.03G036000.v8.1/Manes.03G047100.v8.1/Manes.03G170300.v8.1/Manes.03G197100.v8.1/Manes.03G204201.v8.1/Manes.03G210600.v8.1/…	105
SR P/X	BP	GO:0009646	response to absence of light	16/2483	64/28566	8.73815e-05	0.0126544	0.0117883	Manes.01G131200.v8.1/Manes.03G198100.v8.1/Manes.05G009000.v8.1/Manes.05G037400.v8.1/Manes.08G054900.v8.1/Manes.10G120600.v8.1/Manes.12G009300.v8.1/Manes.13G113700.v8.1/Manes.15G040500.v8.1/Manes.15G182400.v8.1/Manes.16G007600.v8.1/Manes.17G006800.v8.1/Manes.17G038700.v8.1/Manes.18G037600.v8.1/Manes.18G044500.v8.1/Manes.18G067300.v8.1	16
SR P/X	BP	GO:0009416	response to light stimulus	175/2483	1528/28566	8.91154e-05	0.0126544	0.0117883	Manes.01G005500.v8.1/Manes.01G009451.v8.1/Manes.01G042200.v8.1/Manes.01G043000.v8.1/Manes.01G044400.v8.1/Manes.01G074700.v8.1/Manes.01G075700.v8.1/Manes.01G131200.v8.1/Manes.01G131500.v8.1/Manes.01G132000.v8.1/Manes.01G150600.v8.1/Manes.01G157200.v8.1/Manes.01G180800.v8.1/Manes.01G210500.v8.1/Manes.01G244700.v8.1/Manes.01G259800.v8.1/Manes.02G003325.v8.1/Manes.02G035300.v8.1/Manes.02G040600.v8.1/…	175
SR P/X	BP	GO:0019538	protein metabolic process	89/2483	689/28566	0.000106518	0.0139621	0.0130065	Manes.01G003900.v8.1/Manes.01G071400.v8.1/Manes.01G164000.v8.1/Manes.01G186800.v8.1/Manes.01G197300.v8.1/Manes.01G207500.v8.1/Manes.01G252800.v8.1/Manes.02G032000.v8.1/Manes.02G082400.v8.1/Manes.02G085400.v8.1/Manes.02G095500.v8.1/Manes.02G143000.v8.1/Manes.02G171600.v8.1/Manes.02G175100.v8.1/Manes.02G202700.v8.1/Manes.03G034100.v8.1/Manes.03G046400.v8.1/Manes.03G107000.v8.1/Manes.03G130800.v8.1/…	89
SR P/X	BP	GO:0006511	ubiquitin-dependent protein catabolic process	53/2483	361/28566	0.000116309	0.0141565	0.0131875	Manes.01G073125.v8.1/Manes.01G082800.v8.1/Manes.01G154200.v8.1/Manes.01G183300.v8.1/Manes.01G246000.v8.1/Manes.01G246100.v8.1/Manes.01G255200.v8.1/Manes.02G021200.v8.1/Manes.02G021300.v8.1/Manes.02G092000.v8.1/Manes.02G098800.v8.1/Manes.02G145700.v8.1/Manes.02G192600.v8.1/Manes.02G202700.v8.1/Manes.02G219500.v8.1/Manes.03G064650.v8.1/Manes.03G111400.v8.1/Manes.03G203400.v8.1/Manes.03G208600.v8.1/…	53
SR P/X	BP	GO:0009299	mRNA transcription	8/2483	20/28566	0.000156156	0.0177394	0.0165252	Manes.01G132000.v8.1/Manes.02G090700.v8.1/Manes.02G216200.v8.1/Manes.06G054300.v8.1/Manes.12G033200.v8.1/Manes.15G094500.v8.1/Manes.17G055900.v8.1/Manes.18G142500.v8.1	8
SR P/X	BP	GO:0009247	glycolipid biosynthetic process	5/2483	8/28566	0.000221142	0.0235516	0.0219396	Manes.03G048700.v8.1/Manes.05G038100.v8.1/Manes.08G089250.v8.1/Manes.09G103000.v8.1/Manes.14G118100.v8.1	5
SR P/X	BP	GO:0009642	response to light intensity	46/2483	317/28566	0.000410849	0.0402271	0.0374738	Manes.01G058100.v8.1/Manes.01G146100.v8.1/Manes.01G205800.v8.1/Manes.01G226500.v8.1/Manes.01G246000.v8.1/Manes.01G246100.v8.1/Manes.01G251300.v8.1/Manes.02G182800.v8.1/Manes.03G051800.v8.1/Manes.03G177700.v8.1/Manes.04G032500.v8.1/Manes.04G081000.v8.1/Manes.05G100900.v8.1/Manes.05G146400.v8.1/Manes.06G027600.v8.1/Manes.07G001300.v8.1/Manes.09G119100.v8.1/Manes.09G123900.v8.1/Manes.09G181900.v8.1/…	46
SR P/X	BP	GO:0006099	tricarboxylic acid cycle	14/2483	59/28566	0.000424935	0.0402271	0.0374738	Manes.01G129000.v8.1/Manes.02G086900.v8.1/Manes.02G091300.v8.1/Manes.03G101900.v8.1/Manes.05G025100.v8.1/Manes.06G101600.v8.1/Manes.06G101800.v8.1/Manes.10G052600.v8.1/Manes.10G152000.v8.1/Manes.11G103800.v8.1/Manes.13G070400.v8.1/Manes.14G043700.v8.1/Manes.14G095900.v8.1/Manes.18G032800.v8.1	14
SR P/X	BP	GO:0048586	regulation of long-day photoperiodism, flowering	5/2483	9/28566	0.000461835	0.0414194	0.0385844	Manes.05G178100.v8.1/Manes.13G016300.v8.1/Manes.13G073800.v8.1/Manes.17G043400.v8.1/Manes.18G095000.v8.1	5
SR P/X	BP	GO:0015994	chlorophyll metabolic process	21/2483	111/28566	0.000533799	0.0454797	0.0423668	Manes.01G001900.v8.1/Manes.03G007700.v8.1/Manes.04G003000.v8.1/Manes.06G166800.v8.1/Manes.07G028500.v8.1/Manes.08G079000.v8.1/Manes.08G117700.v8.1/Manes.09G105200.v8.1/Manes.09G115700.v8.1/Manes.10G005400.v8.1/Manes.11G146900.v8.1/Manes.13G042400.v8.1/Manes.13G100300.v8.1/Manes.14G139500.v8.1/Manes.15G029800.v8.1/Manes.15G128500.v8.1/Manes.15G160200.v8.1/Manes.16G085300.v8.1/Manes.16G118200.v8.1/…	21
SR P/X	BP	GO:0009266	response to temperature stimulus	63/2483	477/28566	0.000570219	0.0462692	0.0431023	Manes.01G005500.v8.1/Manes.01G043000.v8.1/Manes.01G044200.v8.1/Manes.01G185400.v8.1/Manes.01G220700.v8.1/Manes.01G247000.v8.1/Manes.02G022600.v8.1/Manes.02G052280.v8.1/Manes.02G136300.v8.1/Manes.02G143000.v8.1/Manes.02G202700.v8.1/Manes.03G007700.v8.1/Manes.03G018100.v8.1/Manes.03G026800.v8.1/Manes.03G058900.v8.1/Manes.03G059750.v8.1/Manes.03G079400.v8.1/Manes.05G084500.v8.1/Manes.05G124100.v8.1/…	63
SR P/X	BP	GO:0009812	flavonoid metabolic process	16/2483	75/28566	0.000612889	0.0465759	0.0433879	Manes.01G074700.v8.1/Manes.03G086600.v8.1/Manes.04G113200.v8.1/Manes.04G119100.v8.1/Manes.05G030450.v8.1/Manes.06G114200.v8.1/Manes.08G101200.v8.1/Manes.08G173800.v8.1/Manes.11G049300.v8.1/Manes.11G056200.v8.1/Manes.14G133700.v8.1/Manes.15G001900.v8.1/Manes.15G020200.v8.1/Manes.15G135200.v8.1/Manes.17G020100.v8.1/Manes.17G103800.v8.1	16
SR P/X	BP	GO:0006995	cellular response to nitrogen starvation	12/2483	48/28566	0.000650962	0.0465759	0.0433879	Manes.01G233100.v8.1/Manes.01G268900.v8.1/Manes.02G038300.v8.1/Manes.03G130800.v8.1/Manes.05G010700.v8.1/Manes.05G130500.v8.1/Manes.05G130700.v8.1/Manes.15G070700.v8.1/Manes.15G070800.v8.1/Manes.16G006500.v8.1/Manes.16G026300.v8.1/Manes.18G004400.v8.1	12
SR P/X	BP	GO:0019285	glycine betaine biosynthetic process from choline	3/2483	3/28566	0.000655998	0.0465759	0.0433879	Manes.06G017600.v8.1/Manes.06G100200.v8.1/Manes.14G070600.v8.1	3
SR P	BP	GO:0098542	defense response to other organism	275/3971	1137/28566	2.05688e-21	4.01504e-18	3.72837e-18	Manes.01G012400.v8.1/Manes.01G021600.v8.1/Manes.01G043300.v8.1/Manes.01G045300.v8.1/Manes.01G045600.v8.1/Manes.01G053700.v8.1/Manes.01G059900.v8.1/Manes.01G120300.v8.1/Manes.01G132600.v8.1/Manes.01G139100.v8.1/Manes.01G139500.v8.1/Manes.01G221300.v8.1/Manes.01G238050.v8.1/Manes.01G238400.v8.1/Manes.01G239400.v8.1/Manes.01G268200.v8.1/Manes.01G271500.v8.1/Manes.02G005300.v8.1/Manes.02G009700.v8.1/…	275
SR P	BP	GO:0009611	response to wounding	272/3971	1318/28566	4.44472e-12	4.33804e-09	4.02832e-09	Manes.01G028900.v8.1/Manes.01G070200.v8.1/Manes.01G090500.v8.1/Manes.01G139000.v8.1/Manes.01G143500.v8.1/Manes.01G155000.v8.1/Manes.01G160501.v8.1/Manes.01G161500.v8.1/Manes.01G163200.v8.1/Manes.01G185000.v8.1/Manes.01G185800.v8.1/Manes.01G188200.v8.1/Manes.01G198400.v8.1/Manes.01G221300.v8.1/Manes.01G235400.v8.1/Manes.01G238201.v8.1/Manes.01G248400.v8.1/Manes.01G252100.v8.1/Manes.02G065400.v8.1/…	272
SR P	BP	GO:0009753	response to jasmonic acid	138/3971	610/28566	2.80315e-09	1.49332e-06	1.3867e-06	Manes.01G012400.v8.1/Manes.01G045300.v8.1/Manes.01G061500.v8.1/Manes.01G070200.v8.1/Manes.01G119400.v8.1/Manes.01G139000.v8.1/Manes.01G139100.v8.1/Manes.01G139500.v8.1/Manes.01G163200.v8.1/Manes.01G173000.v8.1/Manes.01G185800.v8.1/Manes.01G225600.v8.1/Manes.01G248400.v8.1/Manes.01G271500.v8.1/Manes.02G032685.v8.1/Manes.02G073500.v8.1/Manes.02G097200.v8.1/Manes.02G097300.v8.1/Manes.02G130200.v8.1/…	138
SR P	BP	GO:0044248	cellular catabolic process	135/3971	594/28566	3.06008e-09	1.49332e-06	1.3867e-06	Manes.01G012400.v8.1/Manes.01G020100.v8.1/Manes.01G031900.v8.1/Manes.01G062400.v8.1/Manes.01G093200.v8.1/Manes.01G187600.v8.1/Manes.01G190000.v8.1/Manes.01G190501.v8.1/Manes.01G218100.v8.1/Manes.01G261600.v8.1/Manes.02G021400.v8.1/Manes.02G036400.v8.1/Manes.02G101300.v8.1/Manes.02G110400.v8.1/Manes.02G133200.v8.1/Manes.02G150800.v8.1/Manes.02G168800.v8.1/Manes.02G201800.v8.1/Manes.03G001800.v8.1/…	135
SR P	BP	GO:0010035	response to inorganic substance	140/3971	663/28566	1.89179e-07	7.38553e-05	6.85822e-05	Manes.01G000500.v8.1/Manes.01G047200.v8.1/Manes.01G051530.v8.1/Manes.01G084800.v8.1/Manes.01G086100.v8.1/Manes.01G136300.v8.1/Manes.01G139000.v8.1/Manes.01G185000.v8.1/Manes.01G190501.v8.1/Manes.01G225600.v8.1/Manes.01G235400.v8.1/Manes.01G238050.v8.1/Manes.01G271500.v8.1/Manes.02G016100.v8.1/Manes.02G032685.v8.1/Manes.02G043200.v8.1/Manes.02G064600.v8.1/Manes.02G065400.v8.1/Manes.02G072000.v8.1/…	140
SR P	BP	GO:0009415	response to water	43/3971	140/28566	2.3065e-07	7.50383e-05	6.96807e-05	Manes.01G090500.v8.1/Manes.02G032722.v8.1/Manes.02G096100.v8.1/Manes.02G110500.v8.1/Manes.02G150800.v8.1/Manes.02G166100.v8.1/Manes.02G207661.v8.1/Manes.03G101700.v8.1/Manes.04G014300.v8.1/Manes.05G047900.v8.1/Manes.05G051400.v8.1/Manes.05G136700.v8.1/Manes.05G146500.v8.1/Manes.05G166400.v8.1/Manes.06G140400.v8.1/Manes.06G153100.v8.1/Manes.07G033900.v8.1/Manes.07G130100.v8.1/Manes.07G132000.v8.1/…	43
SR P	BP	GO:0009737	response to abscisic acid	272/3971	1471/28566	2.9091e-07	8.11224e-05	7.53304e-05	Manes.01G011300.v8.1/Manes.01G012400.v8.1/Manes.01G051530.v8.1/Manes.01G093200.v8.1/Manes.01G120800.v8.1/Manes.01G139000.v8.1/Manes.01G155000.v8.1/Manes.01G163200.v8.1/Manes.01G183800.v8.1/Manes.01G185800.v8.1/Manes.01G187100.v8.1/Manes.01G187600.v8.1/Manes.01G190501.v8.1/Manes.01G196400.v8.1/Manes.01G204600.v8.1/Manes.01G231500.v8.1/Manes.01G242000.v8.1/Manes.01G242300.v8.1/Manes.01G250200.v8.1/…	272
SR P	BP	GO:0009414	response to water deprivation	326/3971	1818/28566	3.99035e-07	9.73645e-05	9.04129e-05	Manes.01G000341.v8.1/Manes.01G009601.v8.1/Manes.01G012400.v8.1/Manes.01G020100.v8.1/Manes.01G053000.v8.1/Manes.01G062400.v8.1/Manes.01G081500.v8.1/Manes.01G093200.v8.1/Manes.01G107200.v8.1/Manes.01G119400.v8.1/Manes.01G120300.v8.1/Manes.01G143500.v8.1/Manes.01G147600.v8.1/Manes.01G155000.v8.1/Manes.01G156800.v8.1/Manes.01G160501.v8.1/Manes.01G163200.v8.1/Manes.01G185800.v8.1/Manes.01G187100.v8.1/…	326
SR P	BP	GO:0006952	defense response	116/3971	535/28566	5.21126e-07	0.000109142	0.000101349	Manes.01G050400.v8.1/Manes.01G062400.v8.1/Manes.01G064200.v8.1/Manes.01G130900.v8.1/Manes.01G146800.v8.1/Manes.01G146900.v8.1/Manes.01G161500.v8.1/Manes.01G212100.v8.1/Manes.01G217300.v8.1/Manes.01G233300.v8.1/Manes.02G016200.v8.1/Manes.02G075500.v8.1/Manes.02G105300.v8.1/Manes.02G133200.v8.1/Manes.02G143300.v8.1/Manes.02G160200.v8.1/Manes.02G160300.v8.1/Manes.02G163900.v8.1/Manes.02G167000.v8.1/…	116
SR P	BP	GO:0010088	phloem development	24/3971	60/28566	5.59127e-07	0.000109142	0.000101349	Manes.01G123600.v8.1/Manes.01G193600.v8.1/Manes.02G081200.v8.1/Manes.03G052400.v8.1/Manes.03G077700.v8.1/Manes.03G148900.v8.1/Manes.05G094200.v8.1/Manes.05G163200.v8.1/Manes.07G121900.v8.1/Manes.10G022200.v8.1/Manes.12G020100.v8.1/Manes.12G020200.v8.1/Manes.12G052002.v8.1/Manes.13G020500.v8.1/Manes.13G045100.v8.1/Manes.14G078100.v8.1/Manes.15G153300.v8.1/Manes.15G153400.v8.1/Manes.15G186944.v8.1/…	24
SR P	BP	GO:0042742	defense response to bacterium	278/3971	1531/28566	1.042e-06	0.000184908	0.000171706	Manes.01G011184.v8.1/Manes.01G030900.v8.1/Manes.01G031900.v8.1/Manes.01G047200.v8.1/Manes.01G051530.v8.1/Manes.01G061500.v8.1/Manes.01G064200.v8.1/Manes.01G069500.v8.1/Manes.01G077300.v8.1/Manes.01G084800.v8.1/Manes.01G086100.v8.1/Manes.01G090500.v8.1/Manes.01G119400.v8.1/Manes.01G136300.v8.1/Manes.01G142800.v8.1/Manes.01G161500.v8.1/Manes.01G185000.v8.1/Manes.01G187600.v8.1/Manes.01G188200.v8.1/…	278
SR P	BP	GO:0006970	response to osmotic stress	130/3971	648/28566	8.07732e-06	0.00131391	0.0012201	Manes.01G012400.v8.1/Manes.01G020100.v8.1/Manes.01G090500.v8.1/Manes.01G143500.v8.1/Manes.01G147600.v8.1/Manes.01G161500.v8.1/Manes.01G163200.v8.1/Manes.01G187600.v8.1/Manes.01G204600.v8.1/Manes.01G216100.v8.1/Manes.01G256200.v8.1/Manes.01G256400.v8.1/Manes.02G063900.v8.1/Manes.02G065200.v8.1/Manes.02G075000.v8.1/Manes.02G096100.v8.1/Manes.02G106100.v8.1/Manes.02G154201.v8.1/Manes.02G156500.v8.1/…	130
SR P	BP	GO:0050832	defense response to fungus	239/3971	1326/28566	1.02524e-05	0.00153943	0.00142952	Manes.01G012400.v8.1/Manes.01G047200.v8.1/Manes.01G051530.v8.1/Manes.01G061500.v8.1/Manes.01G062800.v8.1/Manes.01G084800.v8.1/Manes.01G086100.v8.1/Manes.01G090500.v8.1/Manes.01G093700.v8.1/Manes.01G094800.v8.1/Manes.01G102500.v8.1/Manes.01G119400.v8.1/Manes.01G136300.v8.1/Manes.01G139000.v8.1/Manes.01G161500.v8.1/Manes.01G188200.v8.1/Manes.01G216100.v8.1/Manes.01G225600.v8.1/Manes.01G235400.v8.1/…	239
SR P	BP	GO:0009616	RNAi-mediated antiviral immune response	12/3971	23/28566	1.54979e-05	0.00216085	0.00200657	Manes.02G219801.v8.1/Manes.02G220690.v8.1/Manes.06G068000.v8.1/Manes.07G109504.v8.1/Manes.07G109600.v8.1/Manes.07G109900.v8.1/Manes.09G138400.v8.1/Manes.10G131600.v8.1/Manes.11G071700.v8.1/Manes.11G154900.v8.1/Manes.14G140128.v8.1/Manes.16G121400.v8.1	12
SR P	BP	GO:1901617	organic hydroxy compound biosynthetic process	13/3971	27/28566	2.0959e-05	0.00272746	0.00253273	Manes.01G211500.v8.1/Manes.02G065400.v8.1/Manes.05G071500.v8.1/Manes.05G136300.v8.1/Manes.06G147000.v8.1/Manes.08G073900.v8.1/Manes.08G075015.v8.1/Manes.08G075355.v8.1/Manes.08G075695.v8.1/Manes.13G025700.v8.1/Manes.15G051150.v8.1/Manes.15G156000.v8.1/Manes.17G008600.v8.1	13
SR P	BP	GO:0009813	flavonoid biosynthetic process	21/3971	63/28566	7.25962e-05	0.00885673	0.00822438	Manes.01G178000.v8.1/Manes.01G182000.v8.1/Manes.02G104700.v8.1/Manes.02G142000.v8.1/Manes.02G160700.v8.1/Manes.03G115100.v8.1/Manes.03G150000.v8.1/Manes.03G160700.v8.1/Manes.04G094200.v8.1/Manes.05G136300.v8.1/Manes.06G085500.v8.1/Manes.06G151300.v8.1/Manes.07G140900.v8.1/Manes.08G032100.v8.1/Manes.09G047300.v8.1/Manes.11G075100.v8.1/Manes.13G024000.v8.1/Manes.14G132400.v8.1/Manes.16G016400.v8.1/…	21
SR P	BP	GO:0009408	response to heat	99/3971	494/28566	9.55557e-05	0.010972	0.0101887	Manes.01G061500.v8.1/Manes.01G139000.v8.1/Manes.01G143500.v8.1/Manes.01G204600.v8.1/Manes.01G231500.v8.1/Manes.02G018400.v8.1/Manes.02G051600.v8.1/Manes.02G073500.v8.1/Manes.02G080300.v8.1/Manes.02G124600.v8.1/Manes.02G124800.v8.1/Manes.02G125200.v8.1/Manes.02G158300.v8.1/Manes.02G164400.v8.1/Manes.02G168800.v8.1/Manes.02G192400.v8.1/Manes.03G049500.v8.1/Manes.03G091032.v8.1/Manes.03G129600.v8.1/…	99
SR P	BP	GO:0006511	ubiquitin-dependent protein catabolic process	76/3971	361/28566	0.000121085	0.013131	0.0121935	Manes.01G006100.v8.1/Manes.01G008200.v8.1/Manes.01G052600.v8.1/Manes.01G085700.v8.1/Manes.01G140800.v8.1/Manes.01G148000.v8.1/Manes.01G167608.v8.1/Manes.01G171500.v8.1/Manes.01G189200.v8.1/Manes.01G214500.v8.1/Manes.02G007100.v8.1/Manes.02G013100.v8.1/Manes.02G042700.v8.1/Manes.02G106700.v8.1/Manes.02G113000.v8.1/Manes.02G126800.v8.1/Manes.02G143400.v8.1/Manes.02G150700.v8.1/Manes.03G045100.v8.1/…	76
SR P	BP	GO:0006979	response to oxidative stress	152/3971	824/28566	0.000135276	0.0138978	0.0129055	Manes.01G018800.v8.1/Manes.01G062400.v8.1/Manes.01G139100.v8.1/Manes.01G139500.v8.1/Manes.01G143500.v8.1/Manes.01G147300.v8.1/Manes.01G163200.v8.1/Manes.01G175500.v8.1/Manes.01G185000.v8.1/Manes.01G185800.v8.1/Manes.01G216100.v8.1/Manes.01G231500.v8.1/Manes.01G271500.v8.1/Manes.02G065200.v8.1/Manes.02G065400.v8.1/Manes.02G096100.v8.1/Manes.02G097200.v8.1/Manes.02G097300.v8.1/Manes.02G098400.v8.1/…	152
SR P	BP	GO:0031347	regulation of defense response	170/3971	941/28566	0.000167716	0.016369	0.0152003	Manes.01G000155.v8.1/Manes.01G012400.v8.1/Manes.01G031900.v8.1/Manes.01G047200.v8.1/Manes.01G059900.v8.1/Manes.01G084800.v8.1/Manes.01G086100.v8.1/Manes.01G090500.v8.1/Manes.01G120300.v8.1/Manes.01G132600.v8.1/Manes.01G136300.v8.1/Manes.01G160501.v8.1/Manes.01G185800.v8.1/Manes.01G187600.v8.1/Manes.01G188200.v8.1/Manes.01G225600.v8.1/Manes.01G242800.v8.1/Manes.01G256200.v8.1/Manes.01G256400.v8.1/…	170
SR P	BP	GO:0032436	positive regulation of proteasomal ubiquitin-dependent protein catabolic process	12/3971	28/28566	0.000177414	0.0164911	0.0153136	Manes.03G045100.v8.1/Manes.03G045200.v8.1/Manes.04G038300.v8.1/Manes.04G097500.v8.1/Manes.04G097700.v8.1/Manes.04G097800.v8.1/Manes.05G165800.v8.1/Manes.06G120800.v8.1/Manes.11G071600.v8.1/Manes.11G118300.v8.1/Manes.11G140900.v8.1/Manes.18G031400.v8.1	12
SR P	BP	GO:0071396	cellular response to lipid	89/3971	443/28566	0.000191239	0.0169681	0.0157566	Manes.01G000341.v8.1/Manes.01G090500.v8.1/Manes.01G136300.v8.1/Manes.01G155000.v8.1/Manes.01G156800.v8.1/Manes.01G185800.v8.1/Manes.01G187600.v8.1/Manes.01G188200.v8.1/Manes.01G256200.v8.1/Manes.01G256400.v8.1/Manes.02G000100.v8.1/Manes.02G065200.v8.1/Manes.02G095000.v8.1/Manes.02G109500.v8.1/Manes.02G130200.v8.1/Manes.02G133400.v8.1/Manes.02G217600.v8.1/Manes.03G001800.v8.1/Manes.03G010900.v8.1/…	89
SR P	BP	GO:0043436	oxoacid metabolic process	78/3971	380/28566	0.000231103	0.0196136	0.0182133	Manes.01G012400.v8.1/Manes.01G093200.v8.1/Manes.01G119400.v8.1/Manes.01G174200.v8.1/Manes.01G174400.v8.1/Manes.01G209000.v8.1/Manes.01G216400.v8.1/Manes.02G109500.v8.1/Manes.02G130200.v8.1/Manes.02G179300.v8.1/Manes.02G207661.v8.1/Manes.03G006500.v8.1/Manes.03G054500.v8.1/Manes.03G062900.v8.1/Manes.03G147500.v8.1/Manes.03G181900.v8.1/Manes.04G014300.v8.1/Manes.04G107200.v8.1/Manes.04G128800.v8.1/…	78
SR P	BP	GO:0051607	defense response to virus	22/3971	73/28566	0.000261545	0.0205102	0.0190458	Manes.01G238300.v8.1/Manes.02G077500.v8.1/Manes.02G099900.v8.1/Manes.02G219801.v8.1/Manes.02G220690.v8.1/Manes.05G012400.v8.1/Manes.05G014800.v8.1/Manes.07G023100.v8.1/Manes.07G059700.v8.1/Manes.07G121300.v8.1/Manes.09G138400.v8.1/Manes.10G083600.v8.1/Manes.10G131600.v8.1/Manes.11G071700.v8.1/Manes.11G122816.v8.1/Manes.11G122880.v8.1/Manes.11G128500.v8.1/Manes.12G002750.v8.1/Manes.12G003000.v8.1/…	22
SR P	BP	GO:0033231	carbohydrate export	5/3971	6/28566	0.000274823	0.0205102	0.0190458	Manes.01G120400.v8.1/Manes.08G116200.v8.1/Manes.08G116300.v8.1/Manes.09G172000.v8.1/Manes.15G011300.v8.1	5
SR P	BP	GO:1902334	fructose export from vacuole to cytoplasm	5/3971	6/28566	0.000274823	0.0205102	0.0190458	Manes.01G120400.v8.1/Manes.08G116200.v8.1/Manes.08G116300.v8.1/Manes.09G172000.v8.1/Manes.15G011300.v8.1	5
SR P	BP	GO:0034440	lipid oxidation	9/3971	18/28566	0.000283696	0.0205102	0.0190458	Manes.04G145800.v8.1/Manes.07G002500.v8.1/Manes.08G120300.v8.1/Manes.09G147500.v8.1/Manes.09G167700.v8.1/Manes.10G149000.v8.1/Manes.10G149100.v8.1/Manes.12G059500.v8.1/Manes.15G027700.v8.1	9
SR P	BP	GO:0080165	callose deposition in phloem sieve plate	4/3971	4/28566	0.000372938	0.0254594	0.0236416	Manes.01G123800.v8.1/Manes.02G081500.v8.1/Manes.02G084900.v8.1/Manes.14G107800.v8.1	4
SR P	BP	GO:0009871	jasmonic acid and ethylene-dependent systemic resistance, ethylene mediated signaling pathway	11/3971	26/28566	0.000378239	0.0254594	0.0236416	Manes.04G067900.v8.1/Manes.04G149900.v8.1/Manes.08G077601.v8.1/Manes.18G145032.v8.1/Manes.18G145692.v8.1/Manes.18G145733.v8.1/Manes.18G145856.v8.1/Manes.18G145900.v8.1/Manes.18G146000.v8.1/Manes.18G146200.v8.1/Manes.18G146501.v8.1	11
SR P	BP	GO:0033993	response to lipid	166/3971	932/28566	0.00039755	0.0258672	0.0240204	Manes.01G000093.v8.1/Manes.01G028900.v8.1/Manes.01G049300.v8.1/Manes.01G053700.v8.1/Manes.01G064500.v8.1/Manes.01G081500.v8.1/Manes.01G086100.v8.1/Manes.01G120300.v8.1/Manes.01G132600.v8.1/Manes.01G142800.v8.1/Manes.01G161500.v8.1/Manes.01G190501.v8.1/Manes.01G214600.v8.1/Manes.01G216400.v8.1/Manes.02G005300.v8.1/Manes.02G025400.v8.1/Manes.02G043200.v8.1/Manes.02G096700.v8.1/Manes.02G101200.v8.1/…	166
SR P	BP	GO:0015996	chlorophyll catabolic process	18/3971	57/28566	0.000493595	0.0310805	0.0288615	Manes.01G110400.v8.1/Manes.02G030000.v8.1/Manes.02G074700.v8.1/Manes.03G021500.v8.1/Manes.03G084000.v8.1/Manes.03G084100.v8.1/Manes.03G084200.v8.1/Manes.03G165500.v8.1/Manes.03G173700.v8.1/Manes.04G150600.v8.1/Manes.05G047900.v8.1/Manes.05G096800.v8.1/Manes.07G112202.v8.1/Manes.08G058400.v8.1/Manes.13G142300.v8.1/Manes.15G156000.v8.1/Manes.16G085400.v8.1/Manes.18G012901.v8.1	18
SR P	BP	GO:0016998	cell wall macromolecule catabolic process	12/3971	31/28566	0.000549736	0.0335339	0.0311396	Manes.04G013900.v8.1/Manes.04G067900.v8.1/Manes.08G011900.v8.1/Manes.08G077601.v8.1/Manes.18G145032.v8.1/Manes.18G145692.v8.1/Manes.18G145733.v8.1/Manes.18G145856.v8.1/Manes.18G145900.v8.1/Manes.18G146000.v8.1/Manes.18G146200.v8.1/Manes.18G146501.v8.1	12
SR P	BP	GO:0071456	cellular response to hypoxia	82/3971	415/28566	0.000568259	0.0336134	0.0312135	Manes.01G012400.v8.1/Manes.01G052500.v8.1/Manes.01G175500.v8.1/Manes.01G226900.v8.1/Manes.01G238300.v8.1/Manes.02G080300.v8.1/Manes.02G124600.v8.1/Manes.02G124800.v8.1/Manes.02G125200.v8.1/Manes.02G150800.v8.1/Manes.02G154600.v8.1/Manes.03G049500.v8.1/Manes.03G118300.v8.1/Manes.03G129600.v8.1/Manes.03G183500.v8.1/Manes.04G027500.v8.1/Manes.04G089800.v8.1/Manes.04G138100.v8.1/Manes.05G012400.v8.1/…	82
SR P	BP	GO:1900425	negative regulation of defense response to bacterium	12/3971	32/28566	0.000769146	0.044158	0.0410053	Manes.01G145800.v8.1/Manes.02G047200.v8.1/Manes.02G104800.v8.1/Manes.03G191600.v8.1/Manes.04G153200.v8.1/Manes.05G089600.v8.1/Manes.05G114300.v8.1/Manes.11G010100.v8.1/Manes.11G010200.v8.1/Manes.14G069700.v8.1/Manes.15G177800.v8.1/Manes.17G024084.v8.1	12
SR P	BP	GO:0051209	release of sequestered calcium ion into cytosol	5/3971	7/28566	0.000850986	0.0474607	0.0440721	Manes.01G161000.v8.1/Manes.02G118900.v8.1/Manes.02G119000.v8.1/Manes.04G025600.v8.1/Manes.10G012700.v8.1	5
SR P	BP	GO:1901565	organonitrogen compound catabolic process	71/3971	355/28566	0.000908302	0.0481162	0.0446808	Manes.01G062400.v8.1/Manes.01G190501.v8.1/Manes.01G218100.v8.1/Manes.02G101300.v8.1/Manes.02G109500.v8.1/Manes.02G156800.v8.1/Manes.02G201800.v8.1/Manes.03G049400.v8.1/Manes.03G055100.v8.1/Manes.03G064800.v8.1/Manes.03G091700.v8.1/Manes.03G092400.v8.1/Manes.03G140800.v8.1/Manes.03G179300.v8.1/Manes.04G135700.v8.1/Manes.04G164600.v8.1/Manes.05G051800.v8.1/Manes.05G062900.v8.1/Manes.05G126000.v8.1/…	71
SR P	BP	GO:0002230	positive regulation of defense response to virus by host	6/3971	10/28566	0.000912038	0.0481162	0.0446808	Manes.01G238300.v8.1/Manes.05G014800.v8.1/Manes.07G121300.v8.1/Manes.11G122816.v8.1/Manes.11G122880.v8.1/Manes.17G118200.v8.1	6
SR P	BP	GO:0009637	response to blue light	41/3971	181/28566	0.000946837	0.0486375	0.0451649	Manes.01G191500.v8.1/Manes.01G269700.v8.1/Manes.02G071500.v8.1/Manes.02G149100.v8.1/Manes.03G091032.v8.1/Manes.03G168800.v8.1/Manes.05G021400.v8.1/Manes.05G159800.v8.1/Manes.06G096600.v8.1/Manes.06G107400.v8.1/Manes.07G056400.v8.1/Manes.07G083100.v8.1/Manes.07G108200.v8.1/Manes.07G121300.v8.1/Manes.08G018100.v8.1/Manes.08G058400.v8.1/Manes.08G139300.v8.1/Manes.08G171500.v8.1/Manes.09G117400.v8.1/…	41
SR C/X	BP	GO:0006412	translation	215/4498	345/28566	1.48442e-86	3.34886e-83	2.83447e-83	Manes.01G017000.v8.1/Manes.01G051500.v8.1/Manes.01G053800.v8.1/Manes.01G090400.v8.1/Manes.01G097700.v8.1/Manes.01G116300.v8.1/Manes.01G132100.v8.1/Manes.01G140200.v8.1/Manes.01G181900.v8.1/Manes.01G185900.v8.1/Manes.01G198600.v8.1/Manes.01G200700.v8.1/Manes.01G218800.v8.1/Manes.01G221200.v8.1/Manes.01G222800.v8.1/Manes.01G232900.v8.1/Manes.01G253200.v8.1/Manes.02G045900.v8.1/Manes.02G053600.v8.1/…	215
SR C/X	BP	GO:0002181	cytoplasmic translation	51/4498	62/28566	7.32348e-31	8.26089e-28	6.992e-28	Manes.01G065600.v8.1/Manes.01G082600.v8.1/Manes.01G219300.v8.1/Manes.01G240101.v8.1/Manes.01G257600.v8.1/Manes.02G026400.v8.1/Manes.02G041100.v8.1/Manes.02G169200.v8.1/Manes.02G210900.v8.1/Manes.03G030300.v8.1/Manes.03G086200.v8.1/Manes.03G197000.v8.1/Manes.03G202400.v8.1/Manes.04G137400.v8.1/Manes.04G149300.v8.1/Manes.04G149400.v8.1/Manes.05G016600.v8.1/Manes.05G035000.v8.1/Manes.06G133100.v8.1/…	51
SR C/X	BP	GO:0016070	RNA metabolic process	399/4498	1580/28566	7.60909e-24	5.72204e-21	4.84312e-21	Manes.01G000400.v8.1/Manes.01G021700.v8.1/Manes.01G033200.v8.1/Manes.01G049100.v8.1/Manes.01G053800.v8.1/Manes.01G054400.v8.1/Manes.01G058800.v8.1/Manes.01G064000.v8.1/Manes.01G080964.v8.1/Manes.01G083200.v8.1/Manes.01G086200.v8.1/Manes.01G104000.v8.1/Manes.01G106400.v8.1/Manes.01G108800.v8.1/Manes.01G119600.v8.1/Manes.01G127900.v8.1/Manes.01G132100.v8.1/Manes.01G132200.v8.1/Manes.01G132400.v8.1/…	399
SR C/X	BP	GO:0051301	cell division	149/4498	474/28566	6.98312e-18	3.93848e-15	3.33352e-15	Manes.01G017000.v8.1/Manes.01G041300.v8.1/Manes.01G041400.v8.1/Manes.01G046700.v8.1/Manes.01G049100.v8.1/Manes.01G055512.v8.1/Manes.01G058600.v8.1/Manes.01G069400.v8.1/Manes.01G113900.v8.1/Manes.01G119600.v8.1/Manes.01G123400.v8.1/Manes.01G123700.v8.1/Manes.01G132200.v8.1/Manes.01G136400.v8.1/Manes.01G228800.v8.1/Manes.01G236800.v8.1/Manes.01G240400.v8.1/Manes.02G030600.v8.1/Manes.02G066800.v8.1/…	149
SR C/X	BP	GO:0006606	protein import into nucleus	38/4498	58/28566	1.85142e-17	8.35362e-15	7.07048e-15	Manes.01G000031.v8.1/Manes.01G040200.v8.1/Manes.01G040400.v8.1/Manes.01G206200.v8.1/Manes.01G207600.v8.1/Manes.01G224900.v8.1/Manes.01G245400.v8.1/Manes.03G080600.v8.1/Manes.03G098333.v8.1/Manes.04G061600.v8.1/Manes.04G077900.v8.1/Manes.05G001300.v8.1/Manes.05G021800.v8.1/Manes.05G051500.v8.1/Manes.05G076600.v8.1/Manes.05G143000.v8.1/Manes.05G191500.v8.1/Manes.06G076400.v8.1/Manes.06G098800.v8.1/…	38
SR C/X	BP	GO:0006270	DNA replication initiation	20/4498	21/28566	1.51308e-15	4.98308e-13	4.21767e-13	Manes.01G163000.v8.1/Manes.01G186500.v8.1/Manes.01G227600.v8.1/Manes.02G168200.v8.1/Manes.04G075600.v8.1/Manes.05G003100.v8.1/Manes.05G033300.v8.1/Manes.06G040400.v8.1/Manes.08G099300.v8.1/Manes.08G160700.v8.1/Manes.10G073400.v8.1/Manes.11G053500.v8.1/Manes.12G015200.v8.1/Manes.13G048900.v8.1/Manes.14G002000.v8.1/Manes.14G011200.v8.1/Manes.15G001220.v8.1/Manes.15G120100.v8.1/Manes.16G060200.v8.1/…	20
SR C/X	BP	GO:0009555	pollen development	111/4498	334/28566	1.54617e-15	4.98308e-13	4.21767e-13	Manes.01G033200.v8.1/Manes.01G058000.v8.1/Manes.01G063000.v8.1/Manes.01G098400.v8.1/Manes.01G102900.v8.1/Manes.01G123000.v8.1/Manes.01G126700.v8.1/Manes.01G131600.v8.1/Manes.01G155900.v8.1/Manes.01G179500.v8.1/Manes.01G179800.v8.1/Manes.01G186500.v8.1/Manes.01G188100.v8.1/Manes.01G201500.v8.1/Manes.01G227600.v8.1/Manes.01G256501.v8.1/Manes.02G008800.v8.1/Manes.02G050801.v8.1/Manes.02G102100.v8.1/…	111
SR C/X	BP	GO:0000028	ribosomal small subunit assembly	26/4498	35/28566	2.04202e-14	5.75848e-12	4.87397e-12	Manes.01G097700.v8.1/Manes.01G116300.v8.1/Manes.01G200700.v8.1/Manes.02G053600.v8.1/Manes.03G169000.v8.1/Manes.04G002200.v8.1/Manes.04G117100.v8.1/Manes.04G149300.v8.1/Manes.04G149400.v8.1/Manes.06G017200.v8.1/Manes.07G029100.v8.1/Manes.08G039000.v8.1/Manes.08G039200.v8.1/Manes.08G039300.v8.1/Manes.08G064300.v8.1/Manes.08G100000.v8.1/Manes.09G041000.v8.1/Manes.09G173400.v8.1/Manes.11G014400.v8.1/…	26
SR C/X	BP	GO:0006281	DNA repair	65/4498	161/28566	4.86346e-14	1.21911e-11	1.03185e-11	Manes.02G107600.v8.1/Manes.02G162400.v8.1/Manes.02G200100.v8.1/Manes.03G002500.v8.1/Manes.03G035300.v8.1/Manes.03G090428.v8.1/Manes.03G129000.v8.1/Manes.03G139900.v8.1/Manes.03G172700.v8.1/Manes.03G185700.v8.1/Manes.03G197500.v8.1/Manes.04G010800.v8.1/Manes.04G013700.v8.1/Manes.04G027100.v8.1/Manes.04G055000.v8.1/Manes.04G069900.v8.1/Manes.04G116500.v8.1/Manes.04G164000.v8.1/Manes.05G060200.v8.1/…	65
SR C/X	BP	GO:0048229	gametophyte development	40/4498	77/28566	1.90925e-13	4.30727e-11	3.64567e-11	Manes.01G046700.v8.1/Manes.01G123700.v8.1/Manes.01G126700.v8.1/Manes.02G137800.v8.1/Manes.02G219400.v8.1/Manes.03G097800.v8.1/Manes.03G098333.v8.1/Manes.03G105800.v8.1/Manes.04G065100.v8.1/Manes.04G076400.v8.1/Manes.04G125400.v8.1/Manes.04G148400.v8.1/Manes.05G132500.v8.1/Manes.05G168700.v8.1/Manes.07G097400.v8.1/Manes.08G012400.v8.1/Manes.08G049000.v8.1/Manes.08G078200.v8.1/Manes.08G160700.v8.1/…	40
SR C/X	BP	GO:0000027	ribosomal large subunit assembly	21/4498	26/28566	3.88724e-13	7.45032e-11	6.30594e-11	Manes.01G017000.v8.1/Manes.01G218800.v8.1/Manes.02G217700.v8.1/Manes.02G218000.v8.1/Manes.04G030100.v8.1/Manes.04G142500.v8.1/Manes.05G131600.v8.1/Manes.05G131700.v8.1/Manes.07G002700.v8.1/Manes.07G002900.v8.1/Manes.07G008500.v8.1/Manes.07G013300.v8.1/Manes.07G111000.v8.1/Manes.07G127000.v8.1/Manes.08G020900.v8.1/Manes.10G016100.v8.1/Manes.10G132200.v8.1/Manes.10G148100.v8.1/Manes.11G134900.v8.1/…	21
SR C/X	BP	GO:0006364	rRNA processing	52/4498	119/28566	3.96294e-13	7.45032e-11	6.30594e-11	Manes.01G063000.v8.1/Manes.01G100100.v8.1/Manes.01G218800.v8.1/Manes.01G219900.v8.1/Manes.02G080100.v8.1/Manes.02G094400.v8.1/Manes.02G136600.v8.1/Manes.02G181800.v8.1/Manes.03G016400.v8.1/Manes.03G031500.v8.1/Manes.03G110700.v8.1/Manes.03G128600.v8.1/Manes.04G035200.v8.1/Manes.04G066800.v8.1/Manes.04G116700.v8.1/Manes.04G117100.v8.1/Manes.06G021200.v8.1/Manes.06G137800.v8.1/Manes.06G151200.v8.1/…	52
SR C/X	BP	GO:0006260	DNA replication	23/4498	31/28566	7.01841e-13	1.21796e-10	1.03088e-10	Manes.01G186500.v8.1/Manes.01G205300.v8.1/Manes.02G219400.v8.1/Manes.03G002500.v8.1/Manes.03G066340.v8.1/Manes.03G185700.v8.1/Manes.04G076400.v8.1/Manes.05G033300.v8.1/Manes.05G060200.v8.1/Manes.06G155900.v8.1/Manes.07G137600.v8.1/Manes.08G078200.v8.1/Manes.08G160700.v8.1/Manes.09G054300.v8.1/Manes.10G073400.v8.1/Manes.11G047500.v8.1/Manes.11G152000.v8.1/Manes.12G031300.v8.1/Manes.12G146100.v8.1/…	23
SR C/X	BP	GO:0042273	ribosomal large subunit biogenesis	21/4498	27/28566	1.48782e-12	2.39752e-10	2.02925e-10	Manes.03G162900.v8.1/Manes.03G194200.v8.1/Manes.04G049800.v8.1/Manes.05G063100.v8.1/Manes.06G137800.v8.1/Manes.06G164900.v8.1/Manes.07G013300.v8.1/Manes.07G124200.v8.1/Manes.09G100900.v8.1/Manes.10G019200.v8.1/Manes.10G043700.v8.1/Manes.10G132200.v8.1/Manes.12G019500.v8.1/Manes.12G113600.v8.1/Manes.13G112100.v8.1/Manes.14G002300.v8.1/Manes.14G053800.v8.1/Manes.14G131500.v8.1/Manes.15G042500.v8.1/…	21
SR C/X	BP	GO:0009793	embryo development ending in seed dormancy	219/4498	892/28566	3.18931e-12	4.79672e-10	4.05993e-10	Manes.01G032600.v8.1/Manes.01G032800.v8.1/Manes.01G049700.v8.1/Manes.01G083200.v8.1/Manes.01G118200.v8.1/Manes.01G123700.v8.1/Manes.01G126700.v8.1/Manes.01G140600.v8.1/Manes.01G141100.v8.1/Manes.01G149100.v8.1/Manes.01G168500.v8.1/Manes.01G173900.v8.1/Manes.01G183200.v8.1/Manes.01G201500.v8.1/Manes.01G228800.v8.1/Manes.01G244900.v8.1/Manes.01G249600.v8.1/Manes.01G251700.v8.1/Manes.01G266900.v8.1/…	219
SR C/X	BP	GO:0006457	protein folding	75/4498	217/28566	6.64038e-12	9.36293e-10	7.92476e-10	Manes.01G003800.v8.1/Manes.01G053300.v8.1/Manes.01G074500.v8.1/Manes.01G098200.v8.1/Manes.01G108900.v8.1/Manes.01G109100.v8.1/Manes.01G141100.v8.1/Manes.01G203400.v8.1/Manes.01G217800.v8.1/Manes.02G006000.v8.1/Manes.02G034400.v8.1/Manes.02G067400.v8.1/Manes.02G119300.v8.1/Manes.02G124500.v8.1/Manes.02G138200.v8.1/Manes.02G192700.v8.1/Manes.02G198400.v8.1/Manes.03G128900.v8.1/Manes.03G136800.v8.1/…	75
SR C/X	BP	GO:0019219	regulation of nucleobase-containing compound metabolic process	92/4498	290/28566	7.73914e-12	1.02703e-09	8.69275e-10	Manes.01G049100.v8.1/Manes.01G055300.v8.1/Manes.01G083200.v8.1/Manes.01G125500.v8.1/Manes.01G149100.v8.1/Manes.01G163000.v8.1/Manes.01G252600.v8.1/Manes.02G041400.v8.1/Manes.02G066800.v8.1/Manes.02G077200.v8.1/Manes.02G098000.v8.1/Manes.03G034200.v8.1/Manes.03G090000.v8.1/Manes.03G184400.v8.1/Manes.03G200700.v8.1/Manes.03G204300.v8.1/Manes.04G026300.v8.1/Manes.04G039500.v8.1/Manes.05G000600.v8.1/…	92
SR C/X	BP	GO:0000462	maturation of SSU-rRNA from tricistronic rRNA transcript (SSU-rRNA, 5.8S rRNA, LSU-rRNA)	24/4498	36/28566	9.08834e-12	1.13907e-09	9.64108e-10	Manes.03G134200.v8.1/Manes.04G002200.v8.1/Manes.04G062300.v8.1/Manes.04G116700.v8.1/Manes.04G117100.v8.1/Manes.07G028600.v8.1/Manes.08G120700.v8.1/Manes.09G003400.v8.1/Manes.10G074300.v8.1/Manes.10G078700.v8.1/Manes.10G109900.v8.1/Manes.11G052400.v8.1/Manes.12G050800.v8.1/Manes.13G052100.v8.1/Manes.13G142500.v8.1/Manes.14G038400.v8.1/Manes.15G064300.v8.1/Manes.15G121200.v8.1/Manes.16G005300.v8.1/…	24
SR C/X	BP	GO:0000724	double-strand break repair via homologous recombination	35/4498	69/28566	1.48114e-11	1.75866e-09	1.48853e-09	Manes.01G113900.v8.1/Manes.01G205300.v8.1/Manes.02G072500.v8.1/Manes.03G002500.v8.1/Manes.03G035300.v8.1/Manes.03G045500.v8.1/Manes.04G027100.v8.1/Manes.04G164000.v8.1/Manes.06G084200.v8.1/Manes.06G093700.v8.1/Manes.06G122000.v8.1/Manes.06G133600.v8.1/Manes.07G082400.v8.1/Manes.08G003200.v8.1/Manes.08G033100.v8.1/Manes.08G118800.v8.1/Manes.09G111200.v8.1/Manes.09G175300.v8.1/Manes.10G122800.v8.1/…	35
SR C/X	BP	GO:0006414	translational elongation	18/4498	23/28566	5.18093e-11	5.84409e-09	4.94642e-09	Manes.01G176200.v8.1/Manes.01G240101.v8.1/Manes.03G146700.v8.1/Manes.03G146900.v8.1/Manes.03G147000.v8.1/Manes.05G016600.v8.1/Manes.06G021300.v8.1/Manes.06G088600.v8.1/Manes.06G118500.v8.1/Manes.06G172600.v8.1/Manes.08G171300.v8.1/Manes.14G016900.v8.1/Manes.14G052200.v8.1/Manes.14G082350.v8.1/Manes.15G027600.v8.1/Manes.15G054700.v8.1/Manes.15G054800.v8.1/Manes.15G054900.v8.1	18
SR C/X	BP	GO:0000911	cytokinesis by cell plate formation	33/4498	67/28566	1.54956e-10	1.66467e-08	1.40898e-08	Manes.01G013600.v8.1/Manes.01G032600.v8.1/Manes.01G032800.v8.1/Manes.01G049700.v8.1/Manes.01G058000.v8.1/Manes.01G126700.v8.1/Manes.01G139600.v8.1/Manes.01G207600.v8.1/Manes.01G249000.v8.1/Manes.02G097501.v8.1/Manes.02G137800.v8.1/Manes.03G011700.v8.1/Manes.03G114700.v8.1/Manes.03G190400.v8.1/Manes.03G210501.v8.1/Manes.05G025900.v8.1/Manes.05G076600.v8.1/Manes.05G132500.v8.1/Manes.07G013200.v8.1/…	33
SR C/X	BP	GO:0006891	intra-Golgi vesicle-mediated transport	26/4498	46/28566	2.70023e-10	2.76896e-08	2.34364e-08	Manes.01G012900.v8.1/Manes.01G130300.v8.1/Manes.01G268000.v8.1/Manes.03G004100.v8.1/Manes.03G045400.v8.1/Manes.03G114700.v8.1/Manes.04G085400.v8.1/Manes.04G122600.v8.1/Manes.04G141100.v8.1/Manes.05G138800.v8.1/Manes.06G053900.v8.1/Manes.06G118300.v8.1/Manes.11G048100.v8.1/Manes.11G087700.v8.1/Manes.12G134600.v8.1/Manes.13G155600.v8.1/Manes.14G081600.v8.1/Manes.14G126900.v8.1/Manes.15G164100.v8.1/…	26
SR C/X	BP	GO:0000727	double-strand break repair via break-induced replication	13/4498	14/28566	4.31039e-10	4.22793e-08	3.57852e-08	Manes.01G087300.v8.1/Manes.01G227600.v8.1/Manes.04G164000.v8.1/Manes.05G003100.v8.1/Manes.06G040400.v8.1/Manes.07G116600.v8.1/Manes.08G099300.v8.1/Manes.11G087401.v8.1/Manes.13G048900.v8.1/Manes.15G001220.v8.1/Manes.15G120100.v8.1/Manes.16G060200.v8.1/Manes.17G068400.v8.1	13
SR C/X	BP	GO:0000910	cytokinesis	52/4498	141/28566	7.85075e-10	7.3797e-08	6.24616e-08	Manes.01G012900.v8.1/Manes.01G073900.v8.1/Manes.01G080964.v8.1/Manes.01G083200.v8.1/Manes.01G130300.v8.1/Manes.01G141200.v8.1/Manes.01G149100.v8.1/Manes.02G029475.v8.1/Manes.02G040500.v8.1/Manes.02G041400.v8.1/Manes.02G094400.v8.1/Manes.02G099600.v8.1/Manes.02G102100.v8.1/Manes.03G152600.v8.1/Manes.03G210501.v8.1/Manes.05G022500.v8.1/Manes.05G138800.v8.1/Manes.05G152000.v8.1/Manes.06G028800.v8.1/…	52
SR C/X	BP	GO:0043412	macromolecule modification	104/4498	372/28566	1.30154e-09	1.17451e-07	9.94104e-08	Manes.01G000403.v8.1/Manes.01G025400.v8.1/Manes.01G026850.v8.1/Manes.01G028400.v8.1/Manes.01G033400.v8.1/Manes.01G053800.v8.1/Manes.01G058800.v8.1/Manes.01G064000.v8.1/Manes.01G108800.v8.1/Manes.01G128400.v8.1/Manes.01G171100.v8.1/Manes.02G024500.v8.1/Manes.02G054600.v8.1/Manes.02G063016.v8.1/Manes.02G094400.v8.1/Manes.02G173100.v8.1/Manes.02G188000.v8.1/Manes.02G213372.v8.1/Manes.02G224500.v8.1/…	104
SR C/X	BP	GO:0006886	intracellular protein transport	74/4498	237/28566	1.81835e-09	1.57777e-07	1.33542e-07	Manes.01G002500.v8.1/Manes.01G049700.v8.1/Manes.01G198500.v8.1/Manes.01G231700.v8.1/Manes.01G235000.v8.1/Manes.02G064001.v8.1/Manes.02G093700.v8.1/Manes.02G117900.v8.1/Manes.02G133700.v8.1/Manes.02G136100.v8.1/Manes.02G175600.v8.1/Manes.03G004100.v8.1/Manes.03G005900.v8.1/Manes.03G045400.v8.1/Manes.03G054900.v8.1/Manes.03G138000.v8.1/Manes.03G202300.v8.1/Manes.04G010400.v8.1/Manes.04G070300.v8.1/…	74
SR C/X	BP	GO:0000463	maturation of LSU-rRNA from tricistronic rRNA transcript (SSU-rRNA, 5.8S rRNA, LSU-rRNA)	14/4498	17/28566	2.39407e-09	2.00038e-07	1.69311e-07	Manes.02G223500.v8.1/Manes.04G089300.v8.1/Manes.05G202500.v8.1/Manes.05G204100.v8.1/Manes.06G049200.v8.1/Manes.07G108300.v8.1/Manes.07G108900.v8.1/Manes.08G020900.v8.1/Manes.08G117400.v8.1/Manes.09G170100.v8.1/Manes.11G064900.v8.1/Manes.13G063275.v8.1/Manes.15G088800.v8.1/Manes.17G112500.v8.1	14
SR C/X	BP	GO:0006268	DNA unwinding involved in DNA replication	13/4498	15/28566	2.76167e-09	2.22512e-07	1.88333e-07	Manes.01G227600.v8.1/Manes.05G003100.v8.1/Manes.06G040400.v8.1/Manes.08G099300.v8.1/Manes.08G118800.v8.1/Manes.09G175300.v8.1/Manes.10G122800.v8.1/Manes.11G087401.v8.1/Manes.13G015900.v8.1/Manes.15G120100.v8.1/Manes.16G060200.v8.1/Manes.17G068400.v8.1/Manes.18G122300.v8.1	13
SR C/X	BP	GO:0009553	embryo sac development	41/4498	104/28566	4.93771e-09	3.8412e-07	3.25118e-07	Manes.01G063000.v8.1/Manes.01G188000.v8.1/Manes.01G188100.v8.1/Manes.01G249000.v8.1/Manes.01G256501.v8.1/Manes.02G102100.v8.1/Manes.02G181800.v8.1/Manes.03G029700.v8.1/Manes.03G097800.v8.1/Manes.03G141700.v8.1/Manes.03G189000.v8.1/Manes.03G191900.v8.1/Manes.04G028600.v8.1/Manes.04G060700.v8.1/Manes.04G117100.v8.1/Manes.04G125400.v8.1/Manes.04G142500.v8.1/Manes.04G148400.v8.1/Manes.05G002000.v8.1/…	41
SR C/X	BP	GO:0007018	microtubule-based movement	32/4498	72/28566	7.48224e-09	5.62664e-07	4.76238e-07	Manes.01G004466.v8.1/Manes.01G021900.v8.1/Manes.01G223400.v8.1/Manes.02G021900.v8.1/Manes.02G165800.v8.1/Manes.03G020300.v8.1/Manes.03G196100.v8.1/Manes.03G210501.v8.1/Manes.04G028300.v8.1/Manes.04G085200.v8.1/Manes.04G124900.v8.1/Manes.05G044100.v8.1/Manes.05G132500.v8.1/Manes.05G152000.v8.1/Manes.05G176400.v8.1/Manes.08G042300.v8.1/Manes.08G113800.v8.1/Manes.09G038200.v8.1/Manes.09G053600.v8.1/…	32
SR C/X	BP	GO:0010468	regulation of gene expression	265/4498	1236/28566	4.08554e-08	2.97322e-06	2.51653e-06	Manes.01G041300.v8.1/Manes.01G049100.v8.1/Manes.01G050733.v8.1/Manes.01G055300.v8.1/Manes.01G058800.v8.1/Manes.01G066400.v8.1/Manes.01G083200.v8.1/Manes.01G086200.v8.1/Manes.01G123700.v8.1/Manes.01G126700.v8.1/Manes.01G130300.v8.1/Manes.01G132400.v8.1/Manes.01G140900.v8.1/Manes.01G149100.v8.1/Manes.01G197000.v8.1/Manes.01G202800.v8.1/Manes.01G205200.v8.1/Manes.01G219900.v8.1/Manes.01G228800.v8.1/…	265
SR C/X	BP	GO:0042274	ribosomal small subunit biogenesis	12/4498	15/28566	6.52772e-08	4.60204e-06	3.89516e-06	Manes.01G026850.v8.1/Manes.01G100100.v8.1/Manes.05G099700.v8.1/Manes.05G152500.v8.1/Manes.06G094400.v8.1/Manes.08G065300.v8.1/Manes.10G071100.v8.1/Manes.12G045700.v8.1/Manes.12G045800.v8.1/Manes.14G076800.v8.1/Manes.15G046900.v8.1/Manes.17G014900.v8.1	12
SR C/X	BP	GO:0000278	mitotic cell cycle	31/4498	75/28566	9.97917e-08	6.82212e-06	5.77423e-06	Manes.01G249000.v8.1/Manes.02G076400.v8.1/Manes.02G219400.v8.1/Manes.03G084800.v8.1/Manes.03G096000.v8.1/Manes.03G196500.v8.1/Manes.04G006100.v8.1/Manes.04G076400.v8.1/Manes.05G025900.v8.1/Manes.05G061800.v8.1/Manes.05G168700.v8.1/Manes.06G080000.v8.1/Manes.06G147900.v8.1/Manes.08G061700.v8.1/Manes.08G171000.v8.1/Manes.09G037300.v8.1/Manes.09G118100.v8.1/Manes.10G087200.v8.1/Manes.12G024000.v8.1/…	31
SR C/X	BP	GO:0048532	anatomical structure arrangement	29/4498	69/28566	1.66062e-07	1.07777e-05	9.12218e-06	Manes.01G046700.v8.1/Manes.01G054400.v8.1/Manes.01G078301.v8.1/Manes.01G123700.v8.1/Manes.03G152600.v8.1/Manes.03G204100.v8.1/Manes.04G034300.v8.1/Manes.04G138700.v8.1/Manes.04G150200.v8.1/Manes.05G109800.v8.1/Manes.05G161400.v8.1/Manes.06G128800.v8.1/Manes.10G128800.v8.1/Manes.11G131300.v8.1/Manes.12G024000.v8.1/Manes.12G025000.v8.1/Manes.12G042700.v8.1/Manes.12G087900.v8.1/Manes.12G107100.v8.1/…	29
SR C/X	BP	GO:0042254	ribosome biogenesis	19/4498	35/28566	1.67206e-07	1.07777e-05	9.12218e-06	Manes.01G090400.v8.1/Manes.01G104000.v8.1/Manes.01G185900.v8.1/Manes.02G045900.v8.1/Manes.02G059800.v8.1/Manes.03G112600.v8.1/Manes.05G101100.v8.1/Manes.05G200700.v8.1/Manes.06G008400.v8.1/Manes.06G041350.v8.1/Manes.08G173100.v8.1/Manes.10G074300.v8.1/Manes.12G036600.v8.1/Manes.12G079001.v8.1/Manes.12G079600.v8.1/Manes.13G040000.v8.1/Manes.14G162100.v8.1/Manes.14G168700.v8.1/Manes.17G108000.v8.1	19
SR C/X	BP	GO:0007005	mitochondrion organization	19/4498	36/28566	3.01696e-07	1.89063e-05	1.60022e-05	Manes.01G173900.v8.1/Manes.02G091600.v8.1/Manes.02G094700.v8.1/Manes.02G124000.v8.1/Manes.02G135100.v8.1/Manes.03G155000.v8.1/Manes.05G196100.v8.1/Manes.06G171600.v8.1/Manes.07G041000.v8.1/Manes.08G111500.v8.1/Manes.09G166600.v8.1/Manes.10G041200.v8.1/Manes.12G086400.v8.1/Manes.13G141300.v8.1/Manes.15G048600.v8.1/Manes.15G134500.v8.1/Manes.17G084200.v8.1/Manes.17G107000.v8.1/Manes.18G064400.v8.1	19
SR C/X	BP	GO:0009059	macromolecule biosynthetic process	277/4498	1333/28566	3.64671e-07	2.22351e-05	1.88197e-05	Manes.01G003300.v8.1/Manes.01G014800.v8.1/Manes.01G024000.v8.1/Manes.01G027500.v8.1/Manes.01G033200.v8.1/Manes.01G045165.v8.1/Manes.01G046700.v8.1/Manes.01G049360.v8.1/Manes.01G050733.v8.1/Manes.01G057000.v8.1/Manes.01G058600.v8.1/Manes.01G067700.v8.1/Manes.01G077700.v8.1/Manes.01G080964.v8.1/Manes.01G094500.v8.1/Manes.01G100000.v8.1/Manes.01G118000.v8.1/Manes.01G118200.v8.1/Manes.01G123400.v8.1/…	277
SR C/X	BP	GO:0000076	DNA replication checkpoint signaling	8/4498	8/28566	3.75907e-07	2.2317e-05	1.88891e-05	Manes.01G215900.v8.1/Manes.02G219400.v8.1/Manes.04G076400.v8.1/Manes.05G065100.v8.1/Manes.06G155000.v8.1/Manes.08G118100.v8.1/Manes.10G068700.v8.1/Manes.12G031300.v8.1	8
SR C/X	BP	GO:0006413	translational initiation	22/4498	47/28566	5.41423e-07	3.13192e-05	2.65085e-05	Manes.02G178500.v8.1/Manes.02G185200.v8.1/Manes.03G006600.v8.1/Manes.03G160000.v8.1/Manes.04G077300.v8.1/Manes.04G137900.v8.1/Manes.05G027000.v8.1/Manes.07G120100.v8.1/Manes.07G126300.v8.1/Manes.08G039600.v8.1/Manes.08G114400.v8.1/Manes.09G010300.v8.1/Manes.09G010401.v8.1/Manes.09G040700.v8.1/Manes.09G174300.v8.1/Manes.10G025200.v8.1/Manes.10G044800.v8.1/Manes.11G028400.v8.1/Manes.15G044900.v8.1/…	22
SR C/X	BP	GO:1903046	meiotic cell cycle process	58/4498	196/28566	7.30515e-07	4.12011e-05	3.48725e-05	Manes.01G083200.v8.1/Manes.01G095500.v8.1/Manes.01G125500.v8.1/Manes.01G141200.v8.1/Manes.01G149100.v8.1/Manes.01G228800.v8.1/Manes.02G041400.v8.1/Manes.02G099600.v8.1/Manes.02G102100.v8.1/Manes.04G035200.v8.1/Manes.04G150200.v8.1/Manes.04G162100.v8.1/Manes.05G048200.v8.1/Manes.05G152000.v8.1/Manes.05G161400.v8.1/Manes.06G028800.v8.1/Manes.06G053900.v8.1/Manes.06G085300.v8.1/Manes.06G096900.v8.1/…	58
SR C/X	BP	GO:0010014	meristem initiation	19/4498	38/28566	9.00688e-07	4.95598e-05	4.19473e-05	Manes.01G141200.v8.1/Manes.01G228800.v8.1/Manes.02G099600.v8.1/Manes.03G059200.v8.1/Manes.04G020100.v8.1/Manes.04G102100.v8.1/Manes.04G133100.v8.1/Manes.06G055000.v8.1/Manes.06G137600.v8.1/Manes.11G034600.v8.1/Manes.11G067000.v8.1/Manes.11G146000.v8.1/Manes.12G044700.v8.1/Manes.13G045700.v8.1/Manes.14G084300.v8.1/Manes.14G122900.v8.1/Manes.16G032400.v8.1/Manes.16G074600.v8.1/Manes.18G022000.v8.1	19
SR C/X	BP	GO:0006888	endoplasmic reticulum to Golgi vesicle-mediated transport	39/4498	114/28566	9.2916e-07	4.99091e-05	4.2243e-05	Manes.01G037200.v8.1/Manes.01G123400.v8.1/Manes.01G268000.v8.1/Manes.02G064001.v8.1/Manes.02G080900.v8.1/Manes.03G004100.v8.1/Manes.03G138000.v8.1/Manes.03G147100.v8.1/Manes.03G167200.v8.1/Manes.03G202300.v8.1/Manes.04G071800.v8.1/Manes.04G085400.v8.1/Manes.04G122600.v8.1/Manes.04G125400.v8.1/Manes.04G148400.v8.1/Manes.06G053900.v8.1/Manes.07G127200.v8.1/Manes.08G080100.v8.1/Manes.08G125300.v8.1/…	39
SR C/X	BP	GO:0007010	cytoskeleton organization	17/4498	32/28566	1.12856e-06	5.92099e-05	5.01152e-05	Manes.01G049100.v8.1/Manes.06G126100.v8.1/Manes.07G115900.v8.1/Manes.07G116000.v8.1/Manes.08G043100.v8.1/Manes.08G060700.v8.1/Manes.09G035600.v8.1/Manes.10G030700.v8.1/Manes.10G030800.v8.1/Manes.12G150500.v8.1/Manes.12G150600.v8.1/Manes.13G084300.v8.1/Manes.13G086400.v8.1/Manes.15G101600.v8.1/Manes.15G163700.v8.1/Manes.17G084100.v8.1/Manes.17G100700.v8.1	17
SR C/X	BP	GO:0006271	DNA strand elongation involved in DNA replication	7/4498	7/28566	2.39046e-06	0.000122565	0.000103739	Manes.01G227600.v8.1/Manes.03G099700.v8.1/Manes.05G003100.v8.1/Manes.08G044600.v8.1/Manes.11G087401.v8.1/Manes.15G120100.v8.1/Manes.17G068400.v8.1	7
SR C/X	BP	GO:0006890	retrograde vesicle-mediated transport, Golgi to endoplasmic reticulum	21/4498	47/28566	2.51339e-06	0.000126005	0.00010665	Manes.01G037200.v8.1/Manes.01G037700.v8.1/Manes.01G123400.v8.1/Manes.02G080900.v8.1/Manes.04G085400.v8.1/Manes.04G089400.v8.1/Manes.04G122600.v8.1/Manes.04G125400.v8.1/Manes.04G141100.v8.1/Manes.04G148400.v8.1/Manes.06G053900.v8.1/Manes.06G134600.v8.1/Manes.07G104300.v8.1/Manes.11G015900.v8.1/Manes.11G048100.v8.1/Manes.11G087700.v8.1/Manes.12G134600.v8.1/Manes.13G119300.v8.1/Manes.14G126900.v8.1/…	21
SR C/X	BP	GO:0007131	reciprocal meiotic recombination	18/4498	38/28566	4.69732e-06	0.000230373	0.000194987	Manes.01G082400.v8.1/Manes.02G168200.v8.1/Manes.03G029700.v8.1/Manes.03G045500.v8.1/Manes.03G079300.v8.1/Manes.03G131500.v8.1/Manes.03G172700.v8.1/Manes.07G082400.v8.1/Manes.08G064501.v8.1/Manes.09G070800.v8.1/Manes.09G075018.v8.1/Manes.11G135500.v8.1/Manes.13G153000.v8.1/Manes.14G045100.v8.1/Manes.15G061000.v8.1/Manes.15G065700.v8.1/Manes.17G114600.v8.1/Manes.18G067700.v8.1	18
SR C/X	BP	GO:0090110	COPII-coated vesicle cargo loading	11/4498	17/28566	7.12826e-06	0.000342156	0.0002896	Manes.01G002500.v8.1/Manes.01G235000.v8.1/Manes.02G117900.v8.1/Manes.03G138000.v8.1/Manes.05G009100.v8.1/Manes.08G127600.v8.1/Manes.09G156800.v8.1/Manes.10G135100.v8.1/Manes.11G162300.v8.1/Manes.15G036300.v8.1/Manes.15G062800.v8.1	11
SR C/X	BP	GO:0000712	resolution of meiotic recombination intermediates	9/4498	12/28566	8.23445e-06	0.000387019	0.000327572	Manes.04G055000.v8.1/Manes.04G164000.v8.1/Manes.06G112300.v8.1/Manes.06G122000.v8.1/Manes.06G147100.v8.1/Manes.13G056300.v8.1/Manes.13G078050.v8.1/Manes.14G045100.v8.1/Manes.17G114600.v8.1	9
SR C/X	BP	GO:0010311	lateral root formation	31/4498	90/28566	9.98767e-06	0.00045984	0.000389208	Manes.01G032600.v8.1/Manes.01G032800.v8.1/Manes.01G214300.v8.1/Manes.02G160400.v8.1/Manes.02G183600.v8.1/Manes.03G021000.v8.1/Manes.03G027800.v8.1/Manes.03G043900.v8.1/Manes.05G067800.v8.1/Manes.06G075700.v8.1/Manes.06G093700.v8.1/Manes.07G127400.v8.1/Manes.07G127900.v8.1/Manes.08G013700.v8.1/Manes.08G060951.v8.1/Manes.08G090700.v8.1/Manes.09G003300.v8.1/Manes.09G022000.v8.1/Manes.09G029900.v8.1/…	31
SR C/X	BP	GO:0048868	pollen tube development	21/4498	51/28566	1.2076e-05	0.000544869	0.000461176	Manes.01G251100.v8.1/Manes.02G146100.v8.1/Manes.03G058700.v8.1/Manes.03G080050.v8.1/Manes.03G161500.v8.1/Manes.04G028600.v8.1/Manes.05G000300.v8.1/Manes.05G002000.v8.1/Manes.05G034400.v8.1/Manes.08G125300.v8.1/Manes.08G145700.v8.1/Manes.09G139700.v8.1/Manes.11G105600.v8.1/Manes.13G052201.v8.1/Manes.13G090600.v8.1/Manes.14G033000.v8.1/Manes.15G122600.v8.1/Manes.15G151900.v8.1/Manes.15G192972.v8.1/…	21
SR C/X	BP	GO:0018279	protein N-linked glycosylation via asparagine	8/4498	10/28566	1.25222e-05	0.000553921	0.000468838	Manes.05G125800.v8.1/Manes.07G099100.v8.1/Manes.10G121900.v8.1/Manes.12G098300.v8.1/Manes.13G136200.v8.1/Manes.13G137300.v8.1/Manes.16G011500.v8.1/Manes.18G003000.v8.1	8
SR C/X	BP	GO:0007129	homologous chromosome pairing at meiosis	11/4498	18/28566	1.57088e-05	0.000681518	0.000576836	Manes.01G082400.v8.1/Manes.03G097800.v8.1/Manes.04G164000.v8.1/Manes.05G194701.v8.1/Manes.06G112300.v8.1/Manes.09G075018.v8.1/Manes.14G045100.v8.1/Manes.14G100100.v8.1/Manes.15G061000.v8.1/Manes.16G045800.v8.1/Manes.18G067700.v8.1	11
SR C/X	BP	GO:0007015	actin filament organization	23/4498	60/28566	1.92249e-05	0.000818329	0.000692632	Manes.01G055512.v8.1/Manes.02G120200.v8.1/Manes.02G136000.v8.1/Manes.02G186100.v8.1/Manes.03G037500.v8.1/Manes.03G116600.v8.1/Manes.03G155500.v8.1/Manes.04G064300.v8.1/Manes.05G057000.v8.1/Manes.06G102200.v8.1/Manes.08G061800.v8.1/Manes.08G174100.v8.1/Manes.09G002700.v8.1/Manes.12G039700.v8.1/Manes.13G019900.v8.1/Manes.13G041800.v8.1/Manes.13G139900.v8.1/Manes.14G159021.v8.1/Manes.15G083100.v8.1/…	23
SR C/X	BP	GO:0006310	DNA recombination	14/4498	28/28566	2.50029e-05	0.00104457	0.000884118	Manes.03G066340.v8.1/Manes.04G116500.v8.1/Manes.08G118800.v8.1/Manes.09G175300.v8.1/Manes.10G122800.v8.1/Manes.11G047500.v8.1/Manes.11G065600.v8.1/Manes.12G145400.v8.1/Manes.13G000700.v8.1/Manes.13G015900.v8.1/Manes.13G082700.v8.1/Manes.14G040900.v8.1/Manes.17G074900.v8.1/Manes.18G122300.v8.1	14
SR C/X	BP	GO:0036297	interstrand cross-link repair	10/4498	16/28566	2.96032e-05	0.00121427	0.00102776	Manes.03G056300.v8.1/Manes.05G194701.v8.1/Manes.06G081200.v8.1/Manes.09G075018.v8.1/Manes.11G047500.v8.1/Manes.11G073600.v8.1/Manes.13G040600.v8.1/Manes.13G107200.v8.1/Manes.14G045100.v8.1/Manes.18G103400.v8.1	10
SR C/X	BP	GO:0010051	xylem and phloem pattern formation	28/4498	83/28566	4.05616e-05	0.00163405	0.00138306	Manes.01G027500.v8.1/Manes.01G049700.v8.1/Manes.01G078301.v8.1/Manes.01G166800.v8.1/Manes.04G013500.v8.1/Manes.04G020100.v8.1/Manes.05G164000.v8.1/Manes.06G006800.v8.1/Manes.06G138000.v8.1/Manes.07G030800.v8.1/Manes.08G060200.v8.1/Manes.08G101900.v8.1/Manes.09G124300.v8.1/Manes.09G187500.v8.1/Manes.10G051600.v8.1/Manes.10G112500.v8.1/Manes.11G099000.v8.1/Manes.11G146000.v8.1/Manes.11G151900.v8.1/…	28
SR C/X	BP	GO:0030154	cell differentiation	173/4498	831/28566	5.05603e-05	0.00200112	0.00169375	Manes.01G007500.v8.1/Manes.01G024000.v8.1/Manes.01G033200.v8.1/Manes.01G046700.v8.1/Manes.01G073900.v8.1/Manes.01G078301.v8.1/Manes.01G104000.v8.1/Manes.01G112900.v8.1/Manes.01G122200.v8.1/Manes.01G122400.v8.1/Manes.01G222800.v8.1/Manes.01G240400.v8.1/Manes.01G251700.v8.1/Manes.02G003800.v8.1/Manes.02G010900.v8.1/Manes.02G031600.v8.1/Manes.02G059800.v8.1/Manes.02G071350.v8.1/Manes.02G080400.v8.1/…	173
SR C/X	BP	GO:0000460	maturation of 5.8S rRNA	9/4498	14/28566	5.53383e-05	0.00211599	0.00179097	Manes.01G025400.v8.1/Manes.02G136600.v8.1/Manes.03G008100.v8.1/Manes.07G030200.v8.1/Manes.07G093900.v8.1/Manes.13G024200.v8.1/Manes.13G059900.v8.1/Manes.17G011600.v8.1/Manes.18G138900.v8.1	9
SR C/X	BP	GO:0030050	vesicle transport along actin filament	9/4498	14/28566	5.53383e-05	0.00211599	0.00179097	Manes.01G055512.v8.1/Manes.03G037500.v8.1/Manes.03G116600.v8.1/Manes.03G155500.v8.1/Manes.04G064300.v8.1/Manes.08G174100.v8.1/Manes.12G039700.v8.1/Manes.13G041800.v8.1/Manes.15G083100.v8.1	9
SR C/X	BP	GO:0030048	actin filament-based movement	10/4498	17/28566	6.17104e-05	0.00232031	0.00196391	Manes.01G055512.v8.1/Manes.03G037500.v8.1/Manes.03G116600.v8.1/Manes.03G155500.v8.1/Manes.04G064300.v8.1/Manes.08G174100.v8.1/Manes.12G039700.v8.1/Manes.13G041800.v8.1/Manes.15G083100.v8.1/Manes.16G098300.v8.1	10
SR C/X	BP	GO:0007276	gamete generation	7/4498	9/28566	6.40291e-05	0.00236803	0.00200429	Manes.02G223500.v8.1/Manes.07G004300.v8.1/Manes.10G146200.v8.1/Manes.12G117800.v8.1/Manes.13G108800.v8.1/Manes.16G110400.v8.1/Manes.18G050000.v8.1	7
SR C/X	BP	GO:0051321	meiotic cell cycle	18/4498	45/28566	7.90114e-05	0.002875	0.00243339	Manes.02G076400.v8.1/Manes.03G079300.v8.1/Manes.03G172700.v8.1/Manes.04G055000.v8.1/Manes.04G069900.v8.1/Manes.05G024800.v8.1/Manes.05G061800.v8.1/Manes.06G084200.v8.1/Manes.06G122000.v8.1/Manes.09G037300.v8.1/Manes.12G157400.v8.1/Manes.13G001400.v8.1/Manes.13G078050.v8.1/Manes.14G056400.v8.1/Manes.17G003800.v8.1/Manes.17G004337.v8.1/Manes.17G034600.v8.1/Manes.18G103400.v8.1	18
SR C/X	BP	GO:0006261	DNA-templated DNA replication	13/4498	27/28566	8.06802e-05	0.00288912	0.00244535	Manes.03G066340.v8.1/Manes.03G098800.v8.1/Manes.06G013800.v8.1/Manes.06G080000.v8.1/Manes.07G137600.v8.1/Manes.08G153200.v8.1/Manes.12G077400.v8.1/Manes.14G146300.v8.1/Manes.14G165664.v8.1/Manes.15G001220.v8.1/Manes.16G042500.v8.1/Manes.18G038500.v8.1/Manes.18G079501.v8.1	13
SR C/X	BP	GO:0009832	plant-type cell wall biogenesis	47/4498	173/28566	8.53874e-05	0.00300991	0.00254758	Manes.01G026300.v8.1/Manes.01G049360.v8.1/Manes.01G102900.v8.1/Manes.01G105500.v8.1/Manes.01G141200.v8.1/Manes.02G099600.v8.1/Manes.03G008300.v8.1/Manes.03G016500.v8.1/Manes.03G211400.v8.1/Manes.04G010600.v8.1/Manes.04G120400.v8.1/Manes.05G022500.v8.1/Manes.05G105300.v8.1/Manes.05G110800.v8.1/Manes.05G176400.v8.1/Manes.05G186753.v8.1/Manes.06G028800.v8.1/Manes.06G072700.v8.1/Manes.06G082100.v8.1/…	47
SR C/X	BP	GO:0010069	zygote asymmetric cytokinesis in embryo sac	6/4498	7/28566	9.20464e-05	0.00309935	0.00262329	Manes.03G089100.v8.1/Manes.06G064600.v8.1/Manes.09G037800.v8.1/Manes.13G119400.v8.1/Manes.13G155232.v8.1/Manes.14G107000.v8.1	6
SR C/X	BP	GO:0010424	DNA methylation on cytosine within a CG sequence	6/4498	7/28566	9.20464e-05	0.00309935	0.00262329	Manes.03G089100.v8.1/Manes.08G101100.v8.1/Manes.09G037800.v8.1/Manes.13G119400.v8.1/Manes.13G155232.v8.1/Manes.14G168600.v8.1	6
SR C/X	BP	GO:0071051	polyadenylation-dependent snoRNA 3'-end processing	6/4498	7/28566	9.20464e-05	0.00309935	0.00262329	Manes.01G249700.v8.1/Manes.04G018600.v8.1/Manes.08G154300.v8.1/Manes.12G066500.v8.1/Manes.14G066300.v8.1/Manes.17G011600.v8.1	6
SR C/X	BP	GO:0006272	leading strand elongation	5/4498	5/28566	9.66132e-05	0.0031137	0.00263543	Manes.01G165500.v8.1/Manes.02G123000.v8.1/Manes.04G006100.v8.1/Manes.11G162100.v8.1/Manes.13G122900.v8.1	5
SR C/X	BP	GO:0006275	regulation of DNA replication	5/4498	5/28566	9.66132e-05	0.0031137	0.00263543	Manes.01G039300.v8.1/Manes.01G165500.v8.1/Manes.02G123000.v8.1/Manes.12G152800.v8.1/Manes.13G082300.v8.1	5
SR C/X	BP	GO:1902975	mitotic DNA replication initiation	5/4498	5/28566	9.66132e-05	0.0031137	0.00263543	Manes.08G099300.v8.1/Manes.11G087401.v8.1/Manes.13G122900.v8.1/Manes.15G120100.v8.1/Manes.17G068400.v8.1	5
SR C/X	BP	GO:0030490	maturation of SSU-rRNA	8/4498	12/28566	0.000102103	0.00324427	0.00274594	Manes.01G063000.v8.1/Manes.06G048900.v8.1/Manes.08G039200.v8.1/Manes.08G039300.v8.1/Manes.08G064300.v8.1/Manes.09G050526.v8.1/Manes.12G001100.v8.1/Manes.14G131800.v8.1	8
SR C/X	BP	GO:0010016	shoot system morphogenesis	36/4498	123/28566	0.000110004	0.00344679	0.00291736	Manes.01G000400.v8.1/Manes.01G078301.v8.1/Manes.01G141200.v8.1/Manes.02G099600.v8.1/Manes.03G065580.v8.1/Manes.04G138700.v8.1/Manes.04G150200.v8.1/Manes.06G096900.v8.1/Manes.06G134600.v8.1/Manes.06G136700.v8.1/Manes.06G137600.v8.1/Manes.06G173132.v8.1/Manes.07G105200.v8.1/Manes.08G047300.v8.1/Manes.09G030900.v8.1/Manes.10G005600.v8.1/Manes.10G073200.v8.1/Manes.10G104400.v8.1/Manes.10G128800.v8.1/…	36
SR C/X	BP	GO:0034976	response to endoplasmic reticulum stress	19/4498	50/28566	0.000114602	0.00354168	0.00299767	Manes.01G033200.v8.1/Manes.01G072000.v8.1/Manes.02G192700.v8.1/Manes.03G015700.v8.1/Manes.03G166700.v8.1/Manes.04G021500.v8.1/Manes.05G002000.v8.1/Manes.05G105600.v8.1/Manes.07G104300.v8.1/Manes.07G125600.v8.1/Manes.08G112000.v8.1/Manes.09G112000.v8.1/Manes.11G144900.v8.1/Manes.12G050600.v8.1/Manes.12G068300.v8.1/Manes.15G038600.v8.1/Manes.18G012200.v8.1/Manes.18G012500.v8.1/Manes.18G081900.v8.1	19
SR C/X	BP	GO:0051302	regulation of cell division	16/4498	39/28566	0.000137023	0.00417734	0.00353569	Manes.01G201500.v8.1/Manes.02G223500.v8.1/Manes.04G000400.v8.1/Manes.04G006100.v8.1/Manes.04G013400.v8.1/Manes.06G092100.v8.1/Manes.07G142401.v8.1/Manes.07G143300.v8.1/Manes.09G018800.v8.1/Manes.09G106700.v8.1/Manes.09G155000.v8.1/Manes.10G003101.v8.1/Manes.11G101900.v8.1/Manes.11G134200.v8.1/Manes.12G137400.v8.1/Manes.16G110400.v8.1	16
SR C/X	BP	GO:0009846	pollen germination	27/4498	84/28566	0.000140528	0.00422709	0.0035778	Manes.01G054600.v8.1/Manes.01G131600.v8.1/Manes.01G179800.v8.1/Manes.02G146100.v8.1/Manes.02G175600.v8.1/Manes.02G178800.v8.1/Manes.02G187400.v8.1/Manes.02G220500.v8.1/Manes.04G073400.v8.1/Manes.04G092900.v8.1/Manes.07G109100.v8.1/Manes.07G126300.v8.1/Manes.08G147500.v8.1/Manes.08G160500.v8.1/Manes.08G163100.v8.1/Manes.09G074219.v8.1/Manes.09G144300.v8.1/Manes.10G036500.v8.1/Manes.13G061200.v8.1/…	27
SR C/X	BP	GO:0044085	cellular component biogenesis	68/4498	281/28566	0.000144821	0.00429889	0.00363857	Manes.01G000400.v8.1/Manes.01G049100.v8.1/Manes.01G056900.v8.1/Manes.01G140900.v8.1/Manes.01G167300.v8.1/Manes.01G212200.v8.1/Manes.01G251700.v8.1/Manes.02G029475.v8.1/Manes.02G031600.v8.1/Manes.02G208300.v8.1/Manes.02G211400.v8.1/Manes.03G037400.v8.1/Manes.03G062500.v8.1/Manes.03G204100.v8.1/Manes.03G204300.v8.1/Manes.04G160300.v8.1/Manes.05G034800.v8.1/Manes.05G096000.v8.1/Manes.05G133000.v8.1/…	68
SR C/X	BP	GO:0006897	endocytosis	20/4498	55/28566	0.000155473	0.00455516	0.00385548	Manes.01G032600.v8.1/Manes.01G032800.v8.1/Manes.01G155900.v8.1/Manes.03G045900.v8.1/Manes.03G068200.v8.1/Manes.04G050100.v8.1/Manes.05G124400.v8.1/Manes.07G131400.v8.1/Manes.08G101900.v8.1/Manes.08G143900.v8.1/Manes.09G178800.v8.1/Manes.09G187500.v8.1/Manes.10G010500.v8.1/Manes.11G000200.v8.1/Manes.12G034100.v8.1/Manes.13G036000.v8.1/Manes.15G042000.v8.1/Manes.15G168600.v8.1/Manes.17G106200.v8.1/…	20
SR C/X	BP	GO:0009965	leaf morphogenesis	30/4498	98/28566	0.000166061	0.00480299	0.00406524	Manes.01G005000.v8.1/Manes.01G017000.v8.1/Manes.01G252900.v8.1/Manes.04G067950.v8.1/Manes.04G133100.v8.1/Manes.05G030100.v8.1/Manes.05G131600.v8.1/Manes.05G131700.v8.1/Manes.06G160000.v8.1/Manes.07G113200.v8.1/Manes.08G080011.v8.1/Manes.08G101900.v8.1/Manes.09G103300.v8.1/Manes.09G187500.v8.1/Manes.11G026600.v8.1/Manes.11G034600.v8.1/Manes.11G081000.v8.1/Manes.12G043700.v8.1/Manes.12G088328.v8.1/…	30
SR C/X	BP	GO:0016444	somatic cell DNA recombination	7/4498	10/28566	0.000184212	0.00519478	0.00439685	Manes.03G035300.v8.1/Manes.06G093700.v8.1/Manes.11G025300.v8.1/Manes.11G135500.v8.1/Manes.14G077300.v8.1/Manes.16G034450.v8.1/Manes.16G100800.v8.1	7
SR C/X	BP	GO:0032012	regulation of ARF protein signal transduction	7/4498	10/28566	0.000184212	0.00519478	0.00439685	Manes.01G032600.v8.1/Manes.01G032800.v8.1/Manes.01G265100.v8.1/Manes.03G054900.v8.1/Manes.05G044300.v8.1/Manes.15G114000.v8.1/Manes.16G088500.v8.1	7
SR C/X	BP	GO:0009294	DNA-mediated transformation	14/4498	33/28566	0.000233761	0.00643247	0.00544443	Manes.01G020400.v8.1/Manes.01G113900.v8.1/Manes.01G134600.v8.1/Manes.02G072500.v8.1/Manes.02G092800.v8.1/Manes.03G035300.v8.1/Manes.03G095900.v8.1/Manes.11G025300.v8.1/Manes.12G152800.v8.1/Manes.13G082300.v8.1/Manes.13G119400.v8.1/Manes.13G122500.v8.1/Manes.13G155232.v8.1/Manes.16G100800.v8.1	14
SR C/X	BP	GO:0009955	adaxial/abaxial pattern specification	9/4498	16/28566	0.000233804	0.00643247	0.00544443	Manes.01G017000.v8.1/Manes.04G125200.v8.1/Manes.05G131600.v8.1/Manes.05G131700.v8.1/Manes.06G055000.v8.1/Manes.11G044400.v8.1/Manes.11G085400.v8.1/Manes.14G122900.v8.1/Manes.15G110900.v8.1	9
SR C/X	BP	GO:0000387	spliceosomal snRNP assembly	11/4498	23/28566	0.000309587	0.00807873	0.00683782	Manes.02G103500.v8.1/Manes.04G118500.v8.1/Manes.05G075000.v8.1/Manes.05G188200.v8.1/Manes.06G050900.v8.1/Manes.06G137000.v8.1/Manes.08G150100.v8.1/Manes.09G142100.v8.1/Manes.12G021100.v8.1/Manes.13G021500.v8.1/Manes.15G180300.v8.1	11
SR C/X	BP	GO:0000470	maturation of LSU-rRNA	6/4498	8/28566	0.000318709	0.00807873	0.00683782	Manes.01G025400.v8.1/Manes.02G136600.v8.1/Manes.07G093900.v8.1/Manes.11G044000.v8.1/Manes.13G024200.v8.1/Manes.13G059900.v8.1	6
SR C/X	BP	GO:0006564	L-serine biosynthetic process	6/4498	8/28566	0.000318709	0.00807873	0.00683782	Manes.02G112800.v8.1/Manes.05G177600.v8.1/Manes.07G069600.v8.1/Manes.10G074000.v8.1/Manes.14G085700.v8.1/Manes.16G045550.v8.1	6
SR C/X	BP	GO:0010235	guard mother cell cytokinesis	6/4498	8/28566	0.000318709	0.00807873	0.00683782	Manes.01G013600.v8.1/Manes.01G126700.v8.1/Manes.01G188000.v8.1/Manes.02G137800.v8.1/Manes.09G155000.v8.1/Manes.17G000150.v8.1	6
SR C/X	BP	GO:0042256	mature ribosome assembly	6/4498	8/28566	0.000318709	0.00807873	0.00683782	Manes.04G149300.v8.1/Manes.04G149400.v8.1/Manes.11G014400.v8.1/Manes.11G014600.v8.1/Manes.11G105000.v8.1/Manes.15G181500.v8.1	6
SR C/X	BP	GO:0051645	Golgi localization	6/4498	8/28566	0.000318709	0.00807873	0.00683782	Manes.01G055512.v8.1/Manes.01G123400.v8.1/Manes.02G080900.v8.1/Manes.03G037500.v8.1/Manes.12G039700.v8.1/Manes.13G041800.v8.1	6
SR C/X	BP	GO:0070125	mitochondrial translational elongation	6/4498	8/28566	0.000318709	0.00807873	0.00683782	Manes.01G210600.v8.1/Manes.03G024100.v8.1/Manes.05G072900.v8.1/Manes.13G058700.v8.1/Manes.13G145400.v8.1/Manes.16G112600.v8.1	6
SR C/X	BP	GO:0000079	regulation of cyclin-dependent protein serine/threonine kinase activity	18/4498	50/28566	0.000377272	0.00945694	0.00800434	Manes.01G140600.v8.1/Manes.03G065100.v8.1/Manes.04G120600.v8.1/Manes.05G056500.v8.1/Manes.05G177400.v8.1/Manes.05G179000.v8.1/Manes.06G130300.v8.1/Manes.10G075100.v8.1/Manes.10G077365.v8.1/Manes.12G108100.v8.1/Manes.12G128000.v8.1/Manes.13G119100.v8.1/Manes.14G039900.v8.1/Manes.14G112800.v8.1/Manes.16G047500.v8.1/Manes.17G089333.v8.1/Manes.18G043200.v8.1/Manes.18G061100.v8.1	18
SR C/X	BP	GO:0006259	DNA metabolic process	12/4498	27/28566	0.00038766	0.00961056	0.00813436	Manes.01G049100.v8.1/Manes.03G045500.v8.1/Manes.03G163200.v8.1/Manes.03G172700.v8.1/Manes.04G039500.v8.1/Manes.11G123600.v8.1/Manes.12G024000.v8.1/Manes.15G061000.v8.1/Manes.15G135500.v8.1/Manes.15G150600.v8.1/Manes.16G006300.v8.1/Manes.17G112300.v8.1	12
SR C/X	BP	GO:0032876	negative regulation of DNA endoreduplication	7/4498	11/28566	0.000437416	0.01052	0.0089041	Manes.01G136400.v8.1/Manes.02G095200.v8.1/Manes.03G138000.v8.1/Manes.06G058900.v8.1/Manes.06G100000.v8.1/Manes.11G099000.v8.1/Manes.15G062800.v8.1	7
SR C/X	BP	GO:0033356	UDP-L-arabinose metabolic process	7/4498	11/28566	0.000437416	0.01052	0.0089041	Manes.01G026300.v8.1/Manes.01G102900.v8.1/Manes.02G169300.v8.1/Manes.05G110800.v8.1/Manes.06G082100.v8.1/Manes.08G105100.v8.1/Manes.14G088100.v8.1	7
SR C/X	BP	GO:0006633	fatty acid biosynthetic process	33/4498	117/28566	0.000438333	0.01052	0.0089041	Manes.01G097500.v8.1/Manes.01G139400.v8.1/Manes.01G160700.v8.1/Manes.02G007650.v8.1/Manes.02G036200.v8.1/Manes.02G227000.v8.1/Manes.03G018200.v8.1/Manes.03G066532.v8.1/Manes.03G205000.v8.1/Manes.04G065100.v8.1/Manes.04G116300.v8.1/Manes.06G036500.v8.1/Manes.06G072700.v8.1/Manes.06G155200.v8.1/Manes.08G046300.v8.1/Manes.08G093000.v8.1/Manes.08G125600.v8.1/Manes.09G056200.v8.1/Manes.09G083100.v8.1/…	33
SR C/X	BP	GO:0000055	ribosomal large subunit export from nucleus	5/4498	6/28566	0.000503687	0.0115548	0.00977994	Manes.01G121600.v8.1/Manes.04G142500.v8.1/Manes.08G163100.v8.1/Manes.10G013600.v8.1/Manes.12G019500.v8.1	5
SR C/X	BP	GO:0001732	formation of cytoplasmic translation initiation complex	5/4498	6/28566	0.000503687	0.0115548	0.00977994	Manes.02G158200.v8.1/Manes.08G114400.v8.1/Manes.09G174300.v8.1/Manes.18G072500.v8.1/Manes.18G139800.v8.1	5
SR C/X	BP	GO:0031297	replication fork processing	5/4498	6/28566	0.000503687	0.0115548	0.00977994	Manes.06G087800.v8.1/Manes.06G112300.v8.1/Manes.06G153300.v8.1/Manes.10G068700.v8.1/Manes.14G045100.v8.1	5
SR C/X	BP	GO:0044205	'de novo' UMP biosynthetic process	5/4498	6/28566	0.000503687	0.0115548	0.00977994	Manes.02G045100.v8.1/Manes.04G025400.v8.1/Manes.13G086500.v8.1/Manes.15G067500.v8.1/Manes.15G107800.v8.1	5
SR C/X	BP	GO:0009934	regulation of meristem structural organization	15/4498	39/28566	0.000507058	0.0115548	0.00977994	Manes.01G236400.v8.1/Manes.03G172500.v8.1/Manes.05G006800.v8.1/Manes.09G155000.v8.1/Manes.12G035400.v8.1/Manes.12G119600.v8.1/Manes.12G152000.v8.1/Manes.13G000700.v8.1/Manes.13G105900.v8.1/Manes.14G127700.v8.1/Manes.15G033500.v8.1/Manes.16G002100.v8.1/Manes.16G003000.v8.1/Manes.18G012200.v8.1/Manes.18G012500.v8.1	15
SR C/X	BP	GO:0000904	cell morphogenesis involved in differentiation	16/4498	43/28566	0.000514498	0.0116071	0.0098242	Manes.02G083200.v8.1/Manes.03G100100.v8.1/Manes.03G211300.v8.1/Manes.05G034400.v8.1/Manes.05G162600.v8.1/Manes.08G029400.v8.1/Manes.09G051100.v8.1/Manes.09G121500.v8.1/Manes.09G166400.v8.1/Manes.12G107800.v8.1/Manes.14G033000.v8.1/Manes.15G096400.v8.1/Manes.17G059700.v8.1/Manes.17G099200.v8.1/Manes.18G029200.v8.1/Manes.18G143800.v8.1	16
SR C/X	BP	GO:0006349	regulation of gene expression by genomic imprinting	10/4498	21/28566	0.000609165	0.0130685	0.0110611	Manes.01G134600.v8.1/Manes.01G183200.v8.1/Manes.02G092800.v8.1/Manes.03G097800.v8.1/Manes.09G060800.v8.1/Manes.11G162700.v8.1/Manes.13G119400.v8.1/Manes.13G122500.v8.1/Manes.13G155232.v8.1/Manes.16G045800.v8.1	10
SR C/X	BP	GO:0032508	DNA duplex unwinding	10/4498	21/28566	0.000609165	0.0130685	0.0110611	Manes.02G105200.v8.1/Manes.08G003200.v8.1/Manes.08G099300.v8.1/Manes.08G118800.v8.1/Manes.11G044500.v8.1/Manes.11G047500.v8.1/Manes.14G040900.v8.1/Manes.16G060200.v8.1/Manes.18G074701.v8.1/Manes.18G122300.v8.1	10
SR C/X	BP	GO:0006335	DNA replication-dependent chromatin assembly	4/4498	4/28566	0.000614033	0.0130685	0.0110611	Manes.01G113900.v8.1/Manes.02G072500.v8.1/Manes.13G082700.v8.1/Manes.13G132200.v8.1	4
SR C/X	BP	GO:0030174	regulation of DNA-templated DNA replication initiation	4/4498	4/28566	0.000614033	0.0130685	0.0110611	Manes.02G219400.v8.1/Manes.04G076400.v8.1/Manes.06G155900.v8.1/Manes.12G031300.v8.1	4
SR C/X	BP	GO:0045128	negative regulation of reciprocal meiotic recombination	4/4498	4/28566	0.000614033	0.0130685	0.0110611	Manes.01G020600.v8.1/Manes.15G049000.v8.1/Manes.15G160100.v8.1/Manes.18G103400.v8.1	4
SR C/X	BP	GO:0045842	positive regulation of mitotic metaphase/anaphase transition	4/4498	4/28566	0.000614033	0.0130685	0.0110611	Manes.01G123700.v8.1/Manes.14G071000.v8.1/Manes.15G015300.v8.1/Manes.15G095700.v8.1	4
SR C/X	BP	GO:0016192	vesicle-mediated transport	59/4498	249/28566	0.000673764	0.0142057	0.0120237	Manes.01G007000.v8.1/Manes.01G032600.v8.1/Manes.01G032800.v8.1/Manes.01G051700.v8.1/Manes.01G072000.v8.1/Manes.01G198500.v8.1/Manes.01G201100.v8.1/Manes.01G229100.v8.1/Manes.01G231700.v8.1/Manes.02G003100.v8.1/Manes.02G136100.v8.1/Manes.02G175600.v8.1/Manes.02G198100.v8.1/Manes.03G005900.v8.1/Manes.03G054900.v8.1/Manes.03G110816.v8.1/Manes.04G070300.v8.1/Manes.05G011800.v8.1/Manes.05G088300.v8.1/…	59
SR C/X	BP	GO:0051128	regulation of cellular component organization	16/4498	44/28566	0.000691398	0.0144425	0.0122241	Manes.01G049100.v8.1/Manes.02G102100.v8.1/Manes.03G211300.v8.1/Manes.04G068800.v8.1/Manes.04G152100.v8.1/Manes.05G159300.v8.1/Manes.06G096900.v8.1/Manes.08G029400.v8.1/Manes.08G047300.v8.1/Manes.09G030900.v8.1/Manes.09G051100.v8.1/Manes.12G013400.v8.1/Manes.14G074200.v8.1/Manes.15G163300.v8.1/Manes.18G062732.v8.1/Manes.18G074400.v8.1	16
SR C/X	BP	GO:0006913	nucleocytoplasmic transport	9/4498	18/28566	0.000735607	0.0150866	0.0127693	Manes.02G086700.v8.1/Manes.03G067000.v8.1/Manes.04G104700.v8.1/Manes.09G106500.v8.1/Manes.13G010400.v8.1/Manes.13G130100.v8.1/Manes.15G026100.v8.1/Manes.16G070500.v8.1/Manes.17G083900.v8.1	9
SR C/X	BP	GO:0051026	chiasma assembly	9/4498	18/28566	0.000735607	0.0150866	0.0127693	Manes.01G256501.v8.1/Manes.03G079300.v8.1/Manes.03G131500.v8.1/Manes.03G172700.v8.1/Manes.04G164000.v8.1/Manes.05G034000.v8.1/Manes.14G100100.v8.1/Manes.15G061000.v8.1/Manes.17G114600.v8.1	9
SR C/X	BP	GO:0009742	brassinosteroid mediated signaling pathway	24/4498	79/28566	0.000807617	0.0164143	0.013893	Manes.01G166700.v8.1/Manes.01G258600.v8.1/Manes.02G091500.v8.1/Manes.02G124200.v8.1/Manes.02G149900.v8.1/Manes.02G187500.v8.1/Manes.04G029000.v8.1/Manes.05G069900.v8.1/Manes.07G035100.v8.1/Manes.09G099700.v8.1/Manes.10G104500.v8.1/Manes.11G090400.v8.1/Manes.12G141300.v8.1/Manes.13G041900.v8.1/Manes.15G097200.v8.1/Manes.15G139302.v8.1/Manes.16G043500.v8.1/Manes.16G049300.v8.1/Manes.17G057800.v8.1/…	24
SR C/X	BP	GO:0001736	establishment of planar polarity	6/4498	9/28566	0.000828068	0.016532	0.0139927	Manes.01G032600.v8.1/Manes.01G032800.v8.1/Manes.07G127400.v8.1/Manes.08G090700.v8.1/Manes.09G107800.v8.1/Manes.10G015300.v8.1	6
SR C/X	BP	GO:0051231	spindle elongation	6/4498	9/28566	0.000828068	0.016532	0.0139927	Manes.04G028300.v8.1/Manes.05G176400.v8.1/Manes.09G053600.v8.1/Manes.11G137400.v8.1/Manes.12G107000.v8.1/Manes.18G040600.v8.1	6
SR C/X	BP	GO:0009933	meristem structural organization	18/4498	53/28566	0.000841933	0.0166614	0.0141022	Manes.01G049100.v8.1/Manes.03G065580.v8.1/Manes.03G066340.v8.1/Manes.03G137404.v8.1/Manes.04G006500.v8.1/Manes.06G058900.v8.1/Manes.06G134600.v8.1/Manes.09G110101.v8.1/Manes.12G043700.v8.1/Manes.12G107100.v8.1/Manes.12G152000.v8.1/Manes.13G043200.v8.1/Manes.13G082700.v8.1/Manes.15G064100.v8.1/Manes.16G002100.v8.1/Manes.16G066700.v8.1/Manes.16G074400.v8.1/Manes.17G013600.v8.1	18
SR C/X	BP	GO:0010444	guard mother cell differentiation	8/4498	15/28566	0.000849332	0.0166617	0.0141024	Manes.01G126700.v8.1/Manes.01G188000.v8.1/Manes.02G137800.v8.1/Manes.05G177400.v8.1/Manes.10G077365.v8.1/Manes.12G108100.v8.1/Manes.13G119100.v8.1/Manes.17G000150.v8.1	8
SR C/X	BP	GO:0009855	determination of bilateral symmetry	7/4498	12/28566	0.000906856	0.017486	0.0148001	Manes.04G020100.v8.1/Manes.04G133100.v8.1/Manes.06G055000.v8.1/Manes.11G034600.v8.1/Manes.11G146000.v8.1/Manes.14G122900.v8.1/Manes.16G074600.v8.1	7
SR C/X	BP	GO:0060321	acceptance of pollen	7/4498	12/28566	0.000906856	0.017486	0.0148001	Manes.01G054600.v8.1/Manes.01G252500.v8.1/Manes.02G178800.v8.1/Manes.02G187400.v8.1/Manes.04G064700.v8.1/Manes.13G081200.v8.1/Manes.16G059300.v8.1	7
SR C/X	BP	GO:0016049	cell growth	39/4498	151/28566	0.00095592	0.0181982	0.0154029	Manes.01G046700.v8.1/Manes.01G265500.v8.1/Manes.02G032537.v8.1/Manes.02G211400.v8.1/Manes.03G163500.v8.1/Manes.03G166700.v8.1/Manes.03G211300.v8.1/Manes.04G091080.v8.1/Manes.04G123100.v8.1/Manes.05G044900.v8.1/Manes.05G123400.v8.1/Manes.05G129900.v8.1/Manes.06G028800.v8.1/Manes.07G102800.v8.1/Manes.08G003800.v8.1/Manes.08G019700.v8.1/Manes.08G110500.v8.1/Manes.10G020200.v8.1/Manes.11G047700.v8.1/…	39
SR C/X	BP	GO:0019941	modification-dependent protein catabolic process	10/4498	22/28566	0.00095992	0.0181982	0.0154029	Manes.01G232900.v8.1/Manes.05G011000.v8.1/Manes.06G014200.v8.1/Manes.08G027400.v8.1/Manes.09G053400.v8.1/Manes.12G026400.v8.1/Manes.13G028100.v8.1/Manes.14G146400.v8.1/Manes.15G177812.v8.1/Manes.16G012000.v8.1	10
SR C/X	BP	GO:0051726	regulation of cell cycle	18/4498	54/28566	0.0010792	0.020289	0.0171726	Manes.01G026200.v8.1/Manes.01G039300.v8.1/Manes.01G144800.v8.1/Manes.02G103000.v8.1/Manes.03G097800.v8.1/Manes.03G185700.v8.1/Manes.04G000400.v8.1/Manes.08G031600.v8.1/Manes.08G171000.v8.1/Manes.09G118100.v8.1/Manes.10G102700.v8.1/Manes.12G089500.v8.1/Manes.12G107100.v8.1/Manes.12G152800.v8.1/Manes.13G082300.v8.1/Manes.16G045800.v8.1/Manes.17G089333.v8.1/Manes.17G103000.v8.1	18
SR C/X	BP	GO:0006893	Golgi to plasma membrane transport	9/4498	19/28566	0.00120313	0.0224319	0.0189863	Manes.01G054600.v8.1/Manes.01G252500.v8.1/Manes.02G178800.v8.1/Manes.04G064700.v8.1/Manes.12G150500.v8.1/Manes.12G150600.v8.1/Manes.13G084300.v8.1/Manes.13G086400.v8.1/Manes.16G059300.v8.1	9
SR C/X	BP	GO:0006400	tRNA modification	13/4498	34/28566	0.00126345	0.0232934	0.0197155	Manes.01G103000.v8.1/Manes.02G058750.v8.1/Manes.05G079700.v8.1/Manes.06G013600.v8.1/Manes.07G113200.v8.1/Manes.07G140300.v8.1/Manes.13G088900.v8.1/Manes.14G005500.v8.1/Manes.14G164400.v8.1/Manes.15G092000.v8.1/Manes.15G141000.v8.1/Manes.15G148500.v8.1/Manes.18G108800.v8.1	13
SR C/X	BP	GO:0007017	microtubule-based process	19/4498	59/28566	0.00126998	0.0232934	0.0197155	Manes.01G004466.v8.1/Manes.01G223400.v8.1/Manes.02G021900.v8.1/Manes.03G022100.v8.1/Manes.03G098100.v8.1/Manes.03G113000.v8.1/Manes.03G135500.v8.1/Manes.03G206300.v8.1/Manes.06G147900.v8.1/Manes.08G061700.v8.1/Manes.08G113800.v8.1/Manes.09G029900.v8.1/Manes.09G174500.v8.1/Manes.10G087200.v8.1/Manes.11G099600.v8.1/Manes.13G106351.v8.1/Manes.14G124600.v8.1/Manes.15G085700.v8.1/Manes.17G081701.v8.1	19
SR C/X	BP	GO:0009888	tissue development	183/4498	944/28566	0.0013381	0.0243449	0.0206054	Manes.01G000400.v8.1/Manes.01G016800.v8.1/Manes.01G027500.v8.1/Manes.01G049360.v8.1/Manes.01G054400.v8.1/Manes.01G057000.v8.1/Manes.01G077700.v8.1/Manes.01G111300.v8.1/Manes.01G118000.v8.1/Manes.01G139400.v8.1/Manes.01G149100.v8.1/Manes.01G172500.v8.1/Manes.01G233600.v8.1/Manes.01G273900.v8.1/Manes.02G010900.v8.1/Manes.02G013832.v8.1/Manes.02G021100.v8.1/Manes.02G025000.v8.1/Manes.02G029475.v8.1/…	183
SR C/X	BP	GO:0051085	chaperone cofactor-dependent protein refolding	18/4498	55/28566	0.00137108	0.0247453	0.0209443	Manes.01G053300.v8.1/Manes.01G074500.v8.1/Manes.01G217800.v8.1/Manes.02G006000.v8.1/Manes.02G034400.v8.1/Manes.02G138200.v8.1/Manes.05G063300.v8.1/Manes.07G046700.v8.1/Manes.07G114800.v8.1/Manes.08G139371.v8.1/Manes.09G105500.v8.1/Manes.10G031400.v8.1/Manes.10G094100.v8.1/Manes.10G117300.v8.1/Manes.13G075800.v8.1/Manes.15G128700.v8.1/Manes.17G078100.v8.1/Manes.18G062500.v8.1	18
SR C/X	BP	GO:0001522	pseudouridine synthesis	8/4498	16/28566	0.00146486	0.0258182	0.0218524	Manes.06G035900.v8.1/Manes.06G179501.v8.1/Manes.07G024000.v8.1/Manes.07G069900.v8.1/Manes.09G154600.v8.1/Manes.12G079600.v8.1/Manes.13G035400.v8.1/Manes.18G007801.v8.1	8
SR C/X	BP	GO:0006086	acetyl-CoA biosynthetic process from pyruvate	8/4498	16/28566	0.00146486	0.0258182	0.0218524	Manes.01G239900.v8.1/Manes.02G190800.v8.1/Manes.03G202500.v8.1/Manes.05G016500.v8.1/Manes.14G100900.v8.1/Manes.15G122600.v8.1/Manes.17G071300.v8.1/Manes.18G100100.v8.1	8
SR C/X	BP	GO:0007019	microtubule depolymerization	8/4498	16/28566	0.00146486	0.0258182	0.0218524	Manes.03G020300.v8.1/Manes.03G196100.v8.1/Manes.04G060400.v8.1/Manes.04G124900.v8.1/Manes.12G119900.v8.1/Manes.15G011900.v8.1/Manes.17G000183.v8.1/Manes.18G058700.v8.1	8
SR C/X	BP	GO:0000447	endonucleolytic cleavage in ITS1 to separate SSU-rRNA from 5.8S rRNA and LSU-rRNA from tricistronic rRNA transcript (SSU-rRNA, 5.8S rRNA, LSU-rRNA)	5/4498	7/28566	0.00153279	0.0263967	0.0223421	Manes.04G151100.v8.1/Manes.08G118300.v8.1/Manes.09G169800.v8.1/Manes.13G004400.v8.1/Manes.14G131500.v8.1	5
SR C/X	BP	GO:0000725	recombinational repair	5/4498	7/28566	0.00153279	0.0263967	0.0223421	Manes.02G021100.v8.1/Manes.11G031600.v8.1/Manes.11G047500.v8.1/Manes.14G040900.v8.1/Manes.14G171300.v8.1	5
SR C/X	BP	GO:0016255	attachment of GPI anchor to protein	5/4498	7/28566	0.00153279	0.0263967	0.0223421	Manes.01G066100.v8.1/Manes.07G069500.v8.1/Manes.13G046400.v8.1/Manes.13G047900.v8.1/Manes.17G112200.v8.1	5
SR C/X	BP	GO:0051252	regulation of RNA metabolic process	46/4498	190/28566	0.00155648	0.0266017	0.0225156	Manes.01G041300.v8.1/Manes.01G112900.v8.1/Manes.01G205200.v8.1/Manes.01G233600.v8.1/Manes.02G071350.v8.1/Manes.02G159000.v8.1/Manes.02G223900.v8.1/Manes.03G039600.v8.1/Manes.03G057400.v8.1/Manes.03G057600.v8.1/Manes.03G065580.v8.1/Manes.04G139200.v8.1/Manes.04G158400.v8.1/Manes.05G048200.v8.1/Manes.06G085400.v8.1/Manes.06G173700.v8.1/Manes.08G026200.v8.1/Manes.08G033200.v8.1/Manes.08G047000.v8.1/…	46
SR C/X	BP	GO:0048768	root hair cell tip growth	11/4498	27/28566	0.00162186	0.0275106	0.0232849	Manes.01G051700.v8.1/Manes.01G055512.v8.1/Manes.01G249000.v8.1/Manes.02G003100.v8.1/Manes.03G037500.v8.1/Manes.03G201100.v8.1/Manes.05G025900.v8.1/Manes.06G126100.v8.1/Manes.08G117100.v8.1/Manes.13G083201.v8.1/Manes.15G007300.v8.1	11
SR C/X	BP	GO:0090567	reproductive shoot system development	14/4498	39/28566	0.00169758	0.0281679	0.0238413	Manes.01G112900.v8.1/Manes.02G071350.v8.1/Manes.03G184400.v8.1/Manes.04G082600.v8.1/Manes.05G141200.v8.1/Manes.05G146900.v8.1/Manes.05G151400.v8.1/Manes.08G139900.v8.1/Manes.11G081300.v8.1/Manes.12G044700.v8.1/Manes.13G045700.v8.1/Manes.15G168300.v8.1/Manes.17G081900.v8.1/Manes.18G007901.v8.1	14
SR C/X	BP	GO:0001510	RNA methylation	7/4498	13/28566	0.00169807	0.0281679	0.0238413	Manes.02G004000.v8.1/Manes.02G208560.v8.1/Manes.03G188400.v8.1/Manes.06G151200.v8.1/Manes.11G044000.v8.1/Manes.12G131000.v8.1/Manes.14G023700.v8.1	7
SR C/X	BP	GO:0007052	mitotic spindle organization	7/4498	13/28566	0.00169807	0.0281679	0.0238413	Manes.01G249000.v8.1/Manes.05G025900.v8.1/Manes.05G043600.v8.1/Manes.05G176400.v8.1/Manes.10G066500.v8.1/Manes.12G107000.v8.1/Manes.18G040600.v8.1	7
SR C/X	BP	GO:0032875	regulation of DNA endoreduplication	13/4498	35/28566	0.00172329	0.0282352	0.0238982	Manes.01G066400.v8.1/Manes.01G136400.v8.1/Manes.01G188000.v8.1/Manes.02G027000.v8.1/Manes.02G095200.v8.1/Manes.03G097800.v8.1/Manes.04G034400.v8.1/Manes.12G024000.v8.1/Manes.14G003000.v8.1/Manes.15G095700.v8.1/Manes.15G150600.v8.1/Manes.16G045800.v8.1/Manes.17G112300.v8.1	13
SR C/X	BP	GO:0070727	cellular macromolecule localization	18/4498	56/28566	0.00172715	0.0282352	0.0238982	Manes.02G174400.v8.1/Manes.02G198100.v8.1/Manes.03G035400.v8.1/Manes.04G074000.v8.1/Manes.04G159900.v8.1/Manes.05G124800.v8.1/Manes.05G155900.v8.1/Manes.05G162600.v8.1/Manes.08G053600.v8.1/Manes.10G072600.v8.1/Manes.11G004800.v8.1/Manes.11G024900.v8.1/Manes.11G084600.v8.1/Manes.12G138400.v8.1/Manes.13G136700.v8.1/Manes.14G045200.v8.1/Manes.17G099200.v8.1/Manes.18G029200.v8.1	18
SR C/X	BP	GO:0042138	meiotic DNA double-strand break formation	6/4498	10/28566	0.00179385	0.0291146	0.0246425	Manes.01G256501.v8.1/Manes.05G034000.v8.1/Manes.09G070800.v8.1/Manes.15G061000.v8.1/Manes.15G082900.v8.1/Manes.17G034600.v8.1	6
SR C/X	BP	GO:0006626	protein targeting to mitochondrion	9/4498	20/28566	0.00188369	0.0303543	0.0256918	Manes.04G060300.v8.1/Manes.04G162300.v8.1/Manes.08G132800.v8.1/Manes.11G000900.v8.1/Manes.12G011900.v8.1/Manes.12G032400.v8.1/Manes.12G036200.v8.1/Manes.15G045700.v8.1/Manes.15G160900.v8.1	9
SR C/X	BP	GO:0010315	auxin export across the plasma membrane	10/4498	24/28566	0.0021528	0.0344448	0.029154	Manes.03G078900.v8.1/Manes.04G060700.v8.1/Manes.05G153500.v8.1/Manes.06G006800.v8.1/Manes.08G060200.v8.1/Manes.09G065700.v8.1/Manes.15G098900.v8.1/Manes.17G077100.v8.1/Manes.18G018800.v8.1/Manes.18G087300.v8.1	10
SR C/X	BP	GO:0006298	mismatch repair	8/4498	17/28566	0.00238704	0.0368812	0.0312162	Manes.01G020600.v8.1/Manes.01G082400.v8.1/Manes.01G165500.v8.1/Manes.01G227200.v8.1/Manes.02G123000.v8.1/Manes.03G019100.v8.1/Manes.03G131500.v8.1/Manes.03G157900.v8.1	8
SR C/X	BP	GO:0007029	endoplasmic reticulum organization	8/4498	17/28566	0.00238704	0.0368812	0.0312162	Manes.01G121600.v8.1/Manes.03G110816.v8.1/Manes.03G138000.v8.1/Manes.04G125400.v8.1/Manes.04G148400.v8.1/Manes.10G135100.v8.1/Manes.11G015900.v8.1/Manes.15G062800.v8.1	8
SR C/X	BP	GO:0007062	sister chromatid cohesion	8/4498	17/28566	0.00238704	0.0368812	0.0312162	Manes.01G212500.v8.1/Manes.03G096000.v8.1/Manes.03G196500.v8.1/Manes.06G133600.v8.1/Manes.07G137600.v8.1/Manes.08G033100.v8.1/Manes.10G136400.v8.1/Manes.15G051466.v8.1	8
SR C/X	BP	GO:0010440	stomatal lineage progression	8/4498	17/28566	0.00238704	0.0368812	0.0312162	Manes.03G174900.v8.1/Manes.04G092400.v8.1/Manes.04G117200.v8.1/Manes.12G128000.v8.1/Manes.14G044400.v8.1/Manes.14G045600.v8.1/Manes.15G043300.v8.1/Manes.16G119900.v8.1	8
SR C/X	BP	GO:0031507	heterochromatin formation	8/4498	17/28566	0.00238704	0.0368812	0.0312162	Manes.02G209900.v8.1/Manes.04G006500.v8.1/Manes.11G162100.v8.1/Manes.11G162700.v8.1/Manes.13G000700.v8.1/Manes.13G082700.v8.1/Manes.13G122500.v8.1/Manes.18G121900.v8.1	8
SR C/X	BP	GO:0006974	cellular response to DNA damage stimulus	21/4498	71/28566	0.00240317	0.0368812	0.0312162	Manes.01G201500.v8.1/Manes.01G226600.v8.1/Manes.02G091100.v8.1/Manes.02G168200.v8.1/Manes.03G198500.v8.1/Manes.03G200100.v8.1/Manes.04G055000.v8.1/Manes.04G164000.v8.1/Manes.05G060200.v8.1/Manes.05G068700.v8.1/Manes.07G004300.v8.1/Manes.09G016500.v8.1/Manes.09G016721.v8.1/Manes.10G122800.v8.1/Manes.10G146200.v8.1/Manes.11G095200.v8.1/Manes.11G162100.v8.1/Manes.13G040600.v8.1/Manes.16G034450.v8.1/…	21
SR C/X	BP	GO:0000056	ribosomal small subunit export from nucleus	4/4498	5/28566	0.00268371	0.0388106	0.0328492	Manes.04G151100.v8.1/Manes.05G152500.v8.1/Manes.08G163100.v8.1/Manes.10G013600.v8.1	4
SR C/X	BP	GO:0000096	sulfur amino acid metabolic process	4/4498	5/28566	0.00268371	0.0388106	0.0328492	Manes.05G177600.v8.1/Manes.07G069600.v8.1/Manes.10G074000.v8.1/Manes.14G085700.v8.1	4
SR C/X	BP	GO:0000706	meiotic DNA double-strand break processing	4/4498	5/28566	0.00268371	0.0388106	0.0328492	Manes.07G004300.v8.1/Manes.09G070800.v8.1/Manes.10G146200.v8.1/Manes.15G061000.v8.1	4
SR C/X	BP	GO:0007097	nuclear migration	4/4498	5/28566	0.00268371	0.0388106	0.0328492	Manes.01G252900.v8.1/Manes.05G030100.v8.1/Manes.08G150100.v8.1/Manes.09G142100.v8.1	4
SR C/X	BP	GO:0010253	UDP-rhamnose biosynthetic process	4/4498	5/28566	0.00268371	0.0388106	0.0328492	Manes.01G069300.v8.1/Manes.02G030700.v8.1/Manes.03G078900.v8.1/Manes.15G098900.v8.1	4
SR C/X	BP	GO:0015865	purine nucleotide transport	4/4498	5/28566	0.00268371	0.0388106	0.0328492	Manes.06G166000.v8.1/Manes.07G005400.v8.1/Manes.10G143900.v8.1/Manes.13G144600.v8.1	4
SR C/X	BP	GO:0051783	regulation of nuclear division	4/4498	5/28566	0.00268371	0.0388106	0.0328492	Manes.03G008800.v8.1/Manes.03G097800.v8.1/Manes.16G045800.v8.1/Manes.16G129700.v8.1	4
SR C/X	BP	GO:0070192	chromosome organization involved in meiotic cell cycle	4/4498	5/28566	0.00268371	0.0388106	0.0328492	Manes.01G256501.v8.1/Manes.03G045500.v8.1/Manes.03G172700.v8.1/Manes.05G034000.v8.1	4
SR C/X	BP	GO:0071266	'de novo' L-methionine biosynthetic process	4/4498	5/28566	0.00268371	0.0388106	0.0328492	Manes.01G122300.v8.1/Manes.04G040700.v8.1/Manes.08G154700.v8.1/Manes.09G138200.v8.1	4
SR C/X	BP	GO:0003002	regionalization	24/4498	86/28566	0.00289917	0.0411688	0.0348452	Manes.03G179000.v8.1/Manes.03G181200.v8.1/Manes.06G137600.v8.1/Manes.06G173700.v8.1/Manes.06G179801.v8.1/Manes.08G012400.v8.1/Manes.08G067300.v8.1/Manes.08G127800.v8.1/Manes.08G171000.v8.1/Manes.09G063054.v8.1/Manes.09G118100.v8.1/Manes.09G156500.v8.1/Manes.09G156600.v8.1/Manes.12G036200.v8.1/Manes.12G087900.v8.1/Manes.14G011805.v8.1/Manes.15G028900.v8.1/Manes.15G045700.v8.1/Manes.15G120400.v8.1/…	24
SR C/X	BP	GO:0006607	NLS-bearing protein import into nucleus	7/4498	14/28566	0.00293634	0.0411688	0.0348452	Manes.01G224900.v8.1/Manes.05G001300.v8.1/Manes.08G004000.v8.1/Manes.08G110100.v8.1/Manes.09G175000.v8.1/Manes.09G178100.v8.1/Manes.13G018200.v8.1	7
SR C/X	BP	GO:0016973	poly(A)+ mRNA export from nucleus	7/4498	14/28566	0.00293634	0.0411688	0.0348452	Manes.07G084000.v8.1/Manes.08G001000.v8.1/Manes.08G015700.v8.1/Manes.10G059500.v8.1/Manes.11G065000.v8.1/Manes.12G061100.v8.1/Manes.15G096100.v8.1	7
SR C/X	BP	GO:0007030	Golgi organization	17/4498	54/28566	0.00293638	0.0411688	0.0348452	Manes.02G187500.v8.1/Manes.03G045400.v8.1/Manes.03G138000.v8.1/Manes.04G125400.v8.1/Manes.04G148400.v8.1/Manes.06G118300.v8.1/Manes.06G134600.v8.1/Manes.10G129300.v8.1/Manes.11G015900.v8.1/Manes.12G141300.v8.1/Manes.14G008200.v8.1/Manes.15G062800.v8.1/Manes.15G189800.v8.1/Manes.16G027900.v8.1/Manes.16G082600.v8.1/Manes.16G089600.v8.1/Manes.18G097400.v8.1	17
SR C/X	BP	GO:0010604	positive regulation of macromolecule metabolic process	47/4498	201/28566	0.00293802	0.0411688	0.0348452	Manes.01G010200.v8.1/Manes.01G056900.v8.1/Manes.01G112900.v8.1/Manes.01G236800.v8.1/Manes.02G071350.v8.1/Manes.02G223900.v8.1/Manes.03G019300.v8.1/Manes.03G034200.v8.1/Manes.03G065580.v8.1/Manes.04G010500.v8.1/Manes.04G108000.v8.1/Manes.04G154900.v8.1/Manes.04G159900.v8.1/Manes.04G164800.v8.1/Manes.05G092900.v8.1/Manes.05G152000.v8.1/Manes.05G203000.v8.1/Manes.06G017800.v8.1/Manes.06G060500.v8.1/…	47
SR C/X	BP	GO:0010087	phloem or xylem histogenesis	31/4498	120/28566	0.00298953	0.041632	0.0352372	Manes.01G032600.v8.1/Manes.01G032800.v8.1/Manes.01G136400.v8.1/Manes.02G095200.v8.1/Manes.03G193200.v8.1/Manes.04G133100.v8.1/Manes.05G124300.v8.1/Manes.05G175700.v8.1/Manes.06G076600.v8.1/Manes.06G096900.v8.1/Manes.06G133300.v8.1/Manes.08G101900.v8.1/Manes.09G187500.v8.1/Manes.11G034600.v8.1/Manes.13G043700.v8.1/Manes.13G063800.v8.1/Manes.14G037000.v8.1/Manes.14G051300.v8.1/Manes.14G062400.v8.1/…	31
SR C/X	BP	GO:0044772	mitotic cell cycle phase transition	13/4498	37/28566	0.00305861	0.0423327	0.0358303	Manes.03G065100.v8.1/Manes.04G120600.v8.1/Manes.05G177400.v8.1/Manes.05G179000.v8.1/Manes.10G075100.v8.1/Manes.10G077365.v8.1/Manes.12G108100.v8.1/Manes.12G128000.v8.1/Manes.13G119100.v8.1/Manes.16G047500.v8.1/Manes.17G089333.v8.1/Manes.18G043200.v8.1/Manes.18G061100.v8.1	13
SR C/X	BP	GO:0009561	megagametogenesis	12/4498	33/28566	0.00315589	0.0429212	0.0363284	Manes.01G034000.v8.1/Manes.02G181800.v8.1/Manes.03G008800.v8.1/Manes.03G089200.v8.1/Manes.03G096000.v8.1/Manes.03G191900.v8.1/Manes.04G156600.v8.1/Manes.05G177600.v8.1/Manes.07G069600.v8.1/Manes.10G074000.v8.1/Manes.16G129700.v8.1/Manes.17G107300.v8.1	12
SR C/X	BP	GO:0010197	polar nucleus fusion	12/4498	33/28566	0.00315589	0.0429212	0.0363284	Manes.01G053300.v8.1/Manes.02G006000.v8.1/Manes.04G161800.v8.1/Manes.07G138200.v8.1/Manes.08G145700.v8.1/Manes.09G018800.v8.1/Manes.09G139700.v8.1/Manes.10G102700.v8.1/Manes.11G000650.v8.1/Manes.13G035400.v8.1/Manes.16G027700.v8.1/Manes.17G118000.v8.1	12
SR C/X	BP	GO:0006302	double-strand break repair	11/4498	29/28566	0.00317724	0.0429212	0.0363284	Manes.03G029700.v8.1/Manes.03G045500.v8.1/Manes.03G066340.v8.1/Manes.04G116500.v8.1/Manes.05G087700.v8.1/Manes.05G146900.v8.1/Manes.06G133600.v8.1/Manes.11G152000.v8.1/Manes.13G064000.v8.1/Manes.14G165664.v8.1/Manes.18G066800.v8.1	11
SR C/X	BP	GO:0042023	DNA endoreduplication	11/4498	29/28566	0.00317724	0.0429212	0.0363284	Manes.01G126700.v8.1/Manes.02G137800.v8.1/Manes.02G218400.v8.1/Manes.03G008800.v8.1/Manes.04G160500.v8.1/Manes.06G100000.v8.1/Manes.14G014500.v8.1/Manes.15G043300.v8.1/Manes.16G129700.v8.1/Manes.17G000150.v8.1/Manes.18G014400.v8.1	11
SR C/X	BP	GO:0051641	cellular localization	46/4498	197/28566	0.00332354	0.0445717	0.0377254	Manes.01G012900.v8.1/Manes.01G073900.v8.1/Manes.01G105500.v8.1/Manes.01G171100.v8.1/Manes.01G229100.v8.1/Manes.01G249000.v8.1/Manes.02G084600.v8.1/Manes.02G173100.v8.1/Manes.03G211400.v8.1/Manes.05G025900.v8.1/Manes.05G134100.v8.1/Manes.05G138800.v8.1/Manes.05G140700.v8.1/Manes.05G152300.v8.1/Manes.05G159300.v8.1/Manes.06G033200.v8.1/Manes.06G085400.v8.1/Manes.06G113400.v8.1/Manes.07G111300.v8.1/…	46
SR C/X	BP	GO:0009826	unidimensional cell growth	63/4498	287/28566	0.00334281	0.0445717	0.0377254	Manes.01G032600.v8.1/Manes.01G032800.v8.1/Manes.01G055512.v8.1/Manes.01G112900.v8.1/Manes.01G172700.v8.1/Manes.01G240400.v8.1/Manes.01G249100.v8.1/Manes.02G071350.v8.1/Manes.02G093100.v8.1/Manes.02G102800.v8.1/Manes.02G131900.v8.1/Manes.03G012900.v8.1/Manes.03G037500.v8.1/Manes.03G081200.v8.1/Manes.03G100100.v8.1/Manes.03G126600.v8.1/Manes.03G192300.v8.1/Manes.04G029000.v8.1/Manes.04G152100.v8.1/…	63
SR C/X	BP	GO:0031122	cytoplasmic microtubule organization	6/4498	11/28566	0.00342157	0.0445717	0.0377254	Manes.01G249000.v8.1/Manes.02G076400.v8.1/Manes.05G025900.v8.1/Manes.05G061800.v8.1/Manes.09G037300.v8.1/Manes.13G001400.v8.1	6
SR C/X	BP	GO:0031204	post-translational protein targeting to membrane, translocation	6/4498	11/28566	0.00342157	0.0445717	0.0377254	Manes.01G270000.v8.1/Manes.03G100100.v8.1/Manes.09G073400.v8.1/Manes.14G003200.v8.1/Manes.15G096400.v8.1/Manes.17G059700.v8.1	6
SR C/X	BP	GO:0044087	regulation of cellular component biogenesis	6/4498	11/28566	0.00342157	0.0445717	0.0377254	Manes.01G166800.v8.1/Manes.05G152000.v8.1/Manes.11G082000.v8.1/Manes.12G043301.v8.1/Manes.12G045000.v8.1/Manes.15G181201.v8.1	6
SR C/X	BP	GO:0098656	anion transmembrane transport	6/4498	11/28566	0.00342157	0.0445717	0.0377254	Manes.01G189900.v8.1/Manes.05G181800.v8.1/Manes.14G043600.v8.1/Manes.15G179508.v8.1/Manes.17G021451.v8.1/Manes.18G046300.v8.1	6
SR C/X	BP	GO:0006207	'de novo' pyrimidine nucleobase biosynthetic process	5/4498	8/28566	0.00355625	0.0445717	0.0377254	Manes.02G045100.v8.1/Manes.13G086500.v8.1/Manes.14G090800.v8.1/Manes.15G067500.v8.1/Manes.15G107800.v8.1	5
SR C/X	BP	GO:0006405	RNA export from nucleus	5/4498	8/28566	0.00355625	0.0445717	0.0377254	Manes.01G000031.v8.1/Manes.04G077900.v8.1/Manes.05G051500.v8.1/Manes.15G110800.v8.1/Manes.17G083900.v8.1	5
SR C/X	BP	GO:0007004	telomere maintenance via telomerase	5/4498	8/28566	0.00355625	0.0445717	0.0377254	Manes.04G069900.v8.1/Manes.06G084200.v8.1/Manes.10G091300.v8.1/Manes.17G003800.v8.1/Manes.17G004337.v8.1	5
SR C/X	BP	GO:0033314	mitotic DNA replication checkpoint signaling	5/4498	8/28566	0.00355625	0.0445717	0.0377254	Manes.01G163000.v8.1/Manes.02G162400.v8.1/Manes.02G168200.v8.1/Manes.06G155900.v8.1/Manes.14G002000.v8.1	5
SR C/X	BP	GO:0042176	regulation of protein catabolic process	5/4498	8/28566	0.00355625	0.0445717	0.0377254	Manes.03G148600.v8.1/Manes.04G071700.v8.1/Manes.11G097100.v8.1/Manes.12G089500.v8.1/Manes.15G052800.v8.1	5
SR C/X	BP	GO:0042276	error-prone translesion synthesis	5/4498	8/28566	0.00355625	0.0445717	0.0377254	Manes.01G165500.v8.1/Manes.02G123000.v8.1/Manes.03G098800.v8.1/Manes.06G153300.v8.1/Manes.10G081500.v8.1	5
SR C/X	BP	GO:0090436	leaf pavement cell development	5/4498	8/28566	0.00355625	0.0445717	0.0377254	Manes.01G055512.v8.1/Manes.03G037500.v8.1/Manes.11G099600.v8.1/Manes.12G039700.v8.1/Manes.13G041800.v8.1	5
SR C/X	BP	GO:0006417	regulation of translation	8/4498	18/28566	0.00370818	0.0451409	0.0382072	Manes.03G137402.v8.1/Manes.03G200000.v8.1/Manes.06G008400.v8.1/Manes.09G075238.v8.1/Manes.09G082300.v8.1/Manes.09G146200.v8.1/Manes.14G168700.v8.1/Manes.15G063900.v8.1	8
SR C/X	BP	GO:0030488	tRNA methylation	8/4498	18/28566	0.00370818	0.0451409	0.0382072	Manes.02G050600.v8.1/Manes.02G085200.v8.1/Manes.02G212400.v8.1/Manes.05G010600.v8.1/Manes.05G148301.v8.1/Manes.08G094000.v8.1/Manes.15G175000.v8.1/Manes.17G113700.v8.1	8
SR C/X	BP	GO:0000183	rDNA heterochromatin formation	3/4498	3/28566	0.00390181	0.0451409	0.0382072	Manes.04G053300.v8.1/Manes.04G057000.v8.1/Manes.15G150500.v8.1	3
SR C/X	BP	GO:0000469	cleavage involved in rRNA processing	3/4498	3/28566	0.00390181	0.0451409	0.0382072	Manes.01G023700.v8.1/Manes.01G063000.v8.1/Manes.05G116100.v8.1	3
SR C/X	BP	GO:0000479	endonucleolytic cleavage of tricistronic rRNA transcript (SSU-rRNA, 5.8S rRNA, LSU-rRNA)	3/4498	3/28566	0.00390181	0.0451409	0.0382072	Manes.04G047600.v8.1/Manes.09G003400.v8.1/Manes.18G005500.v8.1	3
SR C/X	BP	GO:0002940	tRNA N2-guanine methylation	3/4498	3/28566	0.00390181	0.0451409	0.0382072	Manes.01G103000.v8.1/Manes.02G058750.v8.1/Manes.07G140300.v8.1	3
SR C/X	BP	GO:0006529	asparagine biosynthetic process	3/4498	3/28566	0.00390181	0.0451409	0.0382072	Manes.02G212800.v8.1/Manes.05G109800.v8.1/Manes.12G135000.v8.1	3
SR C/X	BP	GO:0010586	miRNA metabolic process	3/4498	3/28566	0.00390181	0.0451409	0.0382072	Manes.03G172500.v8.1/Manes.14G127700.v8.1/Manes.15G033500.v8.1	3
SR C/X	BP	GO:0035019	somatic stem cell population maintenance	3/4498	3/28566	0.00390181	0.0451409	0.0382072	Manes.03G172500.v8.1/Manes.14G127700.v8.1/Manes.15G033500.v8.1	3
SR C/X	BP	GO:0042148	strand invasion	3/4498	3/28566	0.00390181	0.0451409	0.0382072	Manes.03G045500.v8.1/Manes.03G172700.v8.1/Manes.11G135500.v8.1	3
SR C/X	BP	GO:0042351	'de novo' GDP-L-fucose biosynthetic process	3/4498	3/28566	0.00390181	0.0451409	0.0382072	Manes.01G144700.v8.1/Manes.02G102800.v8.1/Manes.04G001000.v8.1	3
SR C/X	BP	GO:0045943	positive regulation of transcription by RNA polymerase I	3/4498	3/28566	0.00390181	0.0451409	0.0382072	Manes.01G027000.v8.1/Manes.02G181800.v8.1/Manes.14G038400.v8.1	3
SR C/X	BP	GO:0048263	determination of dorsal identity	3/4498	3/28566	0.00390181	0.0451409	0.0382072	Manes.04G133100.v8.1/Manes.11G034600.v8.1/Manes.16G074600.v8.1	3
SR C/X	BP	GO:0051094	positive regulation of developmental process	3/4498	3/28566	0.00390181	0.0451409	0.0382072	Manes.01G057000.v8.1/Manes.01G077700.v8.1/Manes.02G037200.v8.1	3
SR C/X	BP	GO:0071163	DNA replication preinitiation complex assembly	3/4498	3/28566	0.00390181	0.0451409	0.0382072	Manes.02G219400.v8.1/Manes.04G076400.v8.1/Manes.12G031300.v8.1	3
SR C/X	BP	GO:0048316	seed development	92/4498	448/28566	0.00393426	0.0452841	0.0383284	Manes.01G000400.v8.1/Manes.01G033400.v8.1/Manes.01G051800.v8.1/Manes.01G095500.v8.1/Manes.01G118200.v8.1/Manes.01G138000.v8.1/Manes.01G171100.v8.1/Manes.01G201500.v8.1/Manes.02G080100.v8.1/Manes.02G094400.v8.1/Manes.02G173100.v8.1/Manes.03G040400.v8.1/Manes.03G044600.v8.1/Manes.03G065580.v8.1/Manes.03G141700.v8.1/Manes.03G158900.v8.1/Manes.03G197500.v8.1/Manes.04G035200.v8.1/Manes.04G048700.v8.1/…	92
SR C/X	BP	GO:0006334	nucleosome assembly	12/4498	34/28566	0.00418813	0.0479616	0.0405946	Manes.01G118200.v8.1/Manes.03G035300.v8.1/Manes.06G093700.v8.1/Manes.11G025300.v8.1/Manes.13G000700.v8.1/Manes.13G082700.v8.1/Manes.13G132200.v8.1/Manes.14G033300.v8.1/Manes.14G077300.v8.1/Manes.15G131700.v8.1/Manes.16G100800.v8.1/Manes.17G080900.v8.1	12
SR C/X	BP	GO:0006108	malate metabolic process	10/4498	26/28566	0.00431657	0.0491827	0.0416281	Manes.01G260100.v8.1/Manes.01G270900.v8.1/Manes.03G058700.v8.1/Manes.03G103200.v8.1/Manes.05G000300.v8.1/Manes.06G091900.v8.1/Manes.07G133100.v8.1/Manes.15G040800.v8.1/Manes.15G091900.v8.1/Manes.16G073900.v8.1	10
Stem P/X	BP	GO:0044248	cellular catabolic process	56/1150	594/28566	3.95633e-09	4.36779e-06	4.01464e-06	Manes.01G022750.v8.1/Manes.01G073400.v8.1/Manes.01G246000.v8.1/Manes.01G255600.v8.1/Manes.01G268900.v8.1/Manes.02G101100.v8.1/Manes.02G120700.v8.1/Manes.02G150800.v8.1/Manes.03G003900.v8.1/Manes.03G055100.v8.1/Manes.03G056801.v8.1/Manes.03G199400.v8.1/Manes.04G116800.v8.1/Manes.04G135700.v8.1/Manes.04G155300.v8.1/Manes.04G164600.v8.1/Manes.05G096900.v8.1/Manes.05G137800.v8.1/Manes.05G159900.v8.1/…	56
Stem P/X	BP	GO:0006511	ubiquitin-dependent protein catabolic process	37/1150	361/28566	2.21997e-07	0.000122542	0.000112634	Manes.01G082800.v8.1/Manes.01G105300.v8.1/Manes.01G148000.v8.1/Manes.01G174700.v8.1/Manes.01G246000.v8.1/Manes.01G255200.v8.1/Manes.02G098800.v8.1/Manes.02G108700.v8.1/Manes.02G145700.v8.1/Manes.03G005500.v8.1/Manes.03G102200.v8.1/Manes.03G187500.v8.1/Manes.03G193400.v8.1/Manes.03G203400.v8.1/Manes.05G106100.v8.1/Manes.05G163900.v8.1/Manes.06G057800.v8.1/Manes.06G079900.v8.1/Manes.06G095501.v8.1/…	37
Stem P/X	BP	GO:0006787	porphyrin-containing compound catabolic process	6/1150	13/28566	5.65177e-06	0.00207985	0.00191169	Manes.03G088300.v8.1/Manes.07G013100.v8.1/Manes.10G132300.v8.1/Manes.13G141000.v8.1/Manes.16G116700.v8.1/Manes.18G072200.v8.1	6
Stem P/X	BP	GO:1902457	negative regulation of stomatal opening	4/1150	5/28566	1.26479e-05	0.00349082	0.00320857	Manes.03G203400.v8.1/Manes.04G151300.v8.1/Manes.11G012300.v8.1/Manes.15G005200.v8.1	4
Stem P/X	BP	GO:0036211	protein modification process	47/1150	612/28566	2.03885e-05	0.0043728	0.00401924	Manes.01G084100.v8.1/Manes.01G103500.v8.1/Manes.01G110300.v8.1/Manes.01G185400.v8.1/Manes.01G216000.v8.1/Manes.01G246000.v8.1/Manes.02G003325.v8.1/Manes.02G065500.v8.1/Manes.02G070000.v8.1/Manes.02G150800.v8.1/Manes.02G159800.v8.1/Manes.03G003600.v8.1/Manes.03G081700.v8.1/Manes.03G177500.v8.1/Manes.04G033100.v8.1/Manes.04G164600.v8.1/Manes.04G166000.v8.1/Manes.06G013000.v8.1/Manes.06G045000.v8.1/…	47
Stem P/X	BP	GO:0046149	pigment catabolic process	6/1150	16/28566	2.37652e-05	0.0043728	0.00401924	Manes.03G088300.v8.1/Manes.07G013100.v8.1/Manes.10G132300.v8.1/Manes.13G141000.v8.1/Manes.16G116700.v8.1/Manes.18G072200.v8.1	6
Stem P/X	BP	GO:0043328	protein transport to vacuole involved in ubiquitin-dependent protein catabolic process via the multivesicular body sorting pathway	6/1150	17/28566	3.54763e-05	0.00559512	0.00514273	Manes.02G172100.v8.1/Manes.03G061600.v8.1/Manes.06G062600.v8.1/Manes.13G034700.v8.1/Manes.17G039800.v8.1/Manes.18G084535.v8.1	6
Stem P/X	BP	GO:0006635	fatty acid beta-oxidation	10/1150	54/28566	5.12184e-05	0.00630534	0.00579553	Manes.01G085900.v8.1/Manes.03G052700.v8.1/Manes.03G150200.v8.1/Manes.08G068601.v8.1/Manes.08G093200.v8.1/Manes.09G166500.v8.1/Manes.12G058903.v8.1/Manes.12G092800.v8.1/Manes.12G137000.v8.1/Manes.15G038400.v8.1	10
Stem P/X	BP	GO:0000422	autophagy of mitochondrion	6/1150	18/28566	5.14022e-05	0.00630534	0.00579553	Manes.01G181200.v8.1/Manes.05G064900.v8.1/Manes.06G132800.v8.1/Manes.08G119100.v8.1/Manes.09G007900.v8.1/Manes.12G031400.v8.1	6
Stem P/X	BP	GO:0030163	protein catabolic process	15/1150	117/28566	7.30761e-05	0.0080676	0.0074153	Manes.05G010700.v8.1/Manes.05G106100.v8.1/Manes.05G137800.v8.1/Manes.06G043000.v8.1/Manes.06G050600.v8.1/Manes.06G069300.v8.1/Manes.06G071100.v8.1/Manes.07G013100.v8.1/Manes.07G043500.v8.1/Manes.08G008600.v8.1/Manes.10G132300.v8.1/Manes.12G141800.v8.1/Manes.12G155200.v8.1/Manes.13G084100.v8.1/Manes.14G098800.v8.1	15
Stem P/X	BP	GO:0016226	iron-sulfur cluster assembly	8/1150	38/28566	0.000112094	0.0112502	0.0103406	Manes.01G073700.v8.1/Manes.08G025200.v8.1/Manes.08G036100.v8.1/Manes.09G055901.v8.1/Manes.10G119902.v8.1/Manes.12G119000.v8.1/Manes.14G065100.v8.1/Manes.16G008200.v8.1	8
Stem P/X	BP	GO:0006367	transcription initiation at RNA polymerase II promoter	6/1150	21/28566	0.000135441	0.0124606	0.0114531	Manes.01G064600.v8.1/Manes.01G169400.v8.1/Manes.03G005700.v8.1/Manes.03G054700.v8.1/Manes.05G153300.v8.1/Manes.09G146500.v8.1	6
Stem P/X	BP	GO:0031146	SCF-dependent proteasomal ubiquitin-dependent protein catabolic process	11/1150	75/28566	0.000198064	0.0168202	0.0154602	Manes.01G269900.v8.1/Manes.02G108700.v8.1/Manes.03G129700.v8.1/Manes.03G187500.v8.1/Manes.05G077300.v8.1/Manes.06G057800.v8.1/Manes.09G112800.v8.1/Manes.11G061100.v8.1/Manes.14G119228.v8.1/Manes.15G016600.v8.1/Manes.15G150700.v8.1	11
Stem P/X	BP	GO:0006623	protein targeting to vacuole	8/1150	42/28566	0.000234596	0.0174215	0.0160129	Manes.01G240000.v8.1/Manes.05G098825.v8.1/Manes.08G015900.v8.1/Manes.09G048862.v8.1/Manes.09G118400.v8.1/Manes.13G131650.v8.1/Manes.15G054600.v8.1/Manes.16G108000.v8.1	8
Stem P/X	BP	GO:0043162	ubiquitin-dependent protein catabolic process via the multivesicular body sorting pathway	3/1150	4/28566	0.000252485	0.0174215	0.0160129	Manes.06G156000.v8.1/Manes.08G015900.v8.1/Manes.09G048862.v8.1	3
Stem P/X	BP	GO:1900027	regulation of ruffle assembly	3/1150	4/28566	0.000252485	0.0174215	0.0160129	Manes.03G045000.v8.1/Manes.16G090100.v8.1/Manes.17G060900.v8.1	3
Stem P/X	BP	GO:0009642	response to light intensity	26/1150	317/28566	0.000518083	0.0320845	0.0294903	Manes.01G110400.v8.1/Manes.01G146100.v8.1/Manes.01G205800.v8.1/Manes.01G233000.v8.1/Manes.01G246000.v8.1/Manes.03G003600.v8.1/Manes.03G051800.v8.1/Manes.04G015600.v8.1/Manes.04G081000.v8.1/Manes.05G146400.v8.1/Manes.06G118900.v8.1/Manes.08G023800.v8.1/Manes.09G056602.v8.1/Manes.09G119100.v8.1/Manes.10G045800.v8.1/Manes.10G066100.v8.1/Manes.10G066400.v8.1/Manes.12G009300.v8.1/Manes.13G009900.v8.1/…	26
Stem P/X	BP	GO:0009415	response to water	15/1150	140/28566	0.000537016	0.0320845	0.0294903	Manes.01G185400.v8.1/Manes.01G187800.v8.1/Manes.01G233000.v8.1/Manes.02G032722.v8.1/Manes.02G090700.v8.1/Manes.02G150800.v8.1/Manes.02G171600.v8.1/Manes.02G207661.v8.1/Manes.04G163500.v8.1/Manes.05G047900.v8.1/Manes.14G081100.v8.1/Manes.15G144200.v8.1/Manes.15G155400.v8.1/Manes.15G177100.v8.1/Manes.17G095300.v8.1	15
Stem P/X	BP	GO:0006914	autophagy	9/1150	59/28566	0.000552178	0.0320845	0.0294903	Manes.01G185400.v8.1/Manes.01G227700.v8.1/Manes.03G188200.v8.1/Manes.05G010700.v8.1/Manes.05G064900.v8.1/Manes.08G119100.v8.1/Manes.08G124500.v8.1/Manes.09G161900.v8.1/Manes.12G031400.v8.1	9
Stem P/X	BP	GO:0019538	protein metabolic process	46/1150	689/28566	0.000611224	0.0337395	0.0310116	Manes.01G071400.v8.1/Manes.01G207500.v8.1/Manes.02G032000.v8.1/Manes.02G065500.v8.1/Manes.02G082700.v8.1/Manes.02G156800.v8.1/Manes.02G171600.v8.1/Manes.02G197600.v8.1/Manes.03G003900.v8.1/Manes.03G037300.v8.1/Manes.03G063100.v8.1/Manes.03G107000.v8.1/Manes.03G177500.v8.1/Manes.04G062000.v8.1/Manes.04G142300.v8.1/Manes.05G047900.v8.1/Manes.05G204400.v8.1/Manes.06G088300.v8.1/Manes.06G159300.v8.1/…	46
Stem P/C	BP	GO:0006364	rRNA processing	22/1175	119/28566	3.06392e-09	3.72573e-06	3.46062e-06	Manes.01G063000.v8.1/Manes.01G116100.v8.1/Manes.02G136600.v8.1/Manes.03G128600.v8.1/Manes.04G035200.v8.1/Manes.04G116700.v8.1/Manes.04G117100.v8.1/Manes.06G021200.v8.1/Manes.06G151200.v8.1/Manes.08G020900.v8.1/Manes.09G040300.v8.1/Manes.10G142700.v8.1/Manes.12G076100.v8.1/Manes.12G078200.v8.1/Manes.13G059900.v8.1/Manes.14G150400.v8.1/Manes.15G014800.v8.1/Manes.16G091500.v8.1/Manes.16G104100.v8.1/…	22
Stem P/C	BP	GO:0010088	phloem development	12/1175	60/28566	4.98941e-06	0.00303356	0.0028177	Manes.02G081200.v8.1/Manes.03G037900.v8.1/Manes.03G069800.v8.1/Manes.03G112000.v8.1/Manes.12G020100.v8.1/Manes.12G020200.v8.1/Manes.13G020500.v8.1/Manes.15G153300.v8.1/Manes.15G153400.v8.1/Manes.15G177900.v8.1/Manes.17G109600.v8.1/Manes.17G109700.v8.1	12
Stem P/C	BP	GO:0009793	embryo development ending in seed dormancy	62/1175	892/28566	4.39526e-05	0.0178155	0.0165478	Manes.01G135900.v8.1/Manes.01G140600.v8.1/Manes.02G004000.v8.1/Manes.02G076400.v8.1/Manes.02G094300.v8.1/Manes.02G150500.v8.1/Manes.02G167501.v8.1/Manes.02G183600.v8.1/Manes.03G076400.v8.1/Manes.03G137404.v8.1/Manes.03G140201.v8.1/Manes.03G200000.v8.1/Manes.04G009000.v8.1/Manes.04G130300.v8.1/Manes.05G077000.v8.1/Manes.05G091350.v8.1/Manes.05G148301.v8.1/Manes.05G193300.v8.1/Manes.05G194900.v8.1/…	62
Stem P/C	BP	GO:0000479	endonucleolytic cleavage of tricistronic rRNA transcript (SSU-rRNA, 5.8S rRNA, LSU-rRNA)	3/1175	3/28566	6.94227e-05	0.0200161	0.0185918	Manes.04G047600.v8.1/Manes.09G003400.v8.1/Manes.18G005500.v8.1	3
Stem P/C	BP	GO:0000724	double-strand break repair via homologous recombination	11/1175	69/28566	0.000111097	0.0200161	0.0185918	Manes.04G027100.v8.1/Manes.05G123347.v8.1/Manes.06G023550.v8.1/Manes.06G122000.v8.1/Manes.06G133600.v8.1/Manes.08G003200.v8.1/Manes.08G033100.v8.1/Manes.10G104300.v8.1/Manes.10G136400.v8.1/Manes.17G003800.v8.1/Manes.17G008200.v8.1	11
Stem P/C	BP	GO:0045038	protein import into chloroplast thylakoid membrane	5/1175	13/28566	0.000113952	0.0200161	0.0185918	Manes.01G260600.v8.1/Manes.04G017100.v8.1/Manes.05G038700.v8.1/Manes.08G026300.v8.1/Manes.14G024100.v8.1	5
Stem P/C	BP	GO:0006606	protein import into nucleus	10/1175	58/28566	0.000115224	0.0200161	0.0185918	Manes.06G076400.v8.1/Manes.09G106500.v8.1/Manes.09G140000.v8.1/Manes.10G013600.v8.1/Manes.11G016400.v8.1/Manes.11G114100.v8.1/Manes.12G061100.v8.1/Manes.15G003700.v8.1/Manes.16G075300.v8.1/Manes.17G083900.v8.1	10
Stem P/C	BP	GO:0010051	xylem and phloem pattern formation	12/1175	83/28566	0.00014485	0.021225	0.0197147	Manes.01G166800.v8.1/Manes.03G112000.v8.1/Manes.06G006800.v8.1/Manes.07G094900.v8.1/Manes.08G164000.v8.1/Manes.09G057000.v8.1/Manes.09G097500.v8.1/Manes.09G187500.v8.1/Manes.10G074500.v8.1/Manes.12G070100.v8.1/Manes.12G113300.v8.1/Manes.14G171100.v8.1	12
Stem P/C	BP	GO:0000460	maturation of 5.8S rRNA	5/1175	14/28566	0.000171256	0.021225	0.0197147	Manes.01G025400.v8.1/Manes.02G136600.v8.1/Manes.13G024200.v8.1/Manes.13G059900.v8.1/Manes.18G138900.v8.1	5
Stem P/C	BP	GO:0000470	maturation of LSU-rRNA	4/1175	8/28566	0.000174547	0.021225	0.0197147	Manes.01G025400.v8.1/Manes.02G136600.v8.1/Manes.13G024200.v8.1/Manes.13G059900.v8.1	4
Stem P/C	BP	GO:0000463	maturation of LSU-rRNA from tricistronic rRNA transcript (SSU-rRNA, 5.8S rRNA, LSU-rRNA)	5/1175	17/28566	0.000477469	0.0485231	0.0450703	Manes.04G089300.v8.1/Manes.06G049200.v8.1/Manes.08G020900.v8.1/Manes.12G043800.v8.1/Manes.17G112500.v8.1	5
Stem P/C	BP	GO:1903046	meiotic cell cycle process	19/1175	196/28566	0.000495131	0.0485231	0.0450703	Manes.01G088800.v8.1/Manes.01G125500.v8.1/Manes.02G081300.v8.1/Manes.03G037900.v8.1/Manes.04G035200.v8.1/Manes.06G085300.v8.1/Manes.06G162000.v8.1/Manes.07G035500.v8.1/Manes.09G021100.v8.1/Manes.10G103700.v8.1/Manes.12G054100.v8.1/Manes.12G081900.v8.1/Manes.12G113300.v8.1/Manes.13G016900.v8.1/Manes.14G004700.v8.1/Manes.14G008500.v8.1/Manes.16G023300.v8.1/Manes.16G047700.v8.1/Manes.17G041200.v8.1	19
Stem P/C	BP	GO:0010305	leaf vascular tissue pattern formation	8/1175	46/28566	0.00051875	0.0485231	0.0450703	Manes.01G116100.v8.1/Manes.02G183600.v8.1/Manes.03G173800.v8.1/Manes.03G175600.v8.1/Manes.05G080600.v8.1/Manes.12G010000.v8.1/Manes.12G077300.v8.1/Manes.15G031100.v8.1	8
Stem P/C	BP	GO:0000462	maturation of SSU-rRNA from tricistronic rRNA transcript (SSU-rRNA, 5.8S rRNA, LSU-rRNA)	7/1175	36/28566	0.000573258	0.0497915	0.0462485	Manes.04G116700.v8.1/Manes.04G117100.v8.1/Manes.09G003400.v8.1/Manes.13G075298.v8.1/Manes.16G005300.v8.1/Manes.18G005500.v8.1/Manes.18G056600.v8.1	7
Stem C/X	BP	GO:0006412	translation	177/4143	345/28566	4.52994e-59	1.01335e-55	9.10756e-56	Manes.01G017000.v8.1/Manes.01G048400.v8.1/Manes.01G053800.v8.1/Manes.01G097700.v8.1/Manes.01G116300.v8.1/Manes.01G164100.v8.1/Manes.01G181900.v8.1/Manes.01G185900.v8.1/Manes.01G200700.v8.1/Manes.01G218800.v8.1/Manes.01G221200.v8.1/Manes.01G222800.v8.1/Manes.01G232900.v8.1/Manes.01G253200.v8.1/Manes.02G045900.v8.1/Manes.02G053600.v8.1/Manes.02G141800.v8.1/Manes.02G178300.v8.1/Manes.02G217700.v8.1/…	177
Stem C/X	BP	GO:0002181	cytoplasmic translation	40/4143	62/28566	3.0228e-19	3.381e-16	3.03871e-16	Manes.01G082600.v8.1/Manes.01G219300.v8.1/Manes.01G257600.v8.1/Manes.02G026400.v8.1/Manes.02G041100.v8.1/Manes.02G169200.v8.1/Manes.03G086200.v8.1/Manes.03G197000.v8.1/Manes.04G137400.v8.1/Manes.04G149300.v8.1/Manes.04G149400.v8.1/Manes.05G016600.v8.1/Manes.05G035000.v8.1/Manes.06G133100.v8.1/Manes.06G145400.v8.1/Manes.07G002700.v8.1/Manes.07G002900.v8.1/Manes.07G082975.v8.1/Manes.07G127000.v8.1/…	40
Stem C/X	BP	GO:0000911	cytokinesis by cell plate formation	36/4143	67/28566	6.36951e-14	4.74953e-11	4.26869e-11	Manes.01G013600.v8.1/Manes.01G032600.v8.1/Manes.01G032800.v8.1/Manes.01G139600.v8.1/Manes.01G249000.v8.1/Manes.02G009200.v8.1/Manes.02G018000.v8.1/Manes.02G137200.v8.1/Manes.02G137800.v8.1/Manes.03G044500.v8.1/Manes.03G114700.v8.1/Manes.03G136400.v8.1/Manes.03G190400.v8.1/Manes.03G210501.v8.1/Manes.05G025900.v8.1/Manes.05G047400.v8.1/Manes.05G076600.v8.1/Manes.05G132500.v8.1/Manes.07G026100.v8.1/…	36
Stem C/X	BP	GO:0051301	cell division	129/4143	474/28566	3.1705e-13	1.7731e-10	1.59359e-10	Manes.01G017000.v8.1/Manes.01G046700.v8.1/Manes.01G058600.v8.1/Manes.01G069400.v8.1/Manes.01G123700.v8.1/Manes.01G132200.v8.1/Manes.01G228800.v8.1/Manes.01G236800.v8.1/Manes.01G240400.v8.1/Manes.02G018600.v8.1/Manes.02G077200.v8.1/Manes.02G095200.v8.1/Manes.02G102100.v8.1/Manes.03G010200.v8.1/Manes.03G010400.v8.1/Manes.03G032100.v8.1/Manes.03G037500.v8.1/Manes.03G047000.v8.1/Manes.03G066340.v8.1/…	129
Stem C/X	BP	GO:0009059	macromolecule biosynthetic process	280/4143	1333/28566	3.17381e-11	1.41996e-08	1.2762e-08	Manes.01G003300.v8.1/Manes.01G027500.v8.1/Manes.01G041900.v8.1/Manes.01G042400.v8.1/Manes.01G046700.v8.1/Manes.01G057000.v8.1/Manes.01G058600.v8.1/Manes.01G063100.v8.1/Manes.01G067700.v8.1/Manes.01G077700.v8.1/Manes.01G080964.v8.1/Manes.01G094500.v8.1/Manes.01G100000.v8.1/Manes.01G118000.v8.1/Manes.01G118200.v8.1/Manes.01G130300.v8.1/Manes.01G141200.v8.1/Manes.01G150300.v8.1/Manes.01G153100.v8.1/…	280
Stem C/X	BP	GO:0000028	ribosomal small subunit assembly	22/4143	35/28566	7.29775e-11	2.72084e-08	2.44539e-08	Manes.01G097700.v8.1/Manes.01G116300.v8.1/Manes.01G200700.v8.1/Manes.02G053600.v8.1/Manes.04G002200.v8.1/Manes.04G149300.v8.1/Manes.04G149400.v8.1/Manes.06G017200.v8.1/Manes.08G039000.v8.1/Manes.08G039300.v8.1/Manes.08G064300.v8.1/Manes.08G100000.v8.1/Manes.09G041000.v8.1/Manes.09G173400.v8.1/Manes.11G014400.v8.1/Manes.11G014600.v8.1/Manes.11G052400.v8.1/Manes.12G012850.v8.1/Manes.15G036700.v8.1/…	22
Stem C/X	BP	GO:1903046	meiotic cell cycle process	64/4143	196/28566	1.01952e-10	3.2581e-08	2.92825e-08	Manes.01G083200.v8.1/Manes.01G095500.v8.1/Manes.01G096000.v8.1/Manes.01G141200.v8.1/Manes.01G149100.v8.1/Manes.01G192500.v8.1/Manes.01G228800.v8.1/Manes.02G041400.v8.1/Manes.02G055100.v8.1/Manes.02G099600.v8.1/Manes.02G102100.v8.1/Manes.02G156000.v8.1/Manes.03G090900.v8.1/Manes.04G150200.v8.1/Manes.04G162100.v8.1/Manes.05G048200.v8.1/Manes.05G161400.v8.1/Manes.06G028800.v8.1/Manes.06G071000.v8.1/…	64
Stem C/X	BP	GO:0000910	cytokinesis	51/4143	141/28566	1.31231e-10	3.66954e-08	3.29804e-08	Manes.01G073900.v8.1/Manes.01G080964.v8.1/Manes.01G083200.v8.1/Manes.01G096000.v8.1/Manes.01G130300.v8.1/Manes.01G141200.v8.1/Manes.01G149100.v8.1/Manes.02G033700.v8.1/Manes.02G040500.v8.1/Manes.02G041400.v8.1/Manes.02G055100.v8.1/Manes.02G099600.v8.1/Manes.02G102100.v8.1/Manes.03G028600.v8.1/Manes.03G152600.v8.1/Manes.03G210501.v8.1/Manes.05G022500.v8.1/Manes.06G028800.v8.1/Manes.06G071000.v8.1/…	51
Stem C/X	BP	GO:0048532	anatomical structure arrangement	32/4143	69/28566	2.42588e-10	6.02966e-08	5.41922e-08	Manes.01G046700.v8.1/Manes.01G054400.v8.1/Manes.01G078301.v8.1/Manes.01G123700.v8.1/Manes.01G192500.v8.1/Manes.03G032100.v8.1/Manes.03G090900.v8.1/Manes.03G152600.v8.1/Manes.03G204100.v8.1/Manes.04G034300.v8.1/Manes.04G138700.v8.1/Manes.04G150200.v8.1/Manes.05G161400.v8.1/Manes.06G128800.v8.1/Manes.06G156100.v8.1/Manes.09G089700.v8.1/Manes.11G131300.v8.1/Manes.12G042700.v8.1/Manes.12G087900.v8.1/…	32
Stem C/X	BP	GO:0010016	shoot system morphogenesis	45/4143	123/28566	1.02558e-09	2.29422e-07	2.06195e-07	Manes.01G063100.v8.1/Manes.01G078301.v8.1/Manes.01G141200.v8.1/Manes.01G151000.v8.1/Manes.01G192500.v8.1/Manes.02G099600.v8.1/Manes.03G010200.v8.1/Manes.03G032100.v8.1/Manes.03G065580.v8.1/Manes.04G138700.v8.1/Manes.04G150200.v8.1/Manes.05G127600.v8.1/Manes.06G096900.v8.1/Manes.06G134600.v8.1/Manes.06G136700.v8.1/Manes.06G137600.v8.1/Manes.06G173132.v8.1/Manes.08G047300.v8.1/Manes.09G022300.v8.1/…	45
Stem C/X	BP	GO:0016070	RNA metabolic process	313/4143	1580/28566	2.00898e-09	4.08554e-07	3.67192e-07	Manes.01G053800.v8.1/Manes.01G054400.v8.1/Manes.01G078000.v8.1/Manes.01G080964.v8.1/Manes.01G083200.v8.1/Manes.01G086200.v8.1/Manes.01G096000.v8.1/Manes.01G104000.v8.1/Manes.01G104700.v8.1/Manes.01G132200.v8.1/Manes.01G138000.v8.1/Manes.01G149100.v8.1/Manes.01G150100.v8.1/Manes.01G207700.v8.1/Manes.01G212200.v8.1/Manes.01G212600.v8.1/Manes.01G219900.v8.1/Manes.01G222800.v8.1/Manes.01G228800.v8.1/…	313
Stem C/X	BP	GO:0044772	mitotic cell cycle phase transition	21/4143	37/28566	2.84285e-09	5.29955e-07	4.76303e-07	Manes.02G112900.v8.1/Manes.02G135600.v8.1/Manes.04G120600.v8.1/Manes.05G133500.v8.1/Manes.05G177400.v8.1/Manes.07G076800.v8.1/Manes.08G061900.v8.1/Manes.08G062000.v8.1/Manes.10G075100.v8.1/Manes.10G077365.v8.1/Manes.10G084500.v8.1/Manes.12G108100.v8.1/Manes.12G128000.v8.1/Manes.13G119100.v8.1/Manes.16G047500.v8.1/Manes.17G034200.v8.1/Manes.17G085800.v8.1/Manes.17G089333.v8.1/Manes.18G041600.v8.1/…	21
Stem C/X	BP	GO:0000079	regulation of cyclin-dependent protein serine/threonine kinase activity	25/4143	50/28566	3.12373e-09	5.37522e-07	4.83103e-07	Manes.01G273500.v8.1/Manes.02G112900.v8.1/Manes.02G135600.v8.1/Manes.04G120600.v8.1/Manes.05G056500.v8.1/Manes.05G133500.v8.1/Manes.05G177400.v8.1/Manes.06G130300.v8.1/Manes.07G076800.v8.1/Manes.08G061900.v8.1/Manes.08G062000.v8.1/Manes.10G075100.v8.1/Manes.10G077365.v8.1/Manes.10G084500.v8.1/Manes.12G108100.v8.1/Manes.12G128000.v8.1/Manes.13G119100.v8.1/Manes.14G112800.v8.1/Manes.16G047500.v8.1/…	25
Stem C/X	BP	GO:0009888	tissue development	202/4143	944/28566	4.139e-09	6.61352e-07	5.94397e-07	Manes.01G016800.v8.1/Manes.01G027500.v8.1/Manes.01G031700.v8.1/Manes.01G054400.v8.1/Manes.01G057000.v8.1/Manes.01G072200.v8.1/Manes.01G077700.v8.1/Manes.01G100700.v8.1/Manes.01G111300.v8.1/Manes.01G118000.v8.1/Manes.01G125700.v8.1/Manes.01G130600.v8.1/Manes.01G139400.v8.1/Manes.01G149100.v8.1/Manes.01G172500.v8.1/Manes.01G172600.v8.1/Manes.01G207700.v8.1/Manes.01G221700.v8.1/Manes.01G251000.v8.1/…	202
Stem C/X	BP	GO:0010014	meristem initiation	21/4143	38/28566	5.48335e-09	8.17751e-07	7.34962e-07	Manes.01G141200.v8.1/Manes.01G228800.v8.1/Manes.02G099600.v8.1/Manes.03G059200.v8.1/Manes.04G020100.v8.1/Manes.04G102100.v8.1/Manes.04G133100.v8.1/Manes.05G127600.v8.1/Manes.06G055000.v8.1/Manes.06G137600.v8.1/Manes.11G019400.v8.1/Manes.11G034600.v8.1/Manes.11G067000.v8.1/Manes.11G146000.v8.1/Manes.12G044700.v8.1/Manes.12G090400.v8.1/Manes.13G045700.v8.1/Manes.14G122900.v8.1/Manes.16G074600.v8.1/…	21
Stem C/X	BP	GO:0003002	regionalization	34/4143	86/28566	1.13457e-08	1.58627e-06	1.42568e-06	Manes.01G111200.v8.1/Manes.01G130600.v8.1/Manes.01G132000.v8.1/Manes.02G085800.v8.1/Manes.02G162500.v8.1/Manes.03G181200.v8.1/Manes.06G071000.v8.1/Manes.06G137600.v8.1/Manes.06G173700.v8.1/Manes.06G179801.v8.1/Manes.08G012400.v8.1/Manes.08G067300.v8.1/Manes.08G127800.v8.1/Manes.08G171000.v8.1/Manes.09G022300.v8.1/Manes.09G063054.v8.1/Manes.09G118100.v8.1/Manes.09G156500.v8.1/Manes.12G036200.v8.1/…	34
Stem C/X	BP	GO:0009832	plant-type cell wall biogenesis	54/4143	173/28566	1.67083e-08	2.19861e-06	1.97602e-06	Manes.01G026300.v8.1/Manes.01G102900.v8.1/Manes.01G141200.v8.1/Manes.02G010600.v8.1/Manes.02G099600.v8.1/Manes.02G169500.v8.1/Manes.03G008300.v8.1/Manes.03G010200.v8.1/Manes.03G016500.v8.1/Manes.03G146800.v8.1/Manes.03G211400.v8.1/Manes.04G010600.v8.1/Manes.04G120400.v8.1/Manes.05G022500.v8.1/Manes.05G110800.v8.1/Manes.05G113400.v8.1/Manes.05G186753.v8.1/Manes.06G028800.v8.1/Manes.06G031400.v8.1/…	54
Stem C/X	BP	GO:0007018	microtubule-based movement	30/4143	72/28566	1.95027e-08	2.42376e-06	2.17837e-06	Manes.01G003100.v8.1/Manes.01G004466.v8.1/Manes.01G021900.v8.1/Manes.01G223400.v8.1/Manes.02G165800.v8.1/Manes.03G020300.v8.1/Manes.03G044500.v8.1/Manes.03G090900.v8.1/Manes.03G133900.v8.1/Manes.03G162300.v8.1/Manes.03G210501.v8.1/Manes.04G028300.v8.1/Manes.04G063200.v8.1/Manes.05G044100.v8.1/Manes.05G117700.v8.1/Manes.05G132500.v8.1/Manes.05G198100.v8.1/Manes.08G027100.v8.1/Manes.08G042300.v8.1/…	30
Stem C/X	BP	GO:0006281	DNA repair	51/4143	161/28566	2.40311e-08	2.82935e-06	2.5429e-06	Manes.01G145600.v8.1/Manes.02G162400.v8.1/Manes.02G166400.v8.1/Manes.03G002500.v8.1/Manes.03G033900.v8.1/Manes.03G035300.v8.1/Manes.03G172700.v8.1/Manes.03G197500.v8.1/Manes.04G010200.v8.1/Manes.04G013700.v8.1/Manes.04G069900.v8.1/Manes.04G160000.v8.1/Manes.05G060200.v8.1/Manes.05G087700.v8.1/Manes.06G013800.v8.1/Manes.06G080000.v8.1/Manes.06G082600.v8.1/Manes.06G155000.v8.1/Manes.08G153200.v8.1/…	51
Stem C/X	BP	GO:0048507	meristem development	78/4143	291/28566	2.93432e-08	3.28204e-06	2.94977e-06	Manes.01G046700.v8.1/Manes.01G063100.v8.1/Manes.01G078301.v8.1/Manes.01G118200.v8.1/Manes.01G151000.v8.1/Manes.01G192500.v8.1/Manes.01G250400.v8.1/Manes.02G012300.v8.1/Manes.02G014200.v8.1/Manes.02G060200.v8.1/Manes.02G077200.v8.1/Manes.02G165000.v8.1/Manes.03G017900.v8.1/Manes.03G057600.v8.1/Manes.03G090900.v8.1/Manes.03G163000.v8.1/Manes.03G177000.v8.1/Manes.03G204100.v8.1/Manes.04G034300.v8.1/…	78
Stem C/X	BP	GO:0009793	embryo development ending in seed dormancy	185/4143	892/28566	1.89451e-07	2.0181e-05	1.81379e-05	Manes.01G007400.v8.1/Manes.01G032600.v8.1/Manes.01G032800.v8.1/Manes.01G054800.v8.1/Manes.01G063100.v8.1/Manes.01G083200.v8.1/Manes.01G118200.v8.1/Manes.01G123700.v8.1/Manes.01G126800.v8.1/Manes.01G141100.v8.1/Manes.01G149100.v8.1/Manes.01G151000.v8.1/Manes.01G168500.v8.1/Manes.01G183200.v8.1/Manes.01G192500.v8.1/Manes.01G201500.v8.1/Manes.01G228800.v8.1/Manes.01G244900.v8.1/Manes.01G251700.v8.1/…	185
Stem C/X	BP	GO:0010051	xylem and phloem pattern formation	31/4143	83/28566	2.27451e-07	2.31276e-05	2.07862e-05	Manes.01G027500.v8.1/Manes.01G078301.v8.1/Manes.01G192500.v8.1/Manes.02G009200.v8.1/Manes.02G100100.v8.1/Manes.02G124400.v8.1/Manes.03G100000.v8.1/Manes.04G013500.v8.1/Manes.04G020100.v8.1/Manes.05G142300.v8.1/Manes.06G138000.v8.1/Manes.07G030800.v8.1/Manes.08G060200.v8.1/Manes.08G101900.v8.1/Manes.09G124300.v8.1/Manes.10G051600.v8.1/Manes.10G112500.v8.1/Manes.11G099000.v8.1/Manes.11G146000.v8.1/…	31
Stem C/X	BP	GO:0019219	regulation of nucleobase-containing compound metabolic process	75/4143	290/28566	2.56484e-07	2.49459e-05	2.24204e-05	Manes.01G083200.v8.1/Manes.01G125700.v8.1/Manes.01G149100.v8.1/Manes.01G212600.v8.1/Manes.01G262000.v8.1/Manes.02G041400.v8.1/Manes.02G077200.v8.1/Manes.03G017900.v8.1/Manes.03G090000.v8.1/Manes.03G090900.v8.1/Manes.03G149900.v8.1/Manes.03G177100.v8.1/Manes.03G184400.v8.1/Manes.04G026300.v8.1/Manes.04G039500.v8.1/Manes.04G093000.v8.1/Manes.04G150700.v8.1/Manes.05G031300.v8.1/Manes.05G069300.v8.1/…	75
Stem C/X	BP	GO:0006414	translational elongation	14/4143	23/28566	3.97771e-07	3.61995e-05	3.25346e-05	Manes.01G176200.v8.1/Manes.03G146700.v8.1/Manes.03G146900.v8.1/Manes.03G147000.v8.1/Manes.05G016600.v8.1/Manes.06G021300.v8.1/Manes.06G088600.v8.1/Manes.06G118500.v8.1/Manes.06G172600.v8.1/Manes.14G016900.v8.1/Manes.14G052200.v8.1/Manes.15G027600.v8.1/Manes.15G054700.v8.1/Manes.15G054900.v8.1	14
Stem C/X	BP	GO:0000027	ribosomal large subunit assembly	15/4143	26/28566	4.04554e-07	3.61995e-05	3.25346e-05	Manes.01G017000.v8.1/Manes.01G218800.v8.1/Manes.02G217700.v8.1/Manes.02G218000.v8.1/Manes.04G030100.v8.1/Manes.05G131600.v8.1/Manes.05G131700.v8.1/Manes.07G002700.v8.1/Manes.07G002900.v8.1/Manes.07G111000.v8.1/Manes.07G127000.v8.1/Manes.10G016100.v8.1/Manes.10G148100.v8.1/Manes.11G134900.v8.1/Manes.18G125200.v8.1	15
Stem C/X	BP	GO:0042274	ribosomal small subunit biogenesis	11/4143	15/28566	4.5659e-07	3.92843e-05	3.53072e-05	Manes.01G100100.v8.1/Manes.05G099700.v8.1/Manes.05G152500.v8.1/Manes.06G094400.v8.1/Manes.08G065300.v8.1/Manes.10G071100.v8.1/Manes.12G045700.v8.1/Manes.12G045800.v8.1/Manes.12G121700.v8.1/Manes.14G076800.v8.1/Manes.17G014900.v8.1	11
Stem C/X	BP	GO:0006260	DNA replication	16/4143	31/28566	1.26438e-06	0.000104756	9.4151e-05	Manes.03G002500.v8.1/Manes.03G066340.v8.1/Manes.04G076400.v8.1/Manes.05G033300.v8.1/Manes.05G060200.v8.1/Manes.07G137600.v8.1/Manes.08G078200.v8.1/Manes.08G160700.v8.1/Manes.10G073400.v8.1/Manes.11G047500.v8.1/Manes.11G152000.v8.1/Manes.12G031300.v8.1/Manes.12G146100.v8.1/Manes.14G002000.v8.1/Manes.17G103000.v8.1/Manes.18G122300.v8.1	16
Stem C/X	BP	GO:0009555	pollen development	81/4143	334/28566	1.4827e-06	0.00011773	0.000105811	Manes.01G083700.v8.1/Manes.01G102900.v8.1/Manes.01G131600.v8.1/Manes.01G161200.v8.1/Manes.01G169700.v8.1/Manes.01G179500.v8.1/Manes.01G201500.v8.1/Manes.01G256501.v8.1/Manes.02G008800.v8.1/Manes.02G018000.v8.1/Manes.02G100100.v8.1/Manes.02G102100.v8.1/Manes.02G137200.v8.1/Manes.02G137800.v8.1/Manes.02G140000.v8.1/Manes.02G169300.v8.1/Manes.02G201500.v8.1/Manes.02G223000.v8.1/Manes.03G036600.v8.1/…	81
Stem C/X	BP	GO:0000914	phragmoplast assembly	8/4143	9/28566	1.52623e-06	0.00011773	0.000105811	Manes.01G003100.v8.1/Manes.01G249000.v8.1/Manes.03G190400.v8.1/Manes.05G025900.v8.1/Manes.05G198100.v8.1/Manes.08G120800.v8.1/Manes.09G166900.v8.1/Manes.15G017750.v8.1	8
Stem C/X	BP	GO:0010440	stomatal lineage progression	11/4143	17/28566	3.11897e-06	0.000232571	0.000209026	Manes.03G174900.v8.1/Manes.04G092400.v8.1/Manes.04G117200.v8.1/Manes.04G143000.v8.1/Manes.12G128000.v8.1/Manes.14G044400.v8.1/Manes.14G045600.v8.1/Manes.15G031500.v8.1/Manes.15G043200.v8.1/Manes.15G043300.v8.1/Manes.16G119900.v8.1	11
Stem C/X	BP	GO:1905392	plant organ morphogenesis	48/4143	174/28566	5.31374e-06	0.000383446	0.000344626	Manes.01G192500.v8.1/Manes.01G251000.v8.1/Manes.02G013832.v8.1/Manes.02G085800.v8.1/Manes.02G124400.v8.1/Manes.02G153700.v8.1/Manes.03G028700.v8.1/Manes.03G181200.v8.1/Manes.04G013400.v8.1/Manes.04G133100.v8.1/Manes.04G157800.v8.1/Manes.05G027800.v8.1/Manes.05G127600.v8.1/Manes.05G135200.v8.1/Manes.05G184000.v8.1/Manes.05G208200.v8.1/Manes.07G057300.v8.1/Manes.08G171000.v8.1/Manes.09G022300.v8.1/…	48
Stem C/X	BP	GO:0010444	guard mother cell differentiation	10/4143	15/28566	6.06263e-06	0.000423816	0.000380909	Manes.01G188000.v8.1/Manes.02G137200.v8.1/Manes.02G137800.v8.1/Manes.05G098700.v8.1/Manes.05G177400.v8.1/Manes.07G076800.v8.1/Manes.10G077365.v8.1/Manes.12G108100.v8.1/Manes.13G119100.v8.1/Manes.18G041600.v8.1	10
Stem C/X	BP	GO:0006270	DNA replication initiation	12/4143	21/28566	6.94796e-06	0.000458147	0.000411764	Manes.05G003100.v8.1/Manes.05G033300.v8.1/Manes.06G040400.v8.1/Manes.08G099300.v8.1/Manes.08G160700.v8.1/Manes.10G073400.v8.1/Manes.11G053500.v8.1/Manes.13G048900.v8.1/Manes.14G002000.v8.1/Manes.15G001220.v8.1/Manes.15G120100.v8.1/Manes.16G060200.v8.1	12
Stem C/X	BP	GO:0007129	homologous chromosome pairing at meiosis	11/4143	18/28566	6.96334e-06	0.000458147	0.000411764	Manes.01G082400.v8.1/Manes.03G097800.v8.1/Manes.05G194701.v8.1/Manes.08G123200.v8.1/Manes.09G075018.v8.1/Manes.12G011600.v8.1/Manes.14G045100.v8.1/Manes.14G100100.v8.1/Manes.15G061000.v8.1/Manes.16G045800.v8.1/Manes.18G067700.v8.1	11
Stem C/X	BP	GO:1901673	regulation of mitotic spindle assembly	6/4143	6/28566	9.27786e-06	0.000585837	0.000526527	Manes.01G003100.v8.1/Manes.03G133900.v8.1/Manes.03G210501.v8.1/Manes.04G063200.v8.1/Manes.05G198100.v8.1/Manes.15G144100.v8.1	6
Stem C/X	BP	GO:0009742	brassinosteroid mediated signaling pathway	27/4143	79/28566	9.42786e-06	0.000585837	0.000526527	Manes.01G000527.v8.1/Manes.01G058900.v8.1/Manes.01G133400.v8.1/Manes.01G166700.v8.1/Manes.01G258600.v8.1/Manes.02G088500.v8.1/Manes.02G091500.v8.1/Manes.02G124200.v8.1/Manes.02G149900.v8.1/Manes.02G187500.v8.1/Manes.05G036301.v8.1/Manes.05G061200.v8.1/Manes.05G069900.v8.1/Manes.08G074100.v8.1/Manes.09G099700.v8.1/Manes.10G104500.v8.1/Manes.14G089600.v8.1/Manes.15G084200.v8.1/Manes.15G097200.v8.1/…	27
Stem C/X	BP	GO:0000082	G1/S transition of mitotic cell cycle	10/4143	16/28566	1.40535e-05	0.000849667	0.000763647	Manes.02G137200.v8.1/Manes.02G137800.v8.1/Manes.03G097800.v8.1/Manes.05G129300.v8.1/Manes.05G177400.v8.1/Manes.07G076800.v8.1/Manes.10G077365.v8.1/Manes.16G045800.v8.1/Manes.18G001200.v8.1/Manes.18G041600.v8.1	10
Stem C/X	BP	GO:0007015	actin filament organization	22/4143	60/28566	1.76028e-05	0.00103625	0.000931338	Manes.01G199400.v8.1/Manes.01G272200.v8.1/Manes.02G136000.v8.1/Manes.03G023400.v8.1/Manes.03G037500.v8.1/Manes.03G116600.v8.1/Manes.04G064300.v8.1/Manes.05G057000.v8.1/Manes.06G021432.v8.1/Manes.06G102200.v8.1/Manes.08G061800.v8.1/Manes.08G174100.v8.1/Manes.09G002700.v8.1/Manes.12G039700.v8.1/Manes.13G041800.v8.1/Manes.13G139900.v8.1/Manes.14G159021.v8.1/Manes.15G083100.v8.1/Manes.15G163700.v8.1/…	22
Stem C/X	BP	GO:0009933	meristem structural organization	20/4143	53/28566	2.57995e-05	0.00147983	0.00133002	Manes.01G076300.v8.1/Manes.01G103200.v8.1/Manes.02G155300.v8.1/Manes.03G065580.v8.1/Manes.03G066340.v8.1/Manes.06G058900.v8.1/Manes.06G134600.v8.1/Manes.08G152500.v8.1/Manes.09G022300.v8.1/Manes.12G043700.v8.1/Manes.12G152000.v8.1/Manes.13G043200.v8.1/Manes.13G082700.v8.1/Manes.15G064000.v8.1/Manes.16G002100.v8.1/Manes.16G066700.v8.1/Manes.16G074400.v8.1/Manes.17G013600.v8.1/Manes.18G040800.v8.1/…	20
Stem C/X	BP	GO:0000278	mitotic cell cycle	25/4143	75/28566	3.23174e-05	0.00180735	0.00162438	Manes.01G161200.v8.1/Manes.01G166100.v8.1/Manes.01G249000.v8.1/Manes.03G096000.v8.1/Manes.03G196500.v8.1/Manes.04G006100.v8.1/Manes.04G054800.v8.1/Manes.04G076400.v8.1/Manes.05G025900.v8.1/Manes.05G168700.v8.1/Manes.06G080000.v8.1/Manes.08G171000.v8.1/Manes.09G037300.v8.1/Manes.09G118100.v8.1/Manes.11G152900.v8.1/Manes.12G031300.v8.1/Manes.12G114500.v8.1/Manes.13G066400.v8.1/Manes.13G078050.v8.1/…	25
Stem C/X	BP	GO:0061640	cytoskeleton-dependent cytokinesis	13/4143	27/28566	3.3301e-05	0.00181694	0.00163299	Manes.01G203100.v8.1/Manes.02G198100.v8.1/Manes.03G090900.v8.1/Manes.05G082700.v8.1/Manes.09G030300.v8.1/Manes.10G003500.v8.1/Manes.10G064400.v8.1/Manes.10G098500.v8.1/Manes.11G145000.v8.1/Manes.13G100000.v8.1/Manes.15G043200.v8.1/Manes.15G043300.v8.1/Manes.18G036900.v8.1	13
Stem C/X	BP	GO:0010073	meristem maintenance	45/4143	172/28566	4.33586e-05	0.00230936	0.00207556	Manes.01G123700.v8.1/Manes.01G240600.v8.1/Manes.02G084600.v8.1/Manes.02G124400.v8.1/Manes.03G010200.v8.1/Manes.03G035050.v8.1/Manes.03G065632.v8.1/Manes.03G067700.v8.1/Manes.04G093900.v8.1/Manes.04G133100.v8.1/Manes.05G043800.v8.1/Manes.05G060200.v8.1/Manes.06G048000.v8.1/Manes.06G108200.v8.1/Manes.08G012400.v8.1/Manes.08G024100.v8.1/Manes.08G067300.v8.1/Manes.08G169500.v8.1/Manes.09G056502.v8.1/…	45
Stem C/X	BP	GO:0048229	gametophyte development	25/4143	77/28566	5.31496e-05	0.00276501	0.00248508	Manes.01G046700.v8.1/Manes.01G082700.v8.1/Manes.01G123700.v8.1/Manes.02G137200.v8.1/Manes.02G137800.v8.1/Manes.03G044500.v8.1/Manes.03G097800.v8.1/Manes.03G098333.v8.1/Manes.04G076400.v8.1/Manes.05G132500.v8.1/Manes.05G168700.v8.1/Manes.06G156100.v8.1/Manes.07G097400.v8.1/Manes.08G012400.v8.1/Manes.08G078200.v8.1/Manes.08G160700.v8.1/Manes.09G063054.v8.1/Manes.12G031300.v8.1/Manes.13G043700.v8.1/…	25
Stem C/X	BP	GO:0006268	DNA unwinding involved in DNA replication	9/4143	15/28566	6.12506e-05	0.00311404	0.00279877	Manes.05G003100.v8.1/Manes.06G040400.v8.1/Manes.08G099300.v8.1/Manes.09G175300.v8.1/Manes.10G122800.v8.1/Manes.13G015900.v8.1/Manes.15G120100.v8.1/Manes.16G060200.v8.1/Manes.18G122300.v8.1	9
Stem C/X	BP	GO:0006272	leading strand elongation	5/4143	5/28566	6.4037e-05	0.00318335	0.00286107	Manes.01G165500.v8.1/Manes.02G123000.v8.1/Manes.04G006100.v8.1/Manes.11G162100.v8.1/Manes.13G122900.v8.1	5
Stem C/X	BP	GO:0010087	phloem or xylem histogenesis	34/4143	120/28566	6.5797e-05	0.00319973	0.00287579	Manes.01G032600.v8.1/Manes.01G032800.v8.1/Manes.02G033400.v8.1/Manes.02G095200.v8.1/Manes.03G053600.v8.1/Manes.03G193200.v8.1/Manes.04G133100.v8.1/Manes.05G007400.v8.1/Manes.05G175700.v8.1/Manes.06G076600.v8.1/Manes.06G096900.v8.1/Manes.06G133300.v8.1/Manes.07G126700.v8.1/Manes.08G101900.v8.1/Manes.08G106900.v8.1/Manes.08G120000.v8.1/Manes.09G022300.v8.1/Manes.09G111400.v8.1/Manes.11G034600.v8.1/…	34
Stem C/X	BP	GO:0036297	interstrand cross-link repair	9/4143	16/28566	0.000121933	0.00580347	0.00521593	Manes.03G056300.v8.1/Manes.04G010200.v8.1/Manes.05G194701.v8.1/Manes.09G075018.v8.1/Manes.11G047500.v8.1/Manes.11G073600.v8.1/Manes.13G040600.v8.1/Manes.14G045100.v8.1/Manes.18G103400.v8.1	9
Stem C/X	BP	GO:0010311	lateral root formation	27/4143	90/28566	0.000125874	0.00586623	0.00527233	Manes.01G032600.v8.1/Manes.01G032800.v8.1/Manes.01G114600.v8.1/Manes.01G214300.v8.1/Manes.02G138100.v8.1/Manes.02G160400.v8.1/Manes.03G021000.v8.1/Manes.03G027800.v8.1/Manes.03G043900.v8.1/Manes.06G024900.v8.1/Manes.06G075700.v8.1/Manes.07G127400.v8.1/Manes.07G127900.v8.1/Manes.08G060951.v8.1/Manes.08G090700.v8.1/Manes.09G107800.v8.1/Manes.10G015300.v8.1/Manes.11G138600.v8.1/Manes.12G023700.v8.1/…	27
Stem C/X	BP	GO:0009826	unidimensional cell growth	65/4143	287/28566	0.00013805	0.00630238	0.00566433	Manes.01G032600.v8.1/Manes.01G032800.v8.1/Manes.01G034500.v8.1/Manes.01G063100.v8.1/Manes.01G097200.v8.1/Manes.01G097800.v8.1/Manes.01G172700.v8.1/Manes.01G240400.v8.1/Manes.01G249100.v8.1/Manes.01G262300.v8.1/Manes.02G053500.v8.1/Manes.02G071350.v8.1/Manes.02G093100.v8.1/Manes.02G131900.v8.1/Manes.02G165900.v8.1/Manes.03G033900.v8.1/Manes.03G037500.v8.1/Manes.03G066661.v8.1/Manes.03G081200.v8.1/…	65
Stem C/X	BP	GO:0007131	reciprocal meiotic recombination	15/4143	38/28566	0.000144047	0.00644467	0.00579221	Manes.01G082400.v8.1/Manes.02G112700.v8.1/Manes.02G201500.v8.1/Manes.03G079300.v8.1/Manes.03G131500.v8.1/Manes.03G172700.v8.1/Manes.07G082400.v8.1/Manes.09G070800.v8.1/Manes.09G075018.v8.1/Manes.11G109100.v8.1/Manes.11G135500.v8.1/Manes.14G045100.v8.1/Manes.15G061000.v8.1/Manes.15G065700.v8.1/Manes.18G067700.v8.1	15
Stem C/X	BP	GO:0006261	DNA-templated DNA replication	12/4143	27/28566	0.000175705	0.00755868	0.00679344	Manes.03G066340.v8.1/Manes.06G013800.v8.1/Manes.06G080000.v8.1/Manes.07G137600.v8.1/Manes.08G153200.v8.1/Manes.12G077400.v8.1/Manes.14G146300.v8.1/Manes.14G165664.v8.1/Manes.15G001220.v8.1/Manes.16G042500.v8.1/Manes.17G059900.v8.1/Manes.18G079501.v8.1	12
Stem C/X	BP	GO:0042273	ribosomal large subunit biogenesis	12/4143	27/28566	0.000175705	0.00755868	0.00679344	Manes.03G162900.v8.1/Manes.06G137800.v8.1/Manes.06G164900.v8.1/Manes.09G100900.v8.1/Manes.10G019200.v8.1/Manes.12G019500.v8.1/Manes.12G113600.v8.1/Manes.12G121700.v8.1/Manes.13G112100.v8.1/Manes.14G002300.v8.1/Manes.15G013200.v8.1/Manes.15G042500.v8.1	12
Stem C/X	BP	GO:0000076	DNA replication checkpoint signaling	6/4143	8/28566	0.000199359	0.00810379	0.00728336	Manes.01G215900.v8.1/Manes.04G076400.v8.1/Manes.05G065100.v8.1/Manes.06G155000.v8.1/Manes.10G068700.v8.1/Manes.12G031300.v8.1	6
Stem C/X	BP	GO:0042256	mature ribosome assembly	6/4143	8/28566	0.000199359	0.00810379	0.00728336	Manes.04G149300.v8.1/Manes.04G149400.v8.1/Manes.11G014400.v8.1/Manes.11G014600.v8.1/Manes.11G105000.v8.1/Manes.15G181500.v8.1	6
Stem C/X	BP	GO:1902182	shoot apical meristem development	6/4143	8/28566	0.000199359	0.00810379	0.00728336	Manes.06G168900.v8.1/Manes.09G031833.v8.1/Manes.09G031866.v8.1/Manes.09G031900.v8.1/Manes.15G172900.v8.1/Manes.18G046900.v8.1	6
Stem C/X	BP	GO:0051302	regulation of cell division	15/4143	39/28566	0.000202866	0.00810379	0.00728336	Manes.01G201500.v8.1/Manes.02G223500.v8.1/Manes.03G053600.v8.1/Manes.04G000400.v8.1/Manes.04G006100.v8.1/Manes.04G013400.v8.1/Manes.06G106900.v8.1/Manes.07G142401.v8.1/Manes.07G143300.v8.1/Manes.09G106700.v8.1/Manes.10G003101.v8.1/Manes.10G153300.v8.1/Manes.11G101900.v8.1/Manes.12G137400.v8.1/Manes.16G086000.v8.1	15
Stem C/X	BP	GO:0048364	root development	130/4143	667/28566	0.000222559	0.00873445	0.00785018	Manes.01G063100.v8.1/Manes.01G077400.v8.1/Manes.01G100700.v8.1/Manes.01G151000.v8.1/Manes.01G153100.v8.1/Manes.01G179500.v8.1/Manes.01G240400.v8.1/Manes.02G004800.v8.1/Manes.02G036700.v8.1/Manes.02G084600.v8.1/Manes.02G120500.v8.1/Manes.02G140000.v8.1/Manes.02G151700.v8.1/Manes.02G155300.v8.1/Manes.02G165000.v8.1/Manes.02G169500.v8.1/Manes.02G194100.v8.1/Manes.02G198300.v8.1/Manes.02G198500.v8.1/…	130
Stem C/X	BP	GO:0009965	leaf morphogenesis	28/4143	98/28566	0.000238798	0.00921019	0.00827775	Manes.01G017000.v8.1/Manes.01G252900.v8.1/Manes.03G033900.v8.1/Manes.03G053600.v8.1/Manes.04G067950.v8.1/Manes.04G133100.v8.1/Manes.05G096100.v8.1/Manes.05G131600.v8.1/Manes.05G131700.v8.1/Manes.06G160000.v8.1/Manes.08G080011.v8.1/Manes.08G101900.v8.1/Manes.09G188400.v8.1/Manes.11G026600.v8.1/Manes.11G034600.v8.1/Manes.11G081000.v8.1/Manes.12G043700.v8.1/Manes.12G118400.v8.1/Manes.13G043200.v8.1/…	28
Stem C/X	BP	GO:0000727	double-strand break repair via break-induced replication	8/4143	14/28566	0.00025678	0.00957362	0.00860439	Manes.05G003100.v8.1/Manes.06G040400.v8.1/Manes.07G116600.v8.1/Manes.08G099300.v8.1/Manes.13G048900.v8.1/Manes.15G001220.v8.1/Manes.15G120100.v8.1/Manes.16G060200.v8.1	8
Stem C/X	BP	GO:0030050	vesicle transport along actin filament	8/4143	14/28566	0.00025678	0.00957362	0.00860439	Manes.01G199400.v8.1/Manes.03G037500.v8.1/Manes.03G116600.v8.1/Manes.04G064300.v8.1/Manes.08G174100.v8.1/Manes.12G039700.v8.1/Manes.13G041800.v8.1/Manes.15G083100.v8.1	8
Stem C/X	BP	GO:0051128	regulation of cellular component organization	16/4143	44/28566	0.000268932	0.00986231	0.00886385	Manes.01G063100.v8.1/Manes.02G102100.v8.1/Manes.03G024500.v8.1/Manes.04G068800.v8.1/Manes.04G143000.v8.1/Manes.04G152100.v8.1/Manes.05G140900.v8.1/Manes.06G096900.v8.1/Manes.08G029400.v8.1/Manes.08G047300.v8.1/Manes.09G030900.v8.1/Manes.09G051100.v8.1/Manes.14G074200.v8.1/Manes.15G163300.v8.1/Manes.18G062732.v8.1/Manes.18G074400.v8.1	16
Stem C/X	BP	GO:0006833	water transport	15/4143	40/28566	0.000281347	0.0100658	0.00904673	Manes.02G020100.v8.1/Manes.02G040800.v8.1/Manes.03G062300.v8.1/Manes.04G030400.v8.1/Manes.04G076500.v8.1/Manes.06G106900.v8.1/Manes.07G126600.v8.1/Manes.08G006800.v8.1/Manes.08G012800.v8.1/Manes.09G062300.v8.1/Manes.09G068800.v8.1/Manes.10G035000.v8.1/Manes.11G036500.v8.1/Manes.11G096600.v8.1/Manes.11G145300.v8.1	15
Stem C/X	BP	GO:0035194	post-transcriptional gene silencing by RNA	13/4143	32/28566	0.00028348	0.0100658	0.00904673	Manes.01G032300.v8.1/Manes.01G126800.v8.1/Manes.02G209900.v8.1/Manes.03G009000.v8.1/Manes.03G172500.v8.1/Manes.03G175900.v8.1/Manes.04G159600.v8.1/Manes.05G106500.v8.1/Manes.09G105300.v8.1/Manes.13G066164.v8.1/Manes.14G127700.v8.1/Manes.15G033500.v8.1/Manes.18G121900.v8.1	13
Stem C/X	BP	GO:2000694	regulation of phragmoplast microtubule organization	5/4143	6/28566	0.000337833	0.0118083	0.0106128	Manes.02G009200.v8.1/Manes.07G121400.v8.1/Manes.08G120800.v8.1/Manes.09G166900.v8.1/Manes.10G022400.v8.1	5
Stem C/X	BP	GO:0006606	protein import into nucleus	19/4143	58/28566	0.000356049	0.0122536	0.011013	Manes.01G040200.v8.1/Manes.01G245400.v8.1/Manes.03G080600.v8.1/Manes.03G098333.v8.1/Manes.04G061600.v8.1/Manes.05G001300.v8.1/Manes.05G021800.v8.1/Manes.05G051500.v8.1/Manes.05G076600.v8.1/Manes.05G143000.v8.1/Manes.08G094200.v8.1/Manes.08G095300.v8.1/Manes.09G106600.v8.1/Manes.11G065000.v8.1/Manes.11G097900.v8.1/Manes.15G108300.v8.1/Manes.16G119200.v8.1/Manes.16G119300.v8.1/Manes.18G136500.v8.1	19
Stem C/X	BP	GO:0010540	basipetal auxin transport	11/4143	25/28566	0.000364617	0.0123583	0.0111072	Manes.01G032600.v8.1/Manes.01G032800.v8.1/Manes.09G084000.v8.1/Manes.10G069400.v8.1/Manes.15G034200.v8.1/Manes.15G064000.v8.1/Manes.15G069600.v8.1/Manes.15G151100.v8.1/Manes.16G129800.v8.1/Manes.17G024294.v8.1/Manes.18G087300.v8.1	11
Stem C/X	BP	GO:0016049	cell growth	38/4143	151/28566	0.00038096	0.0127195	0.0114318	Manes.01G046700.v8.1/Manes.01G071800.v8.1/Manes.02G032537.v8.1/Manes.03G024500.v8.1/Manes.03G136400.v8.1/Manes.03G166700.v8.1/Manes.04G123100.v8.1/Manes.04G143000.v8.1/Manes.05G123400.v8.1/Manes.05G129900.v8.1/Manes.06G028800.v8.1/Manes.06G156100.v8.1/Manes.08G003800.v8.1/Manes.08G019700.v8.1/Manes.08G110500.v8.1/Manes.08G169500.v8.1/Manes.10G020200.v8.1/Manes.11G109500.v8.1/Manes.12G008200.v8.1/…	38
Stem C/X	BP	GO:0051026	chiasma assembly	9/4143	18/28566	0.000393384	0.0129412	0.011631	Manes.01G208300.v8.1/Manes.01G256501.v8.1/Manes.03G079300.v8.1/Manes.03G131500.v8.1/Manes.03G172700.v8.1/Manes.12G011600.v8.1/Manes.14G100100.v8.1/Manes.15G061000.v8.1/Manes.17G085800.v8.1	9
Stem C/X	BP	GO:0009294	DNA-mediated transformation	13/4143	33/28566	0.000406003	0.0130269	0.0117081	Manes.01G020400.v8.1/Manes.01G134600.v8.1/Manes.02G092800.v8.1/Manes.03G035300.v8.1/Manes.04G010200.v8.1/Manes.11G025300.v8.1/Manes.12G152800.v8.1/Manes.13G082300.v8.1/Manes.13G119400.v8.1/Manes.13G122500.v8.1/Manes.13G155232.v8.1/Manes.15G046600.v8.1/Manes.16G100800.v8.1	13
Stem C/X	BP	GO:0048589	developmental growth	148/4143	785/28566	0.000407638	0.0130269	0.0117081	Manes.01G016800.v8.1/Manes.01G025900.v8.1/Manes.01G041900.v8.1/Manes.01G046700.v8.1/Manes.01G063100.v8.1/Manes.01G078301.v8.1/Manes.01G125700.v8.1/Manes.01G146200.v8.1/Manes.01G151000.v8.1/Manes.01G167300.v8.1/Manes.01G171300.v8.1/Manes.01G194700.v8.1/Manes.01G251000.v8.1/Manes.01G251700.v8.1/Manes.01G273900.v8.1/Manes.02G003800.v8.1/Manes.02G025000.v8.1/Manes.02G084700.v8.1/Manes.02G085000.v8.1/…	148
Stem C/X	BP	GO:0000080	mitotic G1 phase	4/4143	4/28566	0.0004419	0.0133585	0.0120061	Manes.03G174900.v8.1/Manes.04G117200.v8.1/Manes.15G031500.v8.1/Manes.16G119900.v8.1	4
Stem C/X	BP	GO:0000084	mitotic S phase	4/4143	4/28566	0.0004419	0.0133585	0.0120061	Manes.03G174900.v8.1/Manes.04G117200.v8.1/Manes.15G031500.v8.1/Manes.16G119900.v8.1	4
Stem C/X	BP	GO:0000085	mitotic G2 phase	4/4143	4/28566	0.0004419	0.0133585	0.0120061	Manes.03G174900.v8.1/Manes.04G117200.v8.1/Manes.15G031500.v8.1/Manes.16G119900.v8.1	4
Stem C/X	BP	GO:0080175	phragmoplast microtubule organization	4/4143	4/28566	0.0004419	0.0133585	0.0120061	Manes.01G003100.v8.1/Manes.05G198100.v8.1/Manes.13G054100.v8.1/Manes.15G144100.v8.1	4
Stem C/X	BP	GO:0007346	regulation of mitotic cell cycle	10/4143	22/28566	0.000491826	0.0146695	0.0131844	Manes.01G066400.v8.1/Manes.02G027000.v8.1/Manes.04G012300.v8.1/Manes.05G129300.v8.1/Manes.08G107200.v8.1/Manes.11G152900.v8.1/Manes.12G015800.v8.1/Manes.14G023400.v8.1/Manes.15G011800.v8.1/Manes.18G001200.v8.1	10
Stem C/X	BP	GO:0001736	establishment of planar polarity	6/4143	9/28566	0.00052426	0.0149801	0.0134636	Manes.01G032600.v8.1/Manes.01G032800.v8.1/Manes.07G127400.v8.1/Manes.08G090700.v8.1/Manes.09G107800.v8.1/Manes.10G015300.v8.1	6
Stem C/X	BP	GO:0007112	male meiosis cytokinesis	6/4143	9/28566	0.00052426	0.0149801	0.0134636	Manes.01G003100.v8.1/Manes.02G018000.v8.1/Manes.03G027800.v8.1/Manes.03G044500.v8.1/Manes.05G198100.v8.1/Manes.08G163900.v8.1	6
Stem C/X	BP	GO:0009088	threonine biosynthetic process	6/4143	9/28566	0.00052426	0.0149801	0.0134636	Manes.02G201600.v8.1/Manes.04G055488.v8.1/Manes.11G022700.v8.1/Manes.11G077200.v8.1/Manes.15G135500.v8.1/Manes.18G116401.v8.1	6
Stem C/X	BP	GO:0006629	lipid metabolic process	46/4143	196/28566	0.000541461	0.0149801	0.0134636	Manes.01G041900.v8.1/Manes.01G063100.v8.1/Manes.01G237600.v8.1/Manes.01G251400.v8.1/Manes.02G021100.v8.1/Manes.02G169500.v8.1/Manes.03G031800.v8.1/Manes.03G048600.v8.1/Manes.03G134600.v8.1/Manes.03G152600.v8.1/Manes.03G213100.v8.1/Manes.04G010600.v8.1/Manes.05G005900.v8.1/Manes.05G028100.v8.1/Manes.05G138900.v8.1/Manes.05G176800.v8.1/Manes.06G057500.v8.1/Manes.06G137600.v8.1/Manes.06G155200.v8.1/…	46
Stem C/X	BP	GO:0007020	microtubule nucleation	7/4143	12/28566	0.000542419	0.0149801	0.0134636	Manes.01G249000.v8.1/Manes.03G136400.v8.1/Manes.04G054800.v8.1/Manes.05G025900.v8.1/Manes.09G037300.v8.1/Manes.13G066400.v8.1/Manes.15G066200.v8.1	7
Stem C/X	BP	GO:0009855	determination of bilateral symmetry	7/4143	12/28566	0.000542419	0.0149801	0.0134636	Manes.04G020100.v8.1/Manes.04G133100.v8.1/Manes.06G055000.v8.1/Manes.11G034600.v8.1/Manes.11G146000.v8.1/Manes.14G122900.v8.1/Manes.16G074600.v8.1	7
Stem C/X	BP	GO:0031145	anaphase-promoting complex-dependent catabolic process	9/4143	19/28566	0.000651471	0.0177724	0.0159732	Manes.01G069800.v8.1/Manes.01G123700.v8.1/Manes.02G095200.v8.1/Manes.06G161300.v8.1/Manes.08G107200.v8.1/Manes.08G164600.v8.1/Manes.09G124000.v8.1/Manes.14G005600.v8.1/Manes.14G071000.v8.1	9
Stem C/X	BP	GO:0090567	reproductive shoot system development	14/4143	39/28566	0.000745082	0.0200813	0.0180483	Manes.01G063100.v8.1/Manes.02G066200.v8.1/Manes.02G071350.v8.1/Manes.03G184400.v8.1/Manes.04G082600.v8.1/Manes.05G118200.v8.1/Manes.05G141200.v8.1/Manes.08G019600.v8.1/Manes.08G139900.v8.1/Manes.12G044700.v8.1/Manes.13G045700.v8.1/Manes.15G168300.v8.1/Manes.17G081900.v8.1/Manes.18G007901.v8.1	14
Stem C/X	BP	GO:0048869	cellular developmental process	31/4143	120/28566	0.000786042	0.0207468	0.0186464	Manes.01G078000.v8.1/Manes.01G096000.v8.1/Manes.01G111200.v8.1/Manes.01G123700.v8.1/Manes.01G139400.v8.1/Manes.01G141200.v8.1/Manes.01G150300.v8.1/Manes.01G209200.v8.1/Manes.02G012100.v8.1/Manes.02G055100.v8.1/Manes.02G099600.v8.1/Manes.04G143000.v8.1/Manes.05G039700.v8.1/Manes.05G098175.v8.1/Manes.06G096900.v8.1/Manes.06G152000.v8.1/Manes.08G003800.v8.1/Manes.11G132250.v8.1/Manes.12G101200.v8.1/…	31
Stem C/X	BP	GO:0042254	ribosome biogenesis	13/4143	35/28566	0.000788322	0.0207468	0.0186464	Manes.01G104000.v8.1/Manes.01G185900.v8.1/Manes.02G045900.v8.1/Manes.02G059800.v8.1/Manes.05G101100.v8.1/Manes.06G008400.v8.1/Manes.06G041350.v8.1/Manes.10G074300.v8.1/Manes.12G036600.v8.1/Manes.12G079001.v8.1/Manes.12G079600.v8.1/Manes.13G040000.v8.1/Manes.14G168700.v8.1	13
Stem C/X	BP	GO:0048609	multicellular organismal reproductive process	11/4143	27/28566	0.000806596	0.0209809	0.0188568	Manes.03G090900.v8.1/Manes.06G179801.v8.1/Manes.07G135600.v8.1/Manes.08G164200.v8.1/Manes.09G111400.v8.1/Manes.09G124200.v8.1/Manes.10G007600.v8.1/Manes.10G064400.v8.1/Manes.10G098500.v8.1/Manes.13G100000.v8.1/Manes.18G036900.v8.1	11
Stem C/X	BP	GO:0009955	adaxial/abaxial pattern specification	8/4143	16/28566	0.000838553	0.0215614	0.0193785	Manes.01G017000.v8.1/Manes.05G131600.v8.1/Manes.05G131700.v8.1/Manes.06G055000.v8.1/Manes.11G044400.v8.1/Manes.11G085400.v8.1/Manes.14G122900.v8.1/Manes.15G110900.v8.1	8
Stem C/X	BP	GO:0010089	xylem development	23/4143	81/28566	0.000907312	0.0230643	0.0207293	Manes.01G069900.v8.1/Manes.01G240600.v8.1/Manes.01G262300.v8.1/Manes.02G004800.v8.1/Manes.03G032000.v8.1/Manes.03G059200.v8.1/Manes.04G020100.v8.1/Manes.04G060100.v8.1/Manes.05G007400.v8.1/Manes.06G010100.v8.1/Manes.06G088600.v8.1/Manes.06G133300.v8.1/Manes.06G138000.v8.1/Manes.07G085200.v8.1/Manes.07G138800.v8.1/Manes.08G106900.v8.1/Manes.11G146000.v8.1/Manes.12G076800.v8.1/Manes.14G033100.v8.1/…	23
Stem C/X	BP	GO:0010358	leaf shaping	7/4143	13/28566	0.00102809	0.0258409	0.0232248	Manes.02G093100.v8.1/Manes.04G113900.v8.1/Manes.05G050800.v8.1/Manes.08G024100.v8.1/Manes.08G060200.v8.1/Manes.09G056502.v8.1/Manes.11G055100.v8.1	7
Stem C/X	BP	GO:0007266	Rho protein signal transduction	5/4143	7/28566	0.00104021	0.025855	0.0232374	Manes.05G194201.v8.1/Manes.09G076319.v8.1/Manes.12G035100.v8.1/Manes.13G037600.v8.1/Manes.13G063901.v8.1	5
Stem C/X	BP	GO:0000462	maturation of SSU-rRNA from tricistronic rRNA transcript (SSU-rRNA, 5.8S rRNA, LSU-rRNA)	13/4143	36/28566	0.00107159	0.0263422	0.0236753	Manes.03G134200.v8.1/Manes.04G002200.v8.1/Manes.07G028600.v8.1/Manes.10G074300.v8.1/Manes.10G078700.v8.1/Manes.10G109900.v8.1/Manes.11G052400.v8.1/Manes.12G050800.v8.1/Manes.13G052100.v8.1/Manes.14G038400.v8.1/Manes.15G064300.v8.1/Manes.15G121200.v8.1/Manes.17G069700.v8.1	13
Stem C/X	BP	GO:0006325	chromatin organization	17/4143	54/28566	0.00118444	0.0288	0.0258843	Manes.01G041900.v8.1/Manes.01G083200.v8.1/Manes.01G149100.v8.1/Manes.02G041400.v8.1/Manes.02G165000.v8.1/Manes.03G057600.v8.1/Manes.03G196500.v8.1/Manes.08G101100.v8.1/Manes.10G141100.v8.1/Manes.12G111700.v8.1/Manes.12G137100.v8.1/Manes.13G000700.v8.1/Manes.13G060100.v8.1/Manes.13G113600.v8.1/Manes.15G067000.v8.1/Manes.17G062800.v8.1/Manes.18G078700.v8.1	17
Stem C/X	BP	GO:0035556	intracellular signal transduction	38/4143	160/28566	0.00124061	0.0298414	0.0268203	Manes.01G050900.v8.1/Manes.01G145800.v8.1/Manes.01G178100.v8.1/Manes.02G015100.v8.1/Manes.02G018000.v8.1/Manes.03G036600.v8.1/Manes.03G137500.v8.1/Manes.03G163400.v8.1/Manes.03G186100.v8.1/Manes.05G112600.v8.1/Manes.05G132100.v8.1/Manes.06G136600.v8.1/Manes.06G163700.v8.1/Manes.07G078200.v8.1/Manes.08G092800.v8.1/Manes.09G106000.v8.1/Manes.10G059800.v8.1/Manes.10G123000.v8.1/Manes.11G099600.v8.1/…	38
Stem C/X	BP	GO:0000463	maturation of LSU-rRNA from tricistronic rRNA transcript (SSU-rRNA, 5.8S rRNA, LSU-rRNA)	8/4143	17/28566	0.00138329	0.0322335	0.0289702	Manes.02G223500.v8.1/Manes.05G202500.v8.1/Manes.05G204100.v8.1/Manes.07G108900.v8.1/Manes.08G117400.v8.1/Manes.09G170100.v8.1/Manes.11G064900.v8.1/Manes.13G063275.v8.1	8
Stem C/X	BP	GO:0030048	actin filament-based movement	8/4143	17/28566	0.00138329	0.0322335	0.0289702	Manes.01G199400.v8.1/Manes.03G037500.v8.1/Manes.03G116600.v8.1/Manes.04G064300.v8.1/Manes.08G174100.v8.1/Manes.12G039700.v8.1/Manes.13G041800.v8.1/Manes.15G083100.v8.1	8
Stem C/X	BP	GO:0046513	ceramide biosynthetic process	8/4143	17/28566	0.00138329	0.0322335	0.0289702	Manes.02G180400.v8.1/Manes.04G091700.v8.1/Manes.08G141400.v8.1/Manes.09G099600.v8.1/Manes.10G071500.v8.1/Manes.12G080800.v8.1/Manes.16G026000.v8.1/Manes.17G043900.v8.1	8
Stem C/X	BP	GO:0043622	cortical microtubule organization	20/4143	69/28566	0.00144737	0.0333791	0.0299998	Manes.01G097800.v8.1/Manes.01G139600.v8.1/Manes.02G018000.v8.1/Manes.02G053500.v8.1/Manes.03G136400.v8.1/Manes.03G182000.v8.1/Manes.03G206300.v8.1/Manes.04G120400.v8.1/Manes.05G109500.v8.1/Manes.05G113400.v8.1/Manes.06G080800.v8.1/Manes.09G122600.v8.1/Manes.12G146600.v8.1/Manes.12G148100.v8.1/Manes.13G036000.v8.1/Manes.13G090600.v8.1/Manes.14G086900.v8.1/Manes.14G089100.v8.1/Manes.15G066200.v8.1/…	20
Stem C/X	BP	GO:0040007	growth	57/4143	267/28566	0.00154138	0.0351843	0.0316222	Manes.01G057000.v8.1/Manes.01G077700.v8.1/Manes.01G080964.v8.1/Manes.01G100000.v8.1/Manes.01G172200.v8.1/Manes.01G226700.v8.1/Manes.01G228800.v8.1/Manes.01G273500.v8.1/Manes.02G021100.v8.1/Manes.02G034500.v8.1/Manes.02G037200.v8.1/Manes.02G040500.v8.1/Manes.02G050100.v8.1/Manes.02G131300.v8.1/Manes.03G028600.v8.1/Manes.03G062600.v8.1/Manes.03G074200.v8.1/Manes.03G149900.v8.1/Manes.03G163200.v8.1/…	57
Stem C/X	BP	GO:0010468	regulation of gene expression	216/4143	1236/28566	0.00170619	0.038553	0.0346499	Manes.01G007400.v8.1/Manes.01G026000.v8.1/Manes.01G034300.v8.1/Manes.01G063100.v8.1/Manes.01G066400.v8.1/Manes.01G083200.v8.1/Manes.01G086200.v8.1/Manes.01G123700.v8.1/Manes.01G130300.v8.1/Manes.01G146200.v8.1/Manes.01G149100.v8.1/Manes.01G212600.v8.1/Manes.01G219900.v8.1/Manes.01G228800.v8.1/Manes.01G251000.v8.1/Manes.01G251600.v8.1/Manes.01G262000.v8.1/Manes.01G273900.v8.1/Manes.01G274200.v8.1/…	216
Stem C/X	BP	GO:0009825	multidimensional cell growth	17/4143	56/28566	0.00184914	0.0413652	0.0371774	Manes.01G013600.v8.1/Manes.01G069800.v8.1/Manes.01G272200.v8.1/Manes.03G016500.v8.1/Manes.04G034700.v8.1/Manes.04G120400.v8.1/Manes.05G113400.v8.1/Manes.05G142300.v8.1/Manes.06G082500.v8.1/Manes.11G099000.v8.1/Manes.12G080800.v8.1/Manes.12G146600.v8.1/Manes.12G148100.v8.1/Manes.13G000700.v8.1/Manes.14G087750.v8.1/Manes.15G064000.v8.1/Manes.16G120400.v8.1	17
Stem C/X	BP	GO:0006413	translational initiation	15/4143	47/28566	0.00194033	0.0420159	0.0377622	Manes.02G185200.v8.1/Manes.03G083322.v8.1/Manes.03G160000.v8.1/Manes.04G077500.v8.1/Manes.04G137900.v8.1/Manes.07G120100.v8.1/Manes.07G126300.v8.1/Manes.08G039600.v8.1/Manes.09G174300.v8.1/Manes.10G025200.v8.1/Manes.11G028400.v8.1/Manes.15G044900.v8.1/Manes.16G069151.v8.1/Manes.16G132500.v8.1/Manes.17G063100.v8.1	15
Stem C/X	BP	GO:0006275	regulation of DNA replication	4/4143	5/28566	0.00195335	0.0420159	0.0377622	Manes.01G165500.v8.1/Manes.02G123000.v8.1/Manes.12G152800.v8.1/Manes.13G082300.v8.1	4
Stem C/X	BP	GO:0033043	regulation of organelle organization	4/4143	5/28566	0.00195335	0.0420159	0.0377622	Manes.07G122800.v8.1/Manes.10G021000.v8.1/Manes.15G043200.v8.1/Manes.15G043300.v8.1	4
Stem C/X	BP	GO:1901537	positive regulation of DNA demethylation	4/4143	5/28566	0.00195335	0.0420159	0.0377622	Manes.05G127400.v8.1/Manes.09G165100.v8.1/Manes.09G165200.v8.1/Manes.18G001156.v8.1	4
Stem C/X	BP	GO:0010374	stomatal complex development	19/4143	66/28566	0.0020527	0.0437323	0.0393048	Manes.01G096000.v8.1/Manes.01G111200.v8.1/Manes.01G132000.v8.1/Manes.02G055100.v8.1/Manes.02G104500.v8.1/Manes.04G013601.v8.1/Manes.04G120600.v8.1/Manes.05G026500.v8.1/Manes.06G096900.v8.1/Manes.07G005500.v8.1/Manes.09G123300.v8.1/Manes.10G143700.v8.1/Manes.12G118900.v8.1/Manes.13G051716.v8.1/Manes.14G074200.v8.1/Manes.14G089000.v8.1/Manes.14G121900.v8.1/Manes.15G043200.v8.1/Manes.15G043300.v8.1	19
Stem C/X	BP	GO:0022607	cellular component assembly	26/4143	101/28566	0.00210594	0.0444433	0.0399438	Manes.01G080964.v8.1/Manes.01G096000.v8.1/Manes.01G172500.v8.1/Manes.01G172600.v8.1/Manes.02G040500.v8.1/Manes.02G055100.v8.1/Manes.03G008300.v8.1/Manes.04G013601.v8.1/Manes.04G068800.v8.1/Manes.05G140900.v8.1/Manes.06G151700.v8.1/Manes.07G048300.v8.1/Manes.07G106100.v8.1/Manes.08G044600.v8.1/Manes.08G047300.v8.1/Manes.09G030900.v8.1/Manes.09G093300.v8.1/Manes.10G072600.v8.1/Manes.10G072700.v8.1/…	26
Stem C/X	BP	GO:0010375	stomatal complex patterning	8/4143	18/28566	0.00217522	0.0451163	0.0405487	Manes.03G174900.v8.1/Manes.04G049100.v8.1/Manes.04G117200.v8.1/Manes.06G080800.v8.1/Manes.11G115900.v8.1/Manes.14G089100.v8.1/Manes.15G031500.v8.1/Manes.16G119900.v8.1	8
Stem C/X	BP	GO:0009944	polarity specification of adaxial/abaxial axis	14/4143	43/28566	0.00219816	0.0451163	0.0405487	Manes.01G076300.v8.1/Manes.03G053600.v8.1/Manes.03G065632.v8.1/Manes.03G067700.v8.1/Manes.04G020100.v8.1/Manes.06G055000.v8.1/Manes.08G080011.v8.1/Manes.09G151600.v8.1/Manes.09G164500.v8.1/Manes.11G146000.v8.1/Manes.14G122900.v8.1/Manes.15G052600.v8.1/Manes.15G066100.v8.1/Manes.16G086000.v8.1	14
Stem C/X	BP	GO:0033356	UDP-L-arabinose metabolic process	6/4143	11/28566	0.0022185	0.0451163	0.0405487	Manes.01G026300.v8.1/Manes.01G102900.v8.1/Manes.02G169300.v8.1/Manes.05G110800.v8.1/Manes.08G105100.v8.1/Manes.14G088100.v8.1	6
Stem C/X	BP	GO:0060236	regulation of mitotic spindle organization	6/4143	11/28566	0.0022185	0.0451163	0.0405487	Manes.01G097800.v8.1/Manes.02G029775.v8.1/Manes.02G053500.v8.1/Manes.07G121400.v8.1/Manes.10G022400.v8.1/Manes.13G144200.v8.1	6
Stem C/X	BP	GO:0010235	guard mother cell cytokinesis	5/4143	8/28566	0.00244163	0.0476298	0.0428078	Manes.01G013600.v8.1/Manes.01G188000.v8.1/Manes.02G137200.v8.1/Manes.02G137800.v8.1/Manes.05G098700.v8.1	5
Stem C/X	BP	GO:0015840	urea transport	5/4143	8/28566	0.00244163	0.0476298	0.0428078	Manes.04G030400.v8.1/Manes.08G012800.v8.1/Manes.09G062300.v8.1/Manes.10G035000.v8.1/Manes.11G036500.v8.1	5
Stem C/X	BP	GO:0042176	regulation of protein catabolic process	5/4143	8/28566	0.00244163	0.0476298	0.0428078	Manes.03G148600.v8.1/Manes.04G071700.v8.1/Manes.11G097100.v8.1/Manes.12G089500.v8.1/Manes.15G052800.v8.1	5
Stem C/X	BP	GO:0046785	microtubule polymerization	5/4143	8/28566	0.00244163	0.0476298	0.0428078	Manes.03G136400.v8.1/Manes.04G155600.v8.1/Manes.14G174000.v8.1/Manes.15G066200.v8.1/Manes.18G015200.v8.1	5
Stem C/X	BP	GO:0009934	regulation of meristem structural organization	13/4143	39/28566	0.00246985	0.0476298	0.0428078	Manes.01G236400.v8.1/Manes.03G172500.v8.1/Manes.05G006800.v8.1/Manes.05G129300.v8.1/Manes.12G152000.v8.1/Manes.13G000700.v8.1/Manes.13G037400.v8.1/Manes.14G127700.v8.1/Manes.15G033500.v8.1/Manes.16G002100.v8.1/Manes.16G003000.v8.1/Manes.18G001200.v8.1/Manes.18G012500.v8.1	13
Stem C/X	BP	GO:0051225	spindle assembly	13/4143	39/28566	0.00246985	0.0476298	0.0428078	Manes.04G054800.v8.1/Manes.06G133400.v8.1/Manes.08G157300.v8.1/Manes.09G007800.v8.1/Manes.09G037300.v8.1/Manes.09G167000.v8.1/Manes.10G068200.v8.1/Manes.13G054100.v8.1/Manes.13G066400.v8.1/Manes.13G144200.v8.1/Manes.15G156300.v8.1/Manes.16G017100.v8.1/Manes.17G107300.v8.1	13
Stem X	BP	GO:0006886	intracellular protein transport	109/4435	237/28566	9.41019e-29	2.01943e-25	1.80081e-25	Manes.01G002500.v8.1/Manes.01G049700.v8.1/Manes.01G072801.v8.1/Manes.01G136100.v8.1/Manes.01G148800.v8.1/Manes.01G198500.v8.1/Manes.01G235000.v8.1/Manes.01G254400.v8.1/Manes.02G033000.v8.1/Manes.02G064001.v8.1/Manes.02G107500.v8.1/Manes.02G136100.v8.1/Manes.02G161900.v8.1/Manes.02G175600.v8.1/Manes.03G004100.v8.1/Manes.03G045400.v8.1/Manes.03G054900.v8.1/Manes.03G077100.v8.1/Manes.03G138000.v8.1/…	109
Stem X	BP	GO:0016192	vesicle-mediated transport	106/4435	249/28566	1.24856e-24	1.3397e-21	1.19467e-21	Manes.01G003900.v8.1/Manes.01G051700.v8.1/Manes.01G072801.v8.1/Manes.01G086400.v8.1/Manes.01G136100.v8.1/Manes.01G198500.v8.1/Manes.01G229100.v8.1/Manes.01G231400.v8.1/Manes.01G265700.v8.1/Manes.02G003100.v8.1/Manes.02G032648.v8.1/Manes.02G033000.v8.1/Manes.02G043500.v8.1/Manes.02G049000.v8.1/Manes.02G136100.v8.1/Manes.02G145500.v8.1/Manes.02G175600.v8.1/Manes.03G002000.v8.1/Manes.03G029400.v8.1/…	106
Stem X	BP	GO:0006888	endoplasmic reticulum to Golgi vesicle-mediated transport	64/4435	114/28566	2.11162e-23	1.51051e-20	1.34699e-20	Manes.01G086400.v8.1/Manes.01G123400.v8.1/Manes.01G268000.v8.1/Manes.02G043500.v8.1/Manes.02G064001.v8.1/Manes.02G080900.v8.1/Manes.02G161900.v8.1/Manes.03G004100.v8.1/Manes.03G123300.v8.1/Manes.03G138000.v8.1/Manes.03G142100.v8.1/Manes.03G147100.v8.1/Manes.03G167200.v8.1/Manes.03G172900.v8.1/Manes.03G202300.v8.1/Manes.04G043900.v8.1/Manes.04G048900.v8.1/Manes.04G071800.v8.1/Manes.04G085400.v8.1/…	64
Stem X	BP	GO:0006891	intra-Golgi vesicle-mediated transport	36/4435	46/28566	5.37039e-21	2.88121e-18	2.56931e-18	Manes.01G012900.v8.1/Manes.01G032900.v8.1/Manes.01G268000.v8.1/Manes.02G088100.v8.1/Manes.03G004100.v8.1/Manes.03G045400.v8.1/Manes.03G123300.v8.1/Manes.04G085400.v8.1/Manes.04G104300.v8.1/Manes.04G114100.v8.1/Manes.04G122600.v8.1/Manes.04G141100.v8.1/Manes.05G058800.v8.1/Manes.05G106000.v8.1/Manes.05G138800.v8.1/Manes.06G053900.v8.1/Manes.06G118300.v8.1/Manes.11G024200.v8.1/Manes.11G048100.v8.1/…	36
Stem X	BP	GO:0009834	plant-type secondary cell wall biogenesis	70/4435	156/28566	2.94933e-18	1.26585e-15	1.12882e-15	Manes.01G055400.v8.1/Manes.01G164900.v8.1/Manes.01G240800.v8.1/Manes.02G001600.v8.1/Manes.02G122300.v8.1/Manes.02G173200.v8.1/Manes.03G013200.v8.1/Manes.03G068416.v8.1/Manes.03G074600.v8.1/Manes.03G088800.v8.1/Manes.03G196100.v8.1/Manes.03G207400.v8.1/Manes.04G013800.v8.1/Manes.04G022900.v8.1/Manes.04G023000.v8.1/Manes.04G023100.v8.1/Manes.04G023200.v8.1/Manes.04G023300.v8.1/Manes.04G023400.v8.1/…	70
Stem X	BP	GO:0009059	macromolecule biosynthetic process	317/4435	1333/28566	5.23028e-16	1.8707e-13	1.66819e-13	Manes.01G003900.v8.1/Manes.01G024000.v8.1/Manes.01G028700.v8.1/Manes.01G031100.v8.1/Manes.01G033200.v8.1/Manes.01G045165.v8.1/Manes.01G052100.v8.1/Manes.01G063600.v8.1/Manes.01G070900.v8.1/Manes.01G123400.v8.1/Manes.01G127900.v8.1/Manes.01G128400.v8.1/Manes.01G143900.v8.1/Manes.01G179000.v8.1/Manes.01G194800.v8.1/Manes.01G197900.v8.1/Manes.01G207400.v8.1/Manes.01G224000.v8.1/Manes.01G224100.v8.1/…	317
Stem X	BP	GO:1901348	positive regulation of secondary cell wall biogenesis	24/4435	29/28566	1.94222e-15	5.95428e-13	5.3097e-13	Manes.01G076000.v8.1/Manes.01G144500.v8.1/Manes.02G035400.v8.1/Manes.02G102300.v8.1/Manes.02G173200.v8.1/Manes.03G068416.v8.1/Manes.03G074600.v8.1/Manes.04G022900.v8.1/Manes.04G023000.v8.1/Manes.04G023100.v8.1/Manes.04G023200.v8.1/Manes.04G023300.v8.1/Manes.04G023400.v8.1/Manes.04G023600.v8.1/Manes.06G135700.v8.1/Manes.06G164800.v8.1/Manes.08G005900.v8.1/Manes.11G127600.v8.1/Manes.11G143000.v8.1/…	24
Stem X	BP	GO:2000652	regulation of secondary cell wall biogenesis	38/4435	67/28566	1.12619e-14	3.02101e-12	2.69397e-12	Manes.01G057200.v8.1/Manes.01G074400.v8.1/Manes.01G118700.v8.1/Manes.01G194800.v8.1/Manes.01G246500.v8.1/Manes.02G017401.v8.1/Manes.02G030500.v8.1/Manes.02G034300.v8.1/Manes.02G077400.v8.1/Manes.02G173200.v8.1/Manes.03G103400.v8.1/Manes.05G017300.v8.1/Manes.06G015300.v8.1/Manes.06G028500.v8.1/Manes.06G044200.v8.1/Manes.06G136500.v8.1/Manes.06G164800.v8.1/Manes.06G175200.v8.1/Manes.07G005800.v8.1/…	38
Stem X	BP	GO:0045492	xylan biosynthetic process	29/4435	43/28566	2.62557e-14	6.26052e-12	5.58279e-12	Manes.03G103100.v8.1/Manes.03G122300.v8.1/Manes.03G207400.v8.1/Manes.04G032900.v8.1/Manes.05G173600.v8.1/Manes.05G186800.v8.1/Manes.06G119900.v8.1/Manes.06G127200.v8.1/Manes.07G026400.v8.1/Manes.07G131000.v8.1/Manes.07G131100.v8.1/Manes.08G093700.v8.1/Manes.08G121000.v8.1/Manes.09G107400.v8.1/Manes.09G110900.v8.1/Manes.10G011100.v8.1/Manes.10G032500.v8.1/Manes.10G079000.v8.1/Manes.11G132500.v8.1/…	29
Stem X	BP	GO:0006890	retrograde vesicle-mediated transport, Golgi to endoplasmic reticulum	30/4435	47/28566	8.71536e-14	1.87032e-11	1.66785e-11	Manes.01G037700.v8.1/Manes.01G123400.v8.1/Manes.02G080900.v8.1/Manes.03G102500.v8.1/Manes.04G085400.v8.1/Manes.04G089400.v8.1/Manes.04G114100.v8.1/Manes.04G122600.v8.1/Manes.04G125400.v8.1/Manes.04G141100.v8.1/Manes.04G148400.v8.1/Manes.05G058800.v8.1/Manes.05G157700.v8.1/Manes.06G053900.v8.1/Manes.06G094600.v8.1/Manes.07G104300.v8.1/Manes.10G019100.v8.1/Manes.11G015900.v8.1/Manes.11G024200.v8.1/…	30
Stem X	BP	GO:0030154	cell differentiation	210/4435	831/28566	1.17789e-13	2.29796e-11	2.04919e-11	Manes.01G007500.v8.1/Manes.01G024000.v8.1/Manes.01G028700.v8.1/Manes.01G033200.v8.1/Manes.01G044400.v8.1/Manes.01G044801.v8.1/Manes.01G052100.v8.1/Manes.01G053200.v8.1/Manes.01G074400.v8.1/Manes.01G112900.v8.1/Manes.01G118700.v8.1/Manes.01G168300.v8.1/Manes.01G224000.v8.1/Manes.01G228500.v8.1/Manes.01G237800.v8.1/Manes.01G244400.v8.1/Manes.01G246100.v8.1/Manes.02G006500.v8.1/Manes.02G011100.v8.1/…	210
Stem X	BP	GO:0010417	glucuronoxylan biosynthetic process	18/4435	20/28566	3.69176e-13	6.6021e-11	5.88739e-11	Manes.03G122300.v8.1/Manes.04G013800.v8.1/Manes.05G164000.v8.1/Manes.05G173600.v8.1/Manes.05G186800.v8.1/Manes.06G127200.v8.1/Manes.08G003900.v8.1/Manes.08G100700.v8.1/Manes.09G080547.v8.1/Manes.09G188500.v8.1/Manes.11G151600.v8.1/Manes.12G107600.v8.1/Manes.12G153100.v8.1/Manes.13G119600.v8.1/Manes.14G043900.v8.1/Manes.15G076900.v8.1/Manes.18G030500.v8.1/Manes.18G036700.v8.1	18
Stem X	BP	GO:0045489	pectin biosynthetic process	30/4435	52/28566	3.84101e-12	6.34063e-10	5.65422e-10	Manes.01G033200.v8.1/Manes.01G104100.v8.1/Manes.01G105500.v8.1/Manes.01G224000.v8.1/Manes.01G261400.v8.1/Manes.03G002000.v8.1/Manes.03G100100.v8.1/Manes.03G122300.v8.1/Manes.04G067200.v8.1/Manes.05G084900.v8.1/Manes.05G105600.v8.1/Manes.05G164000.v8.1/Manes.06G024000.v8.1/Manes.07G019900.v8.1/Manes.07G050100.v8.1/Manes.08G093700.v8.1/Manes.08G121400.v8.1/Manes.08G165700.v8.1/Manes.09G107400.v8.1/…	30
Stem X	BP	GO:0009809	lignin biosynthetic process	49/4435	116/28566	5.04175e-12	7.72828e-10	6.89165e-10	Manes.01G043600.v8.1/Manes.01G043700.v8.1/Manes.01G055400.v8.1/Manes.01G140100.v8.1/Manes.01G142400.v8.1/Manes.01G164900.v8.1/Manes.01G240800.v8.1/Manes.01G247800.v8.1/Manes.02G001600.v8.1/Manes.02G100800.v8.1/Manes.02G122300.v8.1/Manes.02G206300.v8.1/Manes.02G206400.v8.1/Manes.04G027900.v8.1/Manes.04G091900.v8.1/Manes.04G101700.v8.1/Manes.05G017100.v8.1/Manes.05G195080.v8.1/Manes.06G175200.v8.1/…	49
Stem X	BP	GO:0007030	Golgi organization	30/4435	54/28566	1.44288e-11	2.06428e-09	1.84081e-09	Manes.01G080900.v8.1/Manes.01G148200.v8.1/Manes.01G231400.v8.1/Manes.02G039800.v8.1/Manes.02G106800.v8.1/Manes.02G161900.v8.1/Manes.03G045400.v8.1/Manes.03G138000.v8.1/Manes.03G142100.v8.1/Manes.03G172900.v8.1/Manes.03G173100.v8.1/Manes.04G125400.v8.1/Manes.04G148400.v8.1/Manes.05G003200.v8.1/Manes.06G118300.v8.1/Manes.06G177500.v8.1/Manes.07G084500.v8.1/Manes.08G109500.v8.1/Manes.09G174700.v8.1/…	30
Stem X	BP	GO:0048589	developmental growth	191/4435	785/28566	5.2982e-11	7.10621e-09	6.33693e-09	Manes.01G001800.v8.1/Manes.01G007500.v8.1/Manes.01G033200.v8.1/Manes.01G044400.v8.1/Manes.01G052100.v8.1/Manes.01G070900.v8.1/Manes.01G099000.v8.1/Manes.01G105500.v8.1/Manes.01G123500.v8.1/Manes.01G127900.v8.1/Manes.01G143900.v8.1/Manes.01G150500.v8.1/Manes.01G171400.v8.1/Manes.01G178700.v8.1/Manes.01G194300.v8.1/Manes.01G227100.v8.1/Manes.01G228500.v8.1/Manes.01G247200.v8.1/Manes.02G019000.v8.1/…	191
Stem X	BP	GO:0009094	L-phenylalanine biosynthetic process	15/4435	18/28566	3.66851e-10	4.63096e-08	4.12963e-08	Manes.01G074400.v8.1/Manes.01G118700.v8.1/Manes.02G034300.v8.1/Manes.02G077400.v8.1/Manes.03G212200.v8.1/Manes.04G008300.v8.1/Manes.04G008400.v8.1/Manes.04G026500.v8.1/Manes.06G136500.v8.1/Manes.11G157300.v8.1/Manes.12G074000.v8.1/Manes.12G138300.v8.1/Manes.14G034400.v8.1/Manes.16G006200.v8.1/Manes.17G026400.v8.1	15
Stem X	BP	GO:0006486	protein glycosylation	48/4435	128/28566	1.1293e-09	1.34638e-07	1.20063e-07	Manes.01G036300.v8.1/Manes.01G091600.v8.1/Manes.02G174400.v8.1/Manes.02G192900.v8.1/Manes.03G130500.v8.1/Manes.03G169900.v8.1/Manes.04G013800.v8.1/Manes.04G092900.v8.1/Manes.06G017400.v8.1/Manes.06G018450.v8.1/Manes.06G062700.v8.1/Manes.06G127200.v8.1/Manes.07G120300.v8.1/Manes.08G069500.v8.1/Manes.08G100700.v8.1/Manes.08G151400.v8.1/Manes.09G126700.v8.1/Manes.09G139800.v8.1/Manes.09G163200.v8.1/…	48
Stem X	BP	GO:0043622	cortical microtubule organization	32/4435	69/28566	1.41163e-09	1.5944e-07	1.4218e-07	Manes.01G026900.v8.1/Manes.01G094600.v8.1/Manes.01G158800.v8.1/Manes.02G056400.v8.1/Manes.02G198400.v8.1/Manes.03G168600.v8.1/Manes.04G000200.v8.1/Manes.04G060400.v8.1/Manes.05G031200.v8.1/Manes.06G016900.v8.1/Manes.06G082900.v8.1/Manes.06G125700.v8.1/Manes.06G166700.v8.1/Manes.07G128300.v8.1/Manes.08G047800.v8.1/Manes.08G135700.v8.1/Manes.08G169400.v8.1/Manes.09G021201.v8.1/Manes.09G029900.v8.1/…	32
Stem X	BP	GO:0072583	clathrin-dependent endocytosis	27/4435	55/28566	5.71084e-09	6.12773e-07	5.46437e-07	Manes.01G049700.v8.1/Manes.02G167200.v8.1/Manes.02G204900.v8.1/Manes.04G010400.v8.1/Manes.04G084500.v8.1/Manes.05G147900.v8.1/Manes.06G046400.v8.1/Manes.07G028400.v8.1/Manes.07G128200.v8.1/Manes.07G131400.v8.1/Manes.10G010500.v8.1/Manes.10G110000.v8.1/Manes.11G092300.v8.1/Manes.11G105500.v8.1/Manes.11G155700.v8.1/Manes.12G058900.v8.1/Manes.12G091000.v8.1/Manes.13G058000.v8.1/Manes.14G114700.v8.1/…	27
Stem X	BP	GO:0007033	vacuole organization	24/4435	46/28566	8.50394e-09	8.69022e-07	7.74946e-07	Manes.01G203800.v8.1/Manes.01G229100.v8.1/Manes.03G077100.v8.1/Manes.03G127800.v8.1/Manes.03G201800.v8.1/Manes.03G204400.v8.1/Manes.04G005000.v8.1/Manes.04G150500.v8.1/Manes.04G152300.v8.1/Manes.10G062400.v8.1/Manes.11G013100.v8.1/Manes.11G145800.v8.1/Manes.11G160400.v8.1/Manes.12G056000.v8.1/Manes.14G136300.v8.1/Manes.15G004701.v8.1/Manes.15G074700.v8.1/Manes.15G164200.v8.1/Manes.16G053863.v8.1/…	24
Stem X	BP	GO:0009306	protein secretion	16/4435	25/28566	5.53588e-08	5.4e-06	4.81542e-06	Manes.01G231400.v8.1/Manes.04G031300.v8.1/Manes.06G128300.v8.1/Manes.07G112400.v8.1/Manes.07G127200.v8.1/Manes.08G076950.v8.1/Manes.08G109500.v8.1/Manes.09G086600.v8.1/Manes.09G178900.v8.1/Manes.10G019100.v8.1/Manes.10G034300.v8.1/Manes.11G134000.v8.1/Manes.12G013300.v8.1/Manes.14G043200.v8.1/Manes.15G164100.v8.1/Manes.18G012200.v8.1	16
Stem X	BP	GO:0006810	transport	68/4435	231/28566	6.11731e-08	5.70772e-06	5.08983e-06	Manes.01G083800.v8.1/Manes.01G084900.v8.1/Manes.01G239800.v8.1/Manes.01G246100.v8.1/Manes.02G001900.v8.1/Manes.02G154300.v8.1/Manes.02G217900.v8.1/Manes.03G007200.v8.1/Manes.03G013000.v8.1/Manes.03G083700.v8.1/Manes.03G122200.v8.1/Manes.03G124500.v8.1/Manes.03G166800.v8.1/Manes.03G168700.v8.1/Manes.04G022000.v8.1/Manes.04G035900.v8.1/Manes.04G048900.v8.1/Manes.04G091080.v8.1/Manes.05G022600.v8.1/…	68
Stem X	BP	GO:0017157	regulation of exocytosis	10/4435	11/28566	7.62372e-08	6.81688e-06	6.07892e-06	Manes.04G031300.v8.1/Manes.07G112400.v8.1/Manes.08G076950.v8.1/Manes.08G093100.v8.1/Manes.09G086600.v8.1/Manes.10G011200.v8.1/Manes.10G034300.v8.1/Manes.11G134000.v8.1/Manes.12G006100.v8.1/Manes.13G005800.v8.1	10
Stem X	BP	GO:0007018	microtubule-based movement	30/4435	72/28566	9.36241e-08	8.03669e-06	7.16668e-06	Manes.01G071500.v8.1/Manes.01G143900.v8.1/Manes.01G158800.v8.1/Manes.02G021900.v8.1/Manes.02G032100.v8.1/Manes.02G101900.v8.1/Manes.03G196100.v8.1/Manes.04G083600.v8.1/Manes.04G085200.v8.1/Manes.04G124900.v8.1/Manes.05G152000.v8.1/Manes.05G176400.v8.1/Manes.05G183300.v8.1/Manes.05G201200.v8.1/Manes.08G113800.v8.1/Manes.09G174500.v8.1/Manes.11G044700.v8.1/Manes.11G044733.v8.1/Manes.11G045066.v8.1/…	30
Stem X	BP	GO:0006897	endocytosis	25/4435	55/28566	1.42412e-07	1.17545e-05	1.0482e-05	Manes.01G155900.v8.1/Manes.02G049000.v8.1/Manes.03G045900.v8.1/Manes.03G163300.v8.1/Manes.03G201800.v8.1/Manes.04G050100.v8.1/Manes.04G075000.v8.1/Manes.05G124400.v8.1/Manes.07G131400.v8.1/Manes.08G139600.v8.1/Manes.08G143900.v8.1/Manes.10G010500.v8.1/Manes.11G114800.v8.1/Manes.11G131000.v8.1/Manes.12G034100.v8.1/Manes.13G035500.v8.1/Manes.13G035700.v8.1/Manes.13G137900.v8.1/Manes.15G168600.v8.1/…	25
Stem X	BP	GO:0007019	microtubule depolymerization	12/4435	16/28566	1.90334e-07	1.5128e-05	1.34903e-05	Manes.03G196100.v8.1/Manes.04G060400.v8.1/Manes.04G124900.v8.1/Manes.11G044700.v8.1/Manes.11G044733.v8.1/Manes.11G045066.v8.1/Manes.12G119900.v8.1/Manes.13G105500.v8.1/Manes.15G011900.v8.1/Manes.16G023100.v8.1/Manes.17G000183.v8.1/Manes.17G042225.v8.1	12
Stem X	BP	GO:0000278	mitotic cell cycle	30/4435	75/28566	2.75436e-07	2.11102e-05	1.88249e-05	Manes.01G061400.v8.1/Manes.01G149500.v8.1/Manes.01G193700.v8.1/Manes.02G136200.v8.1/Manes.03G084800.v8.1/Manes.03G212200.v8.1/Manes.05G048500.v8.1/Manes.05G094000.v8.1/Manes.05G147000.v8.1/Manes.05G200200.v8.1/Manes.06G058600.v8.1/Manes.06G147900.v8.1/Manes.07G056600.v8.1/Manes.08G040600.v8.1/Manes.08G061700.v8.1/Manes.09G100400.v8.1/Manes.10G087200.v8.1/Manes.10G087300.v8.1/Manes.12G044400.v8.1/…	30
Stem X	BP	GO:0009856	pollination	10/4435	12/28566	3.93072e-07	2.90873e-05	2.59384e-05	Manes.01G003900.v8.1/Manes.01G033200.v8.1/Manes.03G002000.v8.1/Manes.03G100100.v8.1/Manes.05G105600.v8.1/Manes.13G059700.v8.1/Manes.16G047945.v8.1/Manes.17G059700.v8.1/Manes.18G044100.v8.1/Manes.18G085600.v8.1	10
Stem X	BP	GO:0000226	microtubule cytoskeleton organization	36/4435	100/28566	4.19483e-07	3.0007e-05	2.67586e-05	Manes.01G061400.v8.1/Manes.01G149500.v8.1/Manes.02G136200.v8.1/Manes.03G168600.v8.1/Manes.03G192300.v8.1/Manes.05G030100.v8.1/Manes.05G044733.v8.1/Manes.05G147000.v8.1/Manes.05G200200.v8.1/Manes.06G058600.v8.1/Manes.06G147900.v8.1/Manes.07G056600.v8.1/Manes.07G065600.v8.1/Manes.07G104700.v8.1/Manes.08G036400.v8.1/Manes.08G061700.v8.1/Manes.08G136500.v8.1/Manes.08G139700.v8.1/Manes.09G042700.v8.1/…	36
Stem X	BP	GO:0007017	microtubule-based process	25/4435	59/28566	7.39034e-07	5.11602e-05	4.56218e-05	Manes.01G061400.v8.1/Manes.02G021900.v8.1/Manes.02G136200.v8.1/Manes.03G098100.v8.1/Manes.03G197600.v8.1/Manes.04G000200.v8.1/Manes.04G160200.v8.1/Manes.05G200200.v8.1/Manes.06G058600.v8.1/Manes.06G147900.v8.1/Manes.06G166700.v8.1/Manes.07G056600.v8.1/Manes.08G047800.v8.1/Manes.08G061700.v8.1/Manes.08G113800.v8.1/Manes.09G029900.v8.1/Manes.09G100400.v8.1/Manes.09G140200.v8.1/Manes.09G174500.v8.1/…	25
Stem X	BP	GO:0009853	photorespiration	22/4435	49/28566	1.02938e-06	6.90325e-05	6.15594e-05	Manes.01G081900.v8.1/Manes.03G155100.v8.1/Manes.04G003100.v8.1/Manes.04G083400.v8.1/Manes.04G120700.v8.1/Manes.05G137500.v8.1/Manes.05G157600.v8.1/Manes.06G013700.v8.1/Manes.08G086800.v8.1/Manes.09G005600.v8.1/Manes.09G016200.v8.1/Manes.09G081660.v8.1/Manes.09G101300.v8.1/Manes.10G022675.v8.1/Manes.12G024100.v8.1/Manes.12G121800.v8.1/Manes.13G012300.v8.1/Manes.14G021000.v8.1/Manes.14G049700.v8.1/…	22
Stem X	BP	GO:0009086	methionine biosynthetic process	10/4435	13/28566	1.46401e-06	9.5205e-05	8.48986e-05	Manes.01G008800.v8.1/Manes.01G017200.v8.1/Manes.01G093400.v8.1/Manes.02G048100.v8.1/Manes.04G040700.v8.1/Manes.05G078500.v8.1/Manes.06G068700.v8.1/Manes.08G154700.v8.1/Manes.09G138200.v8.1/Manes.14G102300.v8.1	10
Stem X	BP	GO:1901347	negative regulation of secondary cell wall biogenesis	7/4435	7/28566	2.16556e-06	0.000136685	0.000121888	Manes.01G113200.v8.1/Manes.02G072100.v8.1/Manes.02G173200.v8.1/Manes.08G165600.v8.1/Manes.09G119200.v8.1/Manes.11G127600.v8.1/Manes.18G085635.v8.1	7
Stem X	BP	GO:0042546	cell wall biogenesis	62/4435	228/28566	4.32364e-06	0.000265101	0.000236402	Manes.01G031100.v8.1/Manes.01G033700.v8.1/Manes.01G112900.v8.1/Manes.01G143900.v8.1/Manes.01G167900.v8.1/Manes.01G197900.v8.1/Manes.01G261400.v8.1/Manes.02G023500.v8.1/Manes.02G040700.v8.1/Manes.02G092100.v8.1/Manes.02G101900.v8.1/Manes.02G126900.v8.1/Manes.03G083700.v8.1/Manes.03G100100.v8.1/Manes.03G109700.v8.1/Manes.03G119600.v8.1/Manes.04G125300.v8.1/Manes.04G125700.v8.1/Manes.05G099500.v8.1/…	62
Stem X	BP	GO:0019538	protein metabolic process	151/4435	689/28566	4.62824e-06	0.000275895	0.000246028	Manes.01G003900.v8.1/Manes.01G007500.v8.1/Manes.01G033200.v8.1/Manes.01G037900.v8.1/Manes.01G105500.v8.1/Manes.01G164000.v8.1/Manes.01G202000.v8.1/Manes.01G225200.v8.1/Manes.01G227350.v8.1/Manes.01G239800.v8.1/Manes.01G261500.v8.1/Manes.02G023500.v8.1/Manes.02G041000.v8.1/Manes.02G065100.v8.1/Manes.02G075800.v8.1/Manes.02G087300.v8.1/Manes.02G088100.v8.1/Manes.02G157000.v8.1/Manes.02G175100.v8.1/…	151
Stem X	BP	GO:0090110	COPII-coated vesicle cargo loading	11/4435	17/28566	6.18914e-06	0.00035897	0.00032011	Manes.01G002500.v8.1/Manes.01G235000.v8.1/Manes.03G138000.v8.1/Manes.05G009100.v8.1/Manes.05G198700.v8.1/Manes.07G011900.v8.1/Manes.08G127600.v8.1/Manes.09G156800.v8.1/Manes.10G135100.v8.1/Manes.11G162300.v8.1/Manes.15G062800.v8.1	11
Stem X	BP	GO:0036211	protein modification process	136/4435	612/28566	6.46806e-06	0.000365275	0.000325732	Manes.01G001800.v8.1/Manes.01G007100.v8.1/Manes.01G012900.v8.1/Manes.01G015000.v8.1/Manes.01G074300.v8.1/Manes.01G079500.v8.1/Manes.01G084900.v8.1/Manes.01G134700.v8.1/Manes.01G178700.v8.1/Manes.01G204900.v8.1/Manes.01G226500.v8.1/Manes.01G246100.v8.1/Manes.01G265700.v8.1/Manes.02G032648.v8.1/Manes.02G034200.v8.1/Manes.02G044300.v8.1/Manes.02G055500.v8.1/Manes.02G059500.v8.1/Manes.02G068700.v8.1/…	136
Stem X	BP	GO:0034314	Arp2/3 complex-mediated actin nucleation	9/4435	12/28566	7.30215e-06	0.000401442	0.000357984	Manes.01G129200.v8.1/Manes.03G146100.v8.1/Manes.03G160300.v8.1/Manes.04G088100.v8.1/Manes.05G053000.v8.1/Manes.12G019300.v8.1/Manes.13G019900.v8.1/Manes.14G117900.v8.1/Manes.15G044500.v8.1	9
Stem X	BP	GO:0042147	retrograde transport, endosome to Golgi	17/4435	36/28566	7.48261e-06	0.000401442	0.000357984	Manes.01G037700.v8.1/Manes.01G148800.v8.1/Manes.01G254400.v8.1/Manes.02G107500.v8.1/Manes.03G069500.v8.1/Manes.04G048900.v8.1/Manes.04G103500.v8.1/Manes.05G003200.v8.1/Manes.05G058800.v8.1/Manes.06G005400.v8.1/Manes.11G065400.v8.1/Manes.11G154000.v8.1/Manes.12G134600.v8.1/Manes.13G075500.v8.1/Manes.15G103100.v8.1/Manes.17G021600.v8.1/Manes.18G011700.v8.1	17
Stem X	BP	GO:0030968	endoplasmic reticulum unfolded protein response	16/4435	33/28566	9.06814e-06	0.00047464	0.000423258	Manes.01G053300.v8.1/Manes.01G188100.v8.1/Manes.02G006000.v8.1/Manes.02G041200.v8.1/Manes.05G101600.v8.1/Manes.05G125100.v8.1/Manes.07G049000.v8.1/Manes.08G038800.v8.1/Manes.10G090700.v8.1/Manes.13G010602.v8.1/Manes.14G119600.v8.1/Manes.15G161600.v8.1/Manes.17G100500.v8.1/Manes.17G102700.v8.1/Manes.17G102800.v8.1/Manes.18G005000.v8.1	16
Stem X	BP	GO:0010604	positive regulation of macromolecule metabolic process	55/4435	201/28566	1.19681e-05	0.000611513	0.000545313	Manes.01G029100.v8.1/Manes.01G098000.v8.1/Manes.01G112900.v8.1/Manes.01G217300.v8.1/Manes.01G247200.v8.1/Manes.02G019000.v8.1/Manes.02G053300.v8.1/Manes.02G102700.v8.1/Manes.02G157000.v8.1/Manes.03G012500.v8.1/Manes.03G019300.v8.1/Manes.03G064200.v8.1/Manes.03G078500.v8.1/Manes.03G178900.v8.1/Manes.04G061800.v8.1/Manes.04G083600.v8.1/Manes.04G088200.v8.1/Manes.04G142700.v8.1/Manes.04G161000.v8.1/…	55
Stem X	BP	GO:0033320	UDP-D-xylose biosynthetic process	6/4435	6/28566	1.39644e-05	0.000696656	0.00062124	Manes.01G219000.v8.1/Manes.04G032900.v8.1/Manes.05G062100.v8.1/Manes.08G074700.v8.1/Manes.10G032500.v8.1/Manes.11G132500.v8.1	6
Stem X	BP	GO:0009698	phenylpropanoid metabolic process	12/4435	21/28566	1.42837e-05	0.000696656	0.00062124	Manes.04G027900.v8.1/Manes.04G095300.v8.1/Manes.05G124300.v8.1/Manes.08G080800.v8.1/Manes.08G081000.v8.1/Manes.09G092175.v8.1/Manes.09G094600.v8.1/Manes.11G071800.v8.1/Manes.11G137900.v8.1/Manes.16G098200.v8.1/Manes.18G058200.v8.1/Manes.18G126900.v8.1	12
Stem X	BP	GO:0010556	regulation of macromolecule biosynthetic process	32/4435	97/28566	1.48067e-05	0.000706115	0.000629674	Manes.01G053200.v8.1/Manes.01G105500.v8.1/Manes.01G112900.v8.1/Manes.01G244400.v8.1/Manes.01G247200.v8.1/Manes.02G006500.v8.1/Manes.02G011000.v8.1/Manes.03G007200.v8.1/Manes.03G013000.v8.1/Manes.03G088200.v8.1/Manes.03G088800.v8.1/Manes.03G098896.v8.1/Manes.05G056900.v8.1/Manes.05G076700.v8.1/Manes.06G015300.v8.1/Manes.06G041400.v8.1/Manes.06G089100.v8.1/Manes.07G103800.v8.1/Manes.11G165500.v8.1/…	32
Stem X	BP	GO:1903338	regulation of cell wall organization or biogenesis	9/4435	13/28566	2.0438e-05	0.000953475	0.000850257	Manes.03G013200.v8.1/Manes.03G196100.v8.1/Manes.04G124900.v8.1/Manes.11G044700.v8.1/Manes.11G044733.v8.1/Manes.11G045066.v8.1/Manes.15G011900.v8.1/Manes.16G124000.v8.1/Manes.17G000183.v8.1	9
Stem X	BP	GO:0034976	response to endoplasmic reticulum stress	20/4435	50/28566	2.60637e-05	0.0011577	0.00103237	Manes.01G033200.v8.1/Manes.01G052112.v8.1/Manes.01G265700.v8.1/Manes.02G032648.v8.1/Manes.02G160800.v8.1/Manes.02G167400.v8.1/Manes.05G002000.v8.1/Manes.05G105600.v8.1/Manes.05G125100.v8.1/Manes.07G104300.v8.1/Manes.07G125600.v8.1/Manes.08G112000.v8.1/Manes.09G175600.v8.1/Manes.10G017601.v8.1/Manes.10G125900.v8.1/Manes.12G050600.v8.1/Manes.12G068300.v8.1/Manes.13G052000.v8.1/Manes.15G160800.v8.1/…	20
Stem X	BP	GO:0009423	chorismate biosynthetic process	10/4435	16/28566	2.60651e-05	0.0011577	0.00103237	Manes.01G266800.v8.1/Manes.02G107200.v8.1/Manes.02G150600.v8.1/Manes.05G046900.v8.1/Manes.09G161200.v8.1/Manes.10G045200.v8.1/Manes.12G070400.v8.1/Manes.13G076034.v8.1/Manes.13G095700.v8.1/Manes.18G065500.v8.1	10
Stem X	BP	GO:0006465	signal peptide processing	12/4435	22/28566	2.69733e-05	0.0011577	0.00103237	Manes.01G179800.v8.1/Manes.02G140400.v8.1/Manes.05G169200.v8.1/Manes.06G149100.v8.1/Manes.07G125600.v8.1/Manes.08G091600.v8.1/Manes.08G122700.v8.1/Manes.09G164800.v8.1/Manes.10G017601.v8.1/Manes.11G054400.v8.1/Manes.12G032900.v8.1/Manes.18G035350.v8.1	12
Stem X	BP	GO:1901141	regulation of lignin biosynthetic process	12/4435	22/28566	2.69733e-05	0.0011577	0.00103237	Manes.01G074400.v8.1/Manes.01G118700.v8.1/Manes.02G034300.v8.1/Manes.02G077400.v8.1/Manes.03G103400.v8.1/Manes.06G056801.v8.1/Manes.06G136500.v8.1/Manes.07G119800.v8.1/Manes.10G025500.v8.1/Manes.12G144700.v8.1/Manes.14G034400.v8.1/Manes.15G090900.v8.1	12
Stem X	BP	GO:0030244	cellulose biosynthetic process	22/4435	59/28566	3.82544e-05	0.00160968	0.00143543	Manes.03G130500.v8.1/Manes.04G163600.v8.1/Manes.05G195080.v8.1/Manes.06G016900.v8.1/Manes.06G030900.v8.1/Manes.06G031000.v8.1/Manes.07G120300.v8.1/Manes.08G066300.v8.1/Manes.08G093700.v8.1/Manes.09G016100.v8.1/Manes.09G107400.v8.1/Manes.10G025000.v8.1/Manes.11G002200.v8.1/Manes.12G035500.v8.1/Manes.12G074300.v8.1/Manes.12G138800.v8.1/Manes.13G038000.v8.1/Manes.13G069800.v8.1/Manes.14G143300.v8.1/…	22
Stem X	BP	GO:0007034	vacuolar transport	15/4435	33/28566	4.51723e-05	0.00186422	0.00166241	Manes.01G229100.v8.1/Manes.01G231400.v8.1/Manes.02G103600.v8.1/Manes.03G204400.v8.1/Manes.04G143300.v8.1/Manes.05G003200.v8.1/Manes.08G109500.v8.1/Manes.09G178900.v8.1/Manes.12G018200.v8.1/Manes.12G024500.v8.1/Manes.12G056000.v8.1/Manes.15G004701.v8.1/Manes.17G022500.v8.1/Manes.17G022600.v8.1/Manes.17G022700.v8.1	15
Stem X	BP	GO:0009612	response to mechanical stimulus	12/4435	23/28566	4.842e-05	0.00196055	0.00174831	Manes.01G057800.v8.1/Manes.04G022900.v8.1/Manes.04G023300.v8.1/Manes.04G023400.v8.1/Manes.04G023600.v8.1/Manes.04G075000.v8.1/Manes.08G005900.v8.1/Manes.11G143000.v8.1/Manes.11G143100.v8.1/Manes.11G143200.v8.1/Manes.11G143700.v8.1/Manes.14G152200.v8.1	12
Stem X	BP	GO:0006123	mitochondrial electron transport, cytochrome c to oxygen	6/4435	7/28566	8.47577e-05	0.00336834	0.0030037	Manes.04G117400.v8.1/Manes.07G026700.v8.1/Manes.10G115100.v8.1/Manes.11G052200.v8.1/Manes.12G119200.v8.1/Manes.13G106700.v8.1	6
Stem X	BP	GO:1990937	xylan acetylation	5/4435	5/28566	9.00313e-05	0.00351286	0.00313257	Manes.03G207400.v8.1/Manes.07G135000.v8.1/Manes.10G008000.v8.1/Manes.15G118400.v8.1/Manes.17G066300.v8.1	5
Stem X	BP	GO:0031087	deadenylation-independent decapping of nuclear-transcribed mRNA	8/4435	12/28566	9.20277e-05	0.00352663	0.00314486	Manes.01G005000.v8.1/Manes.05G206100.v8.1/Manes.08G015400.v8.1/Manes.08G028800.v8.1/Manes.09G051800.v8.1/Manes.09G072500.v8.1/Manes.11G164100.v8.1/Manes.14G096300.v8.1	8
Stem X	BP	GO:0006904	vesicle docking involved in exocytosis	9/4435	15/28566	0.000106196	0.00392927	0.0035039	Manes.01G054600.v8.1/Manes.01G072801.v8.1/Manes.02G033000.v8.1/Manes.04G031300.v8.1/Manes.07G112400.v8.1/Manes.08G076950.v8.1/Manes.09G086600.v8.1/Manes.10G034300.v8.1/Manes.11G134000.v8.1	9
Stem X	BP	GO:0009073	aromatic amino acid family biosynthetic process	9/4435	15/28566	0.000106196	0.00392927	0.0035039	Manes.01G099900.v8.1/Manes.01G266800.v8.1/Manes.02G107200.v8.1/Manes.02G150600.v8.1/Manes.05G046900.v8.1/Manes.10G045200.v8.1/Manes.13G095700.v8.1/Manes.15G185701.v8.1/Manes.18G065500.v8.1	9
Stem X	BP	GO:0071702	organic substance transport	13/4435	29/28566	0.000172934	0.0062901	0.00560917	Manes.01G012900.v8.1/Manes.01G024000.v8.1/Manes.03G100100.v8.1/Manes.05G115900.v8.1/Manes.05G138800.v8.1/Manes.08G048300.v8.1/Manes.08G069500.v8.1/Manes.08G149000.v8.1/Manes.10G153000.v8.1/Manes.12G087600.v8.1/Manes.13G148000.v8.1/Manes.14G100000.v8.1/Manes.17G059700.v8.1	13
Stem X	BP	GO:0048759	xylem vessel member cell differentiation	10/4435	19/28566	0.00019161	0.00685325	0.00611135	Manes.01G076000.v8.1/Manes.01G144500.v8.1/Manes.02G035400.v8.1/Manes.02G102300.v8.1/Manes.03G052500.v8.1/Manes.04G047100.v8.1/Manes.06G135700.v8.1/Manes.08G040200.v8.1/Manes.11G125500.v8.1/Manes.16G084600.v8.1	10
Stem X	BP	GO:0045047	protein targeting to ER	8/4435	13/28566	0.000206571	0.00726725	0.00648053	Manes.04G036800.v8.1/Manes.06G034500.v8.1/Manes.07G125600.v8.1/Manes.08G122700.v8.1/Manes.09G164800.v8.1/Manes.10G017601.v8.1/Manes.11G130400.v8.1/Manes.14G144400.v8.1	8
Stem X	BP	GO:0009832	plant-type cell wall biogenesis	45/4435	173/28566	0.000251903	0.00871909	0.0077752	Manes.01G033700.v8.1/Manes.01G105500.v8.1/Manes.01G148200.v8.1/Manes.01G253500.v8.1/Manes.01G273700.v8.1/Manes.02G106800.v8.1/Manes.02G157000.v8.1/Manes.03G042400.v8.1/Manes.03G048200.v8.1/Manes.03G077600.v8.1/Manes.04G128400.v8.1/Manes.05G056100.v8.1/Manes.05G076700.v8.1/Manes.05G105300.v8.1/Manes.05G176400.v8.1/Manes.06G030900.v8.1/Manes.06G031000.v8.1/Manes.06G054100.v8.1/Manes.06G152400.v8.1/…	45
Stem X	BP	GO:0006564	L-serine biosynthetic process	6/4435	8/28566	0.000294108	0.0097101	0.00865893	Manes.01G153800.v8.1/Manes.02G112800.v8.1/Manes.06G084800.v8.1/Manes.07G069600.v8.1/Manes.10G074000.v8.1/Manes.14G085700.v8.1	6
Stem X	BP	GO:0030705	cytoskeleton-dependent intracellular transport	6/4435	8/28566	0.000294108	0.0097101	0.00865893	Manes.01G071500.v8.1/Manes.02G032100.v8.1/Manes.05G176400.v8.1/Manes.05G201200.v8.1/Manes.12G107000.v8.1/Manes.18G040600.v8.1	6
Stem X	BP	GO:0042732	D-xylose metabolic process	6/4435	8/28566	0.000294108	0.0097101	0.00865893	Manes.01G219000.v8.1/Manes.04G032900.v8.1/Manes.05G062100.v8.1/Manes.08G074700.v8.1/Manes.10G032500.v8.1/Manes.11G132500.v8.1	6
Stem X	BP	GO:0048193	Golgi vesicle transport	10/4435	20/28566	0.000329947	0.0107283	0.00956689	Manes.01G033200.v8.1/Manes.01G153700.v8.1/Manes.03G045400.v8.1/Manes.03G123300.v8.1/Manes.05G003200.v8.1/Manes.05G105600.v8.1/Manes.09G040400.v8.1/Manes.16G082600.v8.1/Manes.16G089600.v8.1/Manes.18G044100.v8.1	10
Stem X	BP	GO:0006122	mitochondrial electron transport, ubiquinol to cytochrome c	9/4435	17/28566	0.000383331	0.0122565	0.0109297	Manes.02G178600.v8.1/Manes.03G017600.v8.1/Manes.07G026700.v8.1/Manes.08G025100.v8.1/Manes.09G188300.v8.1/Manes.10G115100.v8.1/Manes.16G119000.v8.1/Manes.18G091100.v8.1/Manes.18G125100.v8.1	9
Stem X	BP	GO:0009664	plant-type cell wall organization	27/4435	90/28566	0.000391219	0.0122565	0.0109297	Manes.03G002000.v8.1/Manes.03G048200.v8.1/Manes.03G100100.v8.1/Manes.04G052100.v8.1/Manes.04G078002.v8.1/Manes.05G018300.v8.1/Manes.05G143800.v8.1/Manes.07G050100.v8.1/Manes.07G081300.v8.1/Manes.08G040200.v8.1/Manes.08G121400.v8.1/Manes.09G093200.v8.1/Manes.09G098700.v8.1/Manes.09G142500.v8.1/Manes.09G166400.v8.1/Manes.10G051500.v8.1/Manes.11G011300.v8.1/Manes.12G013400.v8.1/Manes.12G098300.v8.1/…	27
Stem X	BP	GO:0030041	actin filament polymerization	7/4435	11/28566	0.000399792	0.0122565	0.0109297	Manes.03G028300.v8.1/Manes.03G146100.v8.1/Manes.03G160300.v8.1/Manes.05G053000.v8.1/Manes.12G121500.v8.1/Manes.15G044500.v8.1/Manes.15G077600.v8.1	7
Stem X	BP	GO:0031204	post-translational protein targeting to membrane, translocation	7/4435	11/28566	0.000399792	0.0122565	0.0109297	Manes.01G270000.v8.1/Manes.03G100100.v8.1/Manes.05G050100.v8.1/Manes.06G163800.v8.1/Manes.09G073400.v8.1/Manes.15G064500.v8.1/Manes.17G059700.v8.1	7
Stem X	BP	GO:0009051	pentose-phosphate shunt, oxidative branch	8/4435	14/28566	0.00041627	0.0125819	0.0112199	Manes.01G026800.v8.1/Manes.01G038700.v8.1/Manes.01G105600.v8.1/Manes.02G013767.v8.1/Manes.02G062200.v8.1/Manes.05G112500.v8.1/Manes.14G092900.v8.1/Manes.15G156500.v8.1	8
Stem X	BP	GO:0051225	spindle assembly	15/4435	39/28566	0.000434241	0.0129428	0.0115417	Manes.01G103600.v8.1/Manes.02G059600.v8.1/Manes.05G180700.v8.1/Manes.06G094300.v8.1/Manes.07G062300.v8.1/Manes.07G062316.v8.1/Manes.07G062396.v8.1/Manes.07G063050.v8.1/Manes.10G080600.v8.1/Manes.12G070000.v8.1/Manes.14G076900.v8.1/Manes.14G143616.v8.1/Manes.15G071400.v8.1/Manes.15G077400.v8.1/Manes.18G045100.v8.1	15
Stem X	BP	GO:0009298	GDP-mannose biosynthetic process	5/4435	6/28566	0.000470365	0.0134587	0.0120017	Manes.01G259900.v8.1/Manes.02G069000.v8.1/Manes.05G037500.v8.1/Manes.07G120300.v8.1/Manes.10G025000.v8.1	5
Stem X	BP	GO:0030833	regulation of actin filament polymerization	5/4435	6/28566	0.000470365	0.0134587	0.0120017	Manes.05G053000.v8.1/Manes.09G145500.v8.1/Manes.12G006100.v8.1/Manes.13G005800.v8.1/Manes.14G117900.v8.1	5
Stem X	BP	GO:2001009	regulation of plant-type cell wall cellulose biosynthetic process	5/4435	6/28566	0.000470365	0.0134587	0.0120017	Manes.04G163600.v8.1/Manes.08G040200.v8.1/Manes.08G050700.v8.1/Manes.09G021900.v8.1/Manes.11G002200.v8.1	5
Stem X	BP	GO:0008104	protein localization	35/4435	129/28566	0.000505874	0.0142843	0.0127379	Manes.01G007100.v8.1/Manes.01G033200.v8.1/Manes.02G010400.v8.1/Manes.02G058000.v8.1/Manes.02G067700.v8.1/Manes.02G145200.v8.1/Manes.03G020000.v8.1/Manes.03G178900.v8.1/Manes.04G064700.v8.1/Manes.05G105600.v8.1/Manes.05G187400.v8.1/Manes.06G086100.v8.1/Manes.07G119500.v8.1/Manes.08G050700.v8.1/Manes.09G002100.v8.1/Manes.09G021900.v8.1/Manes.09G031300.v8.1/Manes.09G032000.v8.1/Manes.09G111300.v8.1/…	35
Stem X	BP	GO:0010413	glucuronoxylan metabolic process	4/4435	4/28566	0.000580337	0.015567	0.0138818	Manes.03G122300.v8.1/Manes.08G003900.v8.1/Manes.09G080547.v8.1/Manes.15G076900.v8.1	4
Stem X	BP	GO:0015790	UDP-xylose transmembrane transport	4/4435	4/28566	0.000580337	0.015567	0.0138818	Manes.02G210700.v8.1/Manes.04G019600.v8.1/Manes.11G147000.v8.1/Manes.18G139100.v8.1	4
Stem X	BP	GO:0019305	dTDP-rhamnose biosynthetic process	4/4435	4/28566	0.000580337	0.015567	0.0138818	Manes.01G069300.v8.1/Manes.01G219000.v8.1/Manes.02G030700.v8.1/Manes.05G062100.v8.1	4
Stem X	BP	GO:0031338	regulation of vesicle fusion	4/4435	4/28566	0.000580337	0.015567	0.0138818	Manes.02G175600.v8.1/Manes.03G054900.v8.1/Manes.16G088500.v8.1/Manes.18G088000.v8.1	4
Stem X	BP	GO:1902600	proton transmembrane transport	14/4435	36/28566	0.000587569	0.015567	0.0138818	Manes.01G085000.v8.1/Manes.03G018400.v8.1/Manes.04G152300.v8.1/Manes.05G037400.v8.1/Manes.06G022300.v8.1/Manes.06G045100.v8.1/Manes.06G177500.v8.1/Manes.08G111900.v8.1/Manes.11G060700.v8.1/Manes.13G117300.v8.1/Manes.14G008200.v8.1/Manes.14G032300.v8.1/Manes.14G156300.v8.1/Manes.16G118100.v8.1	14
Stem X	BP	GO:0035556	intracellular signal transduction	41/4435	160/28566	0.000640481	0.0166861	0.0148797	Manes.01G017300.v8.1/Manes.01G052104.v8.1/Manes.01G068100.v8.1/Manes.01G127600.v8.1/Manes.01G241800.v8.1/Manes.02G049300.v8.1/Manes.02G147900.v8.1/Manes.02G192200.v8.1/Manes.03G170300.v8.1/Manes.04G022100.v8.1/Manes.04G025600.v8.1/Manes.05G018400.v8.1/Manes.05G020200.v8.1/Manes.05G031200.v8.1/Manes.05G174200.v8.1/Manes.06G111100.v8.1/Manes.08G049500.v8.1/Manes.08G069730.v8.1/Manes.08G128000.v8.1/…	41
Stem X	BP	GO:0008610	lipid biosynthetic process	81/4435	369/28566	0.000645361	0.0166861	0.0148797	Manes.01G063600.v8.1/Manes.01G143900.v8.1/Manes.01G159500.v8.1/Manes.01G163700.v8.1/Manes.01G184100.v8.1/Manes.01G224100.v8.1/Manes.01G253500.v8.1/Manes.02G023900.v8.1/Manes.02G031700.v8.1/Manes.02G036200.v8.1/Manes.02G049500.v8.1/Manes.02G072000.v8.1/Manes.02G101900.v8.1/Manes.02G121312.v8.1/Manes.02G154300.v8.1/Manes.02G174400.v8.1/Manes.03G002000.v8.1/Manes.03G012900.v8.1/Manes.03G173000.v8.1/…	81
Stem X	BP	GO:0018105	peptidyl-serine phosphorylation	31/4435	112/28566	0.000714055	0.0181736	0.0162062	Manes.01G068100.v8.1/Manes.01G155800.v8.1/Manes.01G241800.v8.1/Manes.02G114600.v8.1/Manes.02G147900.v8.1/Manes.02G192200.v8.1/Manes.03G163300.v8.1/Manes.05G018400.v8.1/Manes.05G174200.v8.1/Manes.07G130000.v8.1/Manes.08G018200.v8.1/Manes.08G049500.v8.1/Manes.08G139600.v8.1/Manes.08G143900.v8.1/Manes.08G158900.v8.1/Manes.09G024500.v8.1/Manes.09G131000.v8.1/Manes.09G148600.v8.1/Manes.10G054000.v8.1/…	31
Stem X	BP	GO:0016049	cell growth	39/4435	151/28566	0.000726077	0.0181736	0.0162062	Manes.01G003900.v8.1/Manes.02G092100.v8.1/Manes.02G157000.v8.1/Manes.02G167400.v8.1/Manes.02G211400.v8.1/Manes.03G002000.v8.1/Manes.03G048200.v8.1/Manes.03G163500.v8.1/Manes.03G211300.v8.1/Manes.04G091080.v8.1/Manes.07G046600.v8.1/Manes.07G102800.v8.1/Manes.08G016800.v8.1/Manes.08G069500.v8.1/Manes.08G112500.v8.1/Manes.08G121600.v8.1/Manes.09G031300.v8.1/Manes.09G081400.v8.1/Manes.09G166100.v8.1/…	39
Stem X	BP	GO:0046854	phosphatidylinositol phosphate biosynthetic process	12/4435	29/28566	0.000747396	0.0181736	0.0162062	Manes.01G246300.v8.1/Manes.02G060500.v8.1/Manes.02G188400.v8.1/Manes.04G150500.v8.1/Manes.11G013100.v8.1/Manes.12G154400.v8.1/Manes.13G083201.v8.1/Manes.14G090900.v8.1/Manes.14G167200.v8.1/Manes.15G127100.v8.1/Manes.17G076300.v8.1/Manes.18G073500.v8.1	12
Stem X	BP	GO:0006085	acetyl-CoA biosynthetic process	6/4435	9/28566	0.000765796	0.0181736	0.0162062	Manes.03G205000.v8.1/Manes.04G095800.v8.1/Manes.09G180100.v8.1/Manes.12G026000.v8.1/Manes.13G027700.v8.1/Manes.15G000100.v8.1	6
Stem X	BP	GO:0006730	one-carbon metabolic process	8/4435	15/28566	0.000770641	0.0181736	0.0162062	Manes.09G016200.v8.1/Manes.10G022675.v8.1/Manes.10G022900.v8.1/Manes.10G023400.v8.1/Manes.12G121800.v8.1/Manes.15G056800.v8.1/Manes.18G055500.v8.1/Manes.18G072100.v8.1	8
Stem X	BP	GO:0007035	vacuolar acidification	8/4435	15/28566	0.000770641	0.0181736	0.0162062	Manes.01G244500.v8.1/Manes.04G152300.v8.1/Manes.11G097700.v8.1/Manes.11G140100.v8.1/Manes.17G022500.v8.1/Manes.17G022600.v8.1/Manes.17G022700.v8.1/Manes.18G018300.v8.1	8
Stem X	BP	GO:0007098	centrosome cycle	8/4435	15/28566	0.000770641	0.0181736	0.0162062	Manes.05G180700.v8.1/Manes.07G062300.v8.1/Manes.07G062316.v8.1/Manes.07G062396.v8.1/Manes.07G063050.v8.1/Manes.10G080600.v8.1/Manes.14G143616.v8.1/Manes.18G045100.v8.1	8
Stem X	BP	GO:0052546	cell wall pectin metabolic process	8/4435	15/28566	0.000770641	0.0181736	0.0162062	Manes.01G097900.v8.1/Manes.01G261400.v8.1/Manes.05G108750.v8.1/Manes.06G045100.v8.1/Manes.06G081500.v8.1/Manes.08G111900.v8.1/Manes.11G060700.v8.1/Manes.14G084200.v8.1	8
Stem X	BP	GO:0048638	regulation of developmental growth	36/4435	137/28566	0.00081033	0.0188882	0.0168434	Manes.01G044801.v8.1/Manes.01G184100.v8.1/Manes.01G224000.v8.1/Manes.01G237800.v8.1/Manes.02G049500.v8.1/Manes.02G154300.v8.1/Manes.02G211700.v8.1/Manes.02G223300.v8.1/Manes.03G021400.v8.1/Manes.03G175000.v8.1/Manes.03G188600.v8.1/Manes.03G188900.v8.1/Manes.03G189400.v8.1/Manes.03G209800.v8.1/Manes.04G119500.v8.1/Manes.05G005600.v8.1/Manes.05G030050.v8.1/Manes.05G207200.v8.1/Manes.06G010400.v8.1/…	36
Stem X	BP	GO:0009555	pollen development	74/4435	334/28566	0.000818547	0.0188882	0.0168434	Manes.01G007600.v8.1/Manes.01G017300.v8.1/Manes.01G033200.v8.1/Manes.01G098400.v8.1/Manes.01G123000.v8.1/Manes.01G155900.v8.1/Manes.01G179800.v8.1/Manes.01G188100.v8.1/Manes.01G227600.v8.1/Manes.01G254900.v8.1/Manes.02G051800.v8.1/Manes.02G080600.v8.1/Manes.02G140400.v8.1/Manes.02G144500.v8.1/Manes.02G168600.v8.1/Manes.03G030600.v8.1/Manes.03G038600.v8.1/Manes.03G074000.v8.1/Manes.03G110800.v8.1/…	74
Stem X	BP	GO:0009826	unidimensional cell growth	65/4435	287/28566	0.000907352	0.0207147	0.0184722	Manes.01G112900.v8.1/Manes.01G231400.v8.1/Manes.02G023500.v8.1/Manes.02G049000.v8.1/Manes.02G102800.v8.1/Manes.02G151800.v8.1/Manes.03G002000.v8.1/Manes.03G012900.v8.1/Manes.03G052500.v8.1/Manes.03G100100.v8.1/Manes.03G126600.v8.1/Manes.03G143300.v8.1/Manes.03G168600.v8.1/Manes.03G192300.v8.1/Manes.04G071100.v8.1/Manes.04G091900.v8.1/Manes.04G163600.v8.1/Manes.05G002600.v8.1/Manes.05G143800.v8.1/…	65
Stem X	BP	GO:0033036	macromolecule localization	29/4435	105/28566	0.00108103	0.0241847	0.0215666	Manes.01G052100.v8.1/Manes.01G246100.v8.1/Manes.02G157000.v8.1/Manes.03G002000.v8.1/Manes.03G019600.v8.1/Manes.03G100100.v8.1/Manes.03G209800.v8.1/Manes.05G022600.v8.1/Manes.05G050600.v8.1/Manes.05G094800.v8.1/Manes.05G140700.v8.1/Manes.06G033200.v8.1/Manes.06G085400.v8.1/Manes.06G085900.v8.1/Manes.08G016800.v8.1/Manes.08G048300.v8.1/Manes.08G113500.v8.1/Manes.08G113700.v8.1/Manes.08G149000.v8.1/…	29
Stem X	BP	GO:0016197	endosomal transport	9/4435	19/28566	0.00108386	0.0241847	0.0215666	Manes.01G155900.v8.1/Manes.03G187600.v8.1/Manes.04G005000.v8.1/Manes.05G124400.v8.1/Manes.06G018200.v8.1/Manes.08G032200.v8.1/Manes.11G160400.v8.1/Manes.18G003700.v8.1/Manes.18G140300.v8.1	9
Stem X	BP	GO:0000271	polysaccharide biosynthetic process	21/4435	68/28566	0.00110168	0.0241847	0.0215666	Manes.01G033200.v8.1/Manes.01G070900.v8.1/Manes.02G029475.v8.1/Manes.02G154300.v8.1/Manes.02G211400.v8.1/Manes.03G002000.v8.1/Manes.03G100100.v8.1/Manes.04G125300.v8.1/Manes.04G125700.v8.1/Manes.05G105600.v8.1/Manes.06G010400.v8.1/Manes.08G048300.v8.1/Manes.09G081588.v8.1/Manes.09G081604.v8.1/Manes.09G081620.v8.1/Manes.11G011300.v8.1/Manes.11G043250.v8.1/Manes.12G111900.v8.1/Manes.15G171500.v8.1/…	21
Stem X	BP	GO:0045324	late endosome to vacuole transport	13/4435	34/28566	0.00110443	0.0241847	0.0215666	Manes.03G077100.v8.1/Manes.04G137000.v8.1/Manes.04G143300.v8.1/Manes.11G145800.v8.1/Manes.12G020500.v8.1/Manes.13G021100.v8.1/Manes.15G164200.v8.1/Manes.16G053863.v8.1/Manes.16G064500.v8.1/Manes.17G009700.v8.1/Manes.17G100200.v8.1/Manes.18G072550.v8.1/Manes.18G140300.v8.1	13
Stem X	BP	GO:0009888	tissue development	181/4435	944/28566	0.0012403	0.0268856	0.0239751	Manes.01G001800.v8.1/Manes.01G044400.v8.1/Manes.01G070900.v8.1/Manes.01G143900.v8.1/Manes.01G164000.v8.1/Manes.01G168300.v8.1/Manes.01G178700.v8.1/Manes.01G184100.v8.1/Manes.01G204800.v8.1/Manes.01G204900.v8.1/Manes.01G217300.v8.1/Manes.01G227100.v8.1/Manes.01G234300.v8.1/Manes.01G246100.v8.1/Manes.01G247200.v8.1/Manes.01G253500.v8.1/Manes.02G011100.v8.1/Manes.02G029475.v8.1/Manes.02G031600.v8.1/…	181
Stem X	BP	GO:0000902	cell morphogenesis	25/4435	87/28566	0.00125783	0.026993	0.0240708	Manes.01G003900.v8.1/Manes.01G104801.v8.1/Manes.02G157000.v8.1/Manes.02G186100.v8.1/Manes.02G211400.v8.1/Manes.03G048200.v8.1/Manes.03G146100.v8.1/Manes.04G088100.v8.1/Manes.06G099400.v8.1/Manes.08G016800.v8.1/Manes.08G069500.v8.1/Manes.09G145500.v8.1/Manes.11G148700.v8.1/Manes.12G019300.v8.1/Manes.12G121500.v8.1/Manes.12G155700.v8.1/Manes.13G019900.v8.1/Manes.13G059700.v8.1/Manes.14G045200.v8.1/…	25
Stem X	BP	GO:0010215	cellulose microfibril organization	10/4435	23/28566	0.00130616	0.0273938	0.0244283	Manes.04G163600.v8.1/Manes.05G176400.v8.1/Manes.06G082400.v8.1/Manes.11G002200.v8.1/Manes.12G006100.v8.1/Manes.12G107000.v8.1/Manes.12G138800.v8.1/Manes.13G005800.v8.1/Manes.14G087800.v8.1/Manes.18G040600.v8.1	10
Stem X	BP	GO:0045010	actin nucleation	10/4435	23/28566	0.00130616	0.0273938	0.0244283	Manes.01G195000.v8.1/Manes.01G251200.v8.1/Manes.03G146100.v8.1/Manes.05G028000.v8.1/Manes.05G132200.v8.1/Manes.09G113600.v8.1/Manes.09G145500.v8.1/Manes.12G121500.v8.1/Manes.15G077600.v8.1/Manes.16G055900.v8.1	10
Stem X	BP	GO:0006086	acetyl-CoA biosynthetic process from pyruvate	8/4435	16/28566	0.00133206	0.0273938	0.0244283	Manes.01G194500.v8.1/Manes.04G141800.v8.1/Manes.05G093200.v8.1/Manes.09G185400.v8.1/Manes.10G054100.v8.1/Manes.11G023600.v8.1/Manes.15G122600.v8.1/Manes.17G071300.v8.1	8
Stem X	BP	GO:0007015	actin filament organization	19/4435	60/28566	0.00133909	0.0273938	0.0244283	Manes.01G129200.v8.1/Manes.01G148700.v8.1/Manes.02G120200.v8.1/Manes.02G186100.v8.1/Manes.03G146100.v8.1/Manes.03G160300.v8.1/Manes.04G088100.v8.1/Manes.05G053000.v8.1/Manes.09G170200.v8.1/Manes.12G019300.v8.1/Manes.13G019900.v8.1/Manes.14G068700.v8.1/Manes.14G117900.v8.1/Manes.15G044500.v8.1/Manes.16G034100.v8.1/Manes.16G055900.v8.1/Manes.16G098500.v8.1/Manes.17G051400.v8.1/Manes.18G096400.v8.1	19
Stem X	BP	GO:0006906	vesicle fusion	16/4435	47/28566	0.00134033	0.0273938	0.0244283	Manes.01G032900.v8.1/Manes.01G268000.v8.1/Manes.03G211500.v8.1/Manes.04G104300.v8.1/Manes.05G106000.v8.1/Manes.07G127200.v8.1/Manes.09G040400.v8.1/Manes.09G072968.v8.1/Manes.09G174700.v8.1/Manes.11G064800.v8.1/Manes.12G018200.v8.1/Manes.12G075900.v8.1/Manes.14G081600.v8.1/Manes.15G065600.v8.1/Manes.16G064900.v8.1/Manes.17G009700.v8.1	16
Stem X	BP	GO:2000762	regulation of phenylpropanoid metabolic process	11/4435	27/28566	0.00144068	0.0291669	0.0260094	Manes.01G074400.v8.1/Manes.01G118700.v8.1/Manes.02G034300.v8.1/Manes.02G077400.v8.1/Manes.03G185600.v8.1/Manes.04G074900.v8.1/Manes.06G136500.v8.1/Manes.11G094800.v8.1/Manes.14G034400.v8.1/Manes.15G022100.v8.1/Manes.15G106300.v8.1	11
Stem X	BP	GO:0006096	glycolytic process	22/4435	74/28566	0.0014816	0.0297151	0.0264982	Manes.01G023200.v8.1/Manes.01G173500.v8.1/Manes.03G171200.v8.1/Manes.04G078300.v8.1/Manes.04G134700.v8.1/Manes.07G000100.v8.1/Manes.07G116700.v8.1/Manes.08G021400.v8.1/Manes.08G166700.v8.1/Manes.09G007300.v8.1/Manes.09G060608.v8.1/Manes.11G089900.v8.1/Manes.12G015500.v8.1/Manes.13G015200.v8.1/Manes.13G091200.v8.1/Manes.14G007380.v8.1/Manes.14G008900.v8.1/Manes.14G054600.v8.1/Manes.14G108900.v8.1/…	22
Stem X	BP	GO:0006896	Golgi to vacuole transport	7/4435	13/28566	0.00155877	0.0309733	0.0276203	Manes.01G136100.v8.1/Manes.01G198500.v8.1/Manes.03G069500.v8.1/Manes.05G088300.v8.1/Manes.09G053000.v8.1/Manes.09G174700.v8.1/Manes.15G103100.v8.1	7
Stem X	BP	GO:0009052	pentose-phosphate shunt, non-oxidative branch	6/4435	10/28566	0.00166249	0.0324337	0.0289226	Manes.06G090100.v8.1/Manes.08G132900.v8.1/Manes.09G154000.v8.1/Manes.14G081000.v8.1/Manes.15G159200.v8.1/Manes.17G104200.v8.1	6
Stem X	BP	GO:0018279	protein N-linked glycosylation via asparagine	6/4435	10/28566	0.00166249	0.0324337	0.0289226	Manes.07G099100.v8.1/Manes.10G121900.v8.1/Manes.12G098300.v8.1/Manes.13G136200.v8.1/Manes.13G137300.v8.1/Manes.17G035900.v8.1	6
Stem X	BP	GO:0045491	xylan metabolic process	9/4435	20/28566	0.0017007	0.0328803	0.0293208	Manes.03G207400.v8.1/Manes.07G026400.v8.1/Manes.15G092900.v8.1/Manes.15G118400.v8.1/Manes.15G140600.v8.1/Manes.16G028300.v8.1/Manes.17G046100.v8.1/Manes.17G066300.v8.1/Manes.18G121200.v8.1	9
Stem X	BP	GO:0015693	magnesium ion transport	10/4435	24/28566	0.00193	0.0369803	0.0329769	Manes.01G181500.v8.1/Manes.01G219600.v8.1/Manes.02G191001.v8.1/Manes.03G050000.v8.1/Manes.04G011000.v8.1/Manes.07G020300.v8.1/Manes.10G084800.v8.1/Manes.11G155200.v8.1/Manes.13G079200.v8.1/Manes.15G036500.v8.1	10
Stem X	BP	GO:0006402	mRNA catabolic process	11/4435	28/28566	0.00204308	0.0388004	0.0346001	Manes.01G005000.v8.1/Manes.05G069100.v8.1/Manes.05G206100.v8.1/Manes.06G047000.v8.1/Manes.06G128300.v8.1/Manes.08G015400.v8.1/Manes.09G072500.v8.1/Manes.14G043200.v8.1/Manes.15G138000.v8.1/Manes.17G022150.v8.1/Manes.17G087400.v8.1	11
Stem X	BP	GO:0007029	endoplasmic reticulum organization	8/4435	17/28566	0.00217537	0.0409504	0.0365173	Manes.03G138000.v8.1/Manes.04G075000.v8.1/Manes.04G125400.v8.1/Manes.04G148400.v8.1/Manes.07G011900.v8.1/Manes.10G135100.v8.1/Manes.11G015900.v8.1/Manes.15G062800.v8.1	8
Stem X	BP	GO:0000096	sulfur amino acid metabolic process	4/4435	5/28566	0.00254156	0.0439854	0.0392237	Manes.06G084800.v8.1/Manes.07G069600.v8.1/Manes.10G074000.v8.1/Manes.14G085700.v8.1	4
Stem X	BP	GO:0010253	UDP-rhamnose biosynthetic process	4/4435	5/28566	0.00254156	0.0439854	0.0392237	Manes.01G069300.v8.1/Manes.02G030700.v8.1/Manes.03G078900.v8.1/Manes.15G098900.v8.1	4
Stem X	BP	GO:0035278	miRNA-mediated gene silencing by inhibition of translation	4/4435	5/28566	0.00254156	0.0439854	0.0392237	Manes.14G068800.v8.1/Manes.14G068900.v8.1/Manes.14G069000.v8.1/Manes.14G069100.v8.1	4
Stem X	BP	GO:0046166	glyceraldehyde-3-phosphate biosynthetic process	4/4435	5/28566	0.00254156	0.0439854	0.0392237	Manes.01G173500.v8.1/Manes.04G078300.v8.1/Manes.07G116700.v8.1/Manes.11G089900.v8.1	4
Stem X	BP	GO:0046177	D-gluconate catabolic process	4/4435	5/28566	0.00254156	0.0439854	0.0392237	Manes.01G105600.v8.1/Manes.02G013767.v8.1/Manes.02G062200.v8.1/Manes.14G092900.v8.1	4
Stem X	BP	GO:0046467	membrane lipid biosynthetic process	4/4435	5/28566	0.00254156	0.0439854	0.0392237	Manes.01G229100.v8.1/Manes.03G204400.v8.1/Manes.12G141200.v8.1/Manes.15G004701.v8.1	4
Stem X	BP	GO:0046740	transport of virus in host, cell to cell	4/4435	5/28566	0.00254156	0.0439854	0.0392237	Manes.03G138000.v8.1/Manes.04G075000.v8.1/Manes.13G063900.v8.1/Manes.15G062800.v8.1	4
Stem X	BP	GO:0051013	microtubule severing	4/4435	5/28566	0.00254156	0.0439854	0.0392237	Manes.04G060400.v8.1/Manes.11G050700.v8.1/Manes.16G023100.v8.1/Manes.17G042225.v8.1	4
Stem X	BP	GO:0051511	negative regulation of unidimensional cell growth	4/4435	5/28566	0.00254156	0.0439854	0.0392237	Manes.01G113200.v8.1/Manes.02G072100.v8.1/Manes.03G168600.v8.1/Manes.15G037100.v8.1	4
Stem X	BP	GO:0070536	protein K63-linked deubiquitination	4/4435	5/28566	0.00254156	0.0439854	0.0392237	Manes.03G201800.v8.1/Manes.04G116500.v8.1/Manes.05G114700.v8.1/Manes.15G006500.v8.1	4
Stem X	BP	GO:0052324	plant-type cell wall cellulose biosynthetic process	9/4435	21/28566	0.00256937	0.0441109	0.0393357	Manes.05G058800.v8.1/Manes.06G024000.v8.1/Manes.06G082400.v8.1/Manes.08G050700.v8.1/Manes.09G021900.v8.1/Manes.09G040400.v8.1/Manes.14G087800.v8.1/Manes.14G150500.v8.1/Manes.17G021600.v8.1	9
Stem X	BP	GO:0051173	positive regulation of nitrogen compound metabolic process	28/4435	106/28566	0.00267851	0.0456197	0.0406812	Manes.01G029100.v8.1/Manes.01G098000.v8.1/Manes.01G217300.v8.1/Manes.01G247200.v8.1/Manes.02G019000.v8.1/Manes.02G053300.v8.1/Manes.02G102700.v8.1/Manes.02G157000.v8.1/Manes.03G064200.v8.1/Manes.03G178900.v8.1/Manes.04G142700.v8.1/Manes.05G107500.v8.1/Manes.05G163500.v8.1/Manes.06G060500.v8.1/Manes.06G085400.v8.1/Manes.06G161100.v8.1/Manes.08G016800.v8.1/Manes.09G021300.v8.1/Manes.09G079657.v8.1/…	28
Stem X	BP	GO:0000910	cytokinesis	35/4435	141/28566	0.00272133	0.045984	0.041006	Manes.01G012900.v8.1/Manes.01G070900.v8.1/Manes.01G143900.v8.1/Manes.02G029475.v8.1/Manes.02G055500.v8.1/Manes.02G088100.v8.1/Manes.02G101900.v8.1/Manes.02G157000.v8.1/Manes.03G048200.v8.1/Manes.04G083600.v8.1/Manes.05G138800.v8.1/Manes.05G152000.v8.1/Manes.06G169800.v8.1/Manes.07G011900.v8.1/Manes.07G069748.v8.1/Manes.08G016800.v8.1/Manes.08G036500.v8.1/Manes.08G048300.v8.1/Manes.08G112500.v8.1/…	35
Stem X	BP	GO:0040007	growth	59/4435	267/28566	0.00275212	0.046141	0.041146	Manes.01G031100.v8.1/Manes.01G098800.v8.1/Manes.01G170700.v8.1/Manes.01G253500.v8.1/Manes.02G036200.v8.1/Manes.02G036850.v8.1/Manes.02G039000.v8.1/Manes.02G153400.v8.1/Manes.02G178600.v8.1/Manes.02G217900.v8.1/Manes.03G009100.v8.1/Manes.03G073800.v8.1/Manes.03G120500.v8.1/Manes.04G019500.v8.1/Manes.05G092100.v8.1/Manes.05G099500.v8.1/Manes.05G113900.v8.1/Manes.05G179700.v8.1/Manes.06G037900.v8.1/…	59
Stem X	BP	GO:0009901	anther dehiscence	12/4435	33/28566	0.00279646	0.046521	0.0414849	Manes.01G055400.v8.1/Manes.01G185200.v8.1/Manes.01G240800.v8.1/Manes.02G001600.v8.1/Manes.04G140800.v8.1/Manes.05G017100.v8.1/Manes.06G009400.v8.1/Manes.09G024100.v8.1/Manes.11G024700.v8.1/Manes.11G103201.v8.1/Manes.12G138800.v8.1/Manes.14G167800.v8.1	12
Stem P	BP	GO:0009408	response to heat	173/5675	494/28566	1.56598e-15	3.80377e-12	3.50285e-12	Manes.01G030100.v8.1/Manes.01G042200.v8.1/Manes.01G055000.v8.1/Manes.01G055100.v8.1/Manes.01G061500.v8.1/Manes.01G098600.v8.1/Manes.01G119000.v8.1/Manes.01G139000.v8.1/Manes.01G143500.v8.1/Manes.01G204600.v8.1/Manes.01G231500.v8.1/Manes.01G250800.v8.1/Manes.01G265900.v8.1/Manes.02G003300.v8.1/Manes.02G018400.v8.1/Manes.02G051600.v8.1/Manes.02G073500.v8.1/Manes.02G080300.v8.1/Manes.02G124600.v8.1/…	173
Stem P	BP	GO:0009414	response to water deprivation	472/5675	1818/28566	4.06001e-11	4.93088e-08	4.5408e-08	Manes.01G000341.v8.1/Manes.01G005500.v8.1/Manes.01G008400.v8.1/Manes.01G009601.v8.1/Manes.01G012400.v8.1/Manes.01G020100.v8.1/Manes.01G029300.v8.1/Manes.01G032400.v8.1/Manes.01G037500.v8.1/Manes.01G053000.v8.1/Manes.01G055000.v8.1/Manes.01G055100.v8.1/Manes.01G062400.v8.1/Manes.01G075900.v8.1/Manes.01G081500.v8.1/Manes.01G093200.v8.1/Manes.01G094300.v8.1/Manes.01G107200.v8.1/Manes.01G120300.v8.1/…	472
Stem P	BP	GO:0009611	response to wounding	355/5675	1318/28566	1.31544e-10	1.06507e-07	9.80813e-08	Manes.01G012300.v8.1/Manes.01G055000.v8.1/Manes.01G055100.v8.1/Manes.01G063300.v8.1/Manes.01G066600.v8.1/Manes.01G075900.v8.1/Manes.01G120500.v8.1/Manes.01G137500.v8.1/Manes.01G139000.v8.1/Manes.01G143500.v8.1/Manes.01G155000.v8.1/Manes.01G161500.v8.1/Manes.01G163200.v8.1/Manes.01G174000.v8.1/Manes.01G174100.v8.1/Manes.01G185800.v8.1/Manes.01G198400.v8.1/Manes.01G217900.v8.1/Manes.01G219100.v8.1/…	355
Stem P	BP	GO:0009651	response to salt stress	282/5675	1038/28566	4.49137e-09	2.72739e-06	2.51162e-06	Manes.01G008400.v8.1/Manes.01G029300.v8.1/Manes.01G030100.v8.1/Manes.01G051530.v8.1/Manes.01G100400.v8.1/Manes.01G116900.v8.1/Manes.01G119000.v8.1/Manes.01G128100.v8.1/Manes.01G136300.v8.1/Manes.01G146700.v8.1/Manes.01G155700.v8.1/Manes.01G161900.v8.1/Manes.01G172300.v8.1/Manes.01G174100.v8.1/Manes.01G191500.v8.1/Manes.01G192700.v8.1/Manes.01G195600.v8.1/Manes.01G204600.v8.1/Manes.01G216100.v8.1/…	282
Stem P	BP	GO:0098542	defense response to other organism	300/5675	1137/28566	3.30674e-08	1.60642e-05	1.47933e-05	Manes.01G012300.v8.1/Manes.01G012400.v8.1/Manes.01G015100.v8.1/Manes.01G032400.v8.1/Manes.01G043300.v8.1/Manes.01G045300.v8.1/Manes.01G063300.v8.1/Manes.01G065300.v8.1/Manes.01G080500.v8.1/Manes.01G120300.v8.1/Manes.01G129500.v8.1/Manes.01G132600.v8.1/Manes.01G139100.v8.1/Manes.01G139500.v8.1/Manes.01G221300.v8.1/Manes.01G238050.v8.1/Manes.01G238400.v8.1/Manes.01G239400.v8.1/Manes.01G260700.v8.1/…	300
Stem P	BP	GO:0071456	cellular response to hypoxia	127/5675	415/28566	1.09542e-07	4.43461e-05	4.08379e-05	Manes.01G000186.v8.1/Manes.01G012400.v8.1/Manes.01G023300.v8.1/Manes.01G044700.v8.1/Manes.01G055000.v8.1/Manes.01G055100.v8.1/Manes.01G119000.v8.1/Manes.01G226900.v8.1/Manes.01G238300.v8.1/Manes.02G003300.v8.1/Manes.02G007800.v8.1/Manes.02G080300.v8.1/Manes.02G124600.v8.1/Manes.02G125200.v8.1/Manes.02G146000.v8.1/Manes.02G154600.v8.1/Manes.02G166000.v8.1/Manes.03G019200.v8.1/Manes.03G049500.v8.1/…	127
Stem P	BP	GO:0009299	mRNA transcription	15/5675	20/28566	1.62233e-07	5.62948e-05	5.18413e-05	Manes.02G216200.v8.1/Manes.03G101700.v8.1/Manes.03G163600.v8.1/Manes.03G163666.v8.1/Manes.06G054300.v8.1/Manes.08G139300.v8.1/Manes.09G148200.v8.1/Manes.12G033200.v8.1/Manes.13G035100.v8.1/Manes.14G126500.v8.1/Manes.15G041500.v8.1/Manes.15G094500.v8.1/Manes.16G039700.v8.1/Manes.17G055900.v8.1/Manes.18G142500.v8.1	15
Stem P	BP	GO:0009753	response to jasmonic acid	173/5675	610/28566	2.26913e-07	6.88965e-05	6.34461e-05	Manes.01G012300.v8.1/Manes.01G012400.v8.1/Manes.01G045300.v8.1/Manes.01G061500.v8.1/Manes.01G065300.v8.1/Manes.01G100400.v8.1/Manes.01G139000.v8.1/Manes.01G139100.v8.1/Manes.01G139500.v8.1/Manes.01G153401.v8.1/Manes.01G163200.v8.1/Manes.01G173000.v8.1/Manes.01G174000.v8.1/Manes.01G185800.v8.1/Manes.01G195600.v8.1/Manes.01G220800.v8.1/Manes.01G222600.v8.1/Manes.01G224400.v8.1/Manes.01G225600.v8.1/…	173
Stem P	BP	GO:0090698	post-embryonic plant morphogenesis	15/5675	22/28566	1.18558e-06	0.000319976	0.000294663	Manes.02G216200.v8.1/Manes.03G101700.v8.1/Manes.03G163600.v8.1/Manes.03G163666.v8.1/Manes.06G054300.v8.1/Manes.08G139300.v8.1/Manes.09G148200.v8.1/Manes.12G033200.v8.1/Manes.13G035100.v8.1/Manes.14G126500.v8.1/Manes.15G041500.v8.1/Manes.15G094500.v8.1/Manes.16G039700.v8.1/Manes.17G055900.v8.1/Manes.18G142500.v8.1	15
Stem P	BP	GO:0044248	cellular catabolic process	165/5675	594/28566	1.71041e-06	0.000415459	0.000382592	Manes.01G008400.v8.1/Manes.01G012400.v8.1/Manes.01G020100.v8.1/Manes.01G062400.v8.1/Manes.01G093200.v8.1/Manes.01G147900.v8.1/Manes.01G176600.v8.1/Manes.01G187600.v8.1/Manes.01G189500.v8.1/Manes.01G190000.v8.1/Manes.01G193200.v8.1/Manes.01G218100.v8.1/Manes.01G228600.v8.1/Manes.02G021400.v8.1/Manes.02G022600.v8.1/Manes.02G038300.v8.1/Manes.02G048700.v8.1/Manes.02G082400.v8.1/Manes.02G088600.v8.1/…	165
Stem P	BP	GO:0009737	response to abscisic acid	363/5675	1471/28566	2.1138e-06	0.000466766	0.00042984	Manes.01G008400.v8.1/Manes.01G011300.v8.1/Manes.01G012400.v8.1/Manes.01G019600.v8.1/Manes.01G051530.v8.1/Manes.01G065300.v8.1/Manes.01G075900.v8.1/Manes.01G093200.v8.1/Manes.01G094300.v8.1/Manes.01G120500.v8.1/Manes.01G120800.v8.1/Manes.01G139000.v8.1/Manes.01G155000.v8.1/Manes.01G163200.v8.1/Manes.01G174100.v8.1/Manes.01G175100.v8.1/Manes.01G185800.v8.1/Manes.01G187600.v8.1/Manes.01G196400.v8.1/…	363
Stem P	BP	GO:0030003	cellular cation homeostasis	17/5675	28/28566	2.54401e-06	0.000475339	0.000437735	Manes.02G162000.v8.1/Manes.04G146200.v8.1/Manes.05G179600.v8.1/Manes.05G180800.v8.1/Manes.06G014800.v8.1/Manes.06G034700.v8.1/Manes.07G058400.v8.1/Manes.11G065775.v8.1/Manes.11G066100.v8.1/Manes.11G066200.v8.1/Manes.12G109500.v8.1/Manes.13G024700.v8.1/Manes.13G115900.v8.1/Manes.16G060576.v8.1/Manes.17G035595.v8.1/Manes.18G045200.v8.1/Manes.18G076000.v8.1	17
Stem P	BP	GO:0032436	positive regulation of proteasomal ubiquitin-dependent protein catabolic process	17/5675	28/28566	2.54401e-06	0.000475339	0.000437735	Manes.03G045100.v8.1/Manes.03G045200.v8.1/Manes.04G038300.v8.1/Manes.04G097500.v8.1/Manes.04G097600.v8.1/Manes.04G097700.v8.1/Manes.04G097800.v8.1/Manes.05G165800.v8.1/Manes.06G118800.v8.1/Manes.06G120800.v8.1/Manes.11G071600.v8.1/Manes.11G118300.v8.1/Manes.14G051700.v8.1/Manes.15G147400.v8.1/Manes.17G009400.v8.1/Manes.18G031000.v8.1/Manes.18G031400.v8.1	17
Stem P	BP	GO:0009409	response to cold	220/5675	837/28566	2.96325e-06	0.000514124	0.000473451	Manes.01G000500.v8.1/Manes.01G030100.v8.1/Manes.01G051530.v8.1/Manes.01G055000.v8.1/Manes.01G055100.v8.1/Manes.01G065300.v8.1/Manes.01G074700.v8.1/Manes.01G084200.v8.1/Manes.01G129800.v8.1/Manes.01G137500.v8.1/Manes.01G143500.v8.1/Manes.01G146700.v8.1/Manes.01G163200.v8.1/Manes.01G174000.v8.1/Manes.01G231500.v8.1/Manes.01G241100.v8.1/Manes.01G253800.v8.1/Manes.01G260700.v8.1/Manes.02G003300.v8.1/…	220
Stem P	BP	GO:0009416	response to light stimulus	373/5675	1528/28566	4.51732e-06	0.000731505	0.000673635	Manes.01G005500.v8.1/Manes.01G025100.v8.1/Manes.01G030400.v8.1/Manes.01G037500.v8.1/Manes.01G038000.v8.1/Manes.01G042200.v8.1/Manes.01G054900.v8.1/Manes.01G074700.v8.1/Manes.01G080100.v8.1/Manes.01G081500.v8.1/Manes.01G129800.v8.1/Manes.01G131500.v8.1/Manes.01G132300.v8.1/Manes.01G134300.v8.1/Manes.01G137500.v8.1/Manes.01G160200.v8.1/Manes.01G163200.v8.1/Manes.01G170100.v8.1/Manes.01G176600.v8.1/…	373
Stem P	BP	GO:0010035	response to inorganic substance	178/5675	663/28566	6.70869e-06	0.00101846	0.000937892	Manes.01G000500.v8.1/Manes.01G012300.v8.1/Manes.01G051530.v8.1/Manes.01G065300.v8.1/Manes.01G086100.v8.1/Manes.01G136300.v8.1/Manes.01G139000.v8.1/Manes.01G147900.v8.1/Manes.01G173400.v8.1/Manes.01G220800.v8.1/Manes.01G225600.v8.1/Manes.01G238050.v8.1/Manes.01G260700.v8.1/Manes.01G271500.v8.1/Manes.02G003300.v8.1/Manes.02G016100.v8.1/Manes.02G022300.v8.1/Manes.02G043200.v8.1/Manes.02G064600.v8.1/…	178
Stem P	BP	GO:0006979	response to oxidative stress	212/5675	824/28566	1.97161e-05	0.00281709	0.00259423	Manes.01G012300.v8.1/Manes.01G018800.v8.1/Manes.01G062400.v8.1/Manes.01G065300.v8.1/Manes.01G089700.v8.1/Manes.01G139100.v8.1/Manes.01G139500.v8.1/Manes.01G143500.v8.1/Manes.01G147300.v8.1/Manes.01G163200.v8.1/Manes.01G173400.v8.1/Manes.01G185800.v8.1/Manes.01G209675.v8.1/Manes.01G216100.v8.1/Manes.01G231500.v8.1/Manes.01G260700.v8.1/Manes.01G271500.v8.1/Manes.02G003300.v8.1/Manes.02G014900.v8.1/…	212
Stem P	BP	GO:1901565	organonitrogen compound catabolic process	103/5675	355/28566	2.12317e-05	0.0028651	0.00263844	Manes.01G008400.v8.1/Manes.01G062400.v8.1/Manes.01G147900.v8.1/Manes.01G155700.v8.1/Manes.01G172300.v8.1/Manes.01G176600.v8.1/Manes.01G189500.v8.1/Manes.01G218100.v8.1/Manes.01G228600.v8.1/Manes.02G014900.v8.1/Manes.02G022600.v8.1/Manes.02G038300.v8.1/Manes.02G082400.v8.1/Manes.02G088600.v8.1/Manes.02G201800.v8.1/Manes.03G007700.v8.1/Manes.03G091700.v8.1/Manes.03G092400.v8.1/Manes.03G140800.v8.1/…	103
Stem P	BP	GO:0042026	protein refolding	21/5675	45/28566	4.51396e-05	0.00577075	0.00531422	Manes.01G098600.v8.1/Manes.02G051600.v8.1/Manes.03G010300.v8.1/Manes.03G086700.v8.1/Manes.04G063000.v8.1/Manes.05G052200.v8.1/Manes.06G008600.v8.1/Manes.07G003050.v8.1/Manes.10G060650.v8.1/Manes.10G060800.v8.1/Manes.10G094100.v8.1/Manes.10G147900.v8.1/Manes.11G067500.v8.1/Manes.11G067600.v8.1/Manes.11G099500.v8.1/Manes.14G092800.v8.1/Manes.14G143500.v8.1/Manes.14G157300.v8.1/Manes.14G168300.v8.1/…	21
Stem P	BP	GO:0006883	cellular sodium ion homeostasis	6/5675	6/28566	6.13449e-05	0.00745034	0.00686094	Manes.02G149700.v8.1/Manes.03G097600.v8.1/Manes.06G038651.v8.1/Manes.13G124300.v8.1/Manes.14G141400.v8.1/Manes.18G025182.v8.1	6
Stem P	BP	GO:0006952	defense response	143/5675	535/28566	6.45565e-05	0.00746703	0.00687632	Manes.01G001700.v8.1/Manes.01G015100.v8.1/Manes.01G051545.v8.1/Manes.01G056200.v8.1/Manes.01G062400.v8.1/Manes.01G064200.v8.1/Manes.01G120200.v8.1/Manes.01G130900.v8.1/Manes.01G161500.v8.1/Manes.01G212100.v8.1/Manes.02G022600.v8.1/Manes.02G051000.v8.1/Manes.02G075500.v8.1/Manes.02G089200.v8.1/Manes.02G105400.v8.1/Manes.02G133200.v8.1/Manes.02G163900.v8.1/Manes.02G167000.v8.1/Manes.02G215075.v8.1/…	143
Stem P	BP	GO:0009637	response to blue light	58/5675	181/28566	7.02648e-05	0.00775788	0.00714415	Manes.01G057900.v8.1/Manes.01G155700.v8.1/Manes.01G173400.v8.1/Manes.01G191500.v8.1/Manes.01G253000.v8.1/Manes.01G269700.v8.1/Manes.01G270400.v8.1/Manes.02G071500.v8.1/Manes.02G088600.v8.1/Manes.02G149100.v8.1/Manes.03G091032.v8.1/Manes.03G183300.v8.1/Manes.04G078200.v8.1/Manes.05G021400.v8.1/Manes.05G049900.v8.1/Manes.05G159800.v8.1/Manes.06G006600.v8.1/Manes.06G096600.v8.1/Manes.06G107400.v8.1/…	58
Stem P	BP	GO:0031408	oxylipin biosynthetic process	24/5675	57/28566	0.000103652	0.0109465	0.0100805	Manes.03G159900.v8.1/Manes.04G145800.v8.1/Manes.05G012400.v8.1/Manes.05G156400.v8.1/Manes.05G166200.v8.1/Manes.05G166301.v8.1/Manes.07G002500.v8.1/Manes.08G033700.v8.1/Manes.08G120300.v8.1/Manes.09G045300.v8.1/Manes.09G167700.v8.1/Manes.10G149000.v8.1/Manes.10G149100.v8.1/Manes.11G016500.v8.1/Manes.11G019100.v8.1/Manes.12G059500.v8.1/Manes.12G095700.v8.1/Manes.12G095900.v8.1/Manes.12G096000.v8.1/…	24
Stem P	BP	GO:0009616	RNAi-mediated antiviral immune response	13/5675	23/28566	0.000112382	0.011374	0.0104742	Manes.02G219801.v8.1/Manes.02G220690.v8.1/Manes.04G011400.v8.1/Manes.05G015200.v8.1/Manes.06G068000.v8.1/Manes.07G109600.v8.1/Manes.07G109900.v8.1/Manes.09G138400.v8.1/Manes.10G131600.v8.1/Manes.11G071700.v8.1/Manes.11G154900.v8.1/Manes.12G081200.v8.1/Manes.14G140128.v8.1	13
Stem P	BP	GO:0009871	jasmonic acid and ethylene-dependent systemic resistance, ethylene mediated signaling pathway	14/5675	26/28566	0.000124005	0.0120483	0.0110952	Manes.04G067520.v8.1/Manes.04G067900.v8.1/Manes.04G149900.v8.1/Manes.08G077601.v8.1/Manes.18G145032.v8.1/Manes.18G145692.v8.1/Manes.18G145733.v8.1/Manes.18G145856.v8.1/Manes.18G145900.v8.1/Manes.18G146000.v8.1/Manes.18G146200.v8.1/Manes.18G146501.v8.1/Manes.18G146601.v8.1/Manes.18G146701.v8.1	14
Stem P	BP	GO:0010218	response to far red light	29/5675	75/28566	0.000131552	0.01229	0.0113177	Manes.01G043200.v8.1/Manes.01G084500.v8.1/Manes.01G186300.v8.1/Manes.01G269700.v8.1/Manes.02G041800.v8.1/Manes.02G219801.v8.1/Manes.02G220690.v8.1/Manes.03G027900.v8.1/Manes.03G205100.v8.1/Manes.04G135000.v8.1/Manes.05G049900.v8.1/Manes.06G157400.v8.1/Manes.06G158400.v8.1/Manes.07G125200.v8.1/Manes.07G126000.v8.1/Manes.08G139300.v8.1/Manes.09G148200.v8.1/Manes.09G182500.v8.1/Manes.10G017900.v8.1/…	29
Stem P	BP	GO:0009658	chloroplast organization	72/5675	242/28566	0.000148895	0.0133951	0.0123354	Manes.01G042200.v8.1/Manes.01G075000.v8.1/Manes.01G098600.v8.1/Manes.01G129800.v8.1/Manes.01G213700.v8.1/Manes.01G215500.v8.1/Manes.02G035000.v8.1/Manes.02G051600.v8.1/Manes.02G062700.v8.1/Manes.02G076800.v8.1/Manes.02G089700.v8.1/Manes.02G222700.v8.1/Manes.03G006900.v8.1/Manes.03G033200.v8.1/Manes.03G047800.v8.1/Manes.03G060700.v8.1/Manes.03G073000.v8.1/Manes.03G085600.v8.1/Manes.04G069600.v8.1/…	72
Stem P	BP	GO:0006721	terpenoid metabolic process	23/5675	55/28566	0.00016247	0.0140943	0.0129793	Manes.02G002100.v8.1/Manes.02G010700.v8.1/Manes.03G006500.v8.1/Manes.03G091032.v8.1/Manes.06G107400.v8.1/Manes.07G131600.v8.1/Manes.08G060801.v8.1/Manes.08G137200.v8.1/Manes.09G125500.v8.1/Manes.09G125600.v8.1/Manes.09G125700.v8.1/Manes.09G126000.v8.1/Manes.09G126050.v8.1/Manes.09G132000.v8.1/Manes.10G018900.v8.1/Manes.11G165200.v8.1/Manes.12G008000.v8.1/Manes.13G054700.v8.1/Manes.14G063400.v8.1/…	23
Stem P	BP	GO:0009415	response to water	46/5675	140/28566	0.000196933	0.0162125	0.0149299	Manes.01G019600.v8.1/Manes.01G164700.v8.1/Manes.01G267900.v8.1/Manes.02G110500.v8.1/Manes.02G195400.v8.1/Manes.03G006400.v8.1/Manes.03G064940.v8.1/Manes.03G101700.v8.1/Manes.05G051400.v8.1/Manes.05G082100.v8.1/Manes.05G136700.v8.1/Manes.05G156200.v8.1/Manes.05G166400.v8.1/Manes.06G065200.v8.1/Manes.06G140400.v8.1/Manes.06G153100.v8.1/Manes.07G033900.v8.1/Manes.07G130100.v8.1/Manes.08G054000.v8.1/…	46
Stem P	BP	GO:0051607	defense response to virus	28/5675	73/28566	0.000200237	0.0162125	0.0149299	Manes.01G044700.v8.1/Manes.01G118800.v8.1/Manes.01G238300.v8.1/Manes.01G259500.v8.1/Manes.02G219801.v8.1/Manes.02G220690.v8.1/Manes.04G077800.v8.1/Manes.05G012400.v8.1/Manes.05G014800.v8.1/Manes.06G161000.v8.1/Manes.06G179701.v8.1/Manes.07G023100.v8.1/Manes.07G059700.v8.1/Manes.07G119400.v8.1/Manes.09G046700.v8.1/Manes.09G138400.v8.1/Manes.10G026400.v8.1/Manes.10G083600.v8.1/Manes.10G131600.v8.1/…	28
Stem P	BP	GO:0009915	phloem sucrose loading	5/5675	5/28566	0.000309007	0.0242122	0.0222968	Manes.02G190300.v8.1/Manes.06G022400.v8.1/Manes.16G072000.v8.1/Manes.16G126800.v8.1/Manes.18G099400.v8.1	5
Stem P	BP	GO:0016998	cell wall macromolecule catabolic process	15/5675	31/28566	0.000335737	0.0250395	0.0230586	Manes.04G013900.v8.1/Manes.04G067520.v8.1/Manes.04G067900.v8.1/Manes.08G077601.v8.1/Manes.11G151500.v8.1/Manes.18G145032.v8.1/Manes.18G145692.v8.1/Manes.18G145733.v8.1/Manes.18G145856.v8.1/Manes.18G145900.v8.1/Manes.18G146000.v8.1/Manes.18G146200.v8.1/Manes.18G146501.v8.1/Manes.18G146601.v8.1/Manes.18G146701.v8.1	15
Stem P	BP	GO:0006807	nitrogen compound metabolic process	13/5675	25/28566	0.000342092	0.0250395	0.0230586	Manes.01G140700.v8.1/Manes.01G165000.v8.1/Manes.01G175400.v8.1/Manes.03G061000.v8.1/Manes.03G061100.v8.1/Manes.04G002800.v8.1/Manes.07G105900.v8.1/Manes.08G144100.v8.1/Manes.09G051000.v8.1/Manes.09G141500.v8.1/Manes.11G164700.v8.1/Manes.13G016500.v8.1/Manes.17G068800.v8.1	13
Stem P	BP	GO:0009410	response to xenobiotic stimulus	6/5675	7/28566	0.000356355	0.0250395	0.0230586	Manes.01G171900.v8.1/Manes.01G172000.v8.1/Manes.02G130900.v8.1/Manes.04G157200.v8.1/Manes.09G004500.v8.1/Manes.11G007100.v8.1	6
Stem P	BP	GO:0006796	phosphate-containing compound metabolic process	9/5675	14/28566	0.0003608	0.0250395	0.0230586	Manes.01G069600.v8.1/Manes.01G137500.v8.1/Manes.01G238900.v8.1/Manes.02G095900.v8.1/Manes.05G015300.v8.1/Manes.05G130400.v8.1/Manes.08G157900.v8.1/Manes.11G153600.v8.1/Manes.18G000750.v8.1	9
Stem P	BP	GO:0009788	negative regulation of abscisic acid-activated signaling pathway	36/5675	105/28566	0.000374111	0.0252421	0.0232452	Manes.01G093700.v8.1/Manes.01G094800.v8.1/Manes.01G102466.v8.1/Manes.01G102500.v8.1/Manes.01G111600.v8.1/Manes.01G121500.v8.1/Manes.01G225300.v8.1/Manes.02G057000.v8.1/Manes.02G057300.v8.1/Manes.02G057500.v8.1/Manes.02G079300.v8.1/Manes.02G147000.v8.1/Manes.02G166000.v8.1/Manes.03G044000.v8.1/Manes.03G060000.v8.1/Manes.04G041300.v8.1/Manes.04G062200.v8.1/Manes.04G133400.v8.1/Manes.04G157700.v8.1/…	36
Stem P	BP	GO:0034605	cellular response to heat	27/5675	72/28566	0.000395349	0.0259541	0.0239009	Manes.01G098600.v8.1/Manes.02G051600.v8.1/Manes.02G161700.v8.1/Manes.02G189600.v8.1/Manes.03G010300.v8.1/Manes.03G049500.v8.1/Manes.03G173200.v8.1/Manes.05G003500.v8.1/Manes.05G081700.v8.1/Manes.06G085600.v8.1/Manes.06G152800.v8.1/Manes.08G020700.v8.1/Manes.08G119000.v8.1/Manes.09G039400.v8.1/Manes.09G059028.v8.1/Manes.09G127300.v8.1/Manes.11G015200.v8.1/Manes.11G055432.v8.1/Manes.12G146300.v8.1/…	27
Stem P	BP	GO:0010161	red light signaling pathway	8/5675	12/28566	0.000552351	0.0344016	0.03168	Manes.01G195100.v8.1/Manes.03G205100.v8.1/Manes.09G148700.v8.1/Manes.09G182500.v8.1/Manes.10G022300.v8.1/Manes.12G044000.v8.1/Manes.13G043000.v8.1/Manes.15G040100.v8.1	8
Stem P	BP	GO:0048578	positive regulation of long-day photoperiodism, flowering	8/5675	12/28566	0.000552351	0.0344016	0.03168	Manes.02G145000.v8.1/Manes.10G098700.v8.1/Manes.11G108500.v8.1/Manes.12G092900.v8.1/Manes.16G033500.v8.1/Manes.17G050800.v8.1/Manes.18G059001.v8.1/Manes.18G095000.v8.1	8
Stem P	BP	GO:0010286	heat acclimation	30/5675	85/28566	0.000642993	0.0390457	0.0359568	Manes.01G222600.v8.1/Manes.03G049500.v8.1/Manes.03G073000.v8.1/Manes.04G024600.v8.1/Manes.04G078500.v8.1/Manes.05G062600.v8.1/Manes.05G142400.v8.1/Manes.06G038651.v8.1/Manes.06G043600.v8.1/Manes.06G134700.v8.1/Manes.07G135300.v8.1/Manes.08G060300.v8.1/Manes.08G096900.v8.1/Manes.10G111700.v8.1/Manes.10G131600.v8.1/Manes.11G015200.v8.1/Manes.11G061800.v8.1/Manes.11G071700.v8.1/Manes.11G089800.v8.1/…	30
Stem P	BP	GO:0006816	calcium ion transport	19/5675	46/28566	0.000708539	0.0419766	0.0386558	Manes.01G161900.v8.1/Manes.01G246900.v8.1/Manes.03G097600.v8.1/Manes.05G124900.v8.1/Manes.06G158600.v8.1/Manes.07G134400.v8.1/Manes.08G092100.v8.1/Manes.09G103700.v8.1/Manes.09G136600.v8.1/Manes.12G075100.v8.1/Manes.12G075200.v8.1/Manes.13G070500.v8.1/Manes.13G070600.v8.1/Manes.13G118200.v8.1/Manes.13G124300.v8.1/Manes.14G007516.v8.1/Manes.14G121300.v8.1/Manes.16G133600.v8.1/Manes.18G003400.v8.1	19
Stem P	BP	GO:0034470	ncRNA processing	9/5675	15/28566	0.000742789	0.042958	0.0395596	Manes.02G066000.v8.1/Manes.03G063200.v8.1/Manes.04G129200.v8.1/Manes.04G139100.v8.1/Manes.05G189500.v8.1/Manes.07G041200.v8.1/Manes.16G069051.v8.1/Manes.16G112700.v8.1/Manes.18G056400.v8.1	9
Stem P	BP	GO:0042594	response to starvation	15/5675	33/28566	0.000774074	0.0437262	0.040267	Manes.01G216100.v8.1/Manes.02G155100.v8.1/Manes.03G042600.v8.1/Manes.03G122700.v8.1/Manes.03G176900.v8.1/Manes.05G057800.v8.1/Manes.05G079800.v8.1/Manes.09G169300.v8.1/Manes.12G137700.v8.1/Manes.13G019500.v8.1/Manes.15G030100.v8.1/Manes.15G076800.v8.1/Manes.15G154200.v8.1/Manes.15G171400.v8.1/Manes.17G020000.v8.1	15
Stem P	BP	GO:0009959	negative gravitropism	18/5675	43/28566	0.000804072	0.0443884	0.0408769	Manes.01G145100.v8.1/Manes.01G165400.v8.1/Manes.01G269700.v8.1/Manes.02G122542.v8.1/Manes.02G221381.v8.1/Manes.05G049900.v8.1/Manes.05G134900.v8.1/Manes.06G001400.v8.1/Manes.08G065150.v8.1/Manes.09G137200.v8.1/Manes.11G125900.v8.1/Manes.12G008500.v8.1/Manes.12G044000.v8.1/Manes.12G114100.v8.1/Manes.13G043000.v8.1/Manes.14G083200.v8.1/Manes.14G173800.v8.1/Manes.17G090100.v8.1	18
Stem P	BP	GO:0048026	positive regulation of mRNA splicing, via spliceosome	7/5675	10/28566	0.000826233	0.0445982	0.0410701	Manes.01G060400.v8.1/Manes.01G151200.v8.1/Manes.02G110800.v8.1/Manes.10G051200.v8.1/Manes.12G085500.v8.1/Manes.13G076900.v8.1/Manes.17G004137.v8.1	7
Stem P	BP	GO:0006508	proteolysis	49/5675	161/28566	0.000906913	0.0478889	0.0441004	Manes.01G164300.v8.1/Manes.01G236900.v8.1/Manes.02G089700.v8.1/Manes.02G143100.v8.1/Manes.02G145000.v8.1/Manes.02G166900.v8.1/Manes.03G051100.v8.1/Manes.03G132100.v8.1/Manes.04G011700.v8.1/Manes.05G006300.v8.1/Manes.05G029200.v8.1/Manes.05G172701.v8.1/Manes.06G034100.v8.1/Manes.06G117700.v8.1/Manes.06G158000.v8.1/Manes.07G031900.v8.1/Manes.07G032100.v8.1/Manes.07G032200.v8.1/Manes.07G032300.v8.1/…	49

## Sheet: Cluster Intersections
clusterIntersection	Ontology	ID	Description	GeneRatio	BgRatio	pvalue	p.adjust	qvalue	geneID	Count
SR C/X, Stem P	BP	GO:0043412	macromolecule modification	12/157	372/28566	1.11654e-06	0.000408653	0.000316157	Manes.01G000403.v8.1/Manes.01G026850.v8.1/Manes.02G094400.v8.1/Manes.03G000450.v8.1/Manes.05G148600.v8.1/Manes.07G114900.v8.1/Manes.09G163100.v8.1/Manes.10G044800.v8.1/Manes.14G046200.v8.1/Manes.14G060000.v8.1/Manes.17G024283.v8.1/Manes.18G012300.v8.1	12
SR C/X, Stem P	BP	GO:0006364	rRNA processing	7/157	119/28566	4.43186e-06	0.000811031	0.000627458	Manes.02G094400.v8.1/Manes.04G066800.v8.1/Manes.09G020800.v8.1/Manes.11G003480.v8.1/Manes.13G113500.v8.1/Manes.15G008900.v8.1/Manes.16G069500.v8.1	7
SR C/X, Stem P	BP	GO:0009220	pyrimidine ribonucleotide biosynthetic process	2/157	3/28566	8.97197e-05	0.0109458	0.00846828	Manes.15G067500.v8.1/Manes.15G107800.v8.1	2
SR C/X, Stem P	BP	GO:0044205	'de novo' UMP biosynthetic process	2/157	6/28566	0.000443752	0.0385585	0.029831	Manes.15G067500.v8.1/Manes.15G107800.v8.1	2
SR C/X, Stem P	BP	GO:0071051	polyadenylation-dependent snoRNA 3'-end processing	2/157	7/28566	0.000619009	0.0385585	0.029831	Manes.04G018600.v8.1/Manes.17G011600.v8.1	2
SR C/X, Stem P	BP	GO:0006207	'de novo' pyrimidine nucleobase biosynthetic process	2/157	8/28566	0.000822366	0.0385585	0.029831	Manes.15G067500.v8.1/Manes.15G107800.v8.1	2
SR C/X, Stem P	BP	GO:0006334	nucleosome assembly	3/157	34/28566	0.000859993	0.0385585	0.029831	Manes.06G093700.v8.1/Manes.14G033300.v8.1/Manes.14G077300.v8.1	3
SR C/X, Stem P	BP	GO:0000462	maturation of SSU-rRNA from tricistronic rRNA transcript (SSU-rRNA, 5.8S rRNA, LSU-rRNA)	3/157	36/28566	0.00101791	0.0385585	0.029831	Manes.13G142500.v8.1/Manes.16G069500.v8.1/Manes.17G002500.v8.1	3
SR C/X, Stem P	BP	GO:0006265	DNA topological change	2/157	9/28566	0.00105351	0.0385585	0.029831	Manes.03G000450.v8.1/Manes.10G065200.v8.1	2
SR C/X, Stem P	BP	GO:0034475	U4 snRNA 3'-end processing	2/157	9/28566	0.00105351	0.0385585	0.029831	Manes.04G018600.v8.1/Manes.17G011600.v8.1	2
SR C/X, Stem P	BP	GO:0016444	somatic cell DNA recombination	2/157	10/28566	0.00131214	0.0436585	0.0337766	Manes.06G093700.v8.1/Manes.14G077300.v8.1	2
SR C/X, Stem P	BP	GO:0034427	nuclear-transcribed mRNA catabolic process, exonucleolytic, 3'-5'	2/157	11/28566	0.00159795	0.0487373	0.0377059	Manes.04G018600.v8.1/Manes.17G011600.v8.1	2
SR P, Stem P	BP	GO:0098542	defense response to other organism	188/2454	1137/28566	9.03272e-19	1.44614e-15	1.31402e-15	Manes.01G012400.v8.1/Manes.01G043300.v8.1/Manes.01G045300.v8.1/Manes.01G120300.v8.1/Manes.01G132600.v8.1/Manes.01G139100.v8.1/Manes.01G139500.v8.1/Manes.01G221300.v8.1/Manes.01G238050.v8.1/Manes.01G238400.v8.1/Manes.01G239400.v8.1/Manes.01G271500.v8.1/Manes.02G009700.v8.1/Manes.02G096700.v8.1/Manes.02G097200.v8.1/Manes.02G097300.v8.1/Manes.02G130300.v8.1/Manes.02G147600.v8.1/Manes.02G190900.v8.1/…	188
SR P, Stem P	BP	GO:0009611	response to wounding	174/2454	1318/28566	6.08777e-09	4.87326e-06	4.42805e-06	Manes.01G139000.v8.1/Manes.01G143500.v8.1/Manes.01G155000.v8.1/Manes.01G161500.v8.1/Manes.01G163200.v8.1/Manes.01G185800.v8.1/Manes.01G198400.v8.1/Manes.01G221300.v8.1/Manes.01G238201.v8.1/Manes.01G248400.v8.1/Manes.02G067100.v8.1/Manes.02G073500.v8.1/Manes.02G110500.v8.1/Manes.02G147600.v8.1/Manes.02G154600.v8.1/Manes.02G177601.v8.1/Manes.02G179300.v8.1/Manes.02G194800.v8.1/Manes.03G001500.v8.1/…	174
SR P, Stem P	BP	GO:0009408	response to heat	80/2454	494/28566	2.6005e-08	1.3878e-05	1.26101e-05	Manes.01G061500.v8.1/Manes.01G139000.v8.1/Manes.01G143500.v8.1/Manes.01G204600.v8.1/Manes.01G231500.v8.1/Manes.02G018400.v8.1/Manes.02G051600.v8.1/Manes.02G073500.v8.1/Manes.02G080300.v8.1/Manes.02G124600.v8.1/Manes.02G125200.v8.1/Manes.02G158300.v8.1/Manes.02G164400.v8.1/Manes.02G192400.v8.1/Manes.03G049500.v8.1/Manes.03G091032.v8.1/Manes.03G129600.v8.1/Manes.03G160800.v8.1/Manes.03G160900.v8.1/…	80
SR P, Stem P	BP	GO:0009737	response to abscisic acid	182/2454	1471/28566	2.86338e-07	0.000114607	0.000104137	Manes.01G011300.v8.1/Manes.01G012400.v8.1/Manes.01G051530.v8.1/Manes.01G093200.v8.1/Manes.01G120800.v8.1/Manes.01G139000.v8.1/Manes.01G155000.v8.1/Manes.01G163200.v8.1/Manes.01G185800.v8.1/Manes.01G187600.v8.1/Manes.01G196400.v8.1/Manes.01G204600.v8.1/Manes.01G231500.v8.1/Manes.01G250200.v8.1/Manes.01G253800.v8.1/Manes.02G016100.v8.1/Manes.02G064600.v8.1/Manes.02G078700.v8.1/Manes.02G110400.v8.1/…	182
SR P, Stem P	BP	GO:0009871	jasmonic acid and ethylene-dependent systemic resistance, ethylene mediated signaling pathway	11/2454	26/28566	4.20331e-06	0.0013459	0.00122294	Manes.04G067900.v8.1/Manes.04G149900.v8.1/Manes.08G077601.v8.1/Manes.18G145032.v8.1/Manes.18G145692.v8.1/Manes.18G145733.v8.1/Manes.18G145856.v8.1/Manes.18G145900.v8.1/Manes.18G146000.v8.1/Manes.18G146200.v8.1/Manes.18G146501.v8.1	11
SR P, Stem P	BP	GO:0006952	defense response	77/2454	535/28566	5.2664e-06	0.00140525	0.00127687	Manes.01G062400.v8.1/Manes.01G064200.v8.1/Manes.01G130900.v8.1/Manes.01G161500.v8.1/Manes.01G212100.v8.1/Manes.02G075500.v8.1/Manes.02G133200.v8.1/Manes.02G163900.v8.1/Manes.02G167000.v8.1/Manes.02G215075.v8.1/Manes.02G215300.v8.1/Manes.02G215305.v8.1/Manes.02G217200.v8.1/Manes.03G006500.v8.1/Manes.03G159900.v8.1/Manes.03G160700.v8.1/Manes.04G072700.v8.1/Manes.04G087266.v8.1/Manes.04G088400.v8.1/…	77
SR P, Stem P	BP	GO:0009753	response to jasmonic acid	85/2454	610/28566	6.33843e-06	0.00144969	0.00131725	Manes.01G012400.v8.1/Manes.01G045300.v8.1/Manes.01G061500.v8.1/Manes.01G139000.v8.1/Manes.01G139100.v8.1/Manes.01G139500.v8.1/Manes.01G163200.v8.1/Manes.01G173000.v8.1/Manes.01G185800.v8.1/Manes.01G225600.v8.1/Manes.01G248400.v8.1/Manes.01G271500.v8.1/Manes.02G073500.v8.1/Manes.02G097200.v8.1/Manes.02G097300.v8.1/Manes.02G130200.v8.1/Manes.02G147600.v8.1/Manes.02G154600.v8.1/Manes.03G042500.v8.1/…	85
SR P, Stem P	BP	GO:0009616	RNAi-mediated antiviral immune response	10/2454	23/28566	8.63201e-06	0.00172748	0.00156966	Manes.02G219801.v8.1/Manes.02G220690.v8.1/Manes.06G068000.v8.1/Manes.07G109600.v8.1/Manes.07G109900.v8.1/Manes.09G138400.v8.1/Manes.10G131600.v8.1/Manes.11G071700.v8.1/Manes.11G154900.v8.1/Manes.14G140128.v8.1	10
SR P, Stem P	BP	GO:0032436	positive regulation of proteasomal ubiquitin-dependent protein catabolic process	11/2454	28/28566	9.93824e-06	0.0017679	0.00160639	Manes.03G045100.v8.1/Manes.03G045200.v8.1/Manes.04G038300.v8.1/Manes.04G097500.v8.1/Manes.04G097700.v8.1/Manes.04G097800.v8.1/Manes.05G165800.v8.1/Manes.06G120800.v8.1/Manes.11G071600.v8.1/Manes.11G118300.v8.1/Manes.18G031400.v8.1	11
SR P, Stem P	BP	GO:0009414	response to water deprivation	207/2454	1818/28566	1.40404e-05	0.00224787	0.00204251	Manes.01G000341.v8.1/Manes.01G009601.v8.1/Manes.01G012400.v8.1/Manes.01G020100.v8.1/Manes.01G053000.v8.1/Manes.01G062400.v8.1/Manes.01G081500.v8.1/Manes.01G093200.v8.1/Manes.01G107200.v8.1/Manes.01G120300.v8.1/Manes.01G143500.v8.1/Manes.01G147600.v8.1/Manes.01G155000.v8.1/Manes.01G156800.v8.1/Manes.01G163200.v8.1/Manes.01G185800.v8.1/Manes.01G204600.v8.1/Manes.01G214600.v8.1/Manes.01G216100.v8.1/…	207
SR P, Stem P	BP	GO:0009651	response to salt stress	128/2454	1038/28566	1.98886e-05	0.00273584	0.0024859	Manes.01G051530.v8.1/Manes.01G116900.v8.1/Manes.01G136300.v8.1/Manes.01G161900.v8.1/Manes.01G191500.v8.1/Manes.01G192700.v8.1/Manes.01G204600.v8.1/Manes.01G216100.v8.1/Manes.01G231500.v8.1/Manes.02G016100.v8.1/Manes.02G074700.v8.1/Manes.02G095000.v8.1/Manes.02G110500.v8.1/Manes.02G124600.v8.1/Manes.02G125200.v8.1/Manes.02G154201.v8.1/Manes.02G154600.v8.1/Manes.02G190900.v8.1/Manes.02G210800.v8.1/…	128
SR P, Stem P	BP	GO:0044248	cellular catabolic process	81/2454	594/28566	2.28e-05	0.00273584	0.0024859	Manes.01G012400.v8.1/Manes.01G020100.v8.1/Manes.01G062400.v8.1/Manes.01G093200.v8.1/Manes.01G187600.v8.1/Manes.01G190000.v8.1/Manes.01G218100.v8.1/Manes.02G021400.v8.1/Manes.02G110400.v8.1/Manes.02G133200.v8.1/Manes.02G201800.v8.1/Manes.03G001800.v8.1/Manes.03G019500.v8.1/Manes.03G091700.v8.1/Manes.03G092400.v8.1/Manes.03G140800.v8.1/Manes.03G179300.v8.1/Manes.04G088400.v8.1/Manes.05G047800.v8.1/…	81
SR P, Stem P	BP	GO:0071456	cellular response to hypoxia	61/2454	415/28566	2.55223e-05	0.00273584	0.0024859	Manes.01G012400.v8.1/Manes.01G226900.v8.1/Manes.01G238300.v8.1/Manes.02G080300.v8.1/Manes.02G124600.v8.1/Manes.02G125200.v8.1/Manes.02G154600.v8.1/Manes.03G049500.v8.1/Manes.03G118300.v8.1/Manes.03G129600.v8.1/Manes.03G183500.v8.1/Manes.04G027500.v8.1/Manes.04G089800.v8.1/Manes.04G138100.v8.1/Manes.05G012400.v8.1/Manes.05G014800.v8.1/Manes.05G064800.v8.1/Manes.05G074800.v8.1/Manes.05G079800.v8.1/…	61
SR P, Stem P	BP	GO:0033231	carbohydrate export	5/2454	6/28566	2.59693e-05	0.00273584	0.0024859	Manes.01G120400.v8.1/Manes.08G116200.v8.1/Manes.08G116300.v8.1/Manes.09G172000.v8.1/Manes.15G011300.v8.1	5
SR P, Stem P	BP	GO:1902334	fructose export from vacuole to cytoplasm	5/2454	6/28566	2.59693e-05	0.00273584	0.0024859	Manes.01G120400.v8.1/Manes.08G116200.v8.1/Manes.08G116300.v8.1/Manes.09G172000.v8.1/Manes.15G011300.v8.1	5
SR P, Stem P	BP	GO:0010035	response to inorganic substance	88/2454	663/28566	2.88303e-05	0.00273584	0.0024859	Manes.01G000500.v8.1/Manes.01G051530.v8.1/Manes.01G086100.v8.1/Manes.01G136300.v8.1/Manes.01G139000.v8.1/Manes.01G225600.v8.1/Manes.01G238050.v8.1/Manes.01G271500.v8.1/Manes.02G016100.v8.1/Manes.02G043200.v8.1/Manes.02G064600.v8.1/Manes.02G095000.v8.1/Manes.02G147600.v8.1/Manes.02G177601.v8.1/Manes.02G185400.v8.1/Manes.02G202900.v8.1/Manes.03G001800.v8.1/Manes.03G019500.v8.1/Manes.03G084000.v8.1/…	88
SR P, Stem P	BP	GO:0006979	response to oxidative stress	105/2454	824/28566	2.91251e-05	0.00273584	0.0024859	Manes.01G018800.v8.1/Manes.01G062400.v8.1/Manes.01G139100.v8.1/Manes.01G139500.v8.1/Manes.01G143500.v8.1/Manes.01G147300.v8.1/Manes.01G163200.v8.1/Manes.01G185800.v8.1/Manes.01G216100.v8.1/Manes.01G231500.v8.1/Manes.01G271500.v8.1/Manes.02G097200.v8.1/Manes.02G097300.v8.1/Manes.02G124600.v8.1/Manes.02G125200.v8.1/Manes.02G130200.v8.1/Manes.02G134700.v8.1/Manes.02G147600.v8.1/Manes.02G154201.v8.1/…	105
SR P, Stem P	BP	GO:0016998	cell wall macromolecule catabolic process	11/2454	31/28566	3.07589e-05	0.00273584	0.0024859	Manes.04G013900.v8.1/Manes.04G067900.v8.1/Manes.08G077601.v8.1/Manes.18G145032.v8.1/Manes.18G145692.v8.1/Manes.18G145733.v8.1/Manes.18G145856.v8.1/Manes.18G145900.v8.1/Manes.18G146000.v8.1/Manes.18G146200.v8.1/Manes.18G146501.v8.1	11
SR P, Stem P	BP	GO:0034440	lipid oxidation	8/2454	18/28566	5.84095e-05	0.00492177	0.00447213	Manes.04G145800.v8.1/Manes.07G002500.v8.1/Manes.08G120300.v8.1/Manes.09G167700.v8.1/Manes.10G149000.v8.1/Manes.10G149100.v8.1/Manes.12G059500.v8.1/Manes.15G027700.v8.1	8
SR P, Stem P	BP	GO:0031408	oxylipin biosynthetic process	15/2454	57/28566	6.69663e-05	0.00536065	0.00487091	Manes.03G159900.v8.1/Manes.04G145800.v8.1/Manes.05G012400.v8.1/Manes.05G166200.v8.1/Manes.05G166301.v8.1/Manes.07G002500.v8.1/Manes.08G120300.v8.1/Manes.09G167700.v8.1/Manes.10G149000.v8.1/Manes.10G149100.v8.1/Manes.12G059500.v8.1/Manes.12G095900.v8.1/Manes.12G096000.v8.1/Manes.15G027700.v8.1/Manes.15G146200.v8.1	15
SR P, Stem P	BP	GO:0009299	mRNA transcription	8/2454	20/28566	0.000143785	0.0109345	0.00993551	Manes.03G101700.v8.1/Manes.03G163600.v8.1/Manes.03G163666.v8.1/Manes.08G139300.v8.1/Manes.13G035100.v8.1/Manes.14G126500.v8.1/Manes.15G041500.v8.1/Manes.16G039700.v8.1	8
SR P, Stem P	BP	GO:0042742	defense response to bacterium	172/2454	1531/28566	0.000150255	0.0109345	0.00993551	Manes.01G030900.v8.1/Manes.01G051530.v8.1/Manes.01G061500.v8.1/Manes.01G064200.v8.1/Manes.01G077300.v8.1/Manes.01G086100.v8.1/Manes.01G136300.v8.1/Manes.01G161500.v8.1/Manes.01G187600.v8.1/Manes.01G193300.v8.1/Manes.01G225600.v8.1/Manes.01G238050.v8.1/Manes.01G242800.v8.1/Manes.01G256200.v8.1/Manes.01G256400.v8.1/Manes.02G016100.v8.1/Manes.02G043200.v8.1/Manes.02G073500.v8.1/Manes.02G095000.v8.1/…	172
SR P, Stem P	BP	GO:0030308	negative regulation of cell growth	10/2454	31/28566	0.000176498	0.0122858	0.0111634	Manes.01G093700.v8.1/Manes.01G094800.v8.1/Manes.01G102500.v8.1/Manes.02G057000.v8.1/Manes.02G057300.v8.1/Manes.02G149100.v8.1/Manes.12G129800.v8.1/Manes.13G096900.v8.1/Manes.16G021800.v8.1/Manes.18G063800.v8.1	10
SR P, Stem P	BP	GO:0042026	protein refolding	12/2454	45/28566	0.000307922	0.0199949	0.0181682	Manes.02G051600.v8.1/Manes.04G063000.v8.1/Manes.05G052200.v8.1/Manes.06G008600.v8.1/Manes.07G003050.v8.1/Manes.10G060800.v8.1/Manes.10G147900.v8.1/Manes.11G067500.v8.1/Manes.11G067600.v8.1/Manes.11G099500.v8.1/Manes.14G143500.v8.1/Manes.14G157300.v8.1	12
SR P, Stem P	BP	GO:0090698	post-embryonic plant morphogenesis	8/2454	22/28566	0.000312225	0.0199949	0.0181682	Manes.03G101700.v8.1/Manes.03G163600.v8.1/Manes.03G163666.v8.1/Manes.08G139300.v8.1/Manes.13G035100.v8.1/Manes.14G126500.v8.1/Manes.15G041500.v8.1/Manes.16G039700.v8.1	8
SR P, Stem P	BP	GO:0009637	response to blue light	30/2454	181/28566	0.000369102	0.0227224	0.0206465	Manes.01G191500.v8.1/Manes.01G269700.v8.1/Manes.02G071500.v8.1/Manes.02G149100.v8.1/Manes.03G091032.v8.1/Manes.05G021400.v8.1/Manes.05G159800.v8.1/Manes.06G096600.v8.1/Manes.06G107400.v8.1/Manes.07G056400.v8.1/Manes.08G139300.v8.1/Manes.08G171500.v8.1/Manes.11G122880.v8.1/Manes.11G138200.v8.1/Manes.12G049701.v8.1/Manes.12G049702.v8.1/Manes.12G082700.v8.1/Manes.12G094100.v8.1/Manes.12G129800.v8.1/…	30
SR P, Stem P	BP	GO:0030003	cellular cation homeostasis	9/2454	28/28566	0.000383201	0.0227224	0.0206465	Manes.02G162000.v8.1/Manes.05G179600.v8.1/Manes.07G058400.v8.1/Manes.11G065775.v8.1/Manes.11G066100.v8.1/Manes.11G066200.v8.1/Manes.12G109500.v8.1/Manes.13G024700.v8.1/Manes.18G076000.v8.1	9
SR P, Stem P	BP	GO:0050832	defense response to fungus	148/2454	1326/28566	0.000565766	0.0323497	0.0293943	Manes.01G012400.v8.1/Manes.01G051530.v8.1/Manes.01G061500.v8.1/Manes.01G062800.v8.1/Manes.01G086100.v8.1/Manes.01G093700.v8.1/Manes.01G094800.v8.1/Manes.01G102500.v8.1/Manes.01G136300.v8.1/Manes.01G139000.v8.1/Manes.01G161500.v8.1/Manes.01G216100.v8.1/Manes.01G225600.v8.1/Manes.01G238050.v8.1/Manes.01G242800.v8.1/Manes.01G256200.v8.1/Manes.01G256400.v8.1/Manes.02G016100.v8.1/Manes.02G043200.v8.1/…	148
SR P, Stem P	BP	GO:0010201	response to continuous far red light stimulus by the high-irradiance response system	3/2454	3/28566	0.000633271	0.0349609	0.031767	Manes.08G033900.v8.1/Manes.09G045600.v8.1/Manes.09G182500.v8.1	3
SR P, Stem P	BP	GO:0008283	cell population proliferation	7/2454	19/28566	0.00068237	0.0364158	0.0330889	Manes.01G241400.v8.1/Manes.05G207100.v8.1/Manes.08G021100.v8.1/Manes.09G058940.v8.1/Manes.11G157100.v8.1/Manes.12G117100.v8.1/Manes.13G109600.v8.1	7
SR P, Stem P	BP	GO:0009415	response to water	24/2454	140/28566	0.000835836	0.0431669	0.0392233	Manes.02G110500.v8.1/Manes.03G101700.v8.1/Manes.05G051400.v8.1/Manes.05G136700.v8.1/Manes.05G166400.v8.1/Manes.06G140400.v8.1/Manes.06G153100.v8.1/Manes.07G033900.v8.1/Manes.07G130100.v8.1/Manes.08G073900.v8.1/Manes.08G145000.v8.1/Manes.09G132000.v8.1/Manes.12G056700.v8.1/Manes.12G059000.v8.1/Manes.12G084100.v8.1/Manes.12G094800.v8.1/Manes.15G124650.v8.1/Manes.16G024400.v8.1/Manes.16G039700.v8.1/…	24
SR P, Stem P	BP	GO:0071805	potassium ion transmembrane transport	12/2454	50/28566	0.000869167	0.0434855	0.0395128	Manes.01G120800.v8.1/Manes.01G214000.v8.1/Manes.02G078700.v8.1/Manes.03G190700.v8.1/Manes.06G002600.v8.1/Manes.06G174400.v8.1/Manes.08G037700.v8.1/Manes.15G118200.v8.1/Manes.15G139900.v8.1/Manes.15G181250.v8.1/Manes.17G091100.v8.1/Manes.17G123200.v8.1	12
SR P/X, Stem P	BP	GO:0046506	sulfolipid biosynthetic process	4/1023	4/28566	1.63548e-06	0.00190861	0.001725	Manes.03G048700.v8.1/Manes.08G089250.v8.1/Manes.09G103000.v8.1/Manes.10G010100.v8.1	4
SR P/X, Stem P	BP	GO:0048026	positive regulation of mRNA splicing, via spliceosome	5/1023	10/28566	1.26494e-05	0.00530145	0.00479146	Manes.01G060400.v8.1/Manes.02G110800.v8.1/Manes.12G085500.v8.1/Manes.13G076900.v8.1/Manes.17G004137.v8.1	5
SR P/X, Stem P	BP	GO:0009812	flavonoid metabolic process	12/1023	75/28566	1.36284e-05	0.00530145	0.00479146	Manes.01G074700.v8.1/Manes.04G113200.v8.1/Manes.04G119100.v8.1/Manes.05G030450.v8.1/Manes.06G114200.v8.1/Manes.08G101200.v8.1/Manes.08G173800.v8.1/Manes.11G049300.v8.1/Manes.11G056200.v8.1/Manes.14G133700.v8.1/Manes.15G020200.v8.1/Manes.17G103800.v8.1	12
SR P/X, Stem P	BP	GO:0009416	response to light stimulus	86/1023	1528/28566	2.34197e-05	0.00668083	0.00603815	Manes.01G005500.v8.1/Manes.01G042200.v8.1/Manes.01G074700.v8.1/Manes.01G131500.v8.1/Manes.01G180800.v8.1/Manes.01G259800.v8.1/Manes.02G040600.v8.1/Manes.02G069700.v8.1/Manes.02G216200.v8.1/Manes.02G220600.v8.1/Manes.03G013900.v8.1/Manes.03G058900.v8.1/Manes.03G196800.v8.1/Manes.04G003000.v8.1/Manes.04G087900.v8.1/Manes.04G119100.v8.1/Manes.05G012500.v8.1/Manes.05G030450.v8.1/Manes.05G130500.v8.1/…	86
SR P/X, Stem P	BP	GO:0009414	response to water deprivation	98/1023	1818/28566	3.44754e-05	0.00668083	0.00603815	Manes.01G005500.v8.1/Manes.01G029300.v8.1/Manes.01G032400.v8.1/Manes.01G094300.v8.1/Manes.01G144600.v8.1/Manes.01G155700.v8.1/Manes.01G189500.v8.1/Manes.01G259800.v8.1/Manes.02G022600.v8.1/Manes.02G051300.v8.1/Manes.02G052280.v8.1/Manes.02G122500.v8.1/Manes.02G136300.v8.1/Manes.02G162100.v8.1/Manes.02G220600.v8.1/Manes.03G019200.v8.1/Manes.03G071900.v8.1/Manes.03G073000.v8.1/Manes.03G084600.v8.1/…	98
SR P/X, Stem P	BP	GO:0048578	positive regulation of long-day photoperiodism, flowering	5/1023	12/28566	3.74395e-05	0.00668083	0.00603815	Manes.10G098700.v8.1/Manes.11G108500.v8.1/Manes.12G092900.v8.1/Manes.18G059001.v8.1/Manes.18G095000.v8.1	5
SR P/X, Stem P	BP	GO:0015994	chlorophyll metabolic process	14/1023	111/28566	4.34953e-05	0.00668083	0.00603815	Manes.03G007700.v8.1/Manes.04G003000.v8.1/Manes.07G028500.v8.1/Manes.08G079000.v8.1/Manes.08G117700.v8.1/Manes.09G105200.v8.1/Manes.13G042400.v8.1/Manes.13G100300.v8.1/Manes.14G139500.v8.1/Manes.15G128500.v8.1/Manes.15G160200.v8.1/Manes.16G085300.v8.1/Manes.16G118200.v8.1/Manes.16G130700.v8.1	14
SR P/X, Stem P	BP	GO:0019285	glycine betaine biosynthetic process from choline	3/1023	3/28566	4.57983e-05	0.00668083	0.00603815	Manes.06G017600.v8.1/Manes.06G100200.v8.1/Manes.14G070600.v8.1	3
SR P/X, Stem P	BP	GO:0009299	mRNA transcription	6/1023	20/28566	5.2326e-05	0.00678494	0.00613224	Manes.02G216200.v8.1/Manes.06G054300.v8.1/Manes.12G033200.v8.1/Manes.15G094500.v8.1/Manes.17G055900.v8.1/Manes.18G142500.v8.1	6
SR P/X, Stem P	BP	GO:1901565	organonitrogen compound catabolic process	28/1023	355/28566	9.0851e-05	0.00921239	0.00832618	Manes.01G147900.v8.1/Manes.01G155700.v8.1/Manes.01G189500.v8.1/Manes.02G014900.v8.1/Manes.02G022600.v8.1/Manes.02G038300.v8.1/Manes.02G082400.v8.1/Manes.03G007700.v8.1/Manes.03G177700.v8.1/Manes.04G119100.v8.1/Manes.06G027600.v8.1/Manes.06G150100.v8.1/Manes.07G126000.v8.1/Manes.11G014300.v8.1/Manes.11G049300.v8.1/Manes.11G123700.v8.1/Manes.12G030100.v8.1/Manes.12G099200.v8.1/Manes.14G021400.v8.1/…	28
SR P/X, Stem P	BP	GO:0016117	carotenoid biosynthetic process	6/1023	22/28566	9.4729e-05	0.00921239	0.00832618	Manes.05G193700.v8.1/Manes.08G037100.v8.1/Manes.08G128100.v8.1/Manes.09G183600.v8.1/Manes.16G002000.v8.1/Manes.16G081600.v8.1	6
SR P/X, Stem P	BP	GO:0090698	post-embryonic plant morphogenesis	6/1023	22/28566	9.4729e-05	0.00921239	0.00832618	Manes.02G216200.v8.1/Manes.06G054300.v8.1/Manes.12G033200.v8.1/Manes.15G094500.v8.1/Manes.17G055900.v8.1/Manes.18G142500.v8.1	6
SR P/X, Stem P	BP	GO:0016036	cellular response to phosphate starvation	12/1023	93/28566	0.000120555	0.0108221	0.00978106	Manes.02G091300.v8.1/Manes.03G048700.v8.1/Manes.05G130500.v8.1/Manes.05G130700.v8.1/Manes.06G058401.v8.1/Manes.08G089250.v8.1/Manes.09G103000.v8.1/Manes.11G142100.v8.1/Manes.14G132521.v8.1/Manes.15G053300.v8.1/Manes.16G020400.v8.1/Manes.18G019000.v8.1	12
SR P/X, Stem P	BP	GO:0044271	cellular nitrogen compound biosynthetic process	31/1023	443/28566	0.000337055	0.0272274	0.0246081	Manes.01G074700.v8.1/Manes.01G131500.v8.1/Manes.01G197300.v8.1/Manes.01G237700.v8.1/Manes.01G251300.v8.1/Manes.02G069700.v8.1/Manes.03G007700.v8.1/Manes.03G013900.v8.1/Manes.03G058900.v8.1/Manes.03G136600.v8.1/Manes.03G196800.v8.1/Manes.03G212300.v8.1/Manes.05G012500.v8.1/Manes.05G100900.v8.1/Manes.06G127300.v8.1/Manes.06G179100.v8.1/Manes.07G010200.v8.1/Manes.07G010300.v8.1/Manes.07G111200.v8.1/…	31
SR P/X, Stem P	BP	GO:0009651	response to salt stress	59/1023	1038/28566	0.000349966	0.0272274	0.0246081	Manes.01G029300.v8.1/Manes.01G155700.v8.1/Manes.01G232600.v8.1/Manes.02G082400.v8.1/Manes.03G006400.v8.1/Manes.03G036000.v8.1/Manes.03G079400.v8.1/Manes.03G101800.v8.1/Manes.03G140900.v8.1/Manes.03G156700.v8.1/Manes.03G196700.v8.1/Manes.04G109900.v8.1/Manes.04G146300.v8.1/Manes.05G012000.v8.1/Manes.05G043200.v8.1/Manes.05G061400.v8.1/Manes.05G174500.v8.1/Manes.06G002700.v8.1/Manes.06G036700.v8.1/…	59
SR P/X, Stem P	BP	GO:0006210	thymine catabolic process	3/1023	5/28566	0.000433801	0.0316404	0.0285966	Manes.06G002900.v8.1/Manes.10G095800.v8.1/Manes.10G095900.v8.1	3
SR P/X, Stem P	BP	GO:0006508	proteolysis	15/1023	161/28566	0.000703398	0.0482862	0.0436411	Manes.02G089700.v8.1/Manes.02G143100.v8.1/Manes.05G029200.v8.1/Manes.06G034100.v8.1/Manes.08G009100.v8.1/Manes.08G064400.v8.1/Manes.10G098700.v8.1/Manes.13G103984.v8.1/Manes.13G120800.v8.1/Manes.14G009100.v8.1/Manes.15G068900.v8.1/Manes.16G004300.v8.1/Manes.16G095100.v8.1/Manes.18G005400.v8.1/Manes.18G059001.v8.1	15
SR C/X	BP	GO:0016070	RNA metabolic process	96/761	1580/28566	3.6209e-14	3.43624e-11	3.09111e-11	Manes.01G021700.v8.1/Manes.01G049100.v8.1/Manes.01G064000.v8.1/Manes.01G106400.v8.1/Manes.01G132100.v8.1/Manes.01G140900.v8.1/Manes.01G272000.v8.1/Manes.02G043300.v8.1/Manes.02G098000.v8.1/Manes.02G118400.v8.1/Manes.02G152800.v8.1/Manes.02G161400.v8.1/Manes.02G173100.v8.1/Manes.03G015700.v8.1/Manes.03G039301.v8.1/Manes.03G156800.v8.1/Manes.03G194200.v8.1/Manes.03G200700.v8.1/Manes.03G202400.v8.1/…	96
SR C/X	BP	GO:0006412	translation	38/761	345/28566	1.7036e-13	8.08356e-11	7.27166e-11	Manes.01G051500.v8.1/Manes.01G090400.v8.1/Manes.01G132100.v8.1/Manes.01G198600.v8.1/Manes.02G098500.v8.1/Manes.02G149200.v8.1/Manes.03G030100.v8.1/Manes.03G095200.v8.1/Manes.03G169000.v8.1/Manes.03G202400.v8.1/Manes.06G008800.v8.1/Manes.06G014200.v8.1/Manes.06G039600.v8.1/Manes.07G029100.v8.1/Manes.07G108300.v8.1/Manes.08G039200.v8.1/Manes.08G116611.v8.1/Manes.08G118300.v8.1/Manes.09G010300.v8.1/…	38
SR C/X	BP	GO:0043412	macromolecule modification	34/761	372/28566	5.24269e-10	1.65844e-07	1.49187e-07	Manes.01G033400.v8.1/Manes.01G064000.v8.1/Manes.02G024500.v8.1/Manes.02G054600.v8.1/Manes.02G173100.v8.1/Manes.02G224500.v8.1/Manes.03G188400.v8.1/Manes.04G062300.v8.1/Manes.04G156800.v8.1/Manes.05G170901.v8.1/Manes.07G091866.v8.1/Manes.08G100300.v8.1/Manes.08G142200.v8.1/Manes.08G154000.v8.1/Manes.09G004300.v8.1/Manes.09G065300.v8.1/Manes.10G093500.v8.1/Manes.10G136200.v8.1/Manes.11G023100.v8.1/…	34
SR C/X	BP	GO:0009451	RNA modification	26/761	249/28566	3.62522e-09	8.60082e-07	7.73697e-07	Manes.02G018500.v8.1/Manes.02G127500.v8.1/Manes.02G134900.v8.1/Manes.02G186300.v8.1/Manes.02G220400.v8.1/Manes.03G102700.v8.1/Manes.03G156800.v8.1/Manes.04G051200.v8.1/Manes.04G070067.v8.1/Manes.04G111400.v8.1/Manes.05G019800.v8.1/Manes.06G051200.v8.1/Manes.06G165900.v8.1/Manes.08G017700.v8.1/Manes.08G141700.v8.1/Manes.09G050800.v8.1/Manes.09G053550.v8.1/Manes.09G071700.v8.1/Manes.10G056900.v8.1/…	26
SR C/X	BP	GO:0019219	regulation of nucleobase-containing compound metabolic process	28/761	290/28566	5.29384e-09	1.00477e-06	9.03854e-07	Manes.01G049100.v8.1/Manes.01G055300.v8.1/Manes.01G163000.v8.1/Manes.01G252600.v8.1/Manes.02G066800.v8.1/Manes.02G098000.v8.1/Manes.03G200700.v8.1/Manes.03G204300.v8.1/Manes.05G000600.v8.1/Manes.05G200700.v8.1/Manes.06G168000.v8.1/Manes.08G124800.v8.1/Manes.09G100200.v8.1/Manes.09G161500.v8.1/Manes.10G052900.v8.1/Manes.11G012900.v8.1/Manes.11G123600.v8.1/Manes.11G152700.v8.1/Manes.12G129100.v8.1/…	28
SR C/X	BP	GO:0051301	cell division	32/761	474/28566	1.81063e-06	0.000270486	0.000243319	Manes.01G041300.v8.1/Manes.01G041400.v8.1/Manes.01G049100.v8.1/Manes.01G055512.v8.1/Manes.01G113900.v8.1/Manes.02G030600.v8.1/Manes.02G066800.v8.1/Manes.02G072500.v8.1/Manes.03G031601.v8.1/Manes.03G127500.v8.1/Manes.04G028700.v8.1/Manes.04G134900.v8.1/Manes.04G144900.v8.1/Manes.04G163800.v8.1/Manes.06G179400.v8.1/Manes.07G028200.v8.1/Manes.09G004300.v8.1/Manes.10G039100.v8.1/Manes.11G081200.v8.1/…	32
SR C/X	BP	GO:0000724	double-strand break repair via homologous recombination	11/761	69/28566	1.99515e-06	0.000270486	0.000243319	Manes.01G113900.v8.1/Manes.01G205300.v8.1/Manes.02G072500.v8.1/Manes.03G045500.v8.1/Manes.04G164000.v8.1/Manes.06G084200.v8.1/Manes.08G118800.v8.1/Manes.09G111200.v8.1/Manes.12G035400.v8.1/Manes.17G004337.v8.1/Manes.17G074900.v8.1	11
SR C/X	BP	GO:0002181	cytoplasmic translation	10/761	62/28566	5.22216e-06	0.000619479	0.00055726	Manes.01G240101.v8.1/Manes.02G210900.v8.1/Manes.03G030300.v8.1/Manes.03G202400.v8.1/Manes.07G124200.v8.1/Manes.09G070600.v8.1/Manes.11G113000.v8.1/Manes.13G080120.v8.1/Manes.14G025000.v8.1/Manes.15G005802.v8.1	10
SR C/X	BP	GO:0006281	DNA repair	16/761	161/28566	6.87322e-06	0.000724742	0.000651951	Manes.02G107600.v8.1/Manes.03G129000.v8.1/Manes.03G139900.v8.1/Manes.04G010800.v8.1/Manes.04G055000.v8.1/Manes.04G164000.v8.1/Manes.05G161000.v8.1/Manes.06G084200.v8.1/Manes.08G118100.v8.1/Manes.08G118800.v8.1/Manes.09G054300.v8.1/Manes.12G035400.v8.1/Manes.13G107200.v8.1/Manes.14G048701.v8.1/Manes.14G051901.v8.1/Manes.17G074900.v8.1	16
SR C/X	BP	GO:0000712	resolution of meiotic recombination intermediates	5/761	12/28566	8.97747e-06	0.000851962	0.000766393	Manes.04G055000.v8.1/Manes.04G164000.v8.1/Manes.06G112300.v8.1/Manes.06G147100.v8.1/Manes.17G114600.v8.1	5
SR C/X	BP	GO:0010468	regulation of gene expression	59/761	1236/28566	1.24453e-05	0.00107369	0.000965849	Manes.01G041300.v8.1/Manes.01G049100.v8.1/Manes.01G050733.v8.1/Manes.01G055300.v8.1/Manes.01G126700.v8.1/Manes.01G140900.v8.1/Manes.01G197000.v8.1/Manes.01G202800.v8.1/Manes.01G205200.v8.1/Manes.01G233600.v8.1/Manes.01G252600.v8.1/Manes.02G043300.v8.1/Manes.02G066800.v8.1/Manes.02G098000.v8.1/Manes.02G118400.v8.1/Manes.02G152800.v8.1/Manes.03G008100.v8.1/Manes.03G200700.v8.1/Manes.04G038600.v8.1/…	59
SR C/X	BP	GO:0000398	mRNA splicing, via spliceosome	15/761	167/28566	4.36762e-05	0.00345406	0.00310714	Manes.01G021200.v8.1/Manes.01G220300.v8.1/Manes.02G103500.v8.1/Manes.02G118400.v8.1/Manes.03G004900.v8.1/Manes.04G048700.v8.1/Manes.06G060100.v8.1/Manes.06G137000.v8.1/Manes.08G098200.v8.1/Manes.09G148400.v8.1/Manes.11G057400.v8.1/Manes.12G001100.v8.1/Manes.14G016200.v8.1/Manes.15G045400.v8.1/Manes.15G180300.v8.1	15
SR C/X	BP	GO:0016554	cytidine to uridine editing	6/761	26/28566	5.11485e-05	0.00373384	0.00335882	Manes.03G102700.v8.1/Manes.04G070067.v8.1/Manes.05G093300.v8.1/Manes.06G084600.v8.1/Manes.08G048700.v8.1/Manes.14G143100.v8.1	6
SR C/X	BP	GO:0006335	DNA replication-dependent chromatin assembly	3/761	4/28566	7.38357e-05	0.005005	0.00450231	Manes.01G113900.v8.1/Manes.02G072500.v8.1/Manes.13G132200.v8.1	3
SR C/X	BP	GO:0042023	DNA endoreduplication	6/761	29/28566	9.85875e-05	0.0062373	0.00561084	Manes.01G126700.v8.1/Manes.03G008800.v8.1/Manes.06G100000.v8.1/Manes.14G014500.v8.1/Manes.16G129700.v8.1/Manes.18G014400.v8.1	6
SR C/X	BP	GO:0051252	regulation of RNA metabolic process	15/761	190/28566	0.000186995	0.0105492	0.00948964	Manes.01G041300.v8.1/Manes.01G205200.v8.1/Manes.01G233600.v8.1/Manes.08G026200.v8.1/Manes.08G033200.v8.1/Manes.08G047000.v8.1/Manes.09G054400.v8.1/Manes.11G021900.v8.1/Manes.11G113101.v8.1/Manes.14G048701.v8.1/Manes.15G033300.v8.1/Manes.16G071301.v8.1/Manes.16G131100.v8.1/Manes.17G073300.v8.1/Manes.18G080000.v8.1	15
SR C/X	BP	GO:0006270	DNA replication initiation	5/761	21/28566	0.000188974	0.0105492	0.00948964	Manes.01G163000.v8.1/Manes.01G186500.v8.1/Manes.04G075600.v8.1/Manes.12G015200.v8.1/Manes.17G068400.v8.1	5
SR C/X	BP	GO:0000387	spliceosomal snRNP assembly	5/761	23/28566	0.000298994	0.0157636	0.0141804	Manes.02G103500.v8.1/Manes.05G075000.v8.1/Manes.05G188200.v8.1/Manes.06G137000.v8.1/Manes.15G180300.v8.1	5
SR C/X	BP	GO:0007005	mitochondrion organization	6/761	36/28566	0.000345029	0.0172333	0.0155024	Manes.01G173900.v8.1/Manes.02G124000.v8.1/Manes.02G135100.v8.1/Manes.07G041000.v8.1/Manes.13G141300.v8.1/Manes.18G064400.v8.1	6
SR C/X	BP	GO:0000727	double-strand break repair via break-induced replication	4/761	14/28566	0.000404146	0.0191767	0.0172506	Manes.01G087300.v8.1/Manes.04G164000.v8.1/Manes.11G087401.v8.1/Manes.17G068400.v8.1	4
SR C/X	BP	GO:0042255	ribosome assembly	3/761	7/28566	0.000608347	0.0249125	0.0224103	Manes.03G194200.v8.1/Manes.07G013300.v8.1/Manes.10G132200.v8.1	3
SR C/X	BP	GO:0006259	DNA metabolic process	5/761	27/28566	0.000656854	0.0249125	0.0224103	Manes.01G049100.v8.1/Manes.03G045500.v8.1/Manes.11G123600.v8.1/Manes.12G024000.v8.1/Manes.15G150600.v8.1	5
SR C/X	BP	GO:0042273	ribosomal large subunit biogenesis	5/761	27/28566	0.000656854	0.0249125	0.0224103	Manes.03G194200.v8.1/Manes.05G063100.v8.1/Manes.07G013300.v8.1/Manes.07G124200.v8.1/Manes.10G132200.v8.1	5
SR C/X	BP	GO:0001522	pseudouridine synthesis	4/761	16/28566	0.000704266	0.0249125	0.0224103	Manes.06G179501.v8.1/Manes.07G024000.v8.1/Manes.13G035400.v8.1/Manes.18G007801.v8.1	4
SR C/X	BP	GO:0010792	DNA double-strand break processing involved in repair via single-strand annealing	2/761	2/28566	0.000708785	0.0249125	0.0224103	Manes.07G004300.v8.1/Manes.10G146200.v8.1	2
SR C/X	BP	GO:0031567	mitotic cell size control checkpoint signaling	2/761	2/28566	0.000708785	0.0249125	0.0224103	Manes.01G113900.v8.1/Manes.02G072500.v8.1	2
SR C/X	BP	GO:1904667	negative regulation of ubiquitin protein ligase activity	2/761	2/28566	0.000708785	0.0249125	0.0224103	Manes.03G008800.v8.1/Manes.16G129700.v8.1	2
SR C/X	BP	GO:0010212	response to ionizing radiation	3/761	8/28566	0.000954086	0.0323367	0.0290888	Manes.03G029700.v8.1/Manes.07G004300.v8.1/Manes.10G146200.v8.1	3
SR C/X	BP	GO:0030488	tRNA methylation	4/761	18/28566	0.00113497	0.0371409	0.0334105	Manes.02G085200.v8.1/Manes.05G010600.v8.1/Manes.08G094000.v8.1/Manes.17G113700.v8.1	4
SR C/X	BP	GO:0007076	mitotic chromosome condensation	3/761	9/28566	0.00140284	0.0407709	0.0366759	Manes.02G046500.v8.1/Manes.03G027200.v8.1/Manes.14G036500.v8.1	3
SR C/X	BP	GO:0007276	gamete generation	3/761	9/28566	0.00140284	0.0407709	0.0366759	Manes.07G004300.v8.1/Manes.10G146200.v8.1/Manes.16G110400.v8.1	3
SR C/X	BP	GO:0070828	heterochromatin organization	3/761	9/28566	0.00140284	0.0407709	0.0366759	Manes.09G169400.v8.1/Manes.11G133400.v8.1/Manes.14G048701.v8.1	3
SR C/X	BP	GO:0009314	response to radiation	9/761	100/28566	0.00141774	0.0407709	0.0366759	Manes.01G026200.v8.1/Manes.03G045500.v8.1/Manes.06G168000.v8.1/Manes.12G129100.v8.1/Manes.13G097500.v8.1/Manes.14G013600.v8.1/Manes.16G033300.v8.1/Manes.16G033400.v8.1/Manes.18G018500.v8.1	9
SR C/X	BP	GO:0006289	nucleotide-excision repair	5/761	32/28566	0.00146815	0.0409787	0.0368629	Manes.01G205300.v8.1/Manes.06G084200.v8.1/Manes.11G070800.v8.1/Manes.17G004337.v8.1/Manes.18G003801.v8.1	5
SR C/X	BP	GO:0044085	cellular component biogenesis	17/761	281/28566	0.00154414	0.0418681	0.037663	Manes.01G049100.v8.1/Manes.01G056900.v8.1/Manes.01G140900.v8.1/Manes.03G204300.v8.1/Manes.04G160300.v8.1/Manes.05G133000.v8.1/Manes.06G113400.v8.1/Manes.08G026200.v8.1/Manes.08G142200.v8.1/Manes.09G054400.v8.1/Manes.11G070800.v8.1/Manes.12G158200.v8.1/Manes.13G108500.v8.1/Manes.17G011100.v8.1/Manes.18G010800.v8.1/Manes.18G059800.v8.1/Manes.18G137700.v8.1	17
SR C/X	BP	GO:0006626	protein targeting to mitochondrion	4/761	20/28566	0.00172261	0.04541	0.0408491	Manes.08G132800.v8.1/Manes.12G011900.v8.1/Manes.12G032400.v8.1/Manes.15G160900.v8.1	4
SR C/X	BP	GO:0000911	cytokinesis by cell plate formation	7/761	67/28566	0.0020147	0.0460969	0.041467	Manes.01G058000.v8.1/Manes.01G126700.v8.1/Manes.01G207600.v8.1/Manes.02G097501.v8.1/Manes.07G013200.v8.1/Manes.13G078039.v8.1/Manes.16G126200.v8.1	7
SR C/X	BP	GO:0000183	rDNA heterochromatin formation	2/761	3/28566	0.00208869	0.0460969	0.041467	Manes.04G057000.v8.1/Manes.15G150500.v8.1	2
SR C/X	BP	GO:0002940	tRNA N2-guanine methylation	2/761	3/28566	0.00208869	0.0460969	0.041467	Manes.02G058750.v8.1/Manes.07G140300.v8.1	2
SR C/X	BP	GO:0006434	seryl-tRNA aminoacylation	2/761	3/28566	0.00208869	0.0460969	0.041467	Manes.02G210900.v8.1/Manes.18G064400.v8.1	2
SR C/X	BP	GO:0032781	positive regulation of ATP-dependent activity	2/761	3/28566	0.00208869	0.0460969	0.041467	Manes.08G042800.v8.1/Manes.09G037400.v8.1	2
SR C/X	BP	GO:0035066	positive regulation of histone acetylation	2/761	3/28566	0.00208869	0.0460969	0.041467	Manes.12G035400.v8.1/Manes.17G074900.v8.1	2
SR C/X	BP	GO:0035067	negative regulation of histone acetylation	2/761	3/28566	0.00208869	0.0460969	0.041467	Manes.12G035400.v8.1/Manes.17G074900.v8.1	2
Stem P	BP	GO:0009793	embryo development ending in seed dormancy	108/1887	892/28566	7.26981e-10	1.14863e-06	1.07899e-06	Manes.01G097400.v8.1/Manes.01G151300.v8.1/Manes.01G153300.v8.1/Manes.01G154900.v8.1/Manes.01G157100.v8.1/Manes.01G178200.v8.1/Manes.01G217600.v8.1/Manes.01G230100.v8.1/Manes.01G246200.v8.1/Manes.02G025500.v8.1/Manes.02G069300.v8.1/Manes.02G076200.v8.1/Manes.02G099400.v8.1/Manes.02G113700.v8.1/Manes.02G116500.v8.1/Manes.02G133100.v8.1/Manes.02G141000.v8.1/Manes.02G158500.v8.1/Manes.02G161350.v8.1/…	108
Stem P	BP	GO:0009451	RNA modification	38/1887	249/28566	1.22144e-06	0.000754133	0.000708413	Manes.01G009300.v8.1/Manes.01G029700.v8.1/Manes.01G030500.v8.1/Manes.01G099600.v8.1/Manes.01G139300.v8.1/Manes.01G203700.v8.1/Manes.02G032759.v8.1/Manes.02G048800.v8.1/Manes.02G088000.v8.1/Manes.03G016100.v8.1/Manes.04G070600.v8.1/Manes.05G024400.v8.1/Manes.05G097600.v8.1/Manes.05G126400.v8.1/Manes.06G051800.v8.1/Manes.06G077300.v8.1/Manes.06G110300.v8.1/Manes.06G175500.v8.1/Manes.07G082500.v8.1/…	38
Stem P	BP	GO:0043412	macromolecule modification	50/1887	372/28566	1.4319e-06	0.000754133	0.000708413	Manes.01G026600.v8.1/Manes.01G048966.v8.1/Manes.01G132500.v8.1/Manes.01G139900.v8.1/Manes.01G153300.v8.1/Manes.01G154900.v8.1/Manes.01G181400.v8.1/Manes.01G195300.v8.1/Manes.01G237200.v8.1/Manes.02G016500.v8.1/Manes.02G057800.v8.1/Manes.02G069100.v8.1/Manes.02G113700.v8.1/Manes.02G138400.v8.1/Manes.02G157500.v8.1/Manes.03G035200.v8.1/Manes.03G133700.v8.1/Manes.03G211700.v8.1/Manes.04G001100.v8.1/…	50
Stem P	BP	GO:0016070	RNA metabolic process	150/1887	1580/28566	4.02959e-06	0.00152353	0.00143116	Manes.01G026600.v8.1/Manes.01G042700.v8.1/Manes.01G056600.v8.1/Manes.01G080500.v8.1/Manes.01G134300.v8.1/Manes.01G139300.v8.1/Manes.01G153300.v8.1/Manes.01G154900.v8.1/Manes.01G172900.v8.1/Manes.01G175200.v8.1/Manes.01G195300.v8.1/Manes.01G201400.v8.1/Manes.01G213400.v8.1/Manes.01G220800.v8.1/Manes.01G225000.v8.1/Manes.01G228600.v8.1/Manes.01G237200.v8.1/Manes.01G260400.v8.1/Manes.01G270800.v8.1/…	150
Stem P	BP	GO:0000398	mRNA splicing, via spliceosome	28/1887	167/28566	4.82128e-06	0.00152353	0.00143116	Manes.01G042800.v8.1/Manes.01G134400.v8.1/Manes.01G218300.v8.1/Manes.01G243200.v8.1/Manes.02G029400.v8.1/Manes.02G081900.v8.1/Manes.02G092600.v8.1/Manes.02G120400.v8.1/Manes.03G120700.v8.1/Manes.06G012550.v8.1/Manes.06G055600.v8.1/Manes.07G023900.v8.1/Manes.07G106800.v8.1/Manes.08G022800.v8.1/Manes.09G108700.v8.1/Manes.09G171000.v8.1/Manes.10G029600.v8.1/Manes.10G038800.v8.1/Manes.10G086900.v8.1/…	28
Stem P	BP	GO:0006396	RNA processing	17/1887	78/28566	1.06056e-05	0.00279282	0.0026235	Manes.01G181600.v8.1/Manes.02G141300.v8.1/Manes.03G133700.v8.1/Manes.03G211700.v8.1/Manes.04G139100.v8.1/Manes.05G015200.v8.1/Manes.05G190000.v8.1/Manes.06G055600.v8.1/Manes.07G031200.v8.1/Manes.10G145800.v8.1/Manes.10G146000.v8.1/Manes.11G020900.v8.1/Manes.12G003100.v8.1/Manes.12G064500.v8.1/Manes.13G068400.v8.1/Manes.15G070000.v8.1/Manes.15G159600.v8.1	17
Stem P	BP	GO:0009658	chloroplast organization	34/1887	242/28566	2.61327e-05	0.00589852	0.00554091	Manes.01G075000.v8.1/Manes.01G129800.v8.1/Manes.01G213700.v8.1/Manes.02G076800.v8.1/Manes.03G033200.v8.1/Manes.03G047800.v8.1/Manes.03G060700.v8.1/Manes.03G085600.v8.1/Manes.04G082400.v8.1/Manes.04G089500.v8.1/Manes.04G131200.v8.1/Manes.05G075600.v8.1/Manes.06G157400.v8.1/Manes.08G141200.v8.1/Manes.09G099500.v8.1/Manes.09G137200.v8.1/Manes.09G182900.v8.1/Manes.10G063800.v8.1/Manes.12G005100.v8.1/…	34
Stem P	BP	GO:0010468	regulation of gene expression	117/1887	1236/28566	5.31683e-05	0.00945056	0.0088776	Manes.01G012100.v8.1/Manes.01G042700.v8.1/Manes.01G055600.v8.1/Manes.01G056600.v8.1/Manes.01G069600.v8.1/Manes.01G097400.v8.1/Manes.01G132500.v8.1/Manes.01G172900.v8.1/Manes.01G173400.v8.1/Manes.01G174266.v8.1/Manes.01G195800.v8.1/Manes.01G228900.v8.1/Manes.01G260400.v8.1/Manes.01G270800.v8.1/Manes.02G004600.v8.1/Manes.02G022300.v8.1/Manes.02G024900.v8.1/Manes.02G038600.v8.1/Manes.02G047500.v8.1/…	117
Stem P	BP	GO:0006189	'de novo' IMP biosynthetic process	6/1887	12/28566	5.38323e-05	0.00945056	0.0088776	Manes.04G082400.v8.1/Manes.07G025100.v8.1/Manes.07G124700.v8.1/Manes.08G044300.v8.1/Manes.10G018200.v8.1/Manes.18G062300.v8.1	6
SR C/X, Stem P/C	BP	GO:0006364	rRNA processing	20/363	119/28566	5.59261e-17	3.33879e-14	2.71389e-14	Manes.01G063000.v8.1/Manes.02G136600.v8.1/Manes.03G128600.v8.1/Manes.04G035200.v8.1/Manes.04G116700.v8.1/Manes.04G117100.v8.1/Manes.06G021200.v8.1/Manes.06G151200.v8.1/Manes.08G020900.v8.1/Manes.09G040300.v8.1/Manes.10G142700.v8.1/Manes.12G076100.v8.1/Manes.12G078200.v8.1/Manes.13G059900.v8.1/Manes.14G150400.v8.1/Manes.16G091500.v8.1/Manes.16G104100.v8.1/Manes.17G010800.v8.1/Manes.18G038500.v8.1/…	20
SR C/X, Stem P/C	BP	GO:0006606	protein import into nucleus	9/363	58/28566	4.8161e-08	1.43761e-05	1.16854e-05	Manes.06G076400.v8.1/Manes.09G106500.v8.1/Manes.09G140000.v8.1/Manes.10G013600.v8.1/Manes.11G016400.v8.1/Manes.11G114100.v8.1/Manes.12G061100.v8.1/Manes.16G075300.v8.1/Manes.17G083900.v8.1	9
SR C/X, Stem P/C	BP	GO:0016070	RNA metabolic process	45/363	1580/28566	3.80402e-07	7.56999e-05	6.15316e-05	Manes.01G000400.v8.1/Manes.01G119600.v8.1/Manes.01G140600.v8.1/Manes.01G166800.v8.1/Manes.01G171100.v8.1/Manes.02G188000.v8.1/Manes.03G002700.v8.1/Manes.03G034200.v8.1/Manes.03G158900.v8.1/Manes.04G035200.v8.1/Manes.05G029000.v8.1/Manes.05G043400.v8.1/Manes.05G060100.v8.1/Manes.05G148301.v8.1/Manes.06G048900.v8.1/Manes.06G049200.v8.1/Manes.06G061400.v8.1/Manes.06G119700.v8.1/Manes.07G012500.v8.1/…	45
SR C/X, Stem P/C	BP	GO:0000460	maturation of 5.8S rRNA	5/363	14/28566	5.87342e-07	8.76608e-05	7.12538e-05	Manes.01G025400.v8.1/Manes.02G136600.v8.1/Manes.13G024200.v8.1/Manes.13G059900.v8.1/Manes.18G138900.v8.1	5
SR C/X, Stem P/C	BP	GO:0000470	maturation of LSU-rRNA	4/363	8/28566	1.72453e-06	0.000202508	0.000164606	Manes.01G025400.v8.1/Manes.02G136600.v8.1/Manes.13G024200.v8.1/Manes.13G059900.v8.1	4
SR C/X, Stem P/C	BP	GO:0000479	endonucleolytic cleavage of tricistronic rRNA transcript (SSU-rRNA, 5.8S rRNA, LSU-rRNA)	3/363	3/28566	2.03526e-06	0.000202508	0.000164606	Manes.04G047600.v8.1/Manes.09G003400.v8.1/Manes.18G005500.v8.1	3
SR C/X, Stem P/C	BP	GO:0009793	embryo development ending in seed dormancy	29/363	892/28566	4.3846e-06	0.000373944	0.000303955	Manes.01G140600.v8.1/Manes.02G004000.v8.1/Manes.02G076400.v8.1/Manes.02G150500.v8.1/Manes.02G183600.v8.1/Manes.03G076400.v8.1/Manes.03G137404.v8.1/Manes.03G140201.v8.1/Manes.03G200000.v8.1/Manes.04G130300.v8.1/Manes.05G091350.v8.1/Manes.05G148301.v8.1/Manes.06G006800.v8.1/Manes.06G107700.v8.1/Manes.06G157100.v8.1/Manes.07G131200.v8.1/Manes.08G033100.v8.1/Manes.08G117100.v8.1/Manes.09G127900.v8.1/…	29
SR C/X, Stem P/C	BP	GO:0000462	maturation of SSU-rRNA from tricistronic rRNA transcript (SSU-rRNA, 5.8S rRNA, LSU-rRNA)	6/363	36/28566	5.70344e-06	0.000425619	0.000345959	Manes.04G116700.v8.1/Manes.04G117100.v8.1/Manes.09G003400.v8.1/Manes.16G005300.v8.1/Manes.18G005500.v8.1/Manes.18G056600.v8.1	6
SR C/X, Stem P/C	BP	GO:0009553	embryo sac development	9/363	104/28566	7.44121e-06	0.0004936	0.000401216	Manes.01G063000.v8.1/Manes.04G117100.v8.1/Manes.04G142500.v8.1/Manes.07G008500.v8.1/Manes.07G131200.v8.1/Manes.08G033100.v8.1/Manes.09G040300.v8.1/Manes.13G081200.v8.1/Manes.14G150400.v8.1	9
SR C/X, Stem P/C	BP	GO:0042273	ribosomal large subunit biogenesis	5/363	27/28566	2.06741e-05	0.00123424	0.00100324	Manes.04G049800.v8.1/Manes.10G043700.v8.1/Manes.14G053800.v8.1/Manes.14G131500.v8.1/Manes.17G118000.v8.1	5
SR C/X, Stem P/C	BP	GO:0000724	double-strand break repair via homologous recombination	7/363	69/28566	2.77006e-05	0.00150339	0.00122201	Manes.04G027100.v8.1/Manes.06G122000.v8.1/Manes.06G133600.v8.1/Manes.08G003200.v8.1/Manes.08G033100.v8.1/Manes.10G136400.v8.1/Manes.17G003800.v8.1	7
SR C/X, Stem P/C	BP	GO:0000463	maturation of LSU-rRNA from tricistronic rRNA transcript (SSU-rRNA, 5.8S rRNA, LSU-rRNA)	4/363	17/28566	5.35518e-05	0.0026642	0.00216556	Manes.04G089300.v8.1/Manes.06G049200.v8.1/Manes.08G020900.v8.1/Manes.17G112500.v8.1	4
SR C/X, Stem P/C	BP	GO:0043412	macromolecule modification	15/363	372/28566	9.49168e-05	0.00435887	0.00354305	Manes.01G025400.v8.1/Manes.01G171100.v8.1/Manes.02G188000.v8.1/Manes.03G111800.v8.1/Manes.05G029000.v8.1/Manes.09G050526.v8.1/Manes.09G151500.v8.1/Manes.10G121500.v8.1/Manes.12G078200.v8.1/Manes.13G024200.v8.1/Manes.13G059900.v8.1/Manes.13G075800.v8.1/Manes.14G064300.v8.1/Manes.16G100900.v8.1/Manes.17G039200.v8.1	15
SR C/X, Stem P/C	BP	GO:0006428	isoleucyl-tRNA aminoacylation	2/363	2/28566	0.000161039	0.00640936	0.00520976	Manes.03G195400.v8.1/Manes.04G040600.v8.1	2
SR C/X, Stem P/C	BP	GO:0072684	mitochondrial tRNA 3'-trailer cleavage, endonucleolytic	2/363	2/28566	0.000161039	0.00640936	0.00520976	Manes.08G110200.v8.1/Manes.11G036300.v8.1	2
SR C/X, Stem P/C	BP	GO:0000027	ribosomal large subunit assembly	4/363	26/28566	0.000307332	0.0114673	0.00932107	Manes.04G142500.v8.1/Manes.07G008500.v8.1/Manes.08G020900.v8.1/Manes.12G076100.v8.1	4
SR C/X, Stem P/C	BP	GO:0030490	maturation of SSU-rRNA	3/363	12/28566	0.000411159	0.0136834	0.0111224	Manes.01G063000.v8.1/Manes.06G048900.v8.1/Manes.09G050526.v8.1	3
SR C/X, Stem P/C	BP	GO:0006406	mRNA export from nucleus	4/363	28/28566	0.000412566	0.0136834	0.0111224	Manes.10G013600.v8.1/Manes.11G016400.v8.1/Manes.15G096100.v8.1/Manes.16G075300.v8.1	4
SR C/X, Stem P/C	BP	GO:0000469	cleavage involved in rRNA processing	2/363	3/28566	0.000479047	0.0142995	0.0116232	Manes.01G063000.v8.1/Manes.05G116100.v8.1	2
SR C/X, Stem P/C	BP	GO:0000972	transcription-dependent tethering of RNA polymerase II gene DNA at nuclear periphery	2/363	3/28566	0.000479047	0.0142995	0.0116232	Manes.12G061100.v8.1/Manes.17G083900.v8.1	2
SR C/X, Stem P/C	BP	GO:0001510	RNA methylation	3/363	13/28566	0.000529483	0.0150524	0.0122352	Manes.02G004000.v8.1/Manes.06G151200.v8.1/Manes.12G131000.v8.1	3
SR C/X, Stem P/C	BP	GO:0007091	metaphase/anaphase transition of mitotic cell cycle	2/363	4/28566	0.00095003	0.023632	0.0192089	Manes.01G034000.v8.1/Manes.07G131200.v8.1	2
SR C/X, Stem P/C	BP	GO:0034414	tRNA 3'-trailer cleavage, endonucleolytic	2/363	4/28566	0.00095003	0.023632	0.0192089	Manes.08G110200.v8.1/Manes.11G036300.v8.1	2
SR C/X, Stem P/C	BP	GO:0042780	tRNA 3'-end processing	2/363	4/28566	0.00095003	0.023632	0.0192089	Manes.08G110200.v8.1/Manes.11G036300.v8.1	2
SR C/X, Stem P/C	BP	GO:0010468	regulation of gene expression	29/363	1236/28566	0.00121027	0.0278364	0.0226265	Manes.01G247100.v8.1/Manes.03G002700.v8.1/Manes.03G034200.v8.1/Manes.03G111800.v8.1/Manes.04G035200.v8.1/Manes.05G024000.v8.1/Manes.05G043400.v8.1/Manes.05G056400.v8.1/Manes.06G068900.v8.1/Manes.06G119700.v8.1/Manes.07G012500.v8.1/Manes.07G092500.v8.1/Manes.09G029200.v8.1/Manes.09G188200.v8.1/Manes.10G142700.v8.1/Manes.13G055400.v8.1/Manes.13G058500.v8.1/Manes.13G078500.v8.1/Manes.13G130600.v8.1/…	29
SR C/X, Stem P/C	BP	GO:0007062	sister chromatid cohesion	3/363	17/28566	0.00121231	0.0278364	0.0226265	Manes.06G133600.v8.1/Manes.08G033100.v8.1/Manes.10G136400.v8.1	3
SR C/X, Stem P/C	BP	GO:0006913	nucleocytoplasmic transport	3/363	18/28566	0.00144114	0.0318651	0.0259011	Manes.03G067000.v8.1/Manes.09G106500.v8.1/Manes.17G083900.v8.1	3
SR C/X, Stem P/C	BP	GO:0007095	mitotic G2 DNA damage checkpoint signaling	2/363	5/28566	0.00157007	0.0323218	0.0262723	Manes.02G168200.v8.1/Manes.06G155900.v8.1	2
SR C/X, Stem P/C	BP	GO:0010480	microsporocyte differentiation	2/363	5/28566	0.00157007	0.0323218	0.0262723	Manes.12G119600.v8.1/Manes.13G105900.v8.1	2
SR C/X, Stem P/C	BP	GO:0048653	anther development	5/363	68/28566	0.00174472	0.03472	0.0282216	Manes.08G033100.v8.1/Manes.12G009000.v8.1/Manes.12G119600.v8.1/Manes.13G105900.v8.1/Manes.14G049601.v8.1	5
SR C/X, Stem P/C	BP	GO:0006626	protein targeting to mitochondrion	3/363	20/28566	0.00197583	0.0380506	0.030929	Manes.04G060300.v8.1/Manes.04G162300.v8.1/Manes.15G045700.v8.1	3
SR C/X, Stem P/C	BP	GO:0000055	ribosomal large subunit export from nucleus	2/363	6/28566	0.00233532	0.0435684	0.035414	Manes.04G142500.v8.1/Manes.10G013600.v8.1	2
SR C/X, Stem P/C	BP	GO:0051321	meiotic cell cycle	4/363	45/28566	0.00253402	0.0458428	0.0372627	Manes.02G076400.v8.1/Manes.06G122000.v8.1/Manes.13G001400.v8.1/Manes.17G003800.v8.1	4
SR X	BP	GO:0007094	mitotic spindle assembly checkpoint signaling	4/378	16/28566	4.84242e-05	0.021689	0.0195584	Manes.10G009800.v8.1/Manes.10G079800.v8.1/Manes.13G014900.v8.1/Manes.13G145916.v8.1	4
SR X	BP	GO:0010438	cellular response to sulfur starvation	3/378	7/28566	7.73415e-05	0.021689	0.0195584	Manes.12G043901.v8.1/Manes.13G044500.v8.1/Manes.14G080500.v8.1	3
SR X	BP	GO:0009750	response to fructose	6/378	57/28566	0.000105972	0.021689	0.0195584	Manes.02G108300.v8.1/Manes.06G054500.v8.1/Manes.06G057398.v8.1/Manes.09G009800.v8.1/Manes.09G050000.v8.1/Manes.18G002700.v8.1	6
SR X	BP	GO:0006792	regulation of sulfur utilization	2/378	2/28566	0.000174642	0.0224071	0.0202059	Manes.12G043901.v8.1/Manes.13G044500.v8.1	2
SR X	BP	GO:0032544	plastid translation	4/378	23/28566	0.000218962	0.0224071	0.0202059	Manes.04G130000.v8.1/Manes.08G090600.v8.1/Manes.16G029300.v8.1/Manes.16G048915.v8.1	4
SR X	BP	GO:0080168	abscisic acid transport	4/378	23/28566	0.000218962	0.0224071	0.0202059	Manes.01G190700.v8.1/Manes.01G190800.v8.1/Manes.01G191300.v8.1/Manes.06G096500.v8.1	4
Stem C/X	BP	GO:0006120	mitochondrial electron transport, NADH to ubiquinone	6/901	16/28566	5.91299e-06	0.00666986	0.0062242	Manes.03G189600.v8.1/Manes.05G058700.v8.1/Manes.11G081900.v8.1/Manes.13G003300.v8.1/Manes.13G055300.v8.1/Manes.17G101100.v8.1	6
Stem X	BP	GO:0016192	vesicle-mediated transport	52/1996	249/28566	8.17825e-13	1.25209e-09	1.20436e-09	Manes.01G072801.v8.1/Manes.01G086400.v8.1/Manes.01G136100.v8.1/Manes.01G231400.v8.1/Manes.01G265700.v8.1/Manes.02G032648.v8.1/Manes.02G033000.v8.1/Manes.02G049000.v8.1/Manes.02G145500.v8.1/Manes.03G002000.v8.1/Manes.03G029400.v8.1/Manes.03G048200.v8.1/Manes.03G149500.v8.1/Manes.03G180300.v8.1/Manes.03G187600.v8.1/Manes.03G204400.v8.1/Manes.04G143300.v8.1/Manes.05G003200.v8.1/Manes.05G055500.v8.1/…	52
Stem X	BP	GO:1901348	positive regulation of secondary cell wall biogenesis	14/1996	29/28566	1.80333e-09	1.38044e-06	1.32782e-06	Manes.02G102300.v8.1/Manes.02G173200.v8.1/Manes.03G068416.v8.1/Manes.03G074600.v8.1/Manes.04G023000.v8.1/Manes.04G023100.v8.1/Manes.04G023200.v8.1/Manes.04G023300.v8.1/Manes.04G023400.v8.1/Manes.11G127600.v8.1/Manes.11G143000.v8.1/Manes.11G143100.v8.1/Manes.11G143200.v8.1/Manes.18G085635.v8.1	14
Stem X	BP	GO:2000652	regulation of secondary cell wall biogenesis	17/1996	67/28566	2.46044e-06	0.00125564	0.00120777	Manes.02G034300.v8.1/Manes.02G077400.v8.1/Manes.02G173200.v8.1/Manes.06G044200.v8.1/Manes.06G175200.v8.1/Manes.10G143200.v8.1/Manes.11G127600.v8.1/Manes.11G136900.v8.1/Manes.12G090500.v8.1/Manes.12G155900.v8.1/Manes.13G141600.v8.1/Manes.14G011000.v8.1/Manes.14G030200.v8.1/Manes.14G034400.v8.1/Manes.15G090900.v8.1/Manes.18G085635.v8.1/Manes.18G087500.v8.1	17
Stem X	BP	GO:0007033	vacuole organization	13/1996	46/28566	1.04236e-05	0.00398962	0.00383752	Manes.03G201800.v8.1/Manes.03G204400.v8.1/Manes.04G152300.v8.1/Manes.10G062400.v8.1/Manes.11G013100.v8.1/Manes.11G145800.v8.1/Manes.11G160400.v8.1/Manes.12G056000.v8.1/Manes.14G136300.v8.1/Manes.15G004701.v8.1/Manes.16G064500.v8.1/Manes.17G009700.v8.1/Manes.18G090201.v8.1	13
Stem X	BP	GO:0009809	lignin biosynthetic process	22/1996	116/28566	1.56559e-05	0.00479384	0.00461108	Manes.01G043600.v8.1/Manes.01G142400.v8.1/Manes.02G100800.v8.1/Manes.02G206300.v8.1/Manes.04G027900.v8.1/Manes.06G175200.v8.1/Manes.07G125000.v8.1/Manes.07G138600.v8.1/Manes.08G080800.v8.1/Manes.09G092175.v8.1/Manes.09G094600.v8.1/Manes.09G115300.v8.1/Manes.10G022900.v8.1/Manes.10G023400.v8.1/Manes.11G078200.v8.1/Manes.11G086100.v8.1/Manes.12G027000.v8.1/Manes.13G028500.v8.1/Manes.14G011000.v8.1/…	22
Stem X	BP	GO:0006886	intracellular protein transport	35/1996	237/28566	2.20016e-05	0.00561408	0.00540005	Manes.01G072801.v8.1/Manes.01G136100.v8.1/Manes.01G148800.v8.1/Manes.02G033000.v8.1/Manes.02G107500.v8.1/Manes.03G187600.v8.1/Manes.04G114100.v8.1/Manes.05G198700.v8.1/Manes.06G005400.v8.1/Manes.06G145900.v8.1/Manes.07G008000.v8.1/Manes.07G057100.v8.1/Manes.07G128200.v8.1/Manes.08G013200.v8.1/Manes.08G112100.v8.1/Manes.08G112200.v8.1/Manes.09G040400.v8.1/Manes.09G179200.v8.1/Manes.10G052100.v8.1/…	35
Stem X	BP	GO:0006888	endoplasmic reticulum to Golgi vesicle-mediated transport	21/1996	114/28566	3.81056e-05	0.00833424	0.0080165	Manes.01G086400.v8.1/Manes.03G123300.v8.1/Manes.04G043900.v8.1/Manes.04G048900.v8.1/Manes.04G104300.v8.1/Manes.05G055500.v8.1/Manes.06G002500.v8.1/Manes.06G037700.v8.1/Manes.06G130700.v8.1/Manes.07G057100.v8.1/Manes.07G084500.v8.1/Manes.07G124300.v8.1/Manes.08G112100.v8.1/Manes.08G112200.v8.1/Manes.09G160500.v8.1/Manes.11G064800.v8.1/Manes.11G068800.v8.1/Manes.11G121900.v8.1/Manes.14G020900.v8.1/…	21
Stem X	BP	GO:0006120	mitochondrial electron transport, NADH to ubiquinone	7/1996	16/28566	5.24363e-05	0.00961581	0.00924921	Manes.01G201800.v8.1/Manes.04G083400.v8.1/Manes.09G127100.v8.1/Manes.12G014300.v8.1/Manes.12G059600.v8.1/Manes.14G005900.v8.1/Manes.15G019000.v8.1	7
Stem X	BP	GO:0007034	vacuolar transport	10/1996	33/28566	5.65266e-05	0.00961581	0.00924921	Manes.01G231400.v8.1/Manes.02G103600.v8.1/Manes.03G204400.v8.1/Manes.04G143300.v8.1/Manes.05G003200.v8.1/Manes.08G109500.v8.1/Manes.09G178900.v8.1/Manes.12G018200.v8.1/Manes.12G056000.v8.1/Manes.15G004701.v8.1	10
Stem X	BP	GO:0009834	plant-type secondary cell wall biogenesis	25/1996	156/28566	8.2988e-05	0.011658	0.0112135	Manes.02G173200.v8.1/Manes.03G068416.v8.1/Manes.03G074600.v8.1/Manes.04G023000.v8.1/Manes.04G023100.v8.1/Manes.04G023200.v8.1/Manes.04G023300.v8.1/Manes.04G023400.v8.1/Manes.04G140800.v8.1/Manes.05G173600.v8.1/Manes.06G127200.v8.1/Manes.07G125000.v8.1/Manes.08G142300.v8.1/Manes.09G080547.v8.1/Manes.09G188500.v8.1/Manes.11G024700.v8.1/Manes.11G127600.v8.1/Manes.11G143000.v8.1/Manes.11G143100.v8.1/…	25
Stem X	BP	GO:0006122	mitochondrial electron transport, ubiquinol to cytochrome c	7/1996	17/28566	8.37606e-05	0.011658	0.0112135	Manes.02G178600.v8.1/Manes.03G017600.v8.1/Manes.08G025100.v8.1/Manes.09G188300.v8.1/Manes.16G119000.v8.1/Manes.18G091100.v8.1/Manes.18G125100.v8.1	7
Stem X	BP	GO:0019538	protein metabolic process	75/1996	689/28566	9.29953e-05	0.0118646	0.0114123	Manes.01G037900.v8.1/Manes.01G202000.v8.1/Manes.01G225200.v8.1/Manes.01G227350.v8.1/Manes.02G023500.v8.1/Manes.02G041000.v8.1/Manes.02G065100.v8.1/Manes.02G075800.v8.1/Manes.02G087300.v8.1/Manes.02G178600.v8.1/Manes.03G002000.v8.1/Manes.03G006300.v8.1/Manes.03G007300.v8.1/Manes.03G029000.v8.1/Manes.03G187600.v8.1/Manes.05G028300.v8.1/Manes.05G169300.v8.1/Manes.05G171920.v8.1/Manes.05G171940.v8.1/…	75
Stem X	BP	GO:0009094	L-phenylalanine biosynthetic process	7/1996	18/28566	0.000128798	0.0151684	0.0145902	Manes.02G034300.v8.1/Manes.02G077400.v8.1/Manes.04G008300.v8.1/Manes.12G074000.v8.1/Manes.14G034400.v8.1/Manes.16G006200.v8.1/Manes.17G026400.v8.1	7
Stem X	BP	GO:0036211	protein modification process	67/1996	612/28566	0.000182101	0.019914	0.0191548	Manes.01G079500.v8.1/Manes.01G134700.v8.1/Manes.01G178700.v8.1/Manes.01G204900.v8.1/Manes.01G265700.v8.1/Manes.02G032648.v8.1/Manes.02G034200.v8.1/Manes.02G044300.v8.1/Manes.02G055500.v8.1/Manes.02G059500.v8.1/Manes.02G068700.v8.1/Manes.02G145200.v8.1/Manes.02G167400.v8.1/Manes.02G181700.v8.1/Manes.03G002000.v8.1/Manes.03G012500.v8.1/Manes.04G138000.v8.1/Manes.04G161000.v8.1/Manes.05G022600.v8.1/…	67
Stem X	BP	GO:0009059	macromolecule biosynthetic process	126/1996	1333/28566	0.000318261	0.0324838	0.0312454	Manes.01G070900.v8.1/Manes.01G197900.v8.1/Manes.01G207400.v8.1/Manes.01G248000.v8.1/Manes.02G011100.v8.1/Manes.02G023500.v8.1/Manes.02G023900.v8.1/Manes.02G027900.v8.1/Manes.02G031700.v8.1/Manes.02G092100.v8.1/Manes.02G097100.v8.1/Manes.02G101900.v8.1/Manes.02G139700.v8.1/Manes.02G141400.v8.1/Manes.02G148700.v8.1/Manes.02G167400.v8.1/Manes.02G175300.v8.1/Manes.02G224000.v8.1/Manes.03G002000.v8.1/…	126
Stem X	BP	GO:0009853	photorespiration	11/1996	49/28566	0.000461817	0.0441901	0.0425054	Manes.03G155100.v8.1/Manes.04G003100.v8.1/Manes.04G083400.v8.1/Manes.05G137500.v8.1/Manes.05G157600.v8.1/Manes.10G022675.v8.1/Manes.12G024100.v8.1/Manes.12G121800.v8.1/Manes.14G021000.v8.1/Manes.14G049700.v8.1/Manes.14G164233.v8.1	11
Stem X	BP	GO:1901141	regulation of lignin biosynthetic process	7/1996	22/28566	0.000538605	0.0485061	0.0466569	Manes.02G034300.v8.1/Manes.02G077400.v8.1/Manes.06G056801.v8.1/Manes.07G119800.v8.1/Manes.10G025500.v8.1/Manes.14G034400.v8.1/Manes.15G090900.v8.1	7
SR X, Stem X	BP	GO:0009834	plant-type secondary cell wall biogenesis	34/915	156/28566	5.28184e-19	5.58818e-16	4.77033e-16	Manes.01G055400.v8.1/Manes.01G164900.v8.1/Manes.01G240800.v8.1/Manes.02G001600.v8.1/Manes.02G122300.v8.1/Manes.03G013200.v8.1/Manes.03G088800.v8.1/Manes.03G207400.v8.1/Manes.04G013800.v8.1/Manes.04G022900.v8.1/Manes.05G017100.v8.1/Manes.06G030900.v8.1/Manes.06G031000.v8.1/Manes.06G082400.v8.1/Manes.06G164800.v8.1/Manes.07G135000.v8.1/Manes.08G003900.v8.1/Manes.08G005900.v8.1/Manes.08G089800.v8.1/…	34
SR X, Stem X	BP	GO:0045492	xylan biosynthetic process	16/915	43/28566	1.27298e-13	6.73404e-11	5.74849e-11	Manes.03G103100.v8.1/Manes.03G122300.v8.1/Manes.03G207400.v8.1/Manes.06G119900.v8.1/Manes.07G026400.v8.1/Manes.07G131000.v8.1/Manes.08G093700.v8.1/Manes.09G107400.v8.1/Manes.09G110900.v8.1/Manes.10G032500.v8.1/Manes.12G107200.v8.1/Manes.12G153100.v8.1/Manes.13G120000.v8.1/Manes.14G043900.v8.1/Manes.15G076900.v8.1/Manes.15G118400.v8.1	16
SR X, Stem X	BP	GO:0010417	glucuronoxylan biosynthetic process	10/915	20/28566	1.49531e-10	5.27345e-08	4.50166e-08	Manes.03G122300.v8.1/Manes.04G013800.v8.1/Manes.08G003900.v8.1/Manes.08G100700.v8.1/Manes.12G107600.v8.1/Manes.12G153100.v8.1/Manes.13G119600.v8.1/Manes.14G043900.v8.1/Manes.15G076900.v8.1/Manes.18G030500.v8.1	10
SR X, Stem X	BP	GO:0045489	pectin biosynthetic process	14/915	52/28566	6.18502e-10	1.60926e-07	1.37374e-07	Manes.01G224000.v8.1/Manes.03G122300.v8.1/Manes.04G067200.v8.1/Manes.06G024000.v8.1/Manes.07G019900.v8.1/Manes.08G093700.v8.1/Manes.08G121400.v8.1/Manes.08G165700.v8.1/Manes.09G107400.v8.1/Manes.12G047800.v8.1/Manes.14G089500.v8.1/Manes.15G076900.v8.1/Manes.16G056800.v8.1/Manes.18G030500.v8.1	14
SR X, Stem X	BP	GO:0030154	cell differentiation	62/915	831/28566	7.6052e-10	1.60926e-07	1.37374e-07	Manes.01G028700.v8.1/Manes.01G052100.v8.1/Manes.01G053200.v8.1/Manes.01G074400.v8.1/Manes.01G118700.v8.1/Manes.01G224000.v8.1/Manes.02G114100.v8.1/Manes.02G127600.v8.1/Manes.02G154300.v8.1/Manes.02G157000.v8.1/Manes.02G223300.v8.1/Manes.03G018400.v8.1/Manes.03G064200.v8.1/Manes.03G085800.v8.1/Manes.03G175000.v8.1/Manes.04G021300.v8.1/Manes.04G022000.v8.1/Manes.04G083600.v8.1/Manes.04G094100.v8.1/…	62
SR X, Stem X	BP	GO:2000652	regulation of secondary cell wall biogenesis	15/915	67/28566	2.50068e-09	4.40954e-07	3.76419e-07	Manes.01G057200.v8.1/Manes.01G074400.v8.1/Manes.01G118700.v8.1/Manes.01G194800.v8.1/Manes.01G246500.v8.1/Manes.03G103400.v8.1/Manes.05G017300.v8.1/Manes.06G028500.v8.1/Manes.06G136500.v8.1/Manes.06G164800.v8.1/Manes.07G005800.v8.1/Manes.11G148700.v8.1/Manes.14G002400.v8.1/Manes.15G092900.v8.1/Manes.17G103900.v8.1	15
SR X, Stem X	BP	GO:0009809	lignin biosynthetic process	18/915	116/28566	3.14135e-08	4.74792e-06	4.05304e-06	Manes.01G043700.v8.1/Manes.01G055400.v8.1/Manes.01G164900.v8.1/Manes.01G240800.v8.1/Manes.02G001600.v8.1/Manes.02G122300.v8.1/Manes.02G206400.v8.1/Manes.04G091900.v8.1/Manes.04G101700.v8.1/Manes.05G017100.v8.1/Manes.08G063400.v8.1/Manes.08G081000.v8.1/Manes.08G089800.v8.1/Manes.09G102600.v8.1/Manes.09G188600.v8.1/Manes.10G078800.v8.1/Manes.11G137900.v8.1/Manes.15G006000.v8.1	18
SR X, Stem X	BP	GO:0009059	macromolecule biosynthetic process	80/915	1333/28566	5.68022e-08	7.51209e-06	6.41267e-06	Manes.01G028700.v8.1/Manes.01G052100.v8.1/Manes.01G063600.v8.1/Manes.01G179000.v8.1/Manes.01G194800.v8.1/Manes.01G224000.v8.1/Manes.01G234300.v8.1/Manes.01G246500.v8.1/Manes.01G253500.v8.1/Manes.02G088100.v8.1/Manes.02G154300.v8.1/Manes.03G018400.v8.1/Manes.03G019600.v8.1/Manes.03G048500.v8.1/Manes.03G053300.v8.1/Manes.03G064200.v8.1/Manes.03G113400.v8.1/Manes.03G119600.v8.1/Manes.03G180500.v8.1/…	80
SR X, Stem X	BP	GO:0000226	microtubule cytoskeleton organization	16/915	100/28566	1.17228e-07	1.37808e-05	1.17639e-05	Manes.01G061400.v8.1/Manes.02G136200.v8.1/Manes.03G168600.v8.1/Manes.05G044733.v8.1/Manes.05G147000.v8.1/Manes.05G200200.v8.1/Manes.07G056600.v8.1/Manes.07G065600.v8.1/Manes.07G104700.v8.1/Manes.08G036400.v8.1/Manes.09G042700.v8.1/Manes.10G087300.v8.1/Manes.11G050700.v8.1/Manes.12G012200.v8.1/Manes.12G044400.v8.1/Manes.16G062100.v8.1	16
SR X, Stem X	BP	GO:0048589	developmental growth	54/915	785/28566	1.41785e-07	1.50008e-05	1.28054e-05	Manes.01G001800.v8.1/Manes.01G052100.v8.1/Manes.01G227100.v8.1/Manes.01G247200.v8.1/Manes.02G114100.v8.1/Manes.02G139400.v8.1/Manes.03G018400.v8.1/Manes.03G040100.v8.1/Manes.03G048500.v8.1/Manes.03G085800.v8.1/Manes.04G011900.v8.1/Manes.04G019800.v8.1/Manes.05G003800.v8.1/Manes.05G149600.v8.1/Manes.05G206300.v8.1/Manes.06G085900.v8.1/Manes.06G089200.v8.1/Manes.06G138500.v8.1/Manes.06G159400.v8.1/…	54
SR X, Stem X	BP	GO:1901348	positive regulation of secondary cell wall biogenesis	9/915	29/28566	1.91975e-07	1.84645e-05	1.57622e-05	Manes.01G076000.v8.1/Manes.01G144500.v8.1/Manes.02G035400.v8.1/Manes.04G022900.v8.1/Manes.06G135700.v8.1/Manes.06G164800.v8.1/Manes.08G005900.v8.1/Manes.11G143700.v8.1/Manes.14G002400.v8.1	9
SR X, Stem X	BP	GO:0043622	cortical microtubule organization	12/915	69/28566	1.78474e-06	0.000157355	0.000134325	Manes.01G158800.v8.1/Manes.02G056400.v8.1/Manes.03G168600.v8.1/Manes.04G000200.v8.1/Manes.06G016900.v8.1/Manes.06G125700.v8.1/Manes.07G128300.v8.1/Manes.08G169400.v8.1/Manes.09G021201.v8.1/Manes.10G014000.v8.1/Manes.11G050700.v8.1/Manes.12G044400.v8.1	12
SR X, Stem X	BP	GO:0030244	cellulose biosynthetic process	11/915	59/28566	2.35375e-06	0.000191559	0.000163523	Manes.03G130500.v8.1/Manes.04G163600.v8.1/Manes.06G016900.v8.1/Manes.06G030900.v8.1/Manes.06G031000.v8.1/Manes.07G120300.v8.1/Manes.08G093700.v8.1/Manes.09G107400.v8.1/Manes.12G035500.v8.1/Manes.13G038000.v8.1/Manes.16G042100.v8.1	11
SR X, Stem X	BP	GO:1990937	xylan acetylation	4/915	5/28566	5.09649e-06	0.000385149	0.000328781	Manes.03G207400.v8.1/Manes.07G135000.v8.1/Manes.10G008000.v8.1/Manes.15G118400.v8.1	4
SR X, Stem X	BP	GO:0009094	L-phenylalanine biosynthetic process	6/915	18/28566	1.41742e-05	0.000999754	0.000853436	Manes.01G074400.v8.1/Manes.01G118700.v8.1/Manes.03G212200.v8.1/Manes.06G136500.v8.1/Manes.11G157300.v8.1/Manes.12G138300.v8.1	6
SR X, Stem X	BP	GO:0009832	plant-type cell wall biogenesis	17/915	173/28566	4.40852e-05	0.00291513	0.00248849	Manes.01G253500.v8.1/Manes.01G273700.v8.1/Manes.02G106800.v8.1/Manes.02G157000.v8.1/Manes.05G056100.v8.1/Manes.05G076700.v8.1/Manes.06G030900.v8.1/Manes.06G031000.v8.1/Manes.08G016800.v8.1/Manes.09G078100.v8.1/Manes.11G050700.v8.1/Manes.12G035500.v8.1/Manes.13G038000.v8.1/Manes.15G134400.v8.1/Manes.17G019400.v8.1/Manes.17G100600.v8.1/Manes.18G071100.v8.1	17
SR X, Stem X	BP	GO:0010556	regulation of macromolecule biosynthetic process	12/915	97/28566	6.36158e-05	0.00395915	0.00337971	Manes.01G053200.v8.1/Manes.01G247200.v8.1/Manes.03G088200.v8.1/Manes.03G088800.v8.1/Manes.03G098896.v8.1/Manes.05G076700.v8.1/Manes.07G103800.v8.1/Manes.13G017800.v8.1/Manes.15G092900.v8.1/Manes.15G107900.v8.1/Manes.16G131800.v8.1/Manes.17G103900.v8.1	12
SR X, Stem X	BP	GO:0007035	vacuolar acidification	5/915	15/28566	7.6621e-05	0.00450361	0.00384449	Manes.01G244500.v8.1/Manes.11G097700.v8.1/Manes.17G022500.v8.1/Manes.17G022600.v8.1/Manes.17G022700.v8.1	5
SR X, Stem X	BP	GO:0010015	root morphogenesis	32/915	481/28566	9.21225e-05	0.00512977	0.00437901	Manes.01G227100.v8.1/Manes.02G114100.v8.1/Manes.02G127600.v8.1/Manes.02G139400.v8.1/Manes.02G157000.v8.1/Manes.03G048500.v8.1/Manes.03G085800.v8.1/Manes.05G003800.v8.1/Manes.06G089200.v8.1/Manes.06G138500.v8.1/Manes.08G016800.v8.1/Manes.08G070864.v8.1/Manes.08G102600.v8.1/Manes.09G116300.v8.1/Manes.09G128600.v8.1/Manes.09G186300.v8.1/Manes.10G006400.v8.1/Manes.10G019900.v8.1/Manes.10G149300.v8.1/…	32
SR X, Stem X	BP	GO:0010413	glucuronoxylan metabolic process	3/915	4/28566	0.0001279	0.00676588	0.00577567	Manes.03G122300.v8.1/Manes.08G003900.v8.1/Manes.15G076900.v8.1	3
SR X, Stem X	BP	GO:0000278	mitotic cell cycle	10/915	75/28566	0.000136345	0.00686918	0.00586385	Manes.01G061400.v8.1/Manes.01G193700.v8.1/Manes.02G136200.v8.1/Manes.03G212200.v8.1/Manes.05G147000.v8.1/Manes.05G200200.v8.1/Manes.07G056600.v8.1/Manes.10G087300.v8.1/Manes.12G044400.v8.1/Manes.15G106500.v8.1	10
SR X, Stem X	BP	GO:0045893	positive regulation of DNA-templated transcription	30/915	458/28566	0.000197123	0.00947983	0.00809242	Manes.01G055400.v8.1/Manes.01G057200.v8.1/Manes.01G074400.v8.1/Manes.01G113200.v8.1/Manes.01G118700.v8.1/Manes.01G240800.v8.1/Manes.01G240900.v8.1/Manes.02G001600.v8.1/Manes.02G072100.v8.1/Manes.03G103400.v8.1/Manes.03G113600.v8.1/Manes.04G022800.v8.1/Manes.04G162400.v8.1/Manes.05G003300.v8.1/Manes.05G017100.v8.1/Manes.05G130100.v8.1/Manes.06G136500.v8.1/Manes.06G164800.v8.1/Manes.07G005800.v8.1/…	30
SR X, Stem X	BP	GO:0048759	xylem vessel member cell differentiation	5/915	19/28566	0.000266668	0.0122667	0.0104714	Manes.01G076000.v8.1/Manes.01G144500.v8.1/Manes.02G035400.v8.1/Manes.03G052500.v8.1/Manes.06G135700.v8.1	5
SR X, Stem X	BP	GO:0007030	Golgi organization	8/915	54/28566	0.000303027	0.0127002	0.0108415	Manes.01G080900.v8.1/Manes.02G039800.v8.1/Manes.02G106800.v8.1/Manes.02G161900.v8.1/Manes.03G142100.v8.1/Manes.03G172900.v8.1/Manes.09G174700.v8.1/Manes.14G170400.v8.1	8
SR X, Stem X	BP	GO:0046166	glyceraldehyde-3-phosphate biosynthetic process	3/915	5/28566	0.000312104	0.0127002	0.0108415	Manes.01G173500.v8.1/Manes.04G078300.v8.1/Manes.07G116700.v8.1	3
SR X, Stem X	BP	GO:0051511	negative regulation of unidimensional cell growth	3/915	5/28566	0.000312104	0.0127002	0.0108415	Manes.01G113200.v8.1/Manes.02G072100.v8.1/Manes.03G168600.v8.1	3
SR X, Stem X	BP	GO:0045491	xylan metabolic process	5/915	20/28566	0.000346219	0.0135667	0.0115811	Manes.03G207400.v8.1/Manes.07G026400.v8.1/Manes.15G092900.v8.1/Manes.15G118400.v8.1/Manes.16G028300.v8.1	5
SR X, Stem X	BP	GO:0016049	cell growth	14/915	151/28566	0.000370078	0.0139837	0.0119371	Manes.02G157000.v8.1/Manes.08G016800.v8.1/Manes.08G121600.v8.1/Manes.09G031300.v8.1/Manes.09G081400.v8.1/Manes.09G166100.v8.1/Manes.09G177600.v8.1/Manes.11G144800.v8.1/Manes.13G059700.v8.1/Manes.15G011400.v8.1/Manes.15G024700.v8.1/Manes.16G069100.v8.1/Manes.16G111900.v8.1/Manes.18G071100.v8.1	14
SR X, Stem X	BP	GO:0009698	phenylpropanoid metabolic process	5/915	21/28566	0.000442489	0.0161432	0.0137806	Manes.04G095300.v8.1/Manes.08G081000.v8.1/Manes.11G071800.v8.1/Manes.11G137900.v8.1/Manes.18G058200.v8.1	5
SR X, Stem X	BP	GO:0000902	cell morphogenesis	10/915	87/28566	0.000466339	0.0164462	0.0140393	Manes.02G157000.v8.1/Manes.04G088100.v8.1/Manes.08G016800.v8.1/Manes.09G145500.v8.1/Manes.11G148700.v8.1/Manes.13G059700.v8.1/Manes.14G071700.v8.1/Manes.15G011400.v8.1/Manes.16G055900.v8.1/Manes.18G071100.v8.1	10
SR X, Stem X	BP	GO:1901141	regulation of lignin biosynthetic process	5/915	22/28566	0.000557619	0.0179902	0.0153573	Manes.01G074400.v8.1/Manes.01G118700.v8.1/Manes.03G103400.v8.1/Manes.06G136500.v8.1/Manes.12G144700.v8.1	5
SR X, Stem X	BP	GO:0009901	anther dehiscence	6/915	33/28566	0.000561096	0.0179902	0.0153573	Manes.01G055400.v8.1/Manes.01G240800.v8.1/Manes.02G001600.v8.1/Manes.05G017100.v8.1/Manes.09G024100.v8.1/Manes.14G167800.v8.1	6
SR X, Stem X	BP	GO:0007017	microtubule-based process	8/915	59/28566	0.000561132	0.0179902	0.0153573	Manes.01G061400.v8.1/Manes.02G136200.v8.1/Manes.04G000200.v8.1/Manes.05G200200.v8.1/Manes.07G056600.v8.1/Manes.09G140200.v8.1/Manes.10G087300.v8.1/Manes.15G108500.v8.1	8
SR X, Stem X	BP	GO:0030833	regulation of actin filament polymerization	3/915	6/28566	0.000609308	0.0184185	0.0157229	Manes.09G145500.v8.1/Manes.12G006100.v8.1/Manes.13G005800.v8.1	3
SR X, Stem X	BP	GO:0033320	UDP-D-xylose biosynthetic process	3/915	6/28566	0.000609308	0.0184185	0.0157229	Manes.05G062100.v8.1/Manes.08G074700.v8.1/Manes.10G032500.v8.1	3
SR X, Stem X	BP	GO:0007015	actin filament organization	8/915	60/28566	0.000629535	0.0185013	0.0157936	Manes.01G129200.v8.1/Manes.03G160300.v8.1/Manes.04G088100.v8.1/Manes.09G170200.v8.1/Manes.14G068700.v8.1/Manes.16G034100.v8.1/Manes.16G055900.v8.1/Manes.17G051400.v8.1	8
SR X, Stem X	BP	GO:0010047	fruit dehiscence	5/915	23/28566	0.000693847	0.0198403	0.0169366	Manes.01G055400.v8.1/Manes.01G240800.v8.1/Manes.02G001600.v8.1/Manes.05G017100.v8.1/Manes.09G024100.v8.1	5
SR X, Stem X	BP	GO:0006486	protein glycosylation	12/915	128/28566	0.000859984	0.0239438	0.0204395	Manes.03G130500.v8.1/Manes.03G169900.v8.1/Manes.04G013800.v8.1/Manes.07G120300.v8.1/Manes.08G100700.v8.1/Manes.08G151400.v8.1/Manes.09G139800.v8.1/Manes.14G043900.v8.1/Manes.15G092900.v8.1/Manes.16G056800.v8.1/Manes.18G086500.v8.1/Manes.18G098000.v8.1	12
SR X, Stem X	BP	GO:0048208	COPII vesicle coating	2/915	2/28566	0.00102491	0.0256105	0.0218623	Manes.01G080900.v8.1/Manes.02G039800.v8.1	2
SR X, Stem X	BP	GO:0051650	establishment of vesicle localization	2/915	2/28566	0.00102491	0.0256105	0.0218623	Manes.12G006100.v8.1/Manes.13G005800.v8.1	2
SR X, Stem X	BP	GO:0090306	meiotic spindle assembly	2/915	2/28566	0.00102491	0.0256105	0.0218623	Manes.01G178600.v8.1/Manes.02G139200.v8.1	2
SR X, Stem X	BP	GO:1900030	regulation of pectin biosynthetic process	2/915	2/28566	0.00102491	0.0256105	0.0218623	Manes.04G019600.v8.1/Manes.11G147000.v8.1	2
SR X, Stem X	BP	GO:1901347	negative regulation of secondary cell wall biogenesis	3/915	7/28566	0.00104088	0.0256105	0.0218623	Manes.01G113200.v8.1/Manes.02G072100.v8.1/Manes.08G165600.v8.1	3
SR X, Stem X	BP	GO:0006810	transport	17/915	231/28566	0.00132989	0.0319779	0.0272978	Manes.02G154300.v8.1/Manes.02G217900.v8.1/Manes.04G022000.v8.1/Manes.04G035900.v8.1/Manes.05G187400.v8.1/Manes.08G070864.v8.1/Manes.08G121400.v8.1/Manes.10G017601.v8.1/Manes.11G004100.v8.1/Manes.12G111900.v8.1/Manes.13G017800.v8.1/Manes.15G088100.v8.1/Manes.16G131800.v8.1/Manes.17G022500.v8.1/Manes.17G022600.v8.1/Manes.17G022700.v8.1/Manes.17G097300.v8.1	17
SR X, Stem X	BP	GO:0042732	D-xylose metabolic process	3/915	8/28566	0.00162578	0.038224	0.0326297	Manes.05G062100.v8.1/Manes.08G074700.v8.1/Manes.10G032500.v8.1	3
SR X, Stem X	BP	GO:0006886	intracellular protein transport	17/915	237/28566	0.00175043	0.0402599	0.0343677	Manes.01G254400.v8.1/Manes.02G161900.v8.1/Manes.03G142100.v8.1/Manes.03G172900.v8.1/Manes.06G054700.v8.1/Manes.06G171100.v8.1/Manes.07G011900.v8.1/Manes.09G174700.v8.1/Manes.10G006600.v8.1/Manes.11G052180.v8.1/Manes.13G075500.v8.1/Manes.14G123300.v8.1/Manes.16G064900.v8.1/Manes.16G066200.v8.1/Manes.17G001200.v8.1/Manes.17G111200.v8.1/Manes.18G088000.v8.1	17
SR X, Stem X	BP	GO:0072583	clathrin-dependent endocytosis	7/915	55/28566	0.00179877	0.0404914	0.0345653	Manes.05G147900.v8.1/Manes.06G046400.v8.1/Manes.07G028400.v8.1/Manes.10G110000.v8.1/Manes.12G058900.v8.1/Manes.13G058000.v8.1/Manes.14G114700.v8.1	7
SR X, Stem X	BP	GO:0033036	macromolecule localization	10/915	105/28566	0.00201113	0.0443287	0.0378411	Manes.01G052100.v8.1/Manes.02G157000.v8.1/Manes.03G019600.v8.1/Manes.06G085900.v8.1/Manes.08G016800.v8.1/Manes.08G149000.v8.1/Manes.09G116300.v8.1/Manes.11G004100.v8.1/Manes.11G153300.v8.1/Manes.18G071100.v8.1	10
SR X, Stem X	BP	GO:0006094	gluconeogenesis	6/915	42/28566	0.00208168	0.0449472	0.038369	Manes.01G173500.v8.1/Manes.04G078300.v8.1/Manes.07G000100.v8.1/Manes.07G116700.v8.1/Manes.14G008900.v8.1/Manes.18G054615.v8.1	6
SR X, Stem X	BP	GO:0010623	programmed cell death involved in cell development	3/915	9/28566	0.00238075	0.0493889	0.0421607	Manes.03G097200.v8.1/Manes.05G127000.v8.1/Manes.15G113300.v8.1	3
SR X, Stem X	BP	GO:0055070	copper ion homeostasis	3/915	9/28566	0.00238075	0.0493889	0.0421607	Manes.04G019700.v8.1/Manes.15G019100.v8.1/Manes.16G060400.v8.1	3
SR X, Stem X	BP	GO:0045493	xylan catabolic process	5/915	30/28566	0.00244174	0.04968	0.0424092	Manes.04G057600.v8.1/Manes.05G002500.v8.1/Manes.06G069100.v8.1/Manes.09G074500.v8.1/Manes.18G069300.v8.1	5
SR X, Stem P	BP	GO:1900034	regulation of cellular response to heat	2/109	3/28566	4.3172e-05	0.0135222	0.0105621	Manes.08G113000.v8.1/Manes.12G141500.v8.1	2
SR X, Stem P	BP	GO:0080006	internode patterning	2/109	4/28566	8.61284e-05	0.0135222	0.0105621	Manes.04G017500.v8.1/Manes.11G148000.v8.1	2
SR P/X, Stem P/X	BP	GO:0044248	cellular catabolic process	27/437	594/28566	6.0593e-07	0.000359923	0.000306792	Manes.01G022750.v8.1/Manes.01G073400.v8.1/Manes.01G246000.v8.1/Manes.01G268900.v8.1/Manes.02G120700.v8.1/Manes.03G056801.v8.1/Manes.03G199400.v8.1/Manes.04G155300.v8.1/Manes.05G096900.v8.1/Manes.06G031800.v8.1/Manes.06G043000.v8.1/Manes.06G069300.v8.1/Manes.07G043500.v8.1/Manes.08G061400.v8.1/Manes.08G110850.v8.1/Manes.10G066100.v8.1/Manes.11G008800.v8.1/Manes.12G009300.v8.1/Manes.12G139700.v8.1/…	27
SR P/X, Stem P/X	BP	GO:0006635	fatty acid beta-oxidation	8/437	54/28566	1.58139e-06	0.000469674	0.000400342	Manes.01G085900.v8.1/Manes.03G052700.v8.1/Manes.08G068601.v8.1/Manes.08G093200.v8.1/Manes.09G166500.v8.1/Manes.12G058903.v8.1/Manes.12G092800.v8.1/Manes.15G038400.v8.1	8
SR P/X, Stem P/X	BP	GO:1900027	regulation of ruffle assembly	3/437	4/28566	1.40617e-05	0.00278421	0.00237322	Manes.03G045000.v8.1/Manes.16G090100.v8.1/Manes.17G060900.v8.1	3
SR P/X, Stem P/X	BP	GO:0016226	iron-sulfur cluster assembly	6/437	38/28566	2.25856e-05	0.00335397	0.00285887	Manes.01G073700.v8.1/Manes.08G025200.v8.1/Manes.10G119902.v8.1/Manes.12G119000.v8.1/Manes.14G065100.v8.1/Manes.16G008200.v8.1	6
SR P/X, Stem P/X	BP	GO:0006995	cellular response to nitrogen starvation	6/437	48/28566	8.82473e-05	0.0104838	0.0089362	Manes.01G268900.v8.1/Manes.05G010700.v8.1/Manes.15G070700.v8.1/Manes.15G070800.v8.1/Manes.16G006500.v8.1/Manes.18G004400.v8.1	6
SR P/X, Stem P/X	BP	GO:0019752	carboxylic acid metabolic process	14/437	284/28566	0.000136703	0.011833	0.0100863	Manes.01G146100.v8.1/Manes.02G001000.v8.1/Manes.03G069100.v8.1/Manes.04G071300.v8.1/Manes.06G099900.v8.1/Manes.08G157700.v8.1/Manes.09G131800.v8.1/Manes.10G066100.v8.1/Manes.11G154800.v8.1/Manes.14G037500.v8.1/Manes.14G071100.v8.1/Manes.14G143400.v8.1/Manes.17G076900.v8.1/Manes.18G081400.v8.1	14
SR P/X, Stem P/X	BP	GO:0000422	autophagy of mitochondrion	4/437	18/28566	0.000139447	0.011833	0.0100863	Manes.01G181200.v8.1/Manes.05G064900.v8.1/Manes.06G132800.v8.1/Manes.08G119100.v8.1	4
SR P/X, Stem P/X	BP	GO:0019538	protein metabolic process	24/437	689/28566	0.000181815	0.0134998	0.011507	Manes.01G071400.v8.1/Manes.01G207500.v8.1/Manes.02G032000.v8.1/Manes.02G171600.v8.1/Manes.03G107000.v8.1/Manes.04G062000.v8.1/Manes.05G204400.v8.1/Manes.06G159300.v8.1/Manes.07G064000.v8.1/Manes.08G098100.v8.1/Manes.09G129000.v8.1/Manes.10G017000.v8.1/Manes.12G090600.v8.1/Manes.13G147300.v8.1/Manes.14G067900.v8.1/Manes.14G081100.v8.1/Manes.14G143400.v8.1/Manes.15G070700.v8.1/Manes.15G070800.v8.1/…	24
SR P/X, Stem P/X	BP	GO:0080020	regulation of coenzyme A biosynthetic process	2/437	2/28566	0.000233499	0.0154109	0.013136	Manes.01G136850.v8.1/Manes.02G095600.v8.1	2
SR P/X, Stem P/X	BP	GO:0044804	autophagy of nucleus	3/437	10/28566	0.000393886	0.0205114	0.0174836	Manes.05G064900.v8.1/Manes.06G132800.v8.1/Manes.08G119100.v8.1	3
SR P/X, Stem P/X	BP	GO:0009642	response to light intensity	14/437	317/28566	0.000419099	0.0205114	0.0174836	Manes.01G146100.v8.1/Manes.01G205800.v8.1/Manes.01G246000.v8.1/Manes.03G051800.v8.1/Manes.04G081000.v8.1/Manes.05G146400.v8.1/Manes.09G119100.v8.1/Manes.10G045800.v8.1/Manes.10G066100.v8.1/Manes.12G009300.v8.1/Manes.13G151900.v8.1/Manes.15G138100.v8.1/Manes.17G076900.v8.1/Manes.18G064500.v8.1	14
SR P/X, Stem P/X	BP	GO:1901565	organonitrogen compound catabolic process	15/437	355/28566	0.000420583	0.0205114	0.0174836	Manes.01G073400.v8.1/Manes.01G268900.v8.1/Manes.03G051800.v8.1/Manes.04G033100.v8.1/Manes.04G155300.v8.1/Manes.06G031800.v8.1/Manes.08G098100.v8.1/Manes.10G066100.v8.1/Manes.11G008800.v8.1/Manes.12G139700.v8.1/Manes.14G132900.v8.1/Manes.18G074850.v8.1/Manes.18G081400.v8.1/Manes.18G116100.v8.1/Manes.18G141951.v8.1	15
SR P/X, Stem P/X	BP	GO:0030163	protein catabolic process	8/437	117/28566	0.000448902	0.0205114	0.0174836	Manes.05G010700.v8.1/Manes.06G043000.v8.1/Manes.06G050600.v8.1/Manes.06G069300.v8.1/Manes.06G071100.v8.1/Manes.07G043500.v8.1/Manes.08G008600.v8.1/Manes.14G098800.v8.1	8
SR P/X, Stem P/X	BP	GO:0006511	ubiquitin-dependent protein catabolic process	15/437	361/28566	0.000500484	0.0212348	0.0181002	Manes.01G082800.v8.1/Manes.01G246000.v8.1/Manes.01G255200.v8.1/Manes.02G098800.v8.1/Manes.02G145700.v8.1/Manes.03G203400.v8.1/Manes.05G163900.v8.1/Manes.06G057800.v8.1/Manes.08G167800.v8.1/Manes.09G112800.v8.1/Manes.10G032100.v8.1/Manes.10G063400.v8.1/Manes.13G068300.v8.1/Manes.15G005200.v8.1/Manes.16G131400.v8.1	15
SR P/X, Stem P/X	BP	GO:1903052	positive regulation of proteolysis involved in protein catabolic process	2/437	3/28566	0.000693384	0.027458	0.0234047	Manes.06G071100.v8.1/Manes.14G098800.v8.1	2
SR P/X, Stem P/X	BP	GO:0006787	porphyrin-containing compound catabolic process	3/437	13/28566	0.00090722	0.0316994	0.02702	Manes.03G088300.v8.1/Manes.16G116700.v8.1/Manes.18G072200.v8.1	3
SR P/X, Stem P/X	BP	GO:0071218	cellular response to misfolded protein	3/437	13/28566	0.00090722	0.0316994	0.02702	Manes.01G036200.v8.1/Manes.06G049100.v8.1/Manes.12G051400.v8.1	3
SR P/X, Stem X	BP	GO:0016192	vesicle-mediated transport	14/468	249/28566	6.99084e-05	0.0250666	0.0217405	Manes.01G003900.v8.1/Manes.02G043500.v8.1/Manes.03G163701.v8.1/Manes.03G171300.v8.1/Manes.08G015500.v8.1/Manes.08G032200.v8.1/Manes.09G072300.v8.1/Manes.12G027300.v8.1/Manes.13G034900.v8.1/Manes.13G137900.v8.1/Manes.15G034300.v8.1/Manes.16G081000.v8.1/Manes.16G105800.v8.1/Manes.18G072550.v8.1	14
SR P/X, Stem X	BP	GO:0035556	intracellular signal transduction	11/468	160/28566	7.06103e-05	0.0250666	0.0217405	Manes.01G127600.v8.1/Manes.02G049300.v8.1/Manes.03G170300.v8.1/Manes.04G022100.v8.1/Manes.05G174200.v8.1/Manes.08G049500.v8.1/Manes.08G069730.v8.1/Manes.12G049600.v8.1/Manes.16G082800.v8.1/Manes.17G007332.v8.1/Manes.17G021500.v8.1	11
SR P/X, Stem X	BP	GO:0009059	macromolecule biosynthetic process	40/468	1333/28566	0.000187171	0.0380336	0.0329869	Manes.01G003900.v8.1/Manes.01G031100.v8.1/Manes.01G143900.v8.1/Manes.01G224100.v8.1/Manes.03G083700.v8.1/Manes.03G212600.v8.1/Manes.04G125300.v8.1/Manes.04G128400.v8.1/Manes.05G025200.v8.1/Manes.06G102100.v8.1/Manes.06G103700.v8.1/Manes.06G167200.v8.1/Manes.07G133132.v8.1/Manes.08G036500.v8.1/Manes.08G081500.v8.1/Manes.09G042500.v8.1/Manes.09G077766.v8.1/Manes.09G077799.v8.1/Manes.11G012600.v8.1/…	40
SR P/X, Stem X	BP	GO:0036258	multivesicular body assembly	2/468	2/28566	0.000267842	0.0380336	0.0329869	Manes.05G144900.v8.1/Manes.18G011114.v8.1	2
SR P/X, Stem X	BP	GO:1900384	regulation of flavonol biosynthetic process	2/468	2/28566	0.000267842	0.0380336	0.0329869	Manes.13G075100.v8.1/Manes.13G075201.v8.1	2
SR C/X, Stem X	BP	GO:0006886	intracellular protein transport	48/766	237/28566	3.50774e-28	3.31832e-25	2.80989e-25	Manes.01G002500.v8.1/Manes.01G049700.v8.1/Manes.01G198500.v8.1/Manes.01G235000.v8.1/Manes.02G064001.v8.1/Manes.02G136100.v8.1/Manes.02G175600.v8.1/Manes.03G004100.v8.1/Manes.03G045400.v8.1/Manes.03G054900.v8.1/Manes.03G138000.v8.1/Manes.03G202300.v8.1/Manes.04G010400.v8.1/Manes.04G085400.v8.1/Manes.04G122600.v8.1/Manes.04G141100.v8.1/Manes.05G009100.v8.1/Manes.05G011800.v8.1/Manes.05G088300.v8.1/…	48
SR C/X, Stem X	BP	GO:0006888	endoplasmic reticulum to Golgi vesicle-mediated transport	31/766	114/28566	1.00639e-22	4.76022e-20	4.03085e-20	Manes.01G123400.v8.1/Manes.01G268000.v8.1/Manes.02G064001.v8.1/Manes.02G080900.v8.1/Manes.03G004100.v8.1/Manes.03G138000.v8.1/Manes.03G147100.v8.1/Manes.03G167200.v8.1/Manes.03G202300.v8.1/Manes.04G071800.v8.1/Manes.04G085400.v8.1/Manes.04G122600.v8.1/Manes.04G125400.v8.1/Manes.04G148400.v8.1/Manes.06G053900.v8.1/Manes.07G127200.v8.1/Manes.10G135100.v8.1/Manes.11G015900.v8.1/Manes.11G048100.v8.1/…	31
SR C/X, Stem X	BP	GO:0006891	intra-Golgi vesicle-mediated transport	21/766	46/28566	2.7974e-21	8.82113e-19	7.46955e-19	Manes.01G012900.v8.1/Manes.01G268000.v8.1/Manes.03G004100.v8.1/Manes.03G045400.v8.1/Manes.04G085400.v8.1/Manes.04G122600.v8.1/Manes.04G141100.v8.1/Manes.05G138800.v8.1/Manes.06G053900.v8.1/Manes.06G118300.v8.1/Manes.11G048100.v8.1/Manes.11G087700.v8.1/Manes.12G134600.v8.1/Manes.13G155600.v8.1/Manes.14G081600.v8.1/Manes.14G126900.v8.1/Manes.15G164100.v8.1/Manes.16G082600.v8.1/Manes.16G089600.v8.1/…	21
SR C/X, Stem X	BP	GO:0006890	retrograde vesicle-mediated transport, Golgi to endoplasmic reticulum	18/766	47/28566	9.31389e-17	2.20273e-14	1.86523e-14	Manes.01G037700.v8.1/Manes.01G123400.v8.1/Manes.02G080900.v8.1/Manes.04G085400.v8.1/Manes.04G089400.v8.1/Manes.04G122600.v8.1/Manes.04G125400.v8.1/Manes.04G141100.v8.1/Manes.04G148400.v8.1/Manes.06G053900.v8.1/Manes.07G104300.v8.1/Manes.11G015900.v8.1/Manes.11G048100.v8.1/Manes.11G087700.v8.1/Manes.12G134600.v8.1/Manes.13G119300.v8.1/Manes.14G126900.v8.1/Manes.18G018100.v8.1	18
SR C/X, Stem X	BP	GO:0009555	pollen development	36/766	334/28566	1.71392e-12	3.24273e-10	2.74588e-10	Manes.01G033200.v8.1/Manes.01G098400.v8.1/Manes.01G123000.v8.1/Manes.01G155900.v8.1/Manes.01G179800.v8.1/Manes.01G188100.v8.1/Manes.01G227600.v8.1/Manes.03G110800.v8.1/Manes.03G138000.v8.1/Manes.03G161500.v8.1/Manes.03G202300.v8.1/Manes.04G125400.v8.1/Manes.04G148400.v8.1/Manes.04G159200.v8.1/Manes.05G034000.v8.1/Manes.05G101600.v8.1/Manes.05G105600.v8.1/Manes.07G069600.v8.1/Manes.08G166700.v8.1/…	36
SR C/X, Stem X	BP	GO:0007018	microtubule-based movement	16/766	72/28566	6.22359e-11	9.81253e-09	8.30904e-09	Manes.02G021900.v8.1/Manes.03G196100.v8.1/Manes.04G085200.v8.1/Manes.04G124900.v8.1/Manes.05G152000.v8.1/Manes.05G176400.v8.1/Manes.08G113800.v8.1/Manes.09G174500.v8.1/Manes.11G082000.v8.1/Manes.11G088000.v8.1/Manes.11G137400.v8.1/Manes.12G107000.v8.1/Manes.12G119900.v8.1/Manes.15G011900.v8.1/Manes.17G000183.v8.1/Manes.18G040600.v8.1	16
SR C/X, Stem X	BP	GO:0090110	COPII-coated vesicle cargo loading	9/766	17/28566	1.37224e-10	1.85448e-08	1.57034e-08	Manes.01G002500.v8.1/Manes.01G235000.v8.1/Manes.03G138000.v8.1/Manes.05G009100.v8.1/Manes.08G127600.v8.1/Manes.09G156800.v8.1/Manes.10G135100.v8.1/Manes.11G162300.v8.1/Manes.15G062800.v8.1	9
SR C/X, Stem X	BP	GO:0016192	vesicle-mediated transport	25/766	249/28566	1.81409e-08	2.03314e-06	1.72162e-06	Manes.01G051700.v8.1/Manes.01G198500.v8.1/Manes.01G229100.v8.1/Manes.02G003100.v8.1/Manes.02G136100.v8.1/Manes.02G175600.v8.1/Manes.03G054900.v8.1/Manes.05G011800.v8.1/Manes.05G088300.v8.1/Manes.05G096500.v8.1/Manes.05G159300.v8.1/Manes.06G033200.v8.1/Manes.07G131400.v8.1/Manes.09G157400.v8.1/Manes.09G166400.v8.1/Manes.10G007500.v8.1/Manes.10G010500.v8.1/Manes.12G024500.v8.1/Manes.14G081600.v8.1/…	25
SR C/X, Stem X	BP	GO:0072583	clathrin-dependent endocytosis	12/766	55/28566	1.93427e-08	2.03314e-06	1.72162e-06	Manes.01G049700.v8.1/Manes.02G204900.v8.1/Manes.04G010400.v8.1/Manes.07G131400.v8.1/Manes.10G010500.v8.1/Manes.11G092300.v8.1/Manes.11G105500.v8.1/Manes.11G155700.v8.1/Manes.14G153700.v8.1/Manes.16G025400.v8.1/Manes.17G043200.v8.1/Manes.17G080600.v8.1	12
SR C/X, Stem X	BP	GO:0045489	pectin biosynthetic process	11/766	52/28566	1.06461e-07	1.00712e-05	8.52805e-06	Manes.01G033200.v8.1/Manes.01G105500.v8.1/Manes.01G261400.v8.1/Manes.03G100100.v8.1/Manes.05G105600.v8.1/Manes.05G164000.v8.1/Manes.09G166400.v8.1/Manes.10G123100.v8.1/Manes.13G135500.v8.1/Manes.14G150500.v8.1/Manes.17G059700.v8.1	11
SR C/X, Stem X	BP	GO:0009086	methionine biosynthetic process	6/766	13/28566	5.3266e-07	4.58088e-05	3.87899e-05	Manes.01G008800.v8.1/Manes.01G093400.v8.1/Manes.04G040700.v8.1/Manes.06G068700.v8.1/Manes.08G154700.v8.1/Manes.09G138200.v8.1	6
SR C/X, Stem X	BP	GO:0006810	transport	21/766	231/28566	1.27535e-06	0.00010054	8.51353e-05	Manes.01G239800.v8.1/Manes.03G013000.v8.1/Manes.03G166800.v8.1/Manes.04G091080.v8.1/Manes.05G100800.v8.1/Manes.06G010400.v8.1/Manes.07G013900.v8.1/Manes.07G104300.v8.1/Manes.07G119500.v8.1/Manes.07G125600.v8.1/Manes.09G088000.v8.1/Manes.09G166400.v8.1/Manes.10G082600.v8.1/Manes.10G131800.v8.1/Manes.11G078900.v8.1/Manes.12G013400.v8.1/Manes.12G050600.v8.1/Manes.12G138400.v8.1/Manes.12G141100.v8.1/…	21
SR C/X, Stem X	BP	GO:0007030	Golgi organization	10/766	54/28566	1.49331e-06	0.000108667	9.20169e-05	Manes.03G045400.v8.1/Manes.03G138000.v8.1/Manes.04G125400.v8.1/Manes.04G148400.v8.1/Manes.06G118300.v8.1/Manes.11G015900.v8.1/Manes.14G008200.v8.1/Manes.15G062800.v8.1/Manes.16G082600.v8.1/Manes.16G089600.v8.1	10
[truncated: 315 more rows]

## Sheet: WALD Cluster Intersections
waldClusterIntersection	Ontology	ID	Description	GeneRatio	BgRatio	pvalue	p.adjust	qvalue	geneID	Count
[truncated: 1,131 more rows]

## Sheet: Pattern of Interest
Pattern	Ontology	ID	Description	GeneRatio	BgRatio	pvalue	p.adjust	qvalue	geneID	Count
[truncated: 125 more rows]
