# Supplementary material for: High-resolution transcriptomics of stem and storage root vascular cambia highlight regulatory processes for xylem parenchyma differentiation in cassava
Source: BMC Genomics. 2025 Dec 9;26:1095. doi: 10.1186/s12864-025-12076-w (PMC12690950; doi:10.1186/s12864-025-12076-w)
Supplement: Supplementary file 16 — Supplementary Material 16 [file 12864_2025_12076_MOESM16_ESM.csv]

Geneid	Family	Cluster	Pattern
Manes.01G189600.v8.1	AP2	SR↑, Stem P	NA
Manes.04G027000.v8.1	AP2	SR X, Stem X	NA
Manes.04G100700.v8.1	AP2	SR↑, SR P/X	KNOX1
Manes.04G144500.v8.1	AP2	NA	NA
Manes.05G097400.v8.1	AP2	SR X	PXL
Manes.05G184000.v8.1	AP2	SR↑, SR P/C, Stem C/X	NA
Manes.06G032500.v8.1	AP2	NA	NA
Manes.06G167000.v8.1	AP2	NA	NA
Manes.07G101700.v8.1	AP2	SR↓, SR P, Stem P	NA
Manes.09G020700.v8.1	AP2	SR X, Stem P	NA
Manes.09G080100.v8.1	AP2	NA	NA
Manes.10G041100.v8.1	AP2	SR↓, SR P, Stem P	NA
Manes.10G063200.v8.1	AP2	SR P, Stem P	NA
Manes.10G119500.v8.1	AP2	SR P, Stem P/C	NA
Manes.11G020300.v8.1	AP2	Stem C/X	NA
Manes.11G139300.v8.1	AP2	SR P/X, Stem P/X	NA
Manes.12G002400.v8.1	AP2	NA	NA
Manes.12G106400.v8.1	AP2	SR P, Stem X	NA
Manes.12G108900.v8.1	AP2	NA	NA
Manes.12G117800.v8.1	AP2	SR C/X, Stem C/X	NA
Manes.12G125500.v8.1	AP2	SR↑, SR C/X, Stem C/X	NA
Manes.13G001800.v8.1	AP2	SR↑	NA
Manes.13G048400.v8.1	AP2	NA	NA
Manes.13G100600.v8.1	AP2	NA	NA
Manes.13G108800.v8.1	AP2	SR C/X, Stem C/X	NA
Manes.13G120700.v8.1	AP2	SR↓, SR P, Stem X	NA
Manes.14G000900.v8.1	AP2	SR↓, SR P, Stem P	NA
Manes.14G154900.v8.1	AP2	SR↑, Stem C/X	NA
Manes.18G050000.v8.1	AP2	SR↑, SR C/X, Stem C/X	NA
Manes.01G125000.v8.1	ARF	SR C/X, Stem P	NA
Manes.01G245000.v8.1	ARF	SR↑, Stem C/X	NA
Manes.02G007600.v8.1	ARF	SR↑, SR P/X, Stem P	KNOX1
Manes.02G082500.v8.1	ARF	SR C/X, Stem C/X	NA
Manes.02G226900.v8.1	ARF	SR P, Stem P/C	NA
Manes.03G043900.v8.1	ARF	SR↑, SR C/X, Stem C/X	NA
Manes.04G019800.v8.1	ARF	SR↓, SR X, Stem X	MYB46
Manes.04G024300.v8.1	ARF	SR X, Stem P	NA
Manes.04G041700.v8.1	ARF	NA	NA
Manes.05G021700.v8.1	ARF	SR C/X, Stem P/C	NA
Manes.05G068300.v8.1	ARF	Stem P	NA
Manes.06G126000.v8.1	ARF	SR↓, SR P/X, Stem X	MYB7
Manes.07G099400.v8.1	ARF	SR X, Stem X	NA
Manes.07G099500.v8.1	ARF	SR↓, SR X, Stem X	MYB46
Manes.08G007600.v8.1	ARF	SR↓, Stem X	MYB46
Manes.08G102200.v8.1	ARF	SR↑, SR P, Stem C/X	NA
Manes.10G046700.v8.1	ARF	SR↓, Stem X	MYB46
Manes.10G107900.v8.1	ARF	SR↑, SR P	NA
Manes.10G108100.v8.1	ARF	Stem X	MYB46
Manes.11G142300.v8.1	ARF	SR↑, SR P/C, Stem P	NA
Manes.11G146500.v8.1	ARF	SR P/X, Stem P	KNOX1
Manes.14G045500.v8.1	ARF	SR↓, SR P/X, Stem P/C	NA
Manes.15G125200.v8.1	ARF	SR P/C, Stem P/C	NA
Manes.16G091200.v8.1	ARF	SR↑, SR C/X	WOX14
Manes.17G050300.v8.1	ARF	SR C/X, Stem X	WOX14
Manes.17G074300.v8.1	ARF	SR P/C, Stem P/C	NA
Manes.18G015400.v8.1	ARF	SR C/X, Stem C/X	NA
Manes.18G072400.v8.1	ARF	Stem P/C	NA
Manes.01G262600.v8.1	ARR-B	SR↓, Stem P	NA
Manes.03G010500.v8.1	ARR-B	SR P, Stem P	NA
Manes.03G201000.v8.1	ARR-B	NA	NA
Manes.06G038500.v8.1	ARR-B	NA	NA
Manes.06G064200.v8.1	ARR-B	NA	NA
Manes.06G143400.v8.1	ARR-B	NA	NA
Manes.12G017500.v8.1	ARR-B	SR P	NA
Manes.12G017600.v8.1	ARR-B	SR↑, SR P, Stem P/C	NA
Manes.12G017800.v8.1	ARR-B	NA	NA
Manes.13G013200.v8.1	ARR-B	SR P, Stem P	NA
Manes.14G029400.v8.1	ARR-B	NA	NA
Manes.14G141800.v8.1	ARR-B	SR↑, SR P/X	KNOX1
Manes.15G007400.v8.1	ARR-B	SR↑, SR X, Stem P	NA
Manes.15G135000.v8.1	ARR-B	Stem C/X	NA
Manes.15G173500.v8.1	ARR-B	SR↓, SR P	NA
Manes.16G127500.v8.1	ARR-B	SR P, Stem P	NA
Manes.17G019500.v8.1	ARR-B	SR↓, SR P, Stem C/X	NA
Manes.17G084600.v8.1	ARR-B	Stem C/X	NA
Manes.01G001000.v8.1	B3	NA	NA
Manes.01G238800.v8.1	B3	SR↑, SR P	NA
Manes.03G005400.v8.1	B3	Stem C/X	NA
Manes.03G176000.v8.1	B3	NA	NA
Manes.03G176200.v8.1	B3	NA	NA
Manes.04G091800.v8.1	B3	NA	NA
Manes.05G015100.v8.1	B3	NA	NA
Manes.05G168900.v8.1	B3	SR X	PXL
Manes.07G020500.v8.1	B3	NA	NA
Manes.07G020700.v8.1	B3	NA	NA
Manes.07G021000.v8.1	B3	NA	NA
Manes.07G021500.v8.1	B3	NA	NA
Manes.07G021600.v8.1	B3	NA	NA
Manes.07G082100.v8.1	B3	Stem P	NA
Manes.07G113000.v8.1	B3	NA	NA
Manes.07G113100.v8.1	B3	NA	NA
Manes.07G115000.v8.1	B3	Stem X	MYB46
Manes.07G115100.v8.1	B3	Stem C/X	NA
Manes.07G115200.v8.1	B3	NA	NA
Manes.07G115300.v8.1	B3	NA	NA
Manes.08G029200.v8.1	B3	NA	NA
Manes.09G051400.v8.1	B3	NA	NA
Manes.09G117700.v8.1	B3	SR X, Stem X	NA
Manes.10G031300.v8.1	B3	NA	NA
Manes.10G033200.v8.1	B3	NA	NA
Manes.10G033300.v8.1	B3	Stem P/C	NA
Manes.10G033400.v8.1	B3	Stem X	MYB46
Manes.10G033500.v8.1	B3	SR C/X, Stem C/X	NA
Manes.10G066000.v8.1	B3	SR↑, SR X, Stem C/X	NA
Manes.10G120700.v8.1	B3	NA	NA
Manes.10G120800.v8.1	B3	NA	NA
Manes.10G120900.v8.1	B3	NA	NA
Manes.10G121100.v8.1	B3	NA	NA
Manes.10G121200.v8.1	B3	NA	NA
Manes.10G121400.v8.1	B3	NA	NA
Manes.10G122700.v8.1	B3	SR C/X	WOX14
Manes.10G123900.v8.1	B3	NA	NA
Manes.10G124500.v8.1	B3	NA	NA
Manes.10G124600.v8.1	B3	NA	NA
Manes.10G124700.v8.1	B3	NA	NA
Manes.10G124800.v8.1	B3	NA	NA
Manes.10G124900.v8.1	B3	NA	NA
Manes.10G125000.v8.1	B3	NA	NA
Manes.11G078400.v8.1	B3	NA	NA
Manes.12G043500.v8.1	B3	NA	NA
Manes.12G155800.v8.1	B3	SR↑, Stem C/X	NA
Manes.13G043500.v8.1	B3	NA	NA
Manes.13G127300.v8.1	B3	SR X, Stem X	NA
Manes.13G130800.v8.1	B3	NA	NA
Manes.13G130900.v8.1	B3	SR↑, SR P, Stem P	NA
Manes.13G131000.v8.1	B3	NA	NA
Manes.15G145000.v8.1	B3	SR P, Stem P/X	NA
Manes.15G145100.v8.1	B3	SR↓	NA
Manes.15G145200.v8.1	B3	SR P, Stem P/C	NA
Manes.15G145300.v8.1	B3	SR↓, SR P	NA
Manes.16G021300.v8.1	B3	Stem P	NA
Manes.16G084700.v8.1	B3	NA	NA
Manes.17G039700.v8.1	B3	NA	NA
Manes.17G047000.v8.1	B3	Stem C/X	NA
Manes.17G096200.v8.1	B3	Stem X	MYB46
Manes.17G096300.v8.1	B3	SR↑	NA
Manes.18G025400.v8.1	B3	NA	NA
Manes.18G025500.v8.1	B3	NA	NA
Manes.18G025700.v8.1	B3	NA	NA
Manes.18G126700.v8.1	B3	SR↓, Stem X	MYB46
Manes.04G082700.v8.1	BBR-BPC	SR X	PXL
Manes.05G151500.v8.1	BBR-BPC	SR P/X, Stem P	KNOX1
Manes.11G081400.v8.1	BBR-BPC	SR C/X, Stem C/X	NA
Manes.15G139000.v8.1	BBR-BPC	SR C/X, Stem X	WOX14
Manes.17G089900.v8.1	BBR-BPC	SR C/X, Stem C/X	NA
Manes.S031700.v8.1	BBR-BPC	NA	NA
Manes.03G091500.v8.1	BES1	SR↑, SR P/C, Stem P/C	NA
Manes.05G034900.v8.1	BES1	SR C/X, Stem C/X	NA
Manes.05G163000.v8.1	BES1	SR P, Stem P	NA
Manes.08G096400.v8.1	BES1	NA	NA
Manes.09G111000.v8.1	BES1	NA	NA
Manes.13G136500.v8.1	BES1	SR P/X, Stem X	MYB7
Manes.14G122700.v8.1	BES1	NA	NA
Manes.15G097200.v8.1	BES1	SR↑, SR C/X, Stem C/X	NA
Manes.15G190300.v8.1	BES1	NA	NA
Manes.16G043500.v8.1	BES1	SR↑, SR C/X, Stem C/X	NA
Manes.17G060800.v8.1	BES1	SR↑, SR C/X, Stem C/X	NA
Manes.18G029600.v8.1	BES1	SR P/X, Stem P	KNOX1
Manes.01G054100.v8.1	bHLH	NA	NA
Manes.01G054300.v8.1	bHLH	Stem P	NA
Manes.01G056200.v8.1	bHLH	Stem P	NA
Manes.01G059300.v8.1	bHLH	NA	NA
Manes.01G104200.v8.1	bHLH	Stem P	NA
Manes.01G110600.v8.1	bHLH	NA	NA
Manes.01G139800.v8.1	bHLH	SR↑, SR P, Stem P	NA
Manes.01G145900.v8.1	bHLH	SR P/X	KNOX1
Manes.01G187700.v8.1	bHLH	NA	NA
Manes.01G193400.v8.1	bHLH	SR↑, SR X	PXL
Manes.01G199900.v8.1	bHLH	NA	NA
Manes.01G201900.v8.1	bHLH	SR↓	NA
Manes.01G208400.v8.1	bHLH	SR↑, SR P	NA
Manes.01G239200.v8.1	bHLH	NA	NA
Manes.01G241700.v8.1	bHLH	NA	NA
Manes.01G245600.v8.1	bHLH	SR P/X, Stem P	KNOX1
Manes.01G269700.v8.1	bHLH	SR P, Stem P	NA
Manes.02G002300.v8.1	bHLH	SR P, Stem P	NA
Manes.02G002400.v8.1	bHLH	NA	NA
Manes.02G019400.v8.1	bHLH	NA	NA
Manes.02G060100.v8.1	bHLH	Stem P	NA
Manes.02G068800.v8.1	bHLH	SR↓, Stem P	NA
Manes.02G075100.v8.1	bHLH	NA	NA
Manes.02G095100.v8.1	bHLH	SR↓	NA
Manes.02G097700.v8.1	bHLH	SR↑, SR P	NA
Manes.02G145400.v8.1	bHLH	SR↑	NA
Manes.02G148500.v8.1	bHLH	SR↑, SR X	PXL
Manes.02G197700.v8.1	bHLH	Stem X	MYB46
Manes.02G197900.v8.1	bHLH	SR P/X, Stem P	KNOX1
Manes.03G023700.v8.1	bHLH	SR X, Stem P	NA
Manes.03G034700.v8.1	bHLH	NA	NA
Manes.03G119700.v8.1	bHLH	SR↓	NA
Manes.03G120800.v8.1	bHLH	NA	NA
Manes.03G122100.v8.1	bHLH	SR P, Stem P	NA
Manes.03G148500.v8.1	bHLH	NA	NA
Manes.03G165600.v8.1	bHLH	NA	NA
Manes.03G169100.v8.1	bHLH	NA	NA
Manes.03G184300.v8.1	bHLH	SR X	PXL
Manes.04G035800.v8.1	bHLH	SR↑, SR P, Stem P	NA
Manes.04G054500.v8.1	bHLH	SR P/X	KNOX1
Manes.04G072000.v8.1	bHLH	NA	NA
Manes.04G088800.v8.1	bHLH	SR↓, SR C/X	WOX14
Manes.04G092400.v8.1	bHLH	SR C/X, Stem C/X	NA
Manes.04G131000.v8.1	bHLH	NA	NA
Manes.04G136500.v8.1	bHLH	SR↑, SR C/X, Stem C/X	NA
Manes.05G008000.v8.1	bHLH	SR↑, SR C/X	WOX14
Manes.05G015800.v8.1	bHLH	NA	NA
Manes.05G018200.v8.1	bHLH	SR↑, SR P	NA
Manes.05G022000.v8.1	bHLH	SR P, Stem P	NA
Manes.05G049900.v8.1	bHLH	SR↓, Stem P	NA
Manes.05G075400.v8.1	bHLH	SR↑, SR P, Stem P	NA
Manes.05G094700.v8.1	bHLH	SR↓, SR P, Stem X	NA
Manes.05G099100.v8.1	bHLH	SR↑	NA
Manes.05G155600.v8.1	bHLH	SR↓, SR C/X, Stem P	NA
Manes.05G174800.v8.1	bHLH	NA	NA
Manes.05G175600.v8.1	bHLH	SR↓	NA
Manes.05G181100.v8.1	bHLH	NA	NA
Manes.05G187300.v8.1	bHLH	SR↑, Stem P/C	NA
Manes.05G198200.v8.1	bHLH	SR↓, Stem X	MYB46
Manes.06G018700.v8.1	bHLH	NA	NA
Manes.06G052000.v8.1	bHLH	NA	NA
Manes.06G066700.v8.1	bHLH	NA	NA
Manes.06G072600.v8.1	bHLH	SR↓, SR X, Stem X	MYB46
Manes.06G078400.v8.1	bHLH	SR↑, SR X, Stem C/X	NA
Manes.06G079000.v8.1	bHLH	SR X, Stem X	NA
Manes.06G080300.v8.1	bHLH	SR P/X	KNOX1
Manes.06G094100.v8.1	bHLH	Stem P	NA
Manes.06G094500.v8.1	bHLH	SR↑, SR P/X	KNOX1
Manes.06G094700.v8.1	bHLH	NA	NA
Manes.06G098500.v8.1	bHLH	NA	NA
Manes.06G103800.v8.1	bHLH	NA	NA
Manes.06G125100.v8.1	bHLH	NA	NA
Manes.06G125900.v8.1	bHLH	SR↓	NA
Manes.06G140500.v8.1	bHLH	NA	NA
Manes.06G140600.v8.1	bHLH	NA	NA
Manes.06G140700.v8.1	bHLH	NA	NA
Manes.06G157200.v8.1	bHLH	NA	NA
Manes.06G167700.v8.1	bHLH	SR↓, SR P/X, Stem P	KNOX1
Manes.07G003800.v8.1	bHLH	SR↑, SR X	PXL
Manes.07G013000.v8.1	bHLH	NA	NA
Manes.07G048600.v8.1	bHLH	Stem P/C	NA
Manes.07G062000.v8.1	bHLH	NA	NA
Manes.07G131700.v8.1	bHLH	SR P/X, Stem P/X	NA
Manes.08G047200.v8.1	bHLH	SR X, Stem X	NA
Manes.08G047400.v8.1	bHLH	SR↓, Stem X	MYB46
Manes.08G058700.v8.1	bHLH	NA	NA
Manes.08G061000.v8.1	bHLH	SR↑, SR C/X, Stem P/C	NA
Manes.08G094800.v8.1	bHLH	NA	NA
Manes.08G107100.v8.1	bHLH	SR↓, Stem X	MYB46
Manes.08G123100.v8.1	bHLH	SR↓, Stem C/X	NA
Manes.08G134700.v8.1	bHLH	SR P, Stem P	NA
Manes.09G030600.v8.1	bHLH	SR↓, SR P, Stem X	NA
Manes.09G031000.v8.1	bHLH	SR P, Stem P	NA
Manes.09G153000.v8.1	bHLH	SR P/X, Stem X	MYB7
Manes.09G164100.v8.1	bHLH	SR↑, SR P/X, Stem C/X	NA
Manes.09G181800.v8.1	bHLH	SR↓, SR X, Stem X	MYB46
Manes.10G033900.v8.1	bHLH	NA	NA
Manes.10G080300.v8.1	bHLH	NA	NA
Manes.10G083200.v8.1	bHLH	NA	NA
Manes.10G083400.v8.1	bHLH	SR↑, SR P/C, Stem P/C	NA
Manes.10G090800.v8.1	bHLH	SR↑	NA
Manes.10G132400.v8.1	bHLH	NA	NA
Manes.10G146400.v8.1	bHLH	SR P, Stem P	NA
Manes.11G029700.v8.1	bHLH	SR↑, SR C/X, Stem C/X	NA
Manes.11G037000.v8.1	bHLH	Stem P	NA
Manes.11G086600.v8.1	bHLH	SR X, Stem C/X	NA
Manes.11G113400.v8.1	bHLH	SR P, Stem P	NA
Manes.11G129300.v8.1	bHLH	SR P, Stem P	NA
Manes.11G152300.v8.1	bHLH	NA	NA
Manes.12G028000.v8.1	bHLH	Stem P/C	NA
Manes.12G028900.v8.1	bHLH	NA	NA
Manes.12G051000.v8.1	bHLH	SR↑, SR X, Stem X	PXL
Manes.12G088400.v8.1	bHLH	NA	NA
Manes.12G103400.v8.1	bHLH	NA	NA
Manes.12G104100.v8.1	bHLH	SR C/X	WOX14
Manes.12G119700.v8.1	bHLH	SR↓	NA
Manes.12G121100.v8.1	bHLH	SR↑, SR P/X, Stem P	KNOX1
Manes.12G127100.v8.1	bHLH	NA	NA
Manes.12G129500.v8.1	bHLH	NA	NA
Manes.12G153800.v8.1	bHLH	NA	NA
Manes.13G043000.v8.1	bHLH	SR↓, Stem P	NA
Manes.13G052300.v8.1	bHLH	SR↑, SR P/X, Stem C/X	NA
Manes.13G104400.v8.1	bHLH	SR X, Stem C/X	NA
Manes.13G105700.v8.1	bHLH	NA	NA
Manes.13G105800.v8.1	bHLH	NA	NA
Manes.13G123700.v8.1	bHLH	NA	NA
Manes.13G145600.v8.1	bHLH	NA	NA
Manes.14G013300.v8.1	bHLH	SR P/X, Stem X	MYB7
Manes.14G018700.v8.1	bHLH	NA	NA
Manes.14G031500.v8.1	bHLH	NA	NA
Manes.14G031600.v8.1	bHLH	SR↑, SR C/X	WOX14
Manes.14G045600.v8.1	bHLH	SR↓, SR C/X, Stem C/X	NA
Manes.14G046300.v8.1	bHLH	NA	NA
Manes.14G067000.v8.1	bHLH	NA	NA
Manes.14G072600.v8.1	bHLH	NA	NA
Manes.14G076300.v8.1	bHLH	NA	NA
Manes.14G076600.v8.1	bHLH	NA	NA
Manes.14G077100.v8.1	bHLH	Stem P/X	NA
Manes.14G083200.v8.1	bHLH	SR↓, Stem P	NA
Manes.14G089600.v8.1	bHLH	SR↑, SR P/X, Stem C/X	NA
Manes.14G090700.v8.1	bHLH	SR X, Stem X	NA
Manes.14G092200.v8.1	bHLH	SR↓, SR X, Stem X	MYB46
Manes.14G097100.v8.1	bHLH	SR X, Stem X	NA
Manes.14G104100.v8.1	bHLH	Stem X	MYB46
Manes.14G112400.v8.1	bHLH	SR↓, SR P, Stem P	NA
Manes.14G125900.v8.1	bHLH	NA	NA
Manes.14G158400.v8.1	bHLH	NA	NA
Manes.15G023600.v8.1	bHLH	Stem X	MYB46
Manes.15G039300.v8.1	bHLH	NA	NA
Manes.15G052900.v8.1	bHLH	NA	NA
Manes.15G077000.v8.1	bHLH	SR P, Stem P	NA
Manes.15G080500.v8.1	bHLH	SR↓, SR P, Stem P/X	NA
Manes.15G119000.v8.1	bHLH	SR↑, SR C/X, Stem C/X	NA
Manes.15G141700.v8.1	bHLH	NA	NA
Manes.15G177200.v8.1	bHLH	SR↑, SR P, Stem X	NA
Manes.15G182700.v8.1	bHLH	Stem P	NA
Manes.15G186300.v8.1	bHLH	NA	NA
Manes.16G015400.v8.1	bHLH	SR↓, SR X	NA
Manes.16G015900.v8.1	bHLH	SR↓	NA
Manes.16G017300.v8.1	bHLH	SR P, Stem P/X	NA
Manes.16G028800.v8.1	bHLH	NA	NA
Manes.16G038200.v8.1	bHLH	SR↓	NA
Manes.16G090000.v8.1	bHLH	NA	NA
Manes.16G094300.v8.1	bHLH	NA	NA
Manes.16G101000.v8.1	bHLH	NA	NA
Manes.16G113000.v8.1	bHLH	SR P, Stem P/X	NA
Manes.17G016000.v8.1	bHLH	Stem P	NA
Manes.17G023400.v8.1	bHLH	SR↓, Stem X	MYB46
Manes.17G030700.v8.1	bHLH	SR↑, SR P	NA
Manes.17G031100.v8.1	bHLH	SR P, Stem P	NA
Manes.17G055000.v8.1	bHLH	NA	NA
Manes.17G067600.v8.1	bHLH	SR C/X, Stem C/X	NA
Manes.17G092400.v8.1	bHLH	SR↑, SR P	NA
Manes.18G020600.v8.1	bHLH	SR P, Stem P	NA
Manes.18G038400.v8.1	bHLH	NA	NA
Manes.18G039500.v8.1	bHLH	NA	NA
Manes.18G039600.v8.1	bHLH	NA	NA
Manes.18G045600.v8.1	bHLH	NA	NA
Manes.18G050100.v8.1	bHLH	Stem P/C	NA
Manes.18G055000.v8.1	bHLH	NA	NA
Manes.18G059400.v8.1	bHLH	SR↑	NA
Manes.18G063000.v8.1	bHLH	SR↑, SR P, Stem P/C	NA
Manes.18G104700.v8.1	bHLH	SR↓	NA
Manes.S048400.v8.1	bHLH	NA	NA
Manes.01G105400.v8.1	bZIP	SR↓, Stem P	NA
Manes.01G149900.v8.1	bZIP	SR↓, Stem P/C	NA
Manes.01G202200.v8.1	bZIP	Stem P/X	NA
Manes.01G227900.v8.1	bZIP	Stem X	MYB46
Manes.01G249900.v8.1	bZIP	SR P/X, Stem P	KNOX1
Manes.02G061900.v8.1	bZIP	SR↑, SR P, Stem P	NA
Manes.02G083200.v8.1	bZIP	SR↑, SR C/X	WOX14
Manes.02G097900.v8.1	bZIP	SR↑, SR P, Stem P	NA
Manes.02G109000.v8.1	bZIP	NA	NA
Manes.02G178100.v8.1	bZIP	SR↓, SR P, Stem X	NA
Manes.02G180200.v8.1	bZIP	NA	NA
Manes.03G001600.v8.1	bZIP	SR↑, SR P	NA
Manes.03G103800.v8.1	bZIP	NA	NA
Manes.04G004100.v8.1	bZIP	NA	NA
Manes.04G004300.v8.1	bZIP	NA	NA
Manes.04G039500.v8.1	bZIP	SR C/X, Stem C/X	NA
Manes.04G058300.v8.1	bZIP	SR P/X, Stem P/X	NA
Manes.04G074300.v8.1	bZIP	SR P/X, Stem P	KNOX1
Manes.04G075800.v8.1	bZIP	NA	NA
Manes.04G082600.v8.1	bZIP	SR C/X, Stem C/X	NA
Manes.04G157200.v8.1	bZIP	SR↓, SR P, Stem P	NA
Manes.05G003300.v8.1	bZIP	SR X, Stem X	NA
Manes.05G026700.v8.1	bZIP	SR P/X, Stem P	KNOX1
Manes.05G083900.v8.1	bZIP	SR P/X, Stem P	KNOX1
Manes.05G144400.v8.1	bZIP	SR↓, Stem C/X	NA
Manes.05G151400.v8.1	bZIP	SR C/X, Stem P/C	NA
Manes.05G174500.v8.1	bZIP	SR P/X, Stem P	KNOX1
Manes.05G183200.v8.1	bZIP	SR↑, SR P, Stem P	NA
Manes.05G202100.v8.1	bZIP	NA	NA
Manes.06G019400.v8.1	bZIP	NA	NA
Manes.06G070900.v8.1	bZIP	SR P, Stem P	NA
Manes.06G078000.v8.1	bZIP	SR↓, Stem P	NA
Manes.06G079700.v8.1	bZIP	Stem P	NA
Manes.07G020400.v8.1	bZIP	SR P/X, Stem X	MYB7
Manes.08G024700.v8.1	bZIP	SR↓	NA
Manes.08G046700.v8.1	bZIP	NA	NA
Manes.08G062800.v8.1	bZIP	NA	NA
Manes.08G134500.v8.1	bZIP	SR P	NA
Manes.09G000300.v8.1	bZIP	SR↓	NA
Manes.09G004500.v8.1	bZIP	SR P/X, Stem P	KNOX1
Manes.09G031700.v8.1	bZIP	NA	NA
Manes.09G056100.v8.1	bZIP	Stem C/X	NA
Manes.09G057400.v8.1	bZIP	NA	NA
Manes.09G153300.v8.1	bZIP	SR↓	NA
Manes.10G001100.v8.1	bZIP	SR↑, SR C/X, Stem C/X	NA
Manes.10G080700.v8.1	bZIP	SR P/X, Stem P	KNOX1
Manes.10G123800.v8.1	bZIP	NA	NA
Manes.11G007100.v8.1	bZIP	SR P, Stem P	NA
Manes.11G081300.v8.1	bZIP	SR C/X	WOX14
Manes.11G085000.v8.1	bZIP	SR↓, SR P, Stem P	NA
Manes.11G093900.v8.1	bZIP	SR P, Stem P	NA
Manes.11G123600.v8.1	bZIP	SR C/X	WOX14
Manes.11G161300.v8.1	bZIP	NA	NA
Manes.11G161500.v8.1	bZIP	SR P, Stem X	NA
Manes.12G040300.v8.1	bZIP	NA	NA
Manes.12G091500.v8.1	bZIP	SR↑, SR X, Stem C/X	NA
Manes.12G117300.v8.1	bZIP	SR↑, SR P/X	KNOX1
Manes.12G140100.v8.1	bZIP	SR↑, SR P/X, Stem P	KNOX1
Manes.13G089700.v8.1	bZIP	SR↓	NA
Manes.13G109400.v8.1	bZIP	SR↑, SR P, Stem P	NA
Manes.13G136900.v8.1	bZIP	NA	NA
Manes.13G139500.v8.1	bZIP	SR↑, SR P/X, Stem C/X	NA
Manes.14G092600.v8.1	bZIP	SR↓, Stem P	NA
Manes.14G099100.v8.1	bZIP	SR↓, SR P, Stem P	NA
Manes.15G090700.v8.1	bZIP	SR X, Stem C/X	NA
Manes.15G191900.v8.1	bZIP	Stem P/X	NA
Manes.15G192000.v8.1	bZIP	Stem P/X	NA
Manes.16G120300.v8.1	bZIP	SR X	PXL
Manes.16G137300.v8.1	bZIP	SR↑, SR P, Stem P	NA
Manes.18G001000.v8.1	bZIP	SR P, Stem P/X	NA
Manes.18G005000.v8.1	bZIP	SR P/X, Stem X	MYB7
Manes.18G037900.v8.1	bZIP	SR↓, SR P/X	KNOX1
Manes.18G048100.v8.1	bZIP	SR C/X, Stem X	WOX14
Manes.18G049100.v8.1	bZIP	SR P	NA
Manes.18G071600.v8.1	bZIP	NA	NA
Manes.18G071700.v8.1	bZIP	SR P, Stem P	NA
Manes.18G090600.v8.1	bZIP	NA	NA
Manes.18G092700.v8.1	bZIP	Stem X	MYB46
Manes.18G136300.v8.1	bZIP	NA	NA
Manes.S074600.v8.1	bZIP	NA	NA
Manes.S095200.v8.1	bZIP	NA	NA
Manes.S095900.v8.1	bZIP	NA	NA
Manes.01G006600.v8.1	C2H2	SR↑	NA
Manes.01G006800.v8.1	C2H2	NA	NA
Manes.01G006900.v8.1	C2H2	NA	NA
Manes.01G081000.v8.1	C2H2	SR↓, Stem X	MYB46
Manes.01G111600.v8.1	C2H2	SR P, Stem P	NA
Manes.01G121500.v8.1	C2H2	SR↑, SR P, Stem P	NA
Manes.01G163500.v8.1	C2H2	SR P, Stem P	NA
Manes.01G169000.v8.1	C2H2	NA	NA
Manes.01G176000.v8.1	C2H2	NA	NA
Manes.01G196000.v8.1	C2H2	SR↓, SR P, Stem P	NA
Manes.01G199200.v8.1	C2H2	SR↑, SR X	PXL
Manes.01G199300.v8.1	C2H2	NA	NA
Manes.01G204100.v8.1	C2H2	SR↓, SR P/X, Stem C/X	NA
Manes.01G225300.v8.1	C2H2	SR↓, SR P, Stem P	NA
Manes.01G269300.v8.1	C2H2	SR↓, SR P, Stem X	NA
Manes.02G039900.v8.1	C2H2	Stem X	MYB46
Manes.02G053200.v8.1	C2H2	SR↓, Stem X	MYB46
Manes.02G079300.v8.1	C2H2	SR↑, SR P/X, Stem P	KNOX1
Manes.02G096400.v8.1	C2H2	SR↓, Stem P	NA
Manes.02G113100.v8.1	C2H2	NA	NA
Manes.02G113200.v8.1	C2H2	NA	NA
Manes.02G121000.v8.1	C2H2	SR↑, SR P, Stem P	NA
Manes.02G128400.v8.1	C2H2	NA	NA
Manes.02G128500.v8.1	C2H2	NA	NA
Manes.02G134000.v8.1	C2H2	NA	NA
Manes.02G151500.v8.1	C2H2	NA	NA
Manes.02G160100.v8.1	C2H2	SR↑, SR P, Stem P/C	NA
Manes.02G190700.v8.1	C2H2	SR↑, SR C/X, Stem C/X	NA
Manes.02G195200.v8.1	C2H2	SR X, Stem P	NA
Manes.02G205100.v8.1	C2H2	Stem P/C	NA
Manes.03G010600.v8.1	C2H2	NA	NA
Manes.03G049100.v8.1	C2H2	SR P/X, Stem C/X	NA
Manes.03G090200.v8.1	C2H2	NA	NA
Manes.03G121500.v8.1	C2H2	SR↑, SR P	NA
Manes.03G163100.v8.1	C2H2	NA	NA
Manes.03G167500.v8.1	C2H2	NA	NA
Manes.03G167600.v8.1	C2H2	NA	NA
Manes.04G004800.v8.1	C2H2	Stem C/X	NA
Manes.04G009200.v8.1	C2H2	SR C/X, Stem C/X	NA
Manes.04G012700.v8.1	C2H2	NA	NA
Manes.04G012800.v8.1	C2H2	SR↓, SR P, Stem X	NA
Manes.04G023700.v8.1	C2H2	SR P/X, Stem P	KNOX1
Manes.04G031100.v8.1	C2H2	SR↓, Stem P	NA
Manes.04G090500.v8.1	C2H2	NA	NA
Manes.04G104400.v8.1	C2H2	Stem X	MYB46
Manes.04G140300.v8.1	C2H2	SR↑, SR P/X, Stem P/C	NA
Manes.04G155200.v8.1	C2H2	NA	NA
Manes.05G001500.v8.1	C2H2	SR↑, SR P	NA
Manes.05G049500.v8.1	C2H2	SR↓, Stem P	NA
Manes.05G065500.v8.1	C2H2	SR↑, SR P, Stem P	NA
Manes.05G073200.v8.1	C2H2	SR↓	NA
Manes.05G081800.v8.1	C2H2	SR↓, SR X	NA
Manes.05G087200.v8.1	C2H2	Stem X	MYB46
Manes.05G087300.v8.1	C2H2	NA	NA
Manes.05G093100.v8.1	C2H2	SR P, Stem P	NA
Manes.05G148300.v8.1	C2H2	SR C/X, Stem P/C	NA
Manes.05G162100.v8.1	C2H2	SR↓, Stem P/C	NA
Manes.05G176100.v8.1	C2H2	NA	NA
Manes.05G178900.v8.1	C2H2	SR C/X, Stem P	NA
Manes.05G180900.v8.1	C2H2	SR↓, SR P, Stem P	NA
Manes.05G199100.v8.1	C2H2	Stem X	MYB46
Manes.06G001400.v8.1	C2H2	SR P, Stem P	NA
Manes.06G071600.v8.1	C2H2	NA	NA
Manes.06G085000.v8.1	C2H2	Stem P/X	NA
Manes.06G087200.v8.1	C2H2	SR↓, Stem X	MYB46
Manes.06G114100.v8.1	C2H2	Stem P/C	NA
Manes.06G133500.v8.1	C2H2	NA	NA
Manes.06G149800.v8.1	C2H2	NA	NA
Manes.06G166400.v8.1	C2H2	SR↓	NA
Manes.07G043000.v8.1	C2H2	SR P, Stem P	NA
Manes.07G061700.v8.1	C2H2	NA	NA
Manes.07G095100.v8.1	C2H2	SR P	NA
Manes.07G097600.v8.1	C2H2	Stem C/X	NA
Manes.07G111900.v8.1	C2H2	Stem P	NA
Manes.07G119000.v8.1	C2H2	NA	NA
Manes.08G005700.v8.1	C2H2	NA	NA
Manes.08G012900.v8.1	C2H2	NA	NA
Manes.08G048200.v8.1	C2H2	SR P, Stem P	NA
Manes.08G085500.v8.1	C2H2	NA	NA
Manes.08G099700.v8.1	C2H2	SR P, Stem P	NA
Manes.08G107500.v8.1	C2H2	SR P/X, Stem P/X	NA
Manes.08G119600.v8.1	C2H2	SR↑, SR X, Stem C/X	NA
Manes.08G161500.v8.1	C2H2	NA	NA
Manes.09G023500.v8.1	C2H2	SR↓, SR X	NA
Manes.09G029400.v8.1	C2H2	SR↑, SR P, Stem P	NA
Manes.09G037900.v8.1	C2H2	NA	NA
Manes.09G038000.v8.1	C2H2	NA	NA
Manes.09G060400.v8.1	C2H2	NA	NA
Manes.09G062200.v8.1	C2H2	SR P	NA
Manes.09G069600.v8.1	C2H2	SR↓, Stem P	NA
Manes.09G090300.v8.1	C2H2	NA	NA
Manes.09G095100.v8.1	C2H2	NA	NA
Manes.09G095200.v8.1	C2H2	NA	NA
Manes.09G095300.v8.1	C2H2	NA	NA
Manes.09G169000.v8.1	C2H2	SR P/X, Stem P	KNOX1
Manes.10G036200.v8.1	C2H2	Stem X	MYB46
Manes.10G052000.v8.1	C2H2	NA	NA
Manes.10G080000.v8.1	C2H2	SR P, Stem P	NA
Manes.10G120600.v8.1	C2H2	SR P/X	KNOX1
Manes.10G144400.v8.1	C2H2	NA	NA
Manes.10G153300.v8.1	C2H2	SR↓, Stem C/X	NA
Manes.11G008900.v8.1	C2H2	NA	NA
Manes.11G025600.v8.1	C2H2	SR↑, Stem P	NA
Manes.11G064700.v8.1	C2H2	NA	NA
Manes.11G079400.v8.1	C2H2	NA	NA
Manes.11G134100.v8.1	C2H2	SR↓, Stem P	NA
Manes.11G142900.v8.1	C2H2	SR X, Stem P	NA
Manes.11G152400.v8.1	C2H2	SR↓, Stem X	MYB46
Manes.11G152600.v8.1	C2H2	NA	NA
Manes.11G156700.v8.1	C2H2	SR C/X, Stem C/X	NA
Manes.11G161000.v8.1	C2H2	SR P, Stem P	NA
Manes.12G086200.v8.1	C2H2	SR↓, SR P, Stem P	NA
Manes.12G113100.v8.1	C2H2	SR↓	NA
Manes.12G133700.v8.1	C2H2	SR↓, SR P, Stem P	NA
Manes.13G137400.v8.1	C2H2	SR↓, SR X, Stem X	MYB46
Manes.13G141500.v8.1	C2H2	SR↑, SR P, Stem P	NA
Manes.14G001400.v8.1	C2H2	SR↓, SR P, Stem P	NA
Manes.14G024700.v8.1	C2H2	SR C/X, Stem X	WOX14
Manes.14G036900.v8.1	C2H2	SR P, Stem P	NA
Manes.14G055400.v8.1	C2H2	SR P/X, Stem P	KNOX1
Manes.14G055900.v8.1	C2H2	SR↓, Stem C/X	NA
Manes.14G084100.v8.1	C2H2	SR↑, SR X, Stem X	PXL
Manes.14G098300.v8.1	C2H2	NA	NA
Manes.14G111200.v8.1	C2H2	NA	NA
Manes.14G173800.v8.1	C2H2	SR↓, Stem P	NA
Manes.15G006800.v8.1	C2H2	NA	NA
Manes.15G037600.v8.1	C2H2	NA	NA
Manes.15G122300.v8.1	C2H2	Stem C/X	NA
Manes.15G133200.v8.1	C2H2	Stem X	MYB46
Manes.15G137500.v8.1	C2H2	SR P, Stem P	NA
Manes.15G139200.v8.1	C2H2	SR↓, SR C/X, Stem P/X	NA
Manes.15G141300.v8.1	C2H2	SR P	NA
Manes.15G141400.v8.1	C2H2	SR X	PXL
Manes.15G155700.v8.1	C2H2	Stem X	MYB46
Manes.15G161800.v8.1	C2H2	SR P/X, Stem P/X	NA
Manes.15G168100.v8.1	C2H2	NA	NA
Manes.16G127300.v8.1	C2H2	SR↑, SR P/X, Stem P	KNOX1
Manes.17G012700.v8.1	C2H2	NA	NA
Manes.17G086600.v8.1	C2H2	SR↑, SR P/X, Stem P	KNOX1
Manes.17G090100.v8.1	C2H2	SR↓, SR P, Stem P	NA
Manes.17G092100.v8.1	C2H2	SR↓, Stem P	NA
Manes.17G092200.v8.1	C2H2	SR↑, SR X	PXL
Manes.18G014300.v8.1	C2H2	NA	NA
Manes.18G045300.v8.1	C2H2	SR↓, SR P, Stem P	NA
Manes.18G066500.v8.1	C2H2	NA	NA
Manes.18G072700.v8.1	C2H2	NA	NA
Manes.18G074000.v8.1	C2H2	NA	NA
Manes.18G099800.v8.1	C2H2	SR↑, SR P/X, Stem P	KNOX1
Manes.S002300.v8.1	C2H2	NA	NA
Manes.S010100.v8.1	C2H2	NA	NA
Manes.S096600.v8.1	C2H2	NA	NA
Manes.01G113200.v8.1	C3H	SR↓, SR X, Stem X	MYB46
Manes.01G160800.v8.1	C3H	SR↓, SR P, Stem P	NA
Manes.01G178200.v8.1	C3H	Stem P	NA
Manes.01G215400.v8.1	C3H	SR X, Stem X	NA
Manes.02G072100.v8.1	C3H	SR↓, SR X, Stem X	MYB46
Manes.02G101200.v8.1	C3H	SR P, Stem P	NA
Manes.02G115900.v8.1	C3H	NA	NA
Manes.02G118800.v8.1	C3H	SR P, Stem P	NA
Manes.02G222200.v8.1	C3H	Stem X	MYB46
Manes.03G029600.v8.1	C3H	SR↓, SR P, Stem P	NA
Manes.03G034200.v8.1	C3H	SR C/X, Stem P/C	NA
Manes.03G057100.v8.1	C3H	SR↓, Stem P/C	NA
Manes.03G076000.v8.1	C3H	NA	NA
Manes.03G192500.v8.1	C3H	Stem P/X	NA
Manes.05G066400.v8.1	C3H	SR C/X, Stem P/C	NA
Manes.06G114200.v8.1	C3H	SR P/X, Stem P	KNOX1
Manes.06G130900.v8.1	C3H	NA	NA
Manes.06G142500.v8.1	C3H	Stem P/X	NA
Manes.07G006200.v8.1	C3H	SR C/X	WOX14
Manes.07G130600.v8.1	C3H	SR↓, SR P, Stem P	NA
Manes.08G046400.v8.1	C3H	SR C/X, Stem P	NA
Manes.08G048800.v8.1	C3H	Stem X	MYB46
Manes.08G104100.v8.1	C3H	SR↓, SR P/C, Stem X	WOX14
Manes.08G108700.v8.1	C3H	NA	NA
Manes.08G129400.v8.1	C3H	NA	NA
Manes.09G024900.v8.1	C3H	SR P/X, Stem P/X	NA
Manes.09G034900.v8.1	C3H	Stem P	NA
Manes.09G185200.v8.1	C3H	SR↓, SR P, Stem P	NA
Manes.10G011700.v8.1	C3H	SR↓, SR P, Stem P	NA
Manes.10G063900.v8.1	C3H	SR X, Stem C/X	NA
Manes.10G111800.v8.1	C3H	Stem P	NA
Manes.10G142900.v8.1	C3H	SR C/X, Stem X	WOX14
Manes.10G144700.v8.1	C3H	SR P/X, Stem P/X	NA
Manes.11G016000.v8.1	C3H	SR↑, SR X, Stem C/X	NA
Manes.11G052900.v8.1	C3H	NA	NA
Manes.11G081200.v8.1	C3H	SR C/X	WOX14
Manes.11G148500.v8.1	C3H	Stem X	MYB46
Manes.12G069000.v8.1	C3H	Stem P/X	NA
Manes.12G089200.v8.1	C3H	NA	NA
Manes.12G153500.v8.1	C3H	NA	NA
Manes.13G065500.v8.1	C3H	SR↓, SR P, Stem P/X	NA
Manes.13G143700.v8.1	C3H	NA	NA
Manes.14G002700.v8.1	C3H	SR↓, SR P/X, Stem P/X	NA
Manes.14G055800.v8.1	C3H	SR C/X, Stem C/X	NA
Manes.14G108300.v8.1	C3H	SR↓, SR X, Stem X	MYB46
Manes.14G130400.v8.1	C3H	SR C/X	WOX14
Manes.15G014500.v8.1	C3H	NA	NA
Manes.15G103200.v8.1	C3H	SR C/X	WOX14
Manes.16G030100.v8.1	C3H	Stem P	NA
Manes.16G076700.v8.1	C3H	SR↓, SR P/C, Stem X	WOX14
Manes.16G105900.v8.1	C3H	SR↓, SR P/X, Stem P	KNOX1
Manes.17G014200.v8.1	C3H	SR P/X, Stem P/X	NA
Manes.17G014300.v8.1	C3H	Stem P	NA
Manes.S020000.v8.1	C3H	NA	NA
Manes.03G202200.v8.1	CAMTA	SR P, Stem P	NA
Manes.03G210600.v8.1	CAMTA	SR P/X, Stem P	KNOX1
Manes.06G012800.v8.1	CAMTA	SR↓, Stem P/X	NA
Manes.12G009600.v8.1	CAMTA	SR P/X, Stem P	KNOX1
Manes.12G134300.v8.1	CAMTA	Stem P/C	NA
Manes.13G010200.v8.1	CAMTA	SR↓, SR P/X, Stem X	MYB7
Manes.01G012000.v8.1	CO-like	NA	NA
Manes.01G024100.v8.1	CO-like	NA	NA
Manes.01G214400.v8.1	CO-like	SR↓, SR C/X, Stem P/C	NA
Manes.02G062700.v8.1	CO-like	SR↑, SR P, Stem P	NA
Manes.03G006000.v8.1	CO-like	SR↓, SR P, Stem P	NA
Manes.05G137600.v8.1	CO-like	SR↓, Stem P	NA
Manes.06G028200.v8.1	CO-like	SR↓, SR X	NA
Manes.06G068600.v8.1	CO-like	SR↓, Stem P	NA
Manes.08G103500.v8.1	CO-like	SR↓, SR C/X, Stem C/X	NA
Manes.09G185700.v8.1	CO-like	SR C/X, Stem C/X	NA
Manes.11G079100.v8.1	CO-like	SR P/X	KNOX1
Manes.13G059800.v8.1	CO-like	SR↓, SR P, Stem P	NA
Manes.13G073500.v8.1	CO-like	NA	NA
Manes.13G091300.v8.1	CO-like	NA	NA
Manes.14G102400.v8.1	CO-like	SR↓	NA
Manes.14G108200.v8.1	CO-like	SR X, Stem C/X	NA
Manes.14G161500.v8.1	CO-like	SR↓, SR P/C, Stem C/X	NA
Manes.16G133200.v8.1	CO-like	SR↓, SR P	NA
Manes.S099400.v8.1	CO-like	NA	NA
Manes.03G023000.v8.1	CPP	SR↓	NA
Manes.03G062000.v8.1	CPP	SR↓, Stem P/C	NA
Manes.03G174900.v8.1	CPP	SR C/X, Stem C/X	NA
Manes.04G117200.v8.1	CPP	SR↑, SR C/X, Stem C/X	NA
Manes.09G155000.v8.1	CPP	SR↑, SR C/X	WOX14
Manes.15G031500.v8.1	CPP	SR X, Stem C/X	NA
Manes.16G071700.v8.1	CPP	Stem P/C	NA
Manes.16G113800.v8.1	CPP	SR X	PXL
Manes.16G119900.v8.1	CPP	SR C/X, Stem C/X	NA
Manes.01G106200.v8.1	DBB	SR↓, SR P, Stem P/C	NA
Manes.03G085600.v8.1	DBB	SR↓, Stem P	NA
Manes.04G044000.v8.1	DBB	SR↓	NA
Manes.04G083700.v8.1	DBB	SR↑, SR P	NA
Manes.04G085300.v8.1	DBB	NA	NA
Manes.05G152700.v8.1	DBB	SR↑, SR P, Stem P	NA
Manes.10G121700.v8.1	DBB	NA	NA
Manes.10G127600.v8.1	DBB	NA	NA
Manes.11G082100.v8.1	DBB	SR↑, SR X, Stem C/X	NA
Manes.11G087900.v8.1	DBB	NA	NA
Manes.11G122000.v8.1	DBB	SR↓, SR P/X, Stem P/X	NA
Manes.15G067100.v8.1	DBB	SR↓	NA
Manes.15G098000.v8.1	DBB	SR↓	NA
Manes.01G035000.v8.1	Dof	SR↑, SR P, Stem P	NA
Manes.01G036500.v8.1	Dof	SR↓, SR P, Stem P	NA
Manes.01G092100.v8.1	Dof	SR↓, Stem C/X	NA
Manes.01G244000.v8.1	Dof	SR P/C, Stem P/C	NA
Manes.02G005000.v8.1	Dof	Stem C/X	NA
Manes.02G176400.v8.1	Dof	NA	NA
Manes.03G111600.v8.1	Dof	NA	NA
Manes.04G026400.v8.1	Dof	SR↑, SR C/X, Stem C/X	NA
Manes.04G033900.v8.1	Dof	SR P, Stem P	NA
Manes.04G137800.v8.1	Dof	SR↑, SR C/X	WOX14
Manes.05G020600.v8.1	Dof	SR P/C, Stem P/C	NA
Manes.05G103100.v8.1	Dof	SR↓, SR P, Stem P	NA
Manes.05G192300.v8.1	Dof	SR P, Stem P	NA
Manes.06G080600.v8.1	Dof	SR↓, SR X, Stem C/X	NA
Manes.06G091600.v8.1	Dof	SR↓, Stem P	NA
Manes.06G105100.v8.1	Dof	SR↑, SR P, Stem P	NA
Manes.07G115400.v8.1	Dof	SR P, Stem P	NA
Manes.08G034200.v8.1	Dof	NA	NA
Manes.08G152100.v8.1	Dof	SR P, Stem P	NA
Manes.09G046100.v8.1	Dof	NA	NA
Manes.09G136300.v8.1	Dof	SR P/C	WOX14
Manes.10G031200.v8.1	Dof	SR↓, SR P, Stem P	NA
Manes.11G028600.v8.1	Dof	SR↓, SR C/X, Stem C/X	NA
Manes.11G131600.v8.1	Dof	SR P, Stem P	NA
Manes.11G140300.v8.1	Dof	SR P/C, Stem P	NA
Manes.12G095300.v8.1	Dof	SR↑, SR P/C, Stem C/X	NA
Manes.12G096300.v8.1	Dof	SR↓, SR P, Stem P/C	NA
Manes.12G124100.v8.1	Dof	SR↑	NA
Manes.13G102100.v8.1	Dof	SR C/X	WOX14
Manes.13G129100.v8.1	Dof	SR↓, SR P, Stem P	NA
Manes.13G130300.v8.1	Dof	SR↑, SR C/X, Stem C/X	NA
Manes.14G065600.v8.1	Dof	SR↑, SR P, Stem P/C	NA
Manes.14G079000.v8.1	Dof	SR↑, SR P	NA
Manes.14G089300.v8.1	Dof	SR↓, SR C/X	WOX14
Manes.16G024500.v8.1	Dof	SR P, Stem P	NA
Manes.16G029700.v8.1	Dof	SR P, Stem P	NA
Manes.16G029800.v8.1	Dof	SR↑, SR P, Stem P	NA
Manes.16G039600.v8.1	Dof	NA	NA
Manes.17G042800.v8.1	Dof	SR P, Stem P	NA
Manes.17G047200.v8.1	Dof	SR P, Stem P	NA
Manes.17G047300.v8.1	Dof	SR P, Stem P	NA
Manes.17G055700.v8.1	Dof	SR↑, SR P, Stem P	NA
Manes.18G035400.v8.1	Dof	SR↓, Stem X	MYB46
Manes.18G089000.v8.1	Dof	Stem X	MYB46
Manes.18G089100.v8.1	Dof	NA	NA
Manes.04G000400.v8.1	E2F_DP	SR C/X, Stem C/X	NA
Manes.06G100000.v8.1	E2F_DP	SR↑, SR C/X	WOX14
Manes.08G010800.v8.1	E2F_DP	SR↓, SR X, Stem X	MYB46
Manes.08G031600.v8.1	E2F_DP	SR↑, SR C/X, Stem C/X	NA
Manes.09G066000.v8.1	E2F_DP	SR↓, SR P/X, Stem P	KNOX1
Manes.11G165300.v8.1	E2F_DP	SR X	PXL
Manes.14G070800.v8.1	E2F_DP	SR↑, SR X	PXL
Manes.17G119400.v8.1	E2F_DP	SR↑, SR C/X, Stem C/X	NA
Manes.18G014400.v8.1	E2F_DP	SR C/X	WOX14
Manes.03G139600.v8.1	EIL	NA	NA
Manes.04G052000.v8.1	EIL	SR P/X, Stem P	KNOX1
Manes.06G168800.v8.1	EIL	Stem P	NA
Manes.13G091500.v8.1	EIL	NA	NA
Manes.13G091600.v8.1	EIL	NA	NA
Manes.14G014100.v8.1	EIL	Stem P/X	NA
Manes.01G012200.v8.1	ERF	Stem X	MYB46
Manes.01G022500.v8.1	ERF	SR↑, SR P/X	KNOX1
Manes.01G046200.v8.1	ERF	SR↓, Stem P	NA
Manes.01G067300.v8.1	ERF	NA	NA
Manes.01G067400.v8.1	ERF	NA	NA
Manes.01G067500.v8.1	ERF	NA	NA
Manes.01G083400.v8.1	ERF	NA	NA
Manes.01G085100.v8.1	ERF	SR↓	NA
Manes.01G085200.v8.1	ERF	SR↓, SR P/X, Stem X	MYB7
Manes.01G085400.v8.1	ERF	SR↓, Stem P	NA
Manes.01G101000.v8.1	ERF	NA	NA
Manes.01G222600.v8.1	ERF	SR P/X, Stem P	KNOX1
Manes.01G245200.v8.1	ERF	NA	NA
Manes.01G249600.v8.1	ERF	SR↑, SR C/X	WOX14
Manes.01G262100.v8.1	ERF	SR↓, Stem P	NA
Manes.01G271300.v8.1	ERF	SR↑	NA
Manes.02G010700.v8.1	ERF	SR↓, Stem P	NA
Manes.02G013200.v8.1	ERF	SR↓, Stem P	NA
Manes.02G041500.v8.1	ERF	NA	NA
Manes.02G042400.v8.1	ERF	SR↓, SR P, Stem P	NA
Manes.02G042500.v8.1	ERF	NA	NA
Manes.02G049200.v8.1	ERF	NA	NA
Manes.02G154400.v8.1	ERF	SR↓, SR X, Stem X	MYB46
Manes.02G161700.v8.1	ERF	SR↑, SR P/X, Stem P	KNOX1
Manes.02G182000.v8.1	ERF	NA	NA
Manes.02G208000.v8.1	ERF	SR↓, Stem P	NA
Manes.02G208500.v8.1	ERF	NA	NA
Manes.03G011000.v8.1	ERF	SR C/X, Stem C/X	NA
Manes.03G015400.v8.1	ERF	NA	NA
Manes.03G025200.v8.1	ERF	SR↓	NA
Manes.03G044100.v8.1	ERF	SR↓, Stem P	NA
Manes.03G056100.v8.1	ERF	SR↓, Stem P	NA
Manes.03G058500.v8.1	ERF	SR P/X, Stem P	KNOX1
Manes.03G098000.v8.1	ERF	NA	NA
Manes.03G106300.v8.1	ERF	SR↓, SR X, Stem P	NA
Manes.03G147500.v8.1	ERF	SR↑, SR P	NA
Manes.03G165100.v8.1	ERF	SR C/X, Stem C/X	NA
Manes.03G165200.v8.1	ERF	NA	NA
Manes.03G165300.v8.1	ERF	NA	NA
Manes.03G192400.v8.1	ERF	NA	NA
Manes.03G199300.v8.1	ERF	SR X, Stem P/C	NA
Manes.04G093200.v8.1	ERF	SR↑, SR P	NA
Manes.04G094600.v8.1	ERF	SR↑, SR C/X	WOX14
Manes.04G105000.v8.1	ERF	SR C/X, Stem C/X	NA
Manes.04G114000.v8.1	ERF	NA	NA
Manes.04G131900.v8.1	ERF	NA	NA
Manes.04G150100.v8.1	ERF	SR P, Stem P	NA
Manes.05G021900.v8.1	ERF	SR↑, SR P, Stem P	NA
Manes.05G026200.v8.1	ERF	SR C/X, Stem C/X	NA
Manes.05G040000.v8.1	ERF	NA	NA
Manes.05G052000.v8.1	ERF	SR P, Stem P	NA
Manes.05G054200.v8.1	ERF	NA	NA
Manes.05G054300.v8.1	ERF	NA	NA
Manes.05G054400.v8.1	ERF	SR↓	NA
Manes.05G106400.v8.1	ERF	SR↓, SR C/X, Stem C/X	NA
Manes.05G116800.v8.1	ERF	NA	NA
Manes.05G153700.v8.1	ERF	NA	NA
Manes.05G175800.v8.1	ERF	SR P/X, Stem P/X	NA
Manes.06G058200.v8.1	ERF	NA	NA
Manes.06G068900.v8.1	ERF	SR C/X, Stem P/C	NA
Manes.06G127000.v8.1	ERF	NA	NA
Manes.06G131100.v8.1	ERF	NA	NA
Manes.06G131200.v8.1	ERF	SR↓, SR P, Stem P	NA
Manes.06G131300.v8.1	ERF	NA	NA
Manes.06G143100.v8.1	ERF	NA	NA
Manes.06G143200.v8.1	ERF	NA	NA
Manes.06G156400.v8.1	ERF	SR↓	NA
Manes.07G114500.v8.1	ERF	SR↓, Stem X	MYB46
Manes.07G131900.v8.1	ERF	NA	NA
Manes.07G135300.v8.1	ERF	SR↓, SR P, Stem P	NA
Manes.08G021600.v8.1	ERF	SR↓	NA
Manes.08G022000.v8.1	ERF	NA	NA
Manes.08G048500.v8.1	ERF	NA	NA
Manes.08G096900.v8.1	ERF	SR P, Stem P	NA
Manes.08G099800.v8.1	ERF	SR↑, SR C/X	WOX14
Manes.08G101300.v8.1	ERF	SR↑, SR X	PXL
Manes.08G137700.v8.1	ERF	NA	NA
Manes.08G145400.v8.1	ERF	SR↓, Stem X	MYB46
Manes.09G028500.v8.1	ERF	SR↓, SR X, Stem C/X	NA
Manes.09G140100.v8.1	ERF	SR↑	NA
Manes.09G146100.v8.1	ERF	NA	NA
Manes.09G149000.v8.1	ERF	NA	NA
Manes.09G173200.v8.1	ERF	NA	NA
Manes.09G188100.v8.1	ERF	NA	NA
Manes.10G010300.v8.1	ERF	NA	NA
Manes.10G031600.v8.1	ERF	SR↓, SR P/X, Stem X	MYB7
Manes.10G056300.v8.1	ERF	SR↓	NA
Manes.11G013700.v8.1	ERF	SR P/X, Stem P/X	NA
Manes.11G035600.v8.1	ERF	SR↑, SR P	NA
Manes.11G055000.v8.1	ERF	NA	NA
Manes.11G062900.v8.1	ERF	NA	NA
Manes.11G064100.v8.1	ERF	SR↑, SR C/X, Stem C/X	NA
Manes.11G064200.v8.1	ERF	SR↑, SR C/X, Stem C/X	NA
Manes.11G074500.v8.1	ERF	NA	NA
Manes.11G076500.v8.1	ERF	NA	NA
Manes.11G158600.v8.1	ERF	NA	NA
Manes.12G022600.v8.1	ERF	NA	NA
Manes.12G031700.v8.1	ERF	NA	NA
Manes.12G047500.v8.1	ERF	SR↓, Stem X	MYB46
Manes.12G087500.v8.1	ERF	SR↓, SR C/X, Stem P/C	NA
Manes.12G136800.v8.1	ERF	SR↓, SR P, Stem P/X	NA
Manes.12G146000.v8.1	ERF	NA	NA
Manes.13G023700.v8.1	ERF	NA	NA
Manes.13G033000.v8.1	ERF	NA	NA
Manes.13G033100.v8.1	ERF	NA	NA
Manes.13G033200.v8.1	ERF	Stem X	MYB46
Manes.13G041400.v8.1	ERF	NA	NA
Manes.13G049600.v8.1	ERF	SR↓, Stem X	MYB46
Manes.13G081100.v8.1	ERF	NA	NA
Manes.13G093300.v8.1	ERF	SR X	PXL
Manes.13G120400.v8.1	ERF	NA	NA
Manes.13G125100.v8.1	ERF	SR↓	NA
Manes.13G143500.v8.1	ERF	SR↓, SR C/X, Stem P	NA
Manes.13G148300.v8.1	ERF	SR C/X, Stem C/X	NA
Manes.14G019000.v8.1	ERF	NA	NA
Manes.14G029500.v8.1	ERF	SR↓, Stem P	NA
Manes.14G029600.v8.1	ERF	SR↓	NA
Manes.14G038900.v8.1	ERF	SR↓, SR P/X, Stem P	KNOX1
Manes.14G039000.v8.1	ERF	SR↓, SR P/X, Stem P	KNOX1
Manes.14G044700.v8.1	ERF	NA	NA
Manes.14G101900.v8.1	ERF	SR C/X, Stem C/X	NA
Manes.14G132700.v8.1	ERF	NA	NA
Manes.15G009900.v8.1	ERF	SR↓, SR P/X, Stem X	MYB7
Manes.15G014600.v8.1	ERF	SR↑, SR C/X	WOX14
Manes.15G039500.v8.1	ERF	NA	NA
Manes.15G039600.v8.1	ERF	NA	NA
Manes.15G039700.v8.1	ERF	SR↓, Stem P/C	NA
Manes.15G053900.v8.1	ERF	SR↑, SR P	NA
Manes.15G066800.v8.1	ERF	SR C/X, Stem C/X	NA
Manes.15G066900.v8.1	ERF	SR↓, SR C/X, Stem X	WOX14
Manes.15G092200.v8.1	ERF	NA	NA
Manes.15G108400.v8.1	ERF	NA	NA
Manes.16G030400.v8.1	ERF	SR C/X, Stem C/X	NA
Manes.16G030600.v8.1	ERF	SR↓, SR X, Stem P/X	NA
Manes.16G034200.v8.1	ERF	Stem X	MYB46
Manes.16G075800.v8.1	ERF	SR↑, SR P, Stem C/X	NA
Manes.16G087300.v8.1	ERF	NA	NA
Manes.16G090900.v8.1	ERF	SR C/X	WOX14
Manes.16G111000.v8.1	ERF	Stem C/X	NA
Manes.16G121500.v8.1	ERF	SR↓, Stem C/X	NA
Manes.16G126900.v8.1	ERF	SR↑, SR C/X, Stem C/X	NA
Manes.17G048200.v8.1	ERF	Stem P	NA
Manes.17G048400.v8.1	ERF	SR↓, Stem P/C	NA
Manes.17G051600.v8.1	ERF	SR↓	NA
Manes.17G051700.v8.1	ERF	NA	NA
Manes.18G019100.v8.1	ERF	NA	NA
Manes.18G040400.v8.1	ERF	SR↑, SR P/X	KNOX1
Manes.18G069000.v8.1	ERF	Stem P/C	NA
Manes.18G075600.v8.1	ERF	NA	NA
Manes.18G093800.v8.1	ERF	NA	NA
Manes.18G097200.v8.1	ERF	Stem C/X	NA
Manes.18G118800.v8.1	ERF	NA	NA
Manes.18G118900.v8.1	ERF	SR↓	NA
Manes.18G119500.v8.1	ERF	NA	NA
Manes.18G125700.v8.1	ERF	SR↓, Stem P	NA
Manes.S034200.v8.1	ERF	NA	NA
Manes.S092600.v8.1	ERF	NA	NA
Manes.01G122100.v8.1	FAR1	Stem X	MYB46
Manes.01G225200.v8.1	FAR1	Stem X	MYB46
Manes.02G080200.v8.1	FAR1	NA	NA
Manes.02G117400.v8.1	FAR1	NA	NA
Manes.03G074400.v8.1	FAR1	SR C/X, Stem C/X	NA
Manes.04G035700.v8.1	FAR1	NA	NA
Manes.04G043000.v8.1	FAR1	NA	NA
Manes.04G043100.v8.1	FAR1	NA	NA
Manes.04G043300.v8.1	FAR1	NA	NA
Manes.04G043400.v8.1	FAR1	SR P/X, Stem P	KNOX1
Manes.04G111100.v8.1	FAR1	Stem X	MYB46
Manes.04G111200.v8.1	FAR1	SR P, Stem P	NA
Manes.05G129400.v8.1	FAR1	NA	NA
Manes.06G144900.v8.1	FAR1	NA	NA
Manes.07G084600.v8.1	FAR1	Stem X	MYB46
Manes.07G106900.v8.1	FAR1	NA	NA
Manes.08G069300.v8.1	FAR1	SR X, Stem X	NA
Manes.08G069400.v8.1	FAR1	SR C/X, Stem P/C	NA
Manes.09G001400.v8.1	FAR1	SR P/X, Stem P/X	NA
Manes.09G021300.v8.1	FAR1	Stem X	MYB46
Manes.09G036600.v8.1	FAR1	SR↓, Stem P	NA
Manes.09G036700.v8.1	FAR1	NA	NA
Manes.10G022100.v8.1	FAR1	Stem X	MYB46
Manes.10G110600.v8.1	FAR1	Stem P/X	NA
Manes.11G111500.v8.1	FAR1	NA	NA
Manes.11G121700.v8.1	FAR1	NA	NA
Manes.12G059800.v8.1	FAR1	NA	NA
Manes.13G055500.v8.1	FAR1	Stem P/X	NA
Manes.13G055600.v8.1	FAR1	SR P, Stem P	NA
Manes.13G055700.v8.1	FAR1	NA	NA
Manes.13G062100.v8.1	FAR1	NA	NA
Manes.15G020900.v8.1	FAR1	SR P, Stem P	NA
Manes.15G114300.v8.1	FAR1	Stem X	MYB46
Manes.15G155500.v8.1	FAR1	SR↓	NA
Manes.16G062000.v8.1	FAR1	NA	NA
Manes.16G123400.v8.1	FAR1	Stem P/X	NA
Manes.01G035100.v8.1	G2-like	SR↑, SR P, Stem P	NA
Manes.01G103800.v8.1	G2-like	Stem X	MYB46
Manes.01G121700.v8.1	G2-like	NA	NA
Manes.01G170000.v8.1	G2-like	SR↓, SR P/X, Stem P	KNOX1
Manes.02G079700.v8.1	G2-like	SR P, Stem P	NA
Manes.02G082300.v8.1	G2-like	NA	NA
Manes.02G129800.v8.1	G2-like	SR↓, SR X, Stem X	MYB46
Manes.03G077700.v8.1	G2-like	SR P, Stem P	NA
Manes.03G148100.v8.1	G2-like	SR↓, SR C/X, Stem C/X	NA
Manes.05G101800.v8.1	G2-like	SR↑, SR P, Stem P	NA
Manes.05G168600.v8.1	G2-like	NA	NA
Manes.06G001800.v8.1	G2-like	SR↑, SR P, Stem P	NA
Manes.06G035600.v8.1	G2-like	NA	NA
Manes.06G060000.v8.1	G2-like	SR↓, SR P, Stem P	NA
Manes.06G071500.v8.1	G2-like	SR↑, SR P/X	KNOX1
Manes.06G178000.v8.1	G2-like	SR↑, SR X, Stem C/X	NA
Manes.07G000800.v8.1	G2-like	SR↑	NA
Manes.07G132500.v8.1	G2-like	NA	NA
Manes.08G014900.v8.1	G2-like	SR P, Stem P	NA
Manes.08G045400.v8.1	G2-like	Stem P	NA
Manes.08G062200.v8.1	G2-like	SR↓, SR X, Stem X	MYB46
Manes.08G095200.v8.1	G2-like	SR↑, SR P, Stem P	NA
Manes.08G140300.v8.1	G2-like	SR P, Stem P	NA
Manes.08G149600.v8.1	G2-like	SR P, Stem P	NA
Manes.09G002200.v8.1	G2-like	SR P/X, Stem X	MYB7
Manes.09G033400.v8.1	G2-like	SR↓, SR P, Stem P	NA
Manes.09G033500.v8.1	G2-like	SR P, Stem P	NA
Manes.09G105800.v8.1	G2-like	NA	NA
Manes.09G109300.v8.1	G2-like	SR P, Stem P	NA
Manes.09G142300.v8.1	G2-like	SR P, Stem P	NA
Manes.09G147400.v8.1	G2-like	Stem P	NA
Manes.12G035600.v8.1	G2-like	SR P	NA
Manes.12G089800.v8.1	G2-like	SR↓, Stem P	NA
Manes.12G093900.v8.1	G2-like	SR↓, Stem P	NA
Manes.13G128300.v8.1	G2-like	SR↓, SR P, Stem P	NA
Manes.13G142200.v8.1	G2-like	NA	NA
Manes.14G098400.v8.1	G2-like	Stem X	MYB46
Manes.14G127500.v8.1	G2-like	SR P, Stem P	NA
Manes.14G173600.v8.1	G2-like	SR P, Stem P	NA
Manes.15G053300.v8.1	G2-like	SR P/X, Stem P	KNOX1
Manes.15G140900.v8.1	G2-like	Stem X	MYB46
Manes.15G143500.v8.1	G2-like	SR↓, SR C/X, Stem X	WOX14
Manes.15G185500.v8.1	G2-like	SR↑, SR P, Stem P	NA
Manes.16G005500.v8.1	G2-like	NA	NA
Manes.16G040600.v8.1	G2-like	SR X, Stem X	NA
Manes.17G009200.v8.1	G2-like	SR↑, SR P/X	KNOX1
Manes.17G010300.v8.1	G2-like	SR P, Stem P	NA
Manes.17G026000.v8.1	G2-like	NA	NA
Manes.17G056600.v8.1	G2-like	NA	NA
Manes.17G091800.v8.1	G2-like	Stem C/X	NA
Manes.17G094500.v8.1	G2-like	Stem P	NA
Manes.18G025800.v8.1	G2-like	SR↑, SR X	PXL
Manes.18G144000.v8.1	G2-like	NA	NA
Manes.S107600.v8.1	G2-like	NA	NA
Manes.01G087500.v8.1	GATA	SR P, Stem P	NA
Manes.01G135900.v8.1	GATA	Stem P/C	NA
Manes.01G224400.v8.1	GATA	Stem P	NA
Manes.02G044400.v8.1	GATA	SR P/X, Stem P/X	NA
Manes.02G094300.v8.1	GATA	SR↑, SR P, Stem P/C	NA
Manes.02G099500.v8.1	GATA	SR↓, Stem X	MYB46
Manes.03G033200.v8.1	GATA	Stem P	NA
Manes.03G047800.v8.1	GATA	SR↓, Stem P	NA
Manes.03G059100.v8.1	GATA	Stem X	MYB46
Manes.03G154500.v8.1	GATA	SR↓, SR P, Stem P/X	NA
Manes.03G201300.v8.1	GATA	Stem P	NA
Manes.04G084400.v8.1	GATA	SR↓, Stem P	NA
Manes.04G132800.v8.1	GATA	SR C/X	WOX14
Manes.05G050300.v8.1	GATA	SR↑, Stem C/X	NA
Manes.05G189500.v8.1	GATA	SR P/X, Stem P	KNOX1
Manes.05G189600.v8.1	GATA	SR C/X, Stem C/X	NA
Manes.07G041200.v8.1	GATA	SR P, Stem P	NA
Manes.07G041300.v8.1	GATA	SR P, Stem P/X	NA
Manes.07G076400.v8.1	GATA	NA	NA
Manes.07G099600.v8.1	GATA	SR↓, SR X, Stem X	MYB46
Manes.08G113300.v8.1	GATA	SR↑, SR P	NA
Manes.08G149300.v8.1	GATA	SR↑, SR P/X	KNOX1
Manes.09G142600.v8.1	GATA	SR↓, SR X, Stem C/X	NA
Manes.09G174900.v8.1	GATA	NA	NA
Manes.10G046800.v8.1	GATA	SR X, Stem X	NA
Manes.10G097400.v8.1	GATA	NA	NA
Manes.11G034900.v8.1	GATA	Stem X	MYB46
Manes.11G146600.v8.1	GATA	SR X, Stem X	NA
Manes.15G007100.v8.1	GATA	NA	NA
Manes.15G049400.v8.1	GATA	Stem P	NA
Manes.15G103300.v8.1	GATA	NA	NA
Manes.16G074900.v8.1	GATA	SR C/X, Stem X	WOX14
Manes.16G080400.v8.1	GATA	SR↓	NA
Manes.16G102600.v8.1	GATA	Stem X	MYB46
Manes.18G056300.v8.1	GATA	SR C/X, Stem C/X	NA
Manes.18G056400.v8.1	GATA	SR↑, SR P, Stem P	NA
Manes.01G117600.v8.1	GeBP	Stem X	MYB46
Manes.07G017600.v8.1	GeBP	SR C/X	WOX14
Manes.09G156900.v8.1	GeBP	Stem X	MYB46
Manes.12G076500.v8.1	GeBP	SR C/X, Stem P/C	NA
Manes.16G016900.v8.1	GeBP	SR X	PXL
Manes.17G030100.v8.1	GeBP	SR C/X	WOX14
Manes.17G030200.v8.1	GeBP	NA	NA
Manes.01G008100.v8.1	GRAS	SR↑, SR P	NA
Manes.01G066400.v8.1	GRAS	SR↑, SR C/X, Stem C/X	NA
Manes.01G134900.v8.1	GRAS	SR C/X, Stem C/X	NA
Manes.01G171700.v8.1	GRAS	SR↓, Stem P	NA
Manes.01G171800.v8.1	GRAS	NA	NA
Manes.01G171900.v8.1	GRAS	SR↓, SR C/X, Stem P	NA
Manes.01G172000.v8.1	GRAS	SR↓, SR P, Stem P	NA
Manes.01G182400.v8.1	GRAS	Stem C/X	NA
Manes.02G027000.v8.1	GRAS	SR↑, SR C/X, Stem C/X	NA
Manes.02G038400.v8.1	GRAS	SR↑, SR P, Stem P	NA
Manes.02G058800.v8.1	GRAS	NA	NA
Manes.02G075900.v8.1	GRAS	SR↓, SR P/X, Stem X	MYB7
Manes.02G093300.v8.1	GRAS	SR X, Stem C/X	NA
Manes.02G130800.v8.1	GRAS	SR↑	NA
Manes.02G130900.v8.1	GRAS	SR↓, SR P, Stem P	NA
Manes.02G131000.v8.1	GRAS	SR↓	NA
Manes.02G131100.v8.1	GRAS	NA	NA
Manes.02G142500.v8.1	GRAS	SR P/X	KNOX1
Manes.02G161100.v8.1	GRAS	NA	NA
Manes.02G173300.v8.1	GRAS	SR P/C, Stem C/X	NA
Manes.02G190600.v8.1	GRAS	NA	NA
Manes.02G204600.v8.1	GRAS	NA	NA
Manes.02G204800.v8.1	GRAS	NA	NA
Manes.02G212600.v8.1	GRAS	NA	NA
Manes.03G121000.v8.1	GRAS	NA	NA
Manes.03G137800.v8.1	GRAS	NA	NA
Manes.03G203200.v8.1	GRAS	NA	NA
Manes.03G203700.v8.1	GRAS	NA	NA
Manes.03G203800.v8.1	GRAS	NA	NA
Manes.03G203900.v8.1	GRAS	NA	NA
Manes.03G204000.v8.1	GRAS	NA	NA
Manes.04G145200.v8.1	GRAS	NA	NA
Manes.04G164200.v8.1	GRAS	SR↓	NA
Manes.05G004100.v8.1	GRAS	NA	NA
Manes.05G048700.v8.1	GRAS	SR↑, SR P/X, Stem P	KNOX1
Manes.05G203600.v8.1	GRAS	NA	NA
Manes.06G151400.v8.1	GRAS	SR P/X, Stem X	MYB7
Manes.07G117400.v8.1	GRAS	SR P/X, Stem P	KNOX1
Manes.08G071100.v8.1	GRAS	SR X, Stem X	NA
Manes.08G089000.v8.1	GRAS	NA	NA
Manes.08G095400.v8.1	GRAS	NA	NA
Manes.08G095500.v8.1	GRAS	Stem P	NA
Manes.08G165800.v8.1	GRAS	SR↓, SR P/X, Stem P	KNOX1
Manes.09G082000.v8.1	GRAS	SR↓, SR P/X, Stem P	KNOX1
Manes.09G109800.v8.1	GRAS	Stem C/X	NA
Manes.09G119400.v8.1	GRAS	SR↓, Stem P	NA
Manes.10G029200.v8.1	GRAS	NA	NA
Manes.10G123300.v8.1	GRAS	SR↓	NA
Manes.11G002500.v8.1	GRAS	NA	NA
Manes.11G019900.v8.1	GRAS	NA	NA
Manes.11G083500.v8.1	GRAS	NA	NA
Manes.11G125900.v8.1	GRAS	SR↓, SR P, Stem P	NA
Manes.12G034000.v8.1	GRAS	NA	NA
Manes.12G061900.v8.1	GRAS	SR P, Stem P	NA
Manes.12G110800.v8.1	GRAS	NA	NA
Manes.12G114100.v8.1	GRAS	SR↑, SR P/C, Stem P	NA
Manes.13G013600.v8.1	GRAS	NA	NA
Manes.13G063600.v8.1	GRAS	SR↑, SR C/X, Stem X	WOX14
Manes.13G074700.v8.1	GRAS	NA	NA
Manes.13G111600.v8.1	GRAS	SR↓, SR X, Stem X	MYB46
Manes.13G113100.v8.1	GRAS	NA	NA
Manes.13G137100.v8.1	GRAS	SR↑, SR P, Stem P	NA
Manes.14G009600.v8.1	GRAS	SR↑, Stem X	NA
Manes.14G023500.v8.1	GRAS	SR P/X, Stem P/X	NA
Manes.14G054900.v8.1	GRAS	NA	NA
Manes.15G005100.v8.1	GRAS	SR↑	NA
Manes.15G063500.v8.1	GRAS	Stem P	NA
Manes.15G078300.v8.1	GRAS	SR↓	NA
Manes.15G078400.v8.1	GRAS	SR↓	NA
Manes.15G078700.v8.1	GRAS	NA	NA
Manes.15G078800.v8.1	GRAS	NA	NA
Manes.15G130800.v8.1	GRAS	SR X, Stem X	NA
Manes.17G080200.v8.1	GRAS	SR P/X, Stem P	KNOX1
Manes.18G075300.v8.1	GRAS	NA	NA
Manes.18G085800.v8.1	GRAS	NA	NA
Manes.18G099600.v8.1	GRAS	NA	NA
Manes.S025700.v8.1	GRAS	NA	NA
Manes.01G041800.v8.1	GRF	SR↓, SR P	NA
Manes.01G070800.v8.1	GRF	NA	NA
Manes.01G264700.v8.1	GRF	SR↓, Stem P	NA
Manes.02G031200.v8.1	GRF	NA	NA
Manes.03G039500.v8.1	GRF	SR C/X, Stem C/X	NA
Manes.04G144700.v8.1	GRF	NA	NA
Manes.05G043700.v8.1	GRF	SR↑, SR P/X	KNOX1
Manes.05G183900.v8.1	GRF	Stem C/X	NA
Manes.08G022300.v8.1	GRF	SR↑, Stem P/C	NA
Manes.08G160800.v8.1	GRF	SR↓, Stem X	MYB46
Manes.09G059500.v8.1	GRF	NA	NA
Manes.11G020200.v8.1	GRF	NA	NA
Manes.12G117600.v8.1	GRF	NA	NA
Manes.16G096400.v8.1	GRF	SR↓	NA
Manes.18G049600.v8.1	GRF	SR↑	NA
Manes.01G179900.v8.1	HB-other	SR P/X, Stem X	MYB7
Manes.02G140500.v8.1	HB-other	SR P/X, Stem X	MYB7
Manes.03G016800.v8.1	HB-other	SR↓, Stem P	NA
Manes.05G065900.v8.1	HB-other	Stem P/X	NA
Manes.08G085800.v8.1	HB-other	NA	NA
Manes.12G058700.v8.1	HB-other	SR C/X, Stem P	NA
Manes.13G085400.v8.1	HB-other	Stem X	MYB46
Manes.13G141800.v8.1	HB-other	SR P/X, Stem P	KNOX1
Manes.17G049300.v8.1	HB-other	Stem P/X	NA
Manes.18G063800.v8.1	HB-other	SR↑, SR P, Stem P	NA
Manes.07G066300.v8.1	HB-PHD	NA	NA
Manes.10G075000.v8.1	HB-PHD	SR C/X	WOX14
Manes.14G158300.v8.1	HB-PHD	SR P/X	KNOX1
Manes.01G038900.v8.1	HD-ZIP	SR↓	NA
Manes.01G084500.v8.1	HD-ZIP	SR↑, SR P/X, Stem P	KNOX1
Manes.01G122900.v8.1	HD-ZIP	NA	NA
Manes.01G187900.v8.1	HD-ZIP	SR↓, SR P, Stem P	NA
Manes.01G191500.v8.1	HD-ZIP	SR↓, SR P, Stem P	NA
Manes.01G242300.v8.1	HD-ZIP	SR P, Stem P/X	NA
Manes.01G261300.v8.1	HD-ZIP	NA	NA
Manes.01G272100.v8.1	HD-ZIP	SR↓, SR C/X, Stem C/X	NA
Manes.02G041800.v8.1	HD-ZIP	SR↑, SR X, Stem P	NA
Manes.02G149100.v8.1	HD-ZIP	SR↑, SR P, Stem P	NA
Manes.02G224400.v8.1	HD-ZIP	SR C/X, Stem C/X	NA
Manes.03G059200.v8.1	HD-ZIP	SR C/X, Stem C/X	NA
Manes.03G105000.v8.1	HD-ZIP	NA	NA
Manes.04G020100.v8.1	HD-ZIP	SR↓, SR C/X, Stem C/X	NA
Manes.04G130100.v8.1	HD-ZIP	SR↓, SR P, Stem P	NA
Manes.04G133100.v8.1	HD-ZIP	SR C/X, Stem C/X	NA
Manes.05G018700.v8.1	HD-ZIP	SR↓, SR P, Stem P	NA
Manes.05G039400.v8.1	HD-ZIP	SR↑, SR P/X	KNOX1
Manes.05G052900.v8.1	HD-ZIP	SR↑, SR P, Stem P	NA
Manes.05G096100.v8.1	HD-ZIP	SR X, Stem C/X	NA
Manes.05G098900.v8.1	HD-ZIP	SR↓, SR P, Stem P	NA
Manes.05G184800.v8.1	HD-ZIP	NA	NA
Manes.06G000300.v8.1	HD-ZIP	NA	NA
Manes.06G055000.v8.1	HD-ZIP	SR C/X, Stem C/X	NA
Manes.06G096600.v8.1	HD-ZIP	SR↑, SR P, Stem P	NA
Manes.06G145500.v8.1	HD-ZIP	NA	NA
Manes.07G000600.v8.1	HD-ZIP	SR↓, SR P, Stem P	NA
Manes.08G018300.v8.1	HD-ZIP	NA	NA
Manes.08G043900.v8.1	HD-ZIP	SR C/X, Stem C/X	NA
Manes.09G036500.v8.1	HD-ZIP	SR C/X, Stem C/X	NA
Manes.09G061400.v8.1	HD-ZIP	NA	NA
Manes.10G151200.v8.1	HD-ZIP	SR C/X, Stem C/X	NA
Manes.11G034600.v8.1	HD-ZIP	SR C/X, Stem C/X	NA
Manes.11G037800.v8.1	HD-ZIP	SR↓, SR P, Stem X	NA
Manes.11G146000.v8.1	HD-ZIP	SR↓, SR C/X, Stem C/X	NA
Manes.12G075600.v8.1	HD-ZIP	NA	NA
Manes.12G129800.v8.1	HD-ZIP	SR↑, SR P, Stem P	NA
Manes.13G071000.v8.1	HD-ZIP	NA	NA
Manes.13G096900.v8.1	HD-ZIP	SR↑, SR P, Stem P	NA
Manes.13G107400.v8.1	HD-ZIP	SR↓, SR P/X, Stem X	MYB7
Manes.13G136800.v8.1	HD-ZIP	SR C/X, Stem C/X	NA
Manes.14G028100.v8.1	HD-ZIP	NA	NA
Manes.14G074500.v8.1	HD-ZIP	SR↑, SR P/X, Stem P	KNOX1
Manes.14G122900.v8.1	HD-ZIP	SR↓, SR C/X, Stem C/X	NA
Manes.15G090000.v8.1	HD-ZIP	SR↑	NA
Manes.15G127800.v8.1	HD-ZIP	Stem C/X	NA
Manes.15G174800.v8.1	HD-ZIP	NA	NA
Manes.16G011100.v8.1	HD-ZIP	NA	NA
Manes.16G074600.v8.1	HD-ZIP	SR C/X, Stem C/X	NA
Manes.17G017400.v8.1	HD-ZIP	NA	NA
Manes.17G077200.v8.1	HD-ZIP	SR↑, SR X	PXL
Manes.17G122400.v8.1	HD-ZIP	SR↓, SR P, Stem P	NA
Manes.18G051600.v8.1	HD-ZIP	Stem P	NA
Manes.S025300.v8.1	HD-ZIP	NA	NA
Manes.S031200.v8.1	HD-ZIP	NA	NA
Manes.S061300.v8.1	HD-ZIP	NA	NA
Manes.03G032000.v8.1	HRT-like	SR↑, SR X, Stem C/X	NA
Manes.01G065200.v8.1	HSF	SR P/X, Stem P/X	NA
Manes.01G129900.v8.1	HSF	NA	NA
Manes.01G177700.v8.1	HSF	NA	NA
Manes.01G204200.v8.1	HSF	SR↓, Stem X	MYB46
Manes.02G087400.v8.1	HSF	NA	NA
Manes.02G136700.v8.1	HSF	SR↑, SR C/X, Stem C/X	NA
Manes.02G225800.v8.1	HSF	Stem C/X	NA
Manes.03G020500.v8.1	HSF	SR↑, SR P	NA
Manes.03G035500.v8.1	HSF	SR↑, SR P/X, Stem P/C	NA
Manes.03G049500.v8.1	HSF	SR↓, SR P, Stem P	NA
Manes.03G173200.v8.1	HSF	SR↓, Stem P	NA
Manes.05G081700.v8.1	HSF	Stem P	NA
Manes.05G174900.v8.1	HSF	SR C/X, Stem P/C	NA
Manes.08G020700.v8.1	HSF	SR↓, SR P, Stem P	NA
Manes.08G051600.v8.1	HSF	Stem X	MYB46
Manes.09G020300.v8.1	HSF	Stem X	MYB46
Manes.09G127300.v8.1	HSF	Stem P	NA
Manes.12G101000.v8.1	HSF	SR↓, SR P/X, Stem P/X	NA
Manes.13G124500.v8.1	HSF	SR↓, SR X, Stem X	MYB46
Manes.14G027700.v8.1	HSF	SR P/X, Stem P	KNOX1
Manes.15G032900.v8.1	HSF	SR↓	NA
Manes.15G057200.v8.1	HSF	SR P, Stem P	NA
Manes.15G136500.v8.1	HSF	SR↓, SR P, Stem P	NA
Manes.16G026700.v8.1	HSF	NA	NA
Manes.16G081500.v8.1	HSF	SR P/X	KNOX1
Manes.16G100700.v8.1	HSF	NA	NA
Manes.16G116200.v8.1	HSF	SR P/X, Stem P	KNOX1
Manes.17G044800.v8.1	HSF	SR↓, Stem P	NA
Manes.17G060600.v8.1	HSF	SR P/X, Stem P	KNOX1
Manes.18G038600.v8.1	HSF	SR C/X, Stem C/X	NA
Manes.S044100.v8.1	HSF	NA	NA
Manes.01G110000.v8.1	LBD	SR↑, SR P/C	WOX14
Manes.01G265300.v8.1	LBD	NA	NA
Manes.01G265400.v8.1	LBD	NA	NA
Manes.02G068400.v8.1	LBD	SR X, Stem P/X	NA
Manes.02G180900.v8.1	LBD	NA	NA
Manes.03G048400.v8.1	LBD	NA	NA
Manes.04G025300.v8.1	LBD	SR↑, SR X	PXL
Manes.04G140100.v8.1	LBD	NA	NA
Manes.05G044500.v8.1	LBD	Stem X	MYB46
Manes.05G044600.v8.1	LBD	NA	NA
Manes.05G087800.v8.1	LBD	NA	NA
Manes.05G180800.v8.1	LBD	SR↓, SR C/X, Stem P	NA
Manes.05G188800.v8.1	LBD	NA	NA
Manes.06G068500.v8.1	LBD	NA	NA
Manes.06G097500.v8.1	LBD	NA	NA
Manes.06G108700.v8.1	LBD	NA	NA
Manes.06G173400.v8.1	LBD	SR↑, SR P, Stem P	NA
Manes.07G058400.v8.1	LBD	SR P, Stem P	NA
Manes.07G102200.v8.1	LBD	NA	NA
Manes.07G102300.v8.1	LBD	SR C/X, Stem C/X	NA
Manes.07G118600.v8.1	LBD	NA	NA
Manes.07G132200.v8.1	LBD	SR C/X, Stem C/X	NA
Manes.07G134700.v8.1	LBD	NA	NA
Manes.07G138500.v8.1	LBD	SR↓, Stem X	MYB46
Manes.08G154100.v8.1	LBD	NA	NA
Manes.09G032700.v8.1	LBD	SR↑	NA
Manes.09G137400.v8.1	LBD	NA	NA
Manes.10G005700.v8.1	LBD	SR↓, Stem X	MYB46
Manes.10G008800.v8.1	LBD	NA	NA
Manes.10G010200.v8.1	LBD	Stem C/X	NA
Manes.10G027400.v8.1	LBD	NA	NA
Manes.10G042900.v8.1	LBD	NA	NA
Manes.11G026000.v8.1	LBD	NA	NA
Manes.11G140800.v8.1	LBD	SR C/X, Stem C/X	NA
Manes.12G000100.v8.1	LBD	NA	NA
Manes.12G030700.v8.1	LBD	NA	NA
Manes.12G091800.v8.1	LBD	NA	NA
Manes.12G093700.v8.1	LBD	NA	NA
Manes.12G093800.v8.1	LBD	Stem X	MYB46
Manes.12G110600.v8.1	LBD	SR↓, SR X	NA
Manes.13G031900.v8.1	LBD	SR↓	NA
Manes.13G113000.v8.1	LBD	Stem P/X	NA
Manes.13G128100.v8.1	LBD	NA	NA
Manes.13G128200.v8.1	LBD	SR↑, SR P, Stem X	NA
Manes.14G012200.v8.1	LBD	SR↑, Stem C/X	NA
Manes.14G029300.v8.1	LBD	NA	NA
Manes.14G062100.v8.1	LBD	NA	NA
Manes.14G073600.v8.1	LBD	NA	NA
Manes.14G102500.v8.1	LBD	SR↑, SR P	NA
Manes.15G149900.v8.1	LBD	SR↑, SR P, Stem P	NA
Manes.16G057100.v8.1	LBD	SR↓, SR P/C, Stem P/C	NA
Manes.16G081100.v8.1	LBD	NA	NA
Manes.17G051500.v8.1	LBD	NA	NA
Manes.17G112700.v8.1	LBD	SR↑, SR C/X, Stem C/X	NA
Manes.18G045200.v8.1	LBD	SR↓, Stem P	NA
Manes.S010300.v8.1	LBD	NA	NA
Manes.06G127100.v8.1	LFY	NA	NA
Manes.14G044200.v8.1	LFY	SR↓, Stem X	MYB46
Manes.03G069700.v8.1	LSD	SR P	NA
Manes.15G169200.v8.1	LSD	SR↓, SR P, Stem P	NA
Manes.16G027000.v8.1	LSD	Stem P	NA
Manes.16G062400.v8.1	LSD	SR X, Stem X	NA
Manes.01G034600.v8.1	M-type_MADS	SR P/X	KNOX1
Manes.02G059100.v8.1	M-type_MADS	NA	NA
Manes.03G020700.v8.1	M-type_MADS	NA	NA
Manes.05G103700.v8.1	M-type_MADS	NA	NA
Manes.05G112000.v8.1	M-type_MADS	NA	NA
Manes.05G188100.v8.1	M-type_MADS	NA	NA
Manes.05G208100.v8.1	M-type_MADS	NA	NA
Manes.07G036500.v8.1	M-type_MADS	NA	NA
Manes.07G039300.v8.1	M-type_MADS	NA	NA
Manes.07G046000.v8.1	M-type_MADS	NA	NA
Manes.07G051700.v8.1	M-type_MADS	NA	NA
Manes.07G111400.v8.1	M-type_MADS	NA	NA
Manes.08G035100.v8.1	M-type_MADS	NA	NA
Manes.08G107300.v8.1	M-type_MADS	NA	NA
Manes.09G043800.v8.1	M-type_MADS	NA	NA
Manes.09G181500.v8.1	M-type_MADS	NA	NA
Manes.10G086700.v8.1	M-type_MADS	NA	NA
Manes.10G093900.v8.1	M-type_MADS	NA	NA
Manes.10G100400.v8.1	M-type_MADS	NA	NA
Manes.10G129900.v8.1	M-type_MADS	SR P	NA
Manes.11G013500.v8.1	M-type_MADS	NA	NA
Manes.12G002600.v8.1	M-type_MADS	NA	NA
Manes.12G002900.v8.1	M-type_MADS	NA	NA
Manes.12G119300.v8.1	M-type_MADS	NA	NA
Manes.12G122200.v8.1	M-type_MADS	NA	NA
Manes.13G057000.v8.1	M-type_MADS	NA	NA
Manes.13G090200.v8.1	M-type_MADS	NA	NA
Manes.13G103700.v8.1	M-type_MADS	NA	NA
Manes.14G030700.v8.1	M-type_MADS	NA	NA
Manes.14G049900.v8.1	M-type_MADS	NA	NA
Manes.14G079700.v8.1	M-type_MADS	SR↑, SR C/X	WOX14
Manes.14G172000.v8.1	M-type_MADS	NA	NA
Manes.15G119400.v8.1	M-type_MADS	NA	NA
Manes.15G119500.v8.1	M-type_MADS	NA	NA
Manes.15G161100.v8.1	M-type_MADS	NA	NA
Manes.15G190500.v8.1	M-type_MADS	NA	NA
Manes.16G116000.v8.1	M-type_MADS	NA	NA
Manes.17G067800.v8.1	M-type_MADS	NA	NA
Manes.18G055600.v8.1	M-type_MADS	NA	NA
Manes.18G097600.v8.1	M-type_MADS	SR P	NA
Manes.18G104500.v8.1	M-type_MADS	NA	NA
Manes.01G025600.v8.1	MIKC_MADS	NA	NA
Manes.01G025700.v8.1	MIKC_MADS	NA	NA
Manes.01G103200.v8.1	MIKC_MADS	SR↓, Stem C/X	NA
Manes.01G128500.v8.1	MIKC_MADS	NA	NA
Manes.01G141900.v8.1	MIKC_MADS	NA	NA
Manes.01G263500.v8.1	MIKC_MADS	SR↓	NA
Manes.01G263800.v8.1	MIKC_MADS	NA	NA
Manes.02G030100.v8.1	MIKC_MADS	Stem C/X	NA
Manes.02G059300.v8.1	MIKC_MADS	SR P, Stem P/C	NA
Manes.02G085500.v8.1	MIKC_MADS	NA	NA
Manes.02G100400.v8.1	MIKC_MADS	NA	NA
Manes.02G145300.v8.1	MIKC_MADS	SR↓, SR P, Stem P	NA
Manes.02G156400.v8.1	MIKC_MADS	NA	NA
Manes.02G168500.v8.1	MIKC_MADS	NA	NA
Manes.05G041900.v8.1	MIKC_MADS	SR↓, SR P, Stem P	NA
Manes.05G042000.v8.1	MIKC_MADS	NA	NA
Manes.05G111900.v8.1	MIKC_MADS	NA	NA
Manes.05G123600.v8.1	MIKC_MADS	NA	NA
Manes.05G153000.v8.1	MIKC_MADS	NA	NA
Manes.06G081800.v8.1	MIKC_MADS	SR↓, SR P, Stem C/X	NA
Manes.06G081900.v8.1	MIKC_MADS	NA	NA
Manes.06G091500.v8.1	MIKC_MADS	NA	NA
Manes.06G141600.v8.1	MIKC_MADS	SR↑	NA
Manes.07G011600.v8.1	MIKC_MADS	NA	NA
Manes.07G038600.v8.1	MIKC_MADS	SR P/X, Stem P	KNOX1
Manes.09G019300.v8.1	MIKC_MADS	NA	NA
Manes.10G099000.v8.1	MIKC_MADS	Stem P	NA
Manes.10G135400.v8.1	MIKC_MADS	NA	NA
Manes.11G102300.v8.1	MIKC_MADS	NA	NA
Manes.12G126800.v8.1	MIKC_MADS	SR C/X, Stem X	WOX14
Manes.13G009600.v8.1	MIKC_MADS	NA	NA
Manes.14G088400.v8.1	MIKC_MADS	NA	NA
Manes.17G062000.v8.1	MIKC_MADS	NA	NA
Manes.18G043300.v8.1	MIKC_MADS	SR P, Stem P	NA
Manes.18G059200.v8.1	MIKC_MADS	SR X, Stem C/X	NA
Manes.18G082400.v8.1	MIKC_MADS	NA	NA
Manes.18G120200.v8.1	MIKC_MADS	SR P, Stem P	NA
Manes.S027000.v8.1	MIKC_MADS	NA	NA
Manes.S037600.v8.1	MIKC_MADS	NA	NA
Manes.01G034800.v8.1	MYB	NA	NA
Manes.01G057200.v8.1	MYB	SR↓, SR X, Stem X	MYB46
Manes.01G065000.v8.1	MYB	NA	NA
Manes.01G074400.v8.1	MYB	SR↓, SR X, Stem X	MYB46
Manes.01G083100.v8.1	MYB	NA	NA
Manes.01G090700.v8.1	MYB	NA	NA
Manes.01G092500.v8.1	MYB	NA	NA
Manes.01G093300.v8.1	MYB	NA	NA
Manes.01G115400.v8.1	MYB	SR↑, SR P	NA
Manes.01G117100.v8.1	MYB	NA	NA
Manes.01G118700.v8.1	MYB	SR↑, SR X, Stem X	PXL
Manes.01G147500.v8.1	MYB	NA	NA
Manes.01G163300.v8.1	MYB	NA	NA
Manes.01G164800.v8.1	MYB	SR↑, SR P, Stem P	NA
Manes.01G188000.v8.1	MYB	SR C/X, Stem C/X	NA
Manes.01G226200.v8.1	MYB	NA	NA
Manes.01G231300.v8.1	MYB	NA	NA
Manes.01G235800.v8.1	MYB	SR↓, SR P, Stem X	NA
Manes.01G259600.v8.1	MYB	Stem X	MYB46
Manes.01G271600.v8.1	MYB	NA	NA
Manes.02G005200.v8.1	MYB	SR P/C, Stem P/C	NA
Manes.02G017300.v8.1	MYB	NA	NA
Manes.02G034300.v8.1	MYB	SR↓, Stem X	MYB46
Manes.02G041300.v8.1	MYB	NA	NA
Manes.02G046100.v8.1	MYB	SR↓, Stem C/X	NA
Manes.02G047300.v8.1	MYB	NA	NA
Manes.02G047900.v8.1	MYB	NA	NA
Manes.02G058900.v8.1	MYB	NA	NA
Manes.02G074300.v8.1	MYB	NA	NA
Manes.02G077400.v8.1	MYB	SR↓, Stem X	MYB46
Manes.02G120800.v8.1	MYB	NA	NA
Manes.02G122200.v8.1	MYB	SR X, Stem X	NA
Manes.02G133900.v8.1	MYB	NA	NA
Manes.02G152500.v8.1	MYB	NA	NA
Manes.02G173200.v8.1	MYB	SR↓, Stem X	MYB46
Manes.02G194800.v8.1	MYB	SR↓, SR P, Stem P	NA
Manes.03G052800.v8.1	MYB	SR↑, Stem P	NA
Manes.03G072300.v8.1	MYB	SR↓, SR C/X, Stem C/X	NA
Manes.03G077500.v8.1	MYB	Stem X	MYB46
Manes.03G098700.v8.1	MYB	SR P	NA
Manes.03G117500.v8.1	MYB	NA	NA
Manes.03G131000.v8.1	MYB	NA	NA
Manes.03G156900.v8.1	MYB	SR↑, SR P/X	KNOX1
Manes.03G164200.v8.1	MYB	SR↓	NA
Manes.03G201700.v8.1	MYB	NA	NA
Manes.03G208500.v8.1	MYB	NA	NA
Manes.04G014800.v8.1	MYB	NA	NA
Manes.04G074900.v8.1	MYB	SR↓, Stem X	MYB46
Manes.04G140800.v8.1	MYB	SR↓, Stem X	MYB46
Manes.04G144400.v8.1	MYB	SR↓, Stem P	NA
Manes.04G153700.v8.1	MYB	Stem P	NA
Manes.04G162400.v8.1	MYB	SR X, Stem X	NA
Manes.05G007400.v8.1	MYB	SR↓, Stem C/X	NA
Manes.05G012100.v8.1	MYB	NA	NA
Manes.05G020800.v8.1	MYB	SR↑, SR P	NA
Manes.05G037100.v8.1	MYB	SR P, Stem P	NA
Manes.05G038200.v8.1	MYB	SR↑, SR P	NA
Manes.05G052300.v8.1	MYB	SR P	NA
Manes.05G098700.v8.1	MYB	SR↑, SR X, Stem C/X	NA
Manes.05G103300.v8.1	MYB	NA	NA
Manes.05G114400.v8.1	MYB	NA	NA
Manes.05G139200.v8.1	MYB	SR↓, SR C/X, Stem C/X	NA
Manes.05G170200.v8.1	MYB	SR↑, SR C/X	WOX14
Manes.05G177900.v8.1	MYB	SR↓, Stem P	NA
Manes.05G205700.v8.1	MYB	NA	NA
Manes.06G024800.v8.1	MYB	NA	NA
Manes.06G066600.v8.1	MYB	NA	NA
Manes.06G090300.v8.1	MYB	SR↑, SR P	NA
Manes.06G090400.v8.1	MYB	NA	NA
Manes.06G092600.v8.1	MYB	NA	NA
Manes.06G105800.v8.1	MYB	NA	NA
Manes.06G109000.v8.1	MYB	SR↓, Stem X	MYB46
Manes.06G136500.v8.1	MYB	SR↓, SR X, Stem X	MYB46
Manes.06G146600.v8.1	MYB	NA	NA
Manes.06G146700.v8.1	MYB	Stem P/X	NA
Manes.06G164800.v8.1	MYB	SR↓, SR X, Stem X	MYB46
Manes.06G175200.v8.1	MYB	SR↓, Stem X	MYB46
Manes.07G005800.v8.1	MYB	SR↓, SR X, Stem X	MYB46
Manes.07G099800.v8.1	MYB	NA	NA
Manes.07G103600.v8.1	MYB	SR↓	NA
Manes.07G125100.v8.1	MYB	SR↓, SR P, Stem P	NA
Manes.08G011300.v8.1	MYB	SR↓, Stem X	MYB46
Manes.08G058000.v8.1	MYB	NA	NA
Manes.08G064800.v8.1	MYB	NA	NA
Manes.08G077900.v8.1	MYB	Stem P/X	NA
Manes.08G083200.v8.1	MYB	NA	NA
Manes.08G089700.v8.1	MYB	SR P, Stem P	NA
Manes.08G106900.v8.1	MYB	SR↓, SR X, Stem C/X	NA
Manes.08G138700.v8.1	MYB	SR↑	NA
Manes.08G139000.v8.1	MYB	Stem C/X	NA
Manes.08G145500.v8.1	MYB	NA	NA
Manes.08G151100.v8.1	MYB	NA	NA
Manes.08G151800.v8.1	MYB	SR↑, SR P, Stem P	NA
Manes.09G007100.v8.1	MYB	NA	NA
Manes.09G065400.v8.1	MYB	NA	NA
Manes.09G092900.v8.1	MYB	Stem P/C	NA
Manes.09G102700.v8.1	MYB	SR↑, SR P/X, Stem P/X	NA
Manes.09G127800.v8.1	MYB	NA	NA
Manes.09G135700.v8.1	MYB	NA	NA
Manes.09G136100.v8.1	MYB	SR↑, SR P, Stem P/C	NA
Manes.09G139900.v8.1	MYB	NA	NA
Manes.09G148400.v8.1	MYB	SR C/X	WOX14
Manes.09G148500.v8.1	MYB	SR↓, Stem P	NA
Manes.09G182000.v8.1	MYB	SR X, Stem X	NA
Manes.10G018000.v8.1	MYB	SR P, Stem P	NA
Manes.10G019700.v8.1	MYB	SR↓, Stem C/X	NA
Manes.10G143200.v8.1	MYB	SR↓, Stem X	MYB46
Manes.11G001300.v8.1	MYB	SR↓, SR P/X, Stem P/X	NA
Manes.11G009900.v8.1	MYB	SR P	NA
Manes.11G020400.v8.1	MYB	SR↑, SR P, Stem X	NA
Manes.11G020600.v8.1	MYB	SR↑	NA
Manes.11G024700.v8.1	MYB	SR↓, Stem X	MYB46
Manes.11G094800.v8.1	MYB	SR P/X, Stem X	MYB7
Manes.11G127600.v8.1	MYB	SR↓, Stem X	MYB46
Manes.11G134300.v8.1	MYB	SR P, Stem P	NA
Manes.11G151100.v8.1	MYB	NA	NA
Manes.12G032200.v8.1	MYB	NA	NA
Manes.12G082000.v8.1	MYB	NA	NA
Manes.12G083100.v8.1	MYB	NA	NA
Manes.12G085600.v8.1	MYB	NA	NA
Manes.12G085900.v8.1	MYB	NA	NA
Manes.12G108500.v8.1	MYB	SR P/X, Stem P	KNOX1
Manes.12G118600.v8.1	MYB	SR↓, Stem P	NA
Manes.12G134000.v8.1	MYB	NA	NA
Manes.12G155900.v8.1	MYB	SR↓, Stem X	MYB46
Manes.13G013500.v8.1	MYB	NA	NA
Manes.13G033900.v8.1	MYB	SR↓, Stem P	NA
Manes.13G075100.v8.1	MYB	SR↑, SR P/X, Stem X	MYB7
Manes.13G107900.v8.1	MYB	SR↓, Stem P	NA
Manes.13G118400.v8.1	MYB	SR↓, SR P/X, Stem P	KNOX1
Manes.13G152600.v8.1	MYB	NA	NA
Manes.14G002400.v8.1	MYB	SR↓, SR X, Stem X	MYB46
Manes.14G011000.v8.1	MYB	SR↓, Stem X	MYB46
Manes.14G026300.v8.1	MYB	NA	NA
Manes.14G034400.v8.1	MYB	Stem X	MYB46
Manes.14G061700.v8.1	MYB	SR↓, SR X, Stem X	MYB46
Manes.14G064900.v8.1	MYB	NA	NA
Manes.14G066200.v8.1	MYB	NA	NA
Manes.14G072800.v8.1	MYB	NA	NA
Manes.14G077700.v8.1	MYB	NA	NA
Manes.14G080500.v8.1	MYB	SR X	PXL
Manes.14G080600.v8.1	MYB	SR↓	NA
Manes.14G104200.v8.1	MYB	NA	NA
Manes.14G115200.v8.1	MYB	NA	NA
Manes.14G121400.v8.1	MYB	SR↓	NA
Manes.14G121700.v8.1	MYB	NA	NA
Manes.14G168800.v8.1	MYB	SR C/X, Stem P	NA
Manes.15G003000.v8.1	MYB	NA	NA
Manes.15G006600.v8.1	MYB	NA	NA
Manes.15G040700.v8.1	MYB	SR↓, Stem P	NA
Manes.15G047000.v8.1	MYB	SR↑	NA
Manes.15G070500.v8.1	MYB	NA	NA
Manes.15G081900.v8.1	MYB	NA	NA
Manes.15G108200.v8.1	MYB	SR↑, SR P	NA
Manes.15G149100.v8.1	MYB	NA	NA
Manes.15G149600.v8.1	MYB	NA	NA
Manes.15G155900.v8.1	MYB	SR↑, SR X	PXL
Manes.15G167600.v8.1	MYB	NA	NA
Manes.15G172900.v8.1	MYB	SR C/X, Stem C/X	NA
Manes.15G175900.v8.1	MYB	Stem P/C	NA
Manes.16G019700.v8.1	MYB	NA	NA
Manes.16G046100.v8.1	MYB	NA	NA
Manes.16G058600.v8.1	MYB	SR C/X, Stem C/X	NA
Manes.16G076800.v8.1	MYB	NA	NA
Manes.16G085200.v8.1	MYB	NA	NA
Manes.16G096700.v8.1	MYB	NA	NA
Manes.16G096900.v8.1	MYB	NA	NA
Manes.16G106000.v8.1	MYB	NA	NA
Manes.17G023900.v8.1	MYB	NA	NA
Manes.17G033000.v8.1	MYB	NA	NA
Manes.17G033100.v8.1	MYB	NA	NA
Manes.17G033800.v8.1	MYB	SR↓	NA
Manes.17G065700.v8.1	MYB	NA	NA
Manes.17G075600.v8.1	MYB	NA	NA
Manes.17G107800.v8.1	MYB	NA	NA
Manes.17G113200.v8.1	MYB	NA	NA
Manes.18G042000.v8.1	MYB	SR C/X, Stem P	NA
Manes.18G051300.v8.1	MYB	SR P	NA
Manes.18G067400.v8.1	MYB	NA	NA
Manes.18G085700.v8.1	MYB	NA	NA
Manes.18G103600.v8.1	MYB	SR↓	NA
Manes.S020700.v8.1	MYB	NA	NA
Manes.S048300.v8.1	MYB	NA	NA
Manes.S051400.v8.1	MYB	NA	NA
Manes.S062500.v8.1	MYB	NA	NA
Manes.S062600.v8.1	MYB	NA	NA
Manes.01G083900.v8.1	MYB_related	SR↓	NA
Manes.01G117200.v8.1	MYB_related	NA	NA
Manes.01G123100.v8.1	MYB_related	SR↑, Stem P/X	NA
Manes.01G136200.v8.1	MYB_related	NA	NA
Manes.01G172100.v8.1	MYB_related	SR P/X, Stem P	KNOX1
Manes.01G194000.v8.1	MYB_related	SR↑, SR P/X, Stem P/X	NA
Manes.01G239000.v8.1	MYB_related	SR↑, SR P, Stem P/X	NA
Manes.01G247600.v8.1	MYB_related	NA	NA
Manes.01G253000.v8.1	MYB_related	SR P/X, Stem P	KNOX1
Manes.01G255100.v8.1	MYB_related	SR C/X, Stem C/X	NA
Manes.02G064100.v8.1	MYB_related	NA	NA
Manes.02G080700.v8.1	MYB_related	SR↓	NA
Manes.02G094900.v8.1	MYB_related	NA	NA
Manes.02G131200.v8.1	MYB_related	NA	NA
Manes.02G144600.v8.1	MYB_related	Stem X	MYB46
Manes.03G032300.v8.1	MYB_related	SR↑, SR P, Stem X	NA
Manes.04G134000.v8.1	MYB_related	SR↓, SR P, Stem P	NA
Manes.04G141700.v8.1	MYB_related	NA	NA
Manes.04G143700.v8.1	MYB_related	SR P, Stem P	NA
Manes.05G015600.v8.1	MYB_related	SR↑, SR P	NA
Manes.05G024900.v8.1	MYB_related	SR↑	NA
Manes.05G030200.v8.1	MYB_related	SR P/X, Stem P	KNOX1
Manes.05G032600.v8.1	MYB_related	SR↑, SR C/X, Stem C/X	NA
Manes.05G093800.v8.1	MYB_related	NA	NA
Manes.05G158300.v8.1	MYB_related	SR↓, Stem P	NA
Manes.05G159200.v8.1	MYB_related	NA	NA
Manes.06G099100.v8.1	MYB_related	SR↑, SR P/X, Stem P/X	NA
Manes.06G153000.v8.1	MYB_related	NA	NA
Manes.06G157500.v8.1	MYB_related	NA	NA
Manes.06G169700.v8.1	MYB_related	SR X, Stem X	NA
Manes.07G131800.v8.1	MYB_related	Stem X	MYB46
Manes.08G008900.v8.1	MYB_related	SR↑, SR P, Stem P	NA
Manes.08G009700.v8.1	MYB_related	Stem X	MYB46
Manes.09G026400.v8.1	MYB_related	Stem P	NA
Manes.09G063000.v8.1	MYB_related	NA	NA
Manes.09G064100.v8.1	MYB_related	SR P/X, Stem P	KNOX1
Manes.09G067200.v8.1	MYB_related	NA	NA
Manes.09G079800.v8.1	MYB_related	NA	NA
Manes.09G168000.v8.1	MYB_related	SR X	PXL
Manes.10G044400.v8.1	MYB_related	SR P, Stem P/X	NA
Manes.10G062800.v8.1	MYB_related	Stem P	NA
Manes.10G065600.v8.1	MYB_related	SR P/X, Stem P	KNOX1
Manes.10G082400.v8.1	MYB_related	NA	NA
Manes.10G150800.v8.1	MYB_related	SR P, Stem P	NA
Manes.11G021500.v8.1	MYB_related	Stem X	MYB46
Manes.11G033900.v8.1	MYB_related	SR P	NA
Manes.11G084700.v8.1	MYB_related	NA	NA
Manes.11G148600.v8.1	MYB_related	SR↑, SR X, Stem P/C	NA
Manes.11G163500.v8.1	MYB_related	SR↓, Stem P	NA
Manes.12G115100.v8.1	MYB_related	SR P/X, Stem P/X	NA
Manes.13G072300.v8.1	MYB_related	SR↓, SR P, Stem X	NA
Manes.13G111100.v8.1	MYB_related	SR P/X, Stem X	MYB7
Manes.14G022100.v8.1	MYB_related	SR↓, SR P, Stem P	NA
Manes.14G039400.v8.1	MYB_related	Stem P	NA
Manes.14G071900.v8.1	MYB_related	SR P, Stem P	NA
Manes.15G014400.v8.1	MYB_related	Stem P/X	NA
Manes.15G162900.v8.1	MYB_related	SR↓, Stem C/X	NA
Manes.15G163100.v8.1	MYB_related	NA	NA
Manes.16G007100.v8.1	MYB_related	Stem X	MYB46
Manes.16G011800.v8.1	MYB_related	SR↑, SR P, Stem P	NA
Manes.16G079600.v8.1	MYB_related	SR↓, Stem X	MYB46
Manes.16G099700.v8.1	MYB_related	Stem P	NA
Manes.16G103300.v8.1	MYB_related	SR P, Stem P	NA
Manes.17G034300.v8.1	MYB_related	NA	NA
Manes.17G035600.v8.1	MYB_related	SR↓, SR P	NA
Manes.17G040900.v8.1	MYB_related	SR↓, SR P/X, Stem P/X	NA
Manes.17G101600.v8.1	MYB_related	NA	NA
Manes.17G101900.v8.1	MYB_related	NA	NA
Manes.18G023500.v8.1	MYB_related	SR P, Stem P	NA
Manes.18G024300.v8.1	MYB_related	NA	NA
Manes.18G058300.v8.1	MYB_related	Stem P	NA
Manes.S014100.v8.1	MYB_related	NA	NA
Manes.01G011200.v8.1	NAC	NA	NA
Manes.01G029000.v8.1	NAC	NA	NA
Manes.01G044700.v8.1	NAC	Stem P	NA
Manes.01G055400.v8.1	NAC	SR X, Stem X	NA
Manes.01G076000.v8.1	NAC	SR↓, SR X, Stem X	MYB46
Manes.01G090300.v8.1	NAC	NA	NA
Manes.01G093200.v8.1	NAC	SR↑, SR P, Stem P	NA
Manes.01G123600.v8.1	NAC	SR↑, SR P	NA
Manes.01G143300.v8.1	NAC	SR↓, Stem X	MYB46
Manes.01G143400.v8.1	NAC	NA	NA
Manes.01G143800.v8.1	NAC	NA	NA
Manes.01G144500.v8.1	NAC	SR X, Stem X	NA
Manes.01G186100.v8.1	NAC	NA	NA
Manes.01G238100.v8.1	NAC	NA	NA
Manes.01G238300.v8.1	NAC	SR P, Stem P	NA
Manes.01G238400.v8.1	NAC	SR P, Stem P	NA
Manes.01G240800.v8.1	NAC	SR↓, SR X, Stem X	MYB46
Manes.02G001600.v8.1	NAC	SR↓, SR X, Stem X	MYB46
Manes.02G035400.v8.1	NAC	SR↓, SR X, Stem X	MYB46
Manes.02G045800.v8.1	NAC	NA	NA
Manes.02G047800.v8.1	NAC	NA	NA
Manes.02G053900.v8.1	NAC	NA	NA
Manes.02G081200.v8.1	NAC	SR↑, SR P, Stem P/C	NA
Manes.02G089000.v8.1	NAC	NA	NA
Manes.02G102300.v8.1	NAC	SR↓, Stem X	MYB46
Manes.02G166000.v8.1	NAC	SR↓, SR P/X, Stem P	KNOX1
Manes.02G186500.v8.1	NAC	SR P, Stem P	NA
Manes.02G191900.v8.1	NAC	SR↑, SR X	PXL
Manes.02G220000.v8.1	NAC	SR↑, SR P, Stem P/C	NA
Manes.03G002200.v8.1	NAC	NA	NA
Manes.03G028900.v8.1	NAC	SR↓, SR P, Stem P	NA
Manes.03G076500.v8.1	NAC	NA	NA
Manes.03G082800.v8.1	NAC	NA	NA
Manes.03G105700.v8.1	NAC	NA	NA
Manes.03G114200.v8.1	NAC	SR↓, Stem P	NA
Manes.03G114300.v8.1	NAC	SR↓, Stem P	NA
Manes.04G000600.v8.1	NAC	SR P	NA
Manes.04G002000.v8.1	NAC	NA	NA
Manes.05G005300.v8.1	NAC	SR P, Stem P	NA
Manes.05G014800.v8.1	NAC	SR P, Stem P	NA
Manes.05G017100.v8.1	NAC	SR↓, SR X, Stem X	MYB46
Manes.05G091800.v8.1	NAC	SR P/X	KNOX1
Manes.05G101000.v8.1	NAC	NA	NA
Manes.05G126800.v8.1	NAC	SR↓	NA
Manes.05G163200.v8.1	NAC	SR P, Stem P/X	NA
Manes.06G015000.v8.1	NAC	NA	NA
Manes.06G072300.v8.1	NAC	SR P	NA
Manes.06G086600.v8.1	NAC	NA	NA
Manes.06G090500.v8.1	NAC	SR P, Stem P	NA
Manes.06G123900.v8.1	NAC	SR↑, SR P, Stem P	NA
Manes.06G135700.v8.1	NAC	SR↓, SR X, Stem X	MYB46
Manes.06G163000.v8.1	NAC	NA	NA
Manes.06G172900.v8.1	NAC	NA	NA
Manes.07G042200.v8.1	NAC	NA	NA
Manes.07G042400.v8.1	NAC	NA	NA
Manes.08G005600.v8.1	NAC	SR X	PXL
Manes.08G027800.v8.1	NAC	NA	NA
Manes.08G027900.v8.1	NAC	NA	NA
Manes.08G028000.v8.1	NAC	NA	NA
Manes.08G028100.v8.1	NAC	SR↑	NA
Manes.08G065000.v8.1	NAC	SR↓, SR P, Stem P	NA
Manes.08G147800.v8.1	NAC	NA	NA
Manes.08G148000.v8.1	NAC	NA	NA
Manes.09G052600.v8.1	NAC	NA	NA
Manes.09G052800.v8.1	NAC	SR↓, Stem P	NA
Manes.09G124900.v8.1	NAC	SR↓, Stem P	NA
Manes.09G125000.v8.1	NAC	NA	NA
Manes.09G143800.v8.1	NAC	SR P, Stem P	NA
Manes.09G144100.v8.1	NAC	Stem P	NA
Manes.09G185300.v8.1	NAC	SR↓, SR P, Stem P	NA
Manes.10G052500.v8.1	NAC	Stem P/X	NA
Manes.11G100100.v8.1	NAC	NA	NA
Manes.11G119600.v8.1	NAC	NA	NA
Manes.11G142800.v8.1	NAC	SR↓, Stem P	NA
Manes.11G163400.v8.1	NAC	NA	NA
Manes.12G033500.v8.1	NAC	SR↑, SR P/X, Stem X	MYB7
Manes.12G090500.v8.1	NAC	SR↓, Stem X	MYB46
Manes.12G154500.v8.1	NAC	NA	NA
Manes.12G156800.v8.1	NAC	SR↓, SR P, Stem P	NA
Manes.13G041100.v8.1	NAC	NA	NA
Manes.13G051400.v8.1	NAC	NA	NA
Manes.13G083400.v8.1	NAC	Stem P/X	NA
Manes.13G141600.v8.1	NAC	SR↓, Stem X	MYB46
Manes.14G080400.v8.1	NAC	Stem X	MYB46
Manes.14G084400.v8.1	NAC	NA	NA
Manes.14G097400.v8.1	NAC	SR↑, Stem C/X	NA
Manes.14G161900.v8.1	NAC	SR↓	NA
Manes.15G084700.v8.1	NAC	SR↓, Stem P/X	NA
Manes.15G084800.v8.1	NAC	SR↑, SR P, Stem P	NA
Manes.15G089700.v8.1	NAC	NA	NA
Manes.15G151500.v8.1	NAC	SR P, Stem P	NA
Manes.15G169500.v8.1	NAC	SR↑, SR P, Stem P	NA
Manes.16G023800.v8.1	NAC	NA	NA
Manes.16G032500.v8.1	NAC	SR↓, SR P, Stem X	NA
Manes.16G049800.v8.1	NAC	SR↑, SR P	NA
Manes.16G055200.v8.1	NAC	NA	NA
Manes.16G106800.v8.1	NAC	SR P, Stem P/X	NA
Manes.17G016500.v8.1	NAC	NA	NA
Manes.17G016600.v8.1	NAC	NA	NA
Manes.17G041900.v8.1	NAC	SR P, Stem P	NA
Manes.17G049900.v8.1	NAC	SR P, Stem P	NA
Manes.17G050100.v8.1	NAC	SR↓, Stem P	NA
Manes.17G111400.v8.1	NAC	SR C/X, Stem P	NA
Manes.18G002500.v8.1	NAC	NA	NA
Manes.18G079600.v8.1	NAC	SR↓, SR P, Stem P	NA
Manes.18G096600.v8.1	NAC	SR P, Stem P	NA
Manes.18G100800.v8.1	NAC	Stem P	NA
Manes.S015700.v8.1	NAC	NA	NA
Manes.S035900.v8.1	NAC	NA	NA
Manes.S084100.v8.1	NAC	NA	NA
Manes.S084200.v8.1	NAC	NA	NA
Manes.06G003200.v8.1	NF-X1	Stem X	MYB46
Manes.10G012200.v8.1	NF-X1	SR X, Stem X	NA
Manes.04G142600.v8.1	NF-YA	SR P/X	KNOX1
Manes.06G054900.v8.1	NF-YA	SR P, Stem P/X	NA
Manes.06G163900.v8.1	NF-YA	SR P/X, Stem P	KNOX1
Manes.07G006600.v8.1	NF-YA	SR↓, Stem X	MYB46
Manes.08G034700.v8.1	NF-YA	SR P, Stem P/X	NA
Manes.09G025200.v8.1	NF-YA	SR↓, SR P/X, Stem P	KNOX1
Manes.09G044200.v8.1	NF-YA	SR P, Stem P/X	NA
Manes.10G141400.v8.1	NF-YA	SR↓, SR X, Stem X	MYB46
Manes.11G022300.v8.1	NF-YA	SR↓, SR C/X	WOX14
Manes.14G003100.v8.1	NF-YA	SR P/X, Stem P	KNOX1
Manes.14G123000.v8.1	NF-YA	Stem P	NA
Manes.16G097900.v8.1	NF-YA	SR↓, SR X, Stem X	MYB46
Manes.01G022100.v8.1	NF-YB	SR P/X, Stem P	KNOX1
Manes.01G215700.v8.1	NF-YB	NA	NA
Manes.03G141500.v8.1	NF-YB	NA	NA
Manes.03G193600.v8.1	NF-YB	NA	NA
Manes.05G065300.v8.1	NF-YB	SR↑, SR P, Stem P	NA
Manes.05G117400.v8.1	NF-YB	SR P/X, Stem P/X	NA
Manes.08G002900.v8.1	NF-YB	NA	NA
Manes.08G068800.v8.1	NF-YB	NA	NA
Manes.08G119800.v8.1	NF-YB	NA	NA
Manes.09G080600.v8.1	NF-YB	NA	NA
Manes.09G168700.v8.1	NF-YB	NA	NA
Manes.10G041500.v8.1	NF-YB	SR P, Stem P/X	NA
Manes.11G162100.v8.1	NF-YB	SR C/X, Stem C/X	NA
Manes.12G066300.v8.1	NF-YB	SR P/X	KNOX1
Manes.12G157600.v8.1	NF-YB	NA	NA
Manes.13G077500.v8.1	NF-YB	SR P/X, Stem P	KNOX1
Manes.15G013700.v8.1	NF-YB	NA	NA
Manes.15G060400.v8.1	NF-YB	SR↓	NA
Manes.01G063900.v8.1	NF-YC	NA	NA
Manes.01G113300.v8.1	NF-YC	SR↓, Stem X	MYB46
Manes.01G176600.v8.1	NF-YC	Stem P	NA
Manes.03G183200.v8.1	NF-YC	SR P, Stem P	NA
Manes.04G022800.v8.1	NF-YC	SR X, Stem X	NA
Manes.04G155300.v8.1	NF-YC	SR P/X, Stem P/X	NA
Manes.06G120200.v8.1	NF-YC	SR C/X, Stem X	WOX14
Manes.06G176100.v8.1	NF-YC	Stem X	MYB46
Manes.09G165000.v8.1	NF-YC	SR P, Stem P	NA
Manes.11G008800.v8.1	NF-YC	SR P/X, Stem P/X	NA
Manes.12G012100.v8.1	NF-YC	SR↑, SR C/X	WOX14
Manes.14G009500.v8.1	NF-YC	Stem P/X	NA
Manes.14G050900.v8.1	NF-YC	SR↓, Stem C/X	NA
Manes.15G024300.v8.1	NF-YC	SR P	NA
Manes.01G053000.v8.1	Nin-like	SR P, Stem P	NA
Manes.01G184700.v8.1	Nin-like	NA	NA
Manes.02G006700.v8.1	Nin-like	SR P, Stem P	NA
Manes.02G113900.v8.1	Nin-like	NA	NA
Manes.02G144400.v8.1	Nin-like	NA	NA
Manes.03G052300.v8.1	Nin-like	NA	NA
Manes.05G130800.v8.1	Nin-like	Stem P	NA
Manes.06G092000.v8.1	Nin-like	NA	NA
Manes.07G059900.v8.1	Nin-like	SR↑, SR P, Stem P	NA
Manes.11G110900.v8.1	Nin-like	SR P/X, Stem P/X	NA
Manes.11G127000.v8.1	Nin-like	SR P/X, Stem P	KNOX1
Manes.14G078300.v8.1	Nin-like	NA	NA
Manes.18G004300.v8.1	Nin-like	SR↑, SR X	PXL
Manes.01G085800.v8.1	RAV	NA	NA
Manes.02G042800.v8.1	RAV	NA	NA
Manes.06G036900.v8.1	RAV	NA	NA
Manes.06G071700.v8.1	RAV	NA	NA
Manes.08G129000.v8.1	RAV	NA	NA
Manes.14G098000.v8.1	RAV	SR↓, Stem P	NA
Manes.15G102800.v8.1	RAV	NA	NA
Manes.03G063600.v8.1	S1Fa-like	NA	NA
Manes.08G004700.v8.1	S1Fa-like	NA	NA
Manes.12G064800.v8.1	SAP	NA	NA
Manes.13G062400.v8.1	SAP	NA	NA
Manes.01G026000.v8.1	SBP	Stem C/X	NA
Manes.01G233400.v8.1	SBP	SR P/X, Stem P	KNOX1
Manes.01G270700.v8.1	SBP	SR↓, SR X, Stem C/X	NA
Manes.03G106900.v8.1	SBP	Stem P	NA
Manes.03G189400.v8.1	SBP	SR↓, SR P/X, Stem X	MYB7
Manes.03G211200.v8.1	SBP	Stem P	NA
Manes.05G010400.v8.1	SBP	NA	NA
Manes.05G050800.v8.1	SBP	SR X, Stem C/X	NA
Manes.05G050900.v8.1	SBP	NA	NA
Manes.05G112200.v8.1	SBP	Stem P	NA
Manes.05G130100.v8.1	SBP	SR X, Stem X	NA
Manes.09G032800.v8.1	SBP	SR↓, SR C/X, Stem C/X	NA
Manes.12G009000.v8.1	SBP	SR C/X, Stem P/C	NA
Manes.12G010200.v8.1	SBP	SR P, Stem P	NA
Manes.13G009400.v8.1	SBP	SR↑, Stem C/X	NA
Manes.13G011000.v8.1	SBP	SR P/X, Stem X	MYB7
Manes.13G144400.v8.1	SBP	SR P/X, Stem P/X	NA
Manes.14G088200.v8.1	SBP	SR P, Stem P/C	NA
Manes.15G019100.v8.1	SBP	SR↓, SR X, Stem X	MYB46
Manes.16G029900.v8.1	SBP	SR P/X, Stem P	KNOX1
Manes.17G047500.v8.1	SBP	SR P, Stem P	NA
Manes.01G141500.v8.1	SRS	NA	NA
Manes.01G179500.v8.1	SRS	SR↑, SR C/X, Stem C/X	NA
Manes.02G100100.v8.1	SRS	SR↑, SR P/C, Stem C/X	NA
Manes.02G140000.v8.1	SRS	SR↑, SR X, Stem C/X	NA
Manes.04G159200.v8.1	SRS	SR↓, SR C/X, Stem X	WOX14
Manes.05G153200.v8.1	SRS	SR↓, Stem X	MYB46
Manes.11G087500.v8.1	SRS	NA	NA
Manes.18G018200.v8.1	SRS	SR↑, SR P	NA
Manes.03G084500.v8.1	STAT	NA	NA
Manes.01G058700.v8.1	TALE	SR↑, SR P/X	KNOX1
Manes.02G018700.v8.1	TALE	SR↑, SR P	NA
Manes.02G030500.v8.1	TALE	SR P/X, Stem X	MYB7
Manes.03G011800.v8.1	TALE	SR X, Stem X	NA
Manes.03G047300.v8.1	TALE	SR↓, SR P, Stem P	NA
Manes.04G017500.v8.1	TALE	SR↑, SR X, Stem P	NA
Manes.05G184900.v8.1	TALE	SR↓, SR P/X, Stem P	KNOX1
Manes.06G041200.v8.1	TALE	SR P/X, Stem X	MYB7
Manes.06G106700.v8.1	TALE	SR↑	NA
Manes.07G122100.v8.1	TALE	NA	NA
Manes.08G033900.v8.1	TALE	SR↓, SR P, Stem P	NA
Manes.08G111000.v8.1	TALE	SR↑, SR P	NA
Manes.09G045600.v8.1	TALE	SR↓, SR P, Stem P	NA
Manes.09G097500.v8.1	TALE	SR P/X, Stem P/C	NA
Manes.09G176900.v8.1	TALE	SR↓, SR C/X, Stem P/C	NA
Manes.11G082400.v8.1	TALE	SR↓, SR P/X, Stem X	MYB7
Manes.11G148000.v8.1	TALE	SR↑, SR X, Stem P	NA
Manes.12G025600.v8.1	TALE	SR↑, SR P, Stem P	NA
Manes.12G096500.v8.1	TALE	SR↓, Stem X	MYB46
Manes.13G134500.v8.1	TALE	SR P, Stem X	NA
Manes.14G138700.v8.1	TALE	SR C/X, Stem X	WOX14
Manes.16G003000.v8.1	TALE	SR↓, SR C/X, Stem C/X	NA
Manes.16G079300.v8.1	TALE	SR↓, SR P, Stem P	NA
Manes.16G126100.v8.1	TALE	SR P/X, Stem P/X	NA
Manes.17G027300.v8.1	TALE	SR↓	NA
Manes.18G021400.v8.1	TALE	SR↓, SR P/X, Stem X	MYB7
Manes.18G021500.v8.1	TALE	Stem P	NA
Manes.18G051700.v8.1	TALE	NA	NA
Manes.01G020700.v8.1	TCP	NA	NA
Manes.01G094200.v8.1	TCP	NA	NA
Manes.01G187000.v8.1	TCP	SR↓, Stem P/C	NA
Manes.01G263300.v8.1	TCP	SR↑, SR P/X, Stem P	KNOX1
Manes.02G055900.v8.1	TCP	SR↑	NA
Manes.02G066400.v8.1	TCP	NA	NA
Manes.02G194200.v8.1	TCP	NA	NA
Manes.04G016700.v8.1	TCP	Stem P	NA
Manes.04G016800.v8.1	TCP	NA	NA
Manes.04G088500.v8.1	TCP	SR X	PXL
Manes.05G041000.v8.1	TCP	SR↓, SR C/X, Stem C/X	NA
Manes.05G100100.v8.1	TCP	SR↓, Stem X	MYB46
Manes.05G119300.v8.1	TCP	SR↓	NA
Manes.05G123700.v8.1	TCP	NA	NA
Manes.06G072800.v8.1	TCP	NA	NA
Manes.06G083400.v8.1	TCP	NA	NA
Manes.06G093900.v8.1	TCP	SR P/C, Stem P/C	NA
Manes.06G141800.v8.1	TCP	SR P, Stem P	NA
Manes.07G022400.v8.1	TCP	SR X, Stem P	NA
Manes.08G009200.v8.1	TCP	NA	NA
Manes.09G051000.v8.1	TCP	SR P, Stem P	NA
Manes.10G120400.v8.1	TCP	SR↓, Stem P	NA
Manes.11G083000.v8.1	TCP	SR↓, Stem C/X	NA
Manes.11G108500.v8.1	TCP	SR P/X, Stem P	KNOX1
Manes.11G149000.v8.1	TCP	NA	NA
Manes.12G007700.v8.1	TCP	SR↓, Stem X	MYB46
Manes.13G008300.v8.1	TCP	SR↑, SR P/X	KNOX1
Manes.13G138300.v8.1	TCP	Stem P/X	NA
Manes.14G058400.v8.1	TCP	NA	NA
Manes.14G077200.v8.1	TCP	Stem P	NA
Manes.14G086500.v8.1	TCP	NA	NA
Manes.14G097000.v8.1	TCP	NA	NA
Manes.15G091000.v8.1	TCP	SR↑, SR X	PXL
Manes.15G123800.v8.1	TCP	SR↓, SR C/X, Stem C/X	NA
Manes.17G072800.v8.1	TCP	SR↓, SR C/X	WOX14
Manes.18G103100.v8.1	TCP	SR X, Stem C/X	NA
Manes.01G001900.v8.1	Trihelix	SR↑, SR P/X, Stem P/X	NA
Manes.02G045500.v8.1	Trihelix	SR↓, Stem X	MYB46
Manes.02G179000.v8.1	Trihelix	NA	NA
Manes.02G179100.v8.1	Trihelix	SR↑, SR P/X, Stem P	KNOX1
Manes.02G179200.v8.1	Trihelix	SR↑, SR P	NA
Manes.04G123900.v8.1	Trihelix	NA	NA
Manes.04G148700.v8.1	Trihelix	NA	NA
Manes.04G158200.v8.1	Trihelix	SR↑, SR P, Stem P	NA
Manes.05G056800.v8.1	Trihelix	SR X, Stem X	NA
Manes.06G126500.v8.1	Trihelix	NA	NA
Manes.06G140900.v8.1	Trihelix	NA	NA
Manes.06G166200.v8.1	Trihelix	Stem C/X	NA
Manes.07G000300.v8.1	Trihelix	SR P, Stem P/C	NA
Manes.07G092200.v8.1	Trihelix	NA	NA
Manes.07G124500.v8.1	Trihelix	SR C/X, Stem C/X	NA
Manes.07G132100.v8.1	Trihelix	SR P/X, Stem P	KNOX1
Manes.08G018600.v8.1	Trihelix	SR P, Stem P	NA
Manes.08G021500.v8.1	Trihelix	SR X, Stem P	NA
Manes.08G085700.v8.1	Trihelix	NA	NA
Manes.08G092900.v8.1	Trihelix	SR↓, SR P, Stem P	NA
Manes.08G101700.v8.1	Trihelix	SR↑, SR P	NA
Manes.08G132700.v8.1	Trihelix	NA	NA
Manes.09G061000.v8.1	Trihelix	Stem X	MYB46
Manes.09G061200.v8.1	Trihelix	SR P/X, Stem P/X	NA
Manes.09G106100.v8.1	Trihelix	NA	NA
Manes.09G154300.v8.1	Trihelix	NA	NA
Manes.09G187700.v8.1	Trihelix	SR P, Stem P	NA
Manes.10G055600.v8.1	Trihelix	SR↑, SR C/X, Stem C/X	NA
Manes.11G006200.v8.1	Trihelix	SR X, Stem C/X	NA
Manes.11G015400.v8.1	Trihelix	SR C/X, Stem X	WOX14
Manes.12G016000.v8.1	Trihelix	SR P/X	KNOX1
Manes.12G150200.v8.1	Trihelix	SR↓, SR P/X, Stem P	KNOX1
Manes.13G014800.v8.1	Trihelix	SR P/X, Stem P	KNOX1
Manes.13G047200.v8.1	Trihelix	NA	NA
Manes.14G001700.v8.1	Trihelix	NA	NA
Manes.14G052700.v8.1	Trihelix	SR X, Stem P	NA
Manes.14G145100.v8.1	Trihelix	NA	NA
Manes.16G040100.v8.1	Trihelix	Stem X	MYB46
Manes.16G053700.v8.1	Trihelix	NA	NA
Manes.16G085300.v8.1	Trihelix	SR↑, SR P/X, Stem P	KNOX1
Manes.16G117400.v8.1	Trihelix	SR P/X, Stem P/X	NA
Manes.16G137900.v8.1	Trihelix	Stem C/X	NA
Manes.17G004700.v8.1	Trihelix	Stem P	NA
Manes.17G056000.v8.1	Trihelix	Stem X	MYB46
Manes.17G092600.v8.1	Trihelix	SR↑, SR C/X, Stem C/X	NA
Manes.18G091000.v8.1	Trihelix	Stem X	MYB46
Manes.18G091500.v8.1	Trihelix	NA	NA
Manes.18G091600.v8.1	Trihelix	SR↑, SR X, Stem P	NA
Manes.18G091700.v8.1	Trihelix	SR↑, SR P/X	KNOX1
Manes.12G092900.v8.1	VOZ	SR P/X, Stem P	KNOX1
Manes.16G033500.v8.1	VOZ	SR P, Stem P	NA
Manes.17G050800.v8.1	VOZ	SR P, Stem P	NA
Manes.01G189300.v8.1	Whirly	Stem P/C	NA
Manes.02G200100.v8.1	Whirly	SR C/X, Stem P/C	NA
Manes.18G108600.v8.1	Whirly	Stem P	NA
Manes.01G145500.v8.1	WOX	NA	NA
Manes.02G104000.v8.1	WOX	NA	NA
Manes.02G114200.v8.1	WOX	NA	NA
Manes.04G033600.v8.1	WOX	NA	NA
Manes.05G124300.v8.1	WOX	SR↓, SR C/X, Stem X	WOX14
Manes.05G175700.v8.1	WOX	SR C/X, Stem C/X	NA
Manes.06G007300.v8.1	WOX	NA	NA
Manes.07G126200.v8.1	WOX	NA	NA
Manes.08G151900.v8.1	WOX	NA	NA
Manes.09G136200.v8.1	WOX	NA	NA
Manes.10G016700.v8.1	WOX	NA	NA
Manes.11G131800.v8.1	WOX	NA	NA
Manes.11G137700.v8.1	WOX	NA	NA
Manes.14G170900.v8.1	WOX	NA	NA
Manes.15G129200.v8.1	WOX	SR↑, SR P	NA
Manes.16G034000.v8.1	WOX	NA	NA
Manes.17G051300.v8.1	WOX	NA	NA
Manes.17G078400.v8.1	WOX	NA	NA
Manes.18G040300.v8.1	WOX	SR C/X, Stem C/X	NA
Manes.01G007600.v8.1	WRKY	SR X, Stem X	NA
Manes.01G029300.v8.1	WRKY	SR P/X, Stem P	KNOX1
Manes.01G031600.v8.1	WRKY	SR X	PXL
Manes.01G047200.v8.1	WRKY	SR↑, SR P	NA
Manes.01G057100.v8.1	WRKY	NA	NA
Manes.01G077300.v8.1	WRKY	SR↑, SR P, Stem P	NA
Manes.01G100400.v8.1	WRKY	SR↓, Stem P	NA
Manes.01G128000.v8.1	WRKY	NA	NA
Manes.01G189000.v8.1	WRKY	NA	NA
Manes.01G200800.v8.1	WRKY	SR C/X, Stem C/X	NA
Manes.01G228500.v8.1	WRKY	SR P/X, Stem X	MYB7
Manes.01G230000.v8.1	WRKY	SR↓, Stem X	MYB46
Manes.01G235400.v8.1	WRKY	SR↑, SR P	NA
Manes.01G252200.v8.1	WRKY	NA	NA
Manes.01G252400.v8.1	WRKY	SR↓, Stem C/X	NA
Manes.01G253400.v8.1	WRKY	SR↓, SR X, Stem P/C	NA
Manes.01G273700.v8.1	WRKY	SR↓, SR X, Stem X	MYB46
Manes.02G011500.v8.1	WRKY	SR↓, Stem P/X	NA
Manes.02G016900.v8.1	WRKY	NA	NA
Manes.02G017100.v8.1	WRKY	NA	NA
Manes.02G036600.v8.1	WRKY	SR X, Stem C/X	NA
Manes.02G049700.v8.1	WRKY	SR P/X, Stem P/X	NA
Manes.02G085100.v8.1	WRKY	SR↑, SR P/C, Stem P	NA
Manes.02G189600.v8.1	WRKY	SR↓, Stem P	NA
Manes.03G008900.v8.1	WRKY	NA	NA
Manes.03G009300.v8.1	WRKY	NA	NA
Manes.03G009500.v8.1	WRKY	NA	NA
Manes.03G051300.v8.1	WRKY	SR↓	NA
Manes.03G132200.v8.1	WRKY	NA	NA
Manes.03G137600.v8.1	WRKY	Stem P	NA
Manes.03G206400.v8.1	WRKY	SR↑, SR P, Stem P	NA
[truncated: 106 more rows]
